# Supplementary material for: Identification of novel genes involved in phosphate accumulation in Lotus japonicus through Genome Wide Association mapping of root system architecture and anion content
Source: PLoS Genet. 2019 Dec 19;15(12):e1008126. doi: 10.1371/journal.pgen.1008126 (PMC6941899; doi:10.1371/journal.pgen.1008126)
Supplement: S1 Table — (XLSX) [file pgen.1008126.s016.xlsx]

## Sheet: Suppl1_Media composition
Supplementary table 1. Modified Long-Ashton media solution
Macroelements	end conc.	stock conc.	stock	for 1 L
Ca(NO3)2 x 4H20	1.5 mM	0.6 M	141.7 g/L	2.5 mL
KNO3	1 mM	0.4 M	40.4 g/L	2.5 mL
KH2PO4*	0.75 mM	0.3 M	40.8 g/L	2.5 mL
MgSO4 x 7H20	0.75 mM	0.3 M	74 g/L	2.5 mL
Fe-EDTA	0.1 mM	40 mM	14.7 g/L	2.5 mL
Microelements				7 mL
MnCl2 x 4H20	10 µM	10 mM	1.98 g/L
H3BO3	50 µM	50 mM	3.1 g/L
ZnCl2	1.75 µM	1.75 mM	238 mg/L
CuCl2	0.5 µM	0.5 mM	67.2 mg/L
Na2MoO4	0.8 µM	0.8 mM	164.7 mg/L
KI	1 µM	1 mM	166 mg/L
CoCl2 x 6H20	0.1 µM	0.1 mM	23.8 mg/L
Substitutions for limitation experiments
*KCl	0.3 M	22.36 g/L		2.3 mL (for 20 µM phosphate + 66 µL KH2PO4)
				0.46 mL (for 100 µM phosphate + 330 µL KH2PO4
MES hydrate 0.8 g/L
pH 5.7 with KOH (1-2.5M)
Low EEO agarose 8 g/L
