# Supplementary material for: Identification of novel genes involved in phosphate accumulation in Lotus japonicus through Genome Wide Association mapping of root system architecture and anion content
Source: PLoS Genet. 2019 Dec 19;15(12):e1008126. doi: 10.1371/journal.pgen.1008126 (PMC6941899; doi:10.1371/journal.pgen.1008126)
Supplement: S2 Table — (XLSX) [file pgen.1008126.s017.xlsx]

## Sheet: Suppl2_GWAS_hits_ratio_Brat
Original_file	Chromosome	SNP_pos	GWAS_pvalue	MAC	Bonferroni_0.050_threshold	BH_0.050_threshold	BH_FDR_0.050_adjusted	BH_FDR_0.050_rejected	Gene_start	Gene_end	Gene_orientation	Relative_distance	SNP_relative_position	Target_AGI	Target_element_type	Target_sequence_type	Target_annotation	Target_attributes
20180309-Lj-allsets-ratio_median_Root_linearity_avg.hdf5	chr6	25256491	7.23647e-11	10	2.77907e-07	0.000287634	2.83034e-07	TRUE	25252941	25256516	-	-3550	in gene	Lj6g3v2192140	gene	Protein coding	NA	ID=Lj6g3v2192140;Name=108601_g;sequencetype=Protein coding
20180309-Lj-allsets-ratio_median_Root_linearity_avg.hdf5	chr6	25256491	7.23647e-11	10	2.77907e-07	0.000287634	2.83034e-07	TRUE	25252941	25256516	-	-3550	in feature	Lj6g3v2192140.1	mRNA		NA	ID=Lj6g3v2192140.1;Name=Lj6g3v2192140.1;Parent=Lj6g3v2192140;Name=Lj6g3v2192140.1
20180309-Lj-allsets-ratio_mean_Root_growth_rate_day007-day008.hdf5	chr1	56062597	1.75109e-10	12	2.77914e-07	0.00025179	6.54016e-07	TRUE	56048407	56065886	-	-14190	in gene	Lj1g3v4699750	gene	Protein coding	NA	ID=Lj1g3v4699750;Name=CUFF.33014;sequencetype=Protein coding
20180309-Lj-allsets-ratio_mean_Root_growth_rate_day007-day008.hdf5	chr1	56062597	1.75109e-10	12	2.77914e-07	0.00025179	6.54016e-07	TRUE	56048407	56065886	-	-14190	in feature	Lj1g3v4699750.1	mRNA	Protein coding	starch branching enzyme I	ID=Lj1g3v4699750.1;Parent=Lj1g3v4699750;Name=Lj1g3v4699750.1;sequencetype=Protein coding;annotation=starch branching enzyme I [Pisum sativum] gi|1345570|emb|CAA56319.1|
20180309-Lj-allsets-ratio_median_Relative_root_growth_rate_day005-day006.hdf5	chr6	22546486	1.85792e-10	14	2.77928e-07	0.000511109	4.6661e-07	TRUE	22541210	22542370	+	5276	downstream	Lj6g3v1966450	gene	repeat	NA	ID=Lj6g3v1966450;Name=CUFF.60318;sequencetype=repeat
20180309-Lj-allsets-ratio_median_Relative_root_growth_rate_day005-day006.hdf5	chr6	22546486	1.85792e-10	14	2.77928e-07	0.000511109	4.6661e-07	TRUE	22541210	22542370	+	5276	downstream	Lj6g3v1966450.1	mRNA	repeat		ID=Lj6g3v1966450.1;Parent=Lj6g3v1966450;Name=Lj6g3v1966450.1;sequencetype=repeat;annotation=NoHit
20180309-Lj-allsets-ratio_median_Relative_root_growth_rate_day005-day006.hdf5	chr6	22546486	1.85792e-10	14	2.77928e-07	0.000511109	4.6661e-07	TRUE	22543536	22544449	+	2950	downstream	Lj6g3v1966470	gene	repeat	NA	ID=Lj6g3v1966470;Name=CUFF.60321;sequencetype=repeat
20180309-Lj-allsets-ratio_median_Relative_root_growth_rate_day005-day006.hdf5	chr6	22546486	1.85792e-10	14	2.77928e-07	0.000511109	4.6661e-07	TRUE	22543536	22544449	+	2950	downstream	Lj6g3v1966470.1	mRNA	repeat		ID=Lj6g3v1966470.1;Parent=Lj6g3v1966470;Name=Lj6g3v1966470.1;sequencetype=repeat;annotation=NoHit
20180309-Lj-allsets-ratio_median_Relative_root_growth_rate_day005-day006.hdf5	chr6	22546486	1.85792e-10	14	2.77928e-07	0.000511109	4.6661e-07	TRUE	22542807	22543483	-	-3679	upstream	Lj6g3v1966460	gene	Non-coding	NA	ID=Lj6g3v1966460;Name=CUFF.60320;sequencetype=Non-coding
20180309-Lj-allsets-ratio_median_Relative_root_growth_rate_day005-day006.hdf5	chr6	22546486	1.85792e-10	14	2.77928e-07	0.000511109	4.6661e-07	TRUE	22542807	22543483	-	-3679	upstream	Lj6g3v1966460.1	mRNA	Non-coding		ID=Lj6g3v1966460.1;Parent=Lj6g3v1966460;Name=Lj6g3v1966460.1;sequencetype=Non-coding;annotation=NoHit
20180309-Lj-allsets-ratio_median_Relative_root_growth_rate_day005-day006.hdf5	chr6	22546486	1.85792e-10	14	2.77928e-07	0.000511109	4.6661e-07	TRUE	22545940	22551641	-	-546	in gene	Lj6g3v1966480	gene	Protein coding	NA	ID=Lj6g3v1966480;Name=CUFF.60329;sequencetype=Protein coding
20180309-Lj-allsets-ratio_median_Relative_root_growth_rate_day005-day006.hdf5	chr6	22546486	1.85792e-10	14	2.77928e-07	0.000511109	4.6661e-07	TRUE	22545940	22551641	-	-546	in feature	Lj6g3v1966480.1	mRNA	Protein coding	PREDICTED: subtilisin-like protease-like	ID=Lj6g3v1966480.1;Parent=Lj6g3v1966480;Name=Lj6g3v1966480.1;sequencetype=Protein coding;annotation=PREDICTED: subtilisin-like protease-like [Glycine max] gi|356546528|ref|XP_003541678.1|
20180309-Lj-allsets-ratio_median_Relative_root_growth_rate_day005-day006.hdf5	chr0	159874100	4.52876e-10	13	2.77928e-07	0.000511109	7.91007e-07	TRUE	159868845	159874294	+	5255	in gene	Lj0g3v0306399	gene	Protein coding	NA	ID=Lj0g3v0306399;Name=CUFF.20970;sequencetype=Protein coding
20180309-Lj-allsets-ratio_median_Relative_root_growth_rate_day005-day006.hdf5	chr0	159874100	4.52876e-10	13	2.77928e-07	0.000511109	7.91007e-07	TRUE	159868845	159874294	+	5255	in feature	Lj0g3v0306399.1	mRNA	Protein coding	PREDICTED: NADH dehydrogenase	ID=Lj0g3v0306399.1;Parent=Lj0g3v0306399;Name=Lj0g3v0306399.1;sequencetype=Protein coding;annotation=PREDICTED: NADH dehydrogenase [ubiquinone] gi|356548101|ref|XP_003542442.1|
20180309-Lj-allsets-ratio_median_Relative_root_growth_rate_day005-day006.hdf5	chr0	159874100	4.52876e-10	13	2.77928e-07	0.000511109	7.91007e-07	TRUE	159877687	159878493	-	3587	downstream	Lj0g3v0306409	gene	Non-coding	NA	ID=Lj0g3v0306409;Name=CUFF.20647;sequencetype=Non-coding
20180309-Lj-allsets-ratio_median_Relative_root_growth_rate_day005-day006.hdf5	chr0	159874100	4.52876e-10	13	2.77928e-07	0.000511109	7.91007e-07	TRUE	159877687	159878493	-	3587	downstream	Lj0g3v0306409.1	mRNA	Protein coding	Transcription factor	ID=Lj0g3v0306409.1;Parent=Lj0g3v0306409;Name=Lj0g3v0306409.1;sequencetype=Protein coding;annotation=Transcription factor [Medicago truncatula] gi|357455459|ref|XP_003598010.1|
20180309-Lj-allsets-ratio_median_Relative_root_growth_rate_day005-day006.hdf5	chr0	159874100	4.52876e-10	13	2.77928e-07	0.000511109	7.91007e-07	TRUE	159877844	159879083	-	3744	downstream	Lj0g3v0306409.2	mRNA	Non-coding		ID=Lj0g3v0306409.2;Parent=Lj0g3v0306409;Name=Lj0g3v0306409.2;sequencetype=Non-coding;annotation=NoHit
20180309-Lj-allsets-ratio_median_Relative_root_growth_rate_day005-day006.hdf5	chr4	35741026	5.86858e-10	17	2.77928e-07	0.000511109	1.0055e-06	TRUE	35744380	35750639	+	-3354	upstream	Lj4g3v2628690	gene	Protein coding	NA	ID=Lj4g3v2628690;Name=CUFF.51361;sequencetype=Protein coding
20180309-Lj-allsets-ratio_median_Relative_root_growth_rate_day005-day006.hdf5	chr4	35741026	5.86858e-10	17	2.77928e-07	0.000511109	1.0055e-06	TRUE	35744380	35750639	+	-3354	upstream	Lj4g3v2628690.1	mRNA	Protein coding	MADS box protein AGb	ID=Lj4g3v2628690.1;Parent=Lj4g3v2628690;Name=Lj4g3v2628690.1;sequencetype=Protein coding;annotation=MADS box protein AGb [Lotus japonicus] gi|60100354|gb|AAX13304.1|
20180309-Lj-allsets-ratio_median_Relative_root_growth_rate_day005-day006.hdf5	chr4	35741026	5.86858e-10	17	2.77928e-07	0.000511109	1.0055e-06	TRUE	35735661	35736422	-	-5365	upstream	Lj4g3v2628670	gene	repeat	NA	ID=Lj4g3v2628670;Name=gene.g57185.t1;sequencetype=repeat
20180309-Lj-allsets-ratio_median_Relative_root_growth_rate_day005-day006.hdf5	chr4	35741026	5.86858e-10	17	2.77928e-07	0.000511109	1.0055e-06	TRUE	35735661	35736422	-	-5365	upstream	Lj4g3v2628670.1	mRNA		NA	ID=Lj4g3v2628670.1;Parent=Lj4g3v2628670;Name=Lj4g3v2628670.1
20180309-Lj-allsets-ratio_median_Relative_root_growth_rate_day005-day006.hdf5	chr4	35741026	5.86858e-10	17	2.77928e-07	0.000511109	1.0055e-06	TRUE	35737735	35738092	-	-3291	upstream	Lj4g3v2628680	gene	Non-coding	NA	ID=Lj4g3v2628680;Name=CUFF.51359;sequencetype=Non-coding
20180309-Lj-allsets-ratio_median_Relative_root_growth_rate_day005-day006.hdf5	chr4	35741026	5.86858e-10	17	2.77928e-07	0.000511109	1.0055e-06	TRUE	35737735	35738092	-	-3291	upstream	Lj4g3v2628680.1	mRNA	Non-coding		ID=Lj4g3v2628680.1;Parent=Lj4g3v2628680;Name=Lj4g3v2628680.1;sequencetype=Non-coding;annotation=NoHit
20180309-Lj-allsets-ratio_median_Root_linearity_day003.hdf5	chr4	39580508	1.58543e-09	11	2.7794e-07	0.000450819	2.4125e-06	TRUE	39584409	39594199	+	-3901	upstream	Lj4g3v3001240	gene	Protein coding	NA	ID=Lj4g3v3001240;Name=CUFF.51971;sequencetype=Protein coding
20180309-Lj-allsets-ratio_median_Root_linearity_day003.hdf5	chr4	39580508	1.58543e-09	11	2.7794e-07	0.000450819	2.4125e-06	TRUE	39584409	39594199	+	-3901	upstream	Lj4g3v3001240.1	mRNA	Protein coding	PREDICTED: respiratory burst oxidase homolog protein A-like	ID=Lj4g3v3001240.1;Parent=Lj4g3v3001240;Name=Lj4g3v3001240.1;sequencetype=Protein coding;annotation=PREDICTED: respiratory burst oxidase homolog protein A-like [Cicer arietinum] gi|502139151|ref|XP_004503663.1|
20180309-Lj-allsets-ratio_median_Root_linearity_day003.hdf5	chr4	39580508	1.58543e-09	11	2.7794e-07	0.000450819	2.4125e-06	TRUE	39586749	39594199	+	-6241	upstream	Lj4g3v3001240.2	mRNA	Protein coding	PREDICTED: respiratory burst oxidase homolog protein A-like	ID=Lj4g3v3001240.2;Parent=Lj4g3v3001240;Name=Lj4g3v3001240.2;sequencetype=Protein coding;annotation=PREDICTED: respiratory burst oxidase homolog protein A-like [Cicer arietinum] gi|502139151|ref|XP_004503663.1|
20180309-Lj-allsets-ratio_median_Relative_root_growth_rate_day005-day006.hdf5	chr0	106447895	6.6791e-09	18	2.77928e-07	0.000511109	8.28683e-06	TRUE	106447758	106448089	+	137	in gene	Lj0g3v0211349	gene	Protein coding	NA	ID=Lj0g3v0211349;Name=CUFF.13579;sequencetype=Protein coding
20180309-Lj-allsets-ratio_median_Relative_root_growth_rate_day005-day006.hdf5	chr0	106447895	6.6791e-09	18	2.77928e-07	0.000511109	8.28683e-06	TRUE	106447758	106448089	+	137	in feature	Lj0g3v0211349.1	mRNA	Protein coding	DNA damage-binding protein 1a	ID=Lj0g3v0211349.1;Parent=Lj0g3v0211349;Name=Lj0g3v0211349.1;sequencetype=Protein coding;annotation=DNA damage-binding protein 1a [Arabidopsis thaliana] gi|186511557|ref|NP_001118940.1|
20180309-Lj-allsets-ratio_median_Average_root_width_day009.hdf5	chr2	22238891	7.21566e-09	10	2.77921e-07	9.86621e-05	0.000432716	TRUE	22239427	22240290	+	-536	upstream	Lj2g3v1414980	gene	Non-coding	NA	ID=Lj2g3v1414980;Name=CUFF.36982;sequencetype=Non-coding
20180309-Lj-allsets-ratio_median_Average_root_width_day009.hdf5	chr2	22238891	7.21566e-09	10	2.77921e-07	9.86621e-05	0.000432716	TRUE	22239427	22240290	+	-536	upstream	Lj2g3v1414980.1	mRNA	Non-coding		ID=Lj2g3v1414980.1;Parent=Lj2g3v1414980;Name=Lj2g3v1414980.1;sequencetype=Non-coding;annotation=NoHit
20180309-Lj-allsets-ratio_median_Average_root_width_day009.hdf5	chr2	22238891	7.21566e-09	10	2.77921e-07	9.86621e-05	0.000432716	TRUE	22234202	22236854	-	-4689	upstream	Lj2g3v1414970	gene	Protein coding	NA	ID=Lj2g3v1414970;Name=CUFF.36981;sequencetype=Protein coding
20180309-Lj-allsets-ratio_median_Average_root_width_day009.hdf5	chr2	22238891	7.21566e-09	10	2.77921e-07	9.86621e-05	0.000432716	TRUE	22234202	22236854	-	-4689	upstream	Lj2g3v1414970.1	mRNA	Protein coding	PREDICTED: axial regulator YABBY 4-like	ID=Lj2g3v1414970.1;Parent=Lj2g3v1414970;Name=Lj2g3v1414970.1;sequencetype=Protein coding;annotation=PREDICTED: axial regulator YABBY 4-like [Cicer arietinum] gi|502092913|ref|XP_004489825.1|
20180309-Lj-allsets-ratio_median_Average_root_width_day009.hdf5	chr2	22238891	7.21566e-09	10	2.77921e-07	9.86621e-05	0.000432716	TRUE	22241313	22241941	-	2422	downstream	Lj2g3v1414990	gene	Non-coding	NA	ID=Lj2g3v1414990;Name=CUFF.36983;sequencetype=Non-coding
20180309-Lj-allsets-ratio_median_Average_root_width_day009.hdf5	chr2	22238891	7.21566e-09	10	2.77921e-07	9.86621e-05	0.000432716	TRUE	22241313	22241941	-	2422	downstream	Lj2g3v1414990.1	mRNA	Non-coding		ID=Lj2g3v1414990.1;Parent=Lj2g3v1414990;Name=Lj2g3v1414990.1;sequencetype=Non-coding;annotation=NoHit
20180309-Lj-allsets-ratio_mean_Root_linearity_day006.hdf5	chr1	41562478	1.04146e-08	10	2.77921e-07	0.000345734	3.5352e-05	TRUE	41557415	41558222	+	5063	downstream	Lj1g3v3608390	gene	repeat	NA	ID=Lj1g3v3608390;Name=CUFF.30966;sequencetype=repeat
20180309-Lj-allsets-ratio_mean_Root_linearity_day006.hdf5	chr1	41562478	1.04146e-08	10	2.77921e-07	0.000345734	3.5352e-05	TRUE	41557415	41558222	+	5063	downstream	Lj1g3v3608390.1	mRNA	repeat		ID=Lj1g3v3608390.1;Parent=Lj1g3v3608390;Name=Lj1g3v3608390.1;sequencetype=repeat;annotation=NoHit
20180309-Lj-allsets-ratio_mean_Root_linearity_day006.hdf5	chr1	41562478	1.04146e-08	10	2.77921e-07	0.000345734	3.5352e-05	TRUE	41558417	41562572	+	4061	in gene	Lj1g3v3608400	gene	Protein coding	NA	ID=Lj1g3v3608400;Name=CUFF.30983;sequencetype=Protein coding
20180309-Lj-allsets-ratio_mean_Root_linearity_day006.hdf5	chr1	41562478	1.04146e-08	10	2.77921e-07	0.000345734	3.5352e-05	TRUE	41558417	41562572	+	4061	in feature	Lj1g3v3608400.1	mRNA	Protein coding	PREDICTED: neuroguidin-like	ID=Lj1g3v3608400.1;Parent=Lj1g3v3608400;Name=Lj1g3v3608400.1;sequencetype=Protein coding;annotation=PREDICTED: neuroguidin-like [Glycine max] gi|356510136|ref|XP_003523796.1|
20180309-Lj-allsets-ratio_mean_Root_linearity_day006.hdf5	chr1	41562478	1.04146e-08	10	2.77921e-07	0.000345734	3.5352e-05	TRUE	41558417	41562572	+	4061	in feature	Lj1g3v3608400.2	mRNA	Protein coding	PREDICTED: neuroguidin-like	ID=Lj1g3v3608400.2;Parent=Lj1g3v3608400;Name=Lj1g3v3608400.2;sequencetype=Protein coding;annotation=PREDICTED: neuroguidin-like [Glycine max] gi|356510136|ref|XP_003523796.1|
20180309-Lj-allsets-ratio_mean_Root_linearity_day006.hdf5	chr1	41562478	1.04146e-08	10	2.77921e-07	0.000345734	3.5352e-05	TRUE	41564436	41570974	+	-1958	upstream	Lj1g3v3608410	gene	Protein coding	NA	ID=Lj1g3v3608410;Name=CUFF.30980;sequencetype=Protein coding
20180309-Lj-allsets-ratio_mean_Root_linearity_day006.hdf5	chr1	41562478	1.04146e-08	10	2.77921e-07	0.000345734	3.5352e-05	TRUE	41564436	41570974	+	-1958	upstream	Lj1g3v3608410.1	mRNA	Protein coding	PREDICTED: dynamin-related protein 1E-like isoform 1	ID=Lj1g3v3608410.1;Parent=Lj1g3v3608410;Name=Lj1g3v3608410.1;sequencetype=Protein coding;annotation=PREDICTED: dynamin-related protein 1E-like isoform 1 [Glycine max] gi|356527252|ref|XP_003532226.1|
20180309-Lj-allsets-ratio_mean_Root_growth_rate_day007-day008.hdf5	chr4	17901687	1.32754e-08	10	2.77914e-07	0.00025179	1.61379e-05	TRUE	17893548	17897702	+	8139	downstream	Lj4g3v1212310	gene	Protein coding	NA	ID=Lj4g3v1212310;Name=CUFF.48635;sequencetype=Protein coding
20180309-Lj-allsets-ratio_mean_Root_growth_rate_day007-day008.hdf5	chr4	17901687	1.32754e-08	10	2.77914e-07	0.00025179	1.61379e-05	TRUE	17893548	17897702	+	8139	downstream	Lj4g3v1212310.1	mRNA	Protein coding	TRNA/rRNA methyltransferase family protein isoform 2	ID=Lj4g3v1212310.1;Parent=Lj4g3v1212310;Name=Lj4g3v1212310.1;sequencetype=Protein coding;annotation=TRNA/rRNA methyltransferase family protein isoform 2 [Theobroma cacao] gi|508776922|gb|EOY24178.1|
20180309-Lj-allsets-ratio_mean_Root_growth_rate_day007-day008.hdf5	chr4	17901687	1.32754e-08	10	2.77914e-07	0.00025179	1.61379e-05	TRUE	17893548	17900273	+	8139	downstream	Lj4g3v1212310.2	mRNA	Protein coding	TRNA/rRNA methyltransferase family protein isoform 1	ID=Lj4g3v1212310.2;Parent=Lj4g3v1212310;Name=Lj4g3v1212310.2;sequencetype=Protein coding;annotation=TRNA/rRNA methyltransferase family protein isoform 1 [Theobroma cacao] gi|508776921|gb|EOY24177.1|
20180309-Lj-allsets-ratio_mean_Root_growth_rate_day007-day008.hdf5	chr4	17901687	1.32754e-08	10	2.77914e-07	0.00025179	1.61379e-05	TRUE	17901164	17902406	-	-523	in gene	Lj4g3v1212320	gene	Protein coding	NA	ID=Lj4g3v1212320;Name=CUFF.48632;sequencetype=Protein coding
20180309-Lj-allsets-ratio_mean_Root_growth_rate_day007-day008.hdf5	chr4	17901687	1.32754e-08	10	2.77914e-07	0.00025179	1.61379e-05	TRUE	17901164	17902406	-	-523	in feature	Lj4g3v1212320.1	mRNA	Protein coding	Uncharacterized protein TCM_015850	ID=Lj4g3v1212320.1;Parent=Lj4g3v1212320;Name=Lj4g3v1212320.1;sequencetype=Protein coding;annotation=Uncharacterized protein TCM_015850 [Theobroma cacao] gi|508776923|gb|EOY24179.1|
20180309-Lj-allsets-ratio_mean_Root_growth_rate_day007-day008.hdf5	chr4	17901687	1.32754e-08	10	2.77914e-07	0.00025179	1.61379e-05	TRUE	17901164	17902406	-	-523	in feature	Lj4g3v1212320.2	mRNA	Protein coding	Uncharacterized protein TCM_015850	ID=Lj4g3v1212320.2;Parent=Lj4g3v1212320;Name=Lj4g3v1212320.2;sequencetype=Protein coding;annotation=Uncharacterized protein TCM_015850 [Theobroma cacao] gi|508776923|gb|EOY24179.1|
20180309-Lj-allsets-ratio_mean_Root_growth_rate_day007-day008.hdf5	chr4	17901687	1.32754e-08	10	2.77914e-07	0.00025179	1.61379e-05	TRUE	17903209	17906079	-	1522	downstream	Lj4g3v1212330	gene	repeat	NA	ID=Lj4g3v1212330;Name=CUFF.48633;sequencetype=repeat
20180309-Lj-allsets-ratio_mean_Root_growth_rate_day007-day008.hdf5	chr4	17901687	1.32754e-08	10	2.77914e-07	0.00025179	1.61379e-05	TRUE	17903209	17906079	-	1522	downstream	Lj4g3v1212330.1	mRNA	repeat		ID=Lj4g3v1212330.1;Parent=Lj4g3v1212330;Name=Lj4g3v1212330.1;sequencetype=repeat;annotation=NoHit
20180309-Lj-allsets-ratio_median_Relative_root_growth_rate_day005-day006.hdf5	chr0	134455192	1.358e-08	14	2.77928e-07	0.000511109	1.56608e-05	TRUE	134449921	134456009	-	-5271	in gene	Lj0g3v0258929	gene	Protein coding	NA	ID=Lj0g3v0258929;Name=CUFF.17050;sequencetype=Protein coding
20180309-Lj-allsets-ratio_median_Relative_root_growth_rate_day005-day006.hdf5	chr0	134455192	1.358e-08	14	2.77928e-07	0.000511109	1.56608e-05	TRUE	134449921	134456009	-	-5271	in feature	Lj0g3v0258929.1	mRNA	Protein coding	PREDICTED: GPI-anchor transamidase-like	ID=Lj0g3v0258929.1;Parent=Lj0g3v0258929;Name=Lj0g3v0258929.1;sequencetype=Protein coding;annotation=PREDICTED: GPI-anchor transamidase-like [Glycine max] gi|356516961|ref|XP_003527159.1|
20180309-Lj-allsets-ratio_median_Relative_root_growth_rate_day005-day006.hdf5	chr0	134455192	1.358e-08	14	2.77928e-07	0.000511109	1.56608e-05	TRUE	134452734	134456009	-	-2458	in feature	Lj0g3v0258929.2	mRNA	Protein coding	PREDICTED: GPI-anchor transamidase-like	ID=Lj0g3v0258929.2;Parent=Lj0g3v0258929;Name=Lj0g3v0258929.2;sequencetype=Protein coding;annotation=PREDICTED: GPI-anchor transamidase-like [Glycine max] gi|356516961|ref|XP_003527159.1|
20180309-Lj-allsets-ratio_median_Root_angle_avg.hdf5	chr0	166415682	1.50026e-08	10	2.77907e-07	5.80827e-05	9.64e-05	TRUE	166418206	166418432	-	2524	downstream	Lj0g3v0318639	gene	Non-coding	NA	ID=Lj0g3v0318639;Name=CUFF.21568;sequencetype=Non-coding
20180309-Lj-allsets-ratio_median_Root_angle_avg.hdf5	chr0	166415682	1.50026e-08	10	2.77907e-07	5.80827e-05	9.64e-05	TRUE	166418206	166418432	-	2524	downstream	Lj0g3v0318639.1	mRNA	Non-coding		ID=Lj0g3v0318639.1;Parent=Lj0g3v0318639;Name=Lj0g3v0318639.1;sequencetype=Non-coding;annotation=NoHit
20180309-Lj-allsets-ratio_median_Root_angle_avg.hdf5	chr0	166415682	1.50026e-08	10	2.77907e-07	5.80827e-05	9.64e-05	TRUE	166418566	166418821	-	2884	downstream	Lj0g3v0318649	gene	Non-coding	NA	ID=Lj0g3v0318649;Name=CUFF.21570;sequencetype=Non-coding
20180309-Lj-allsets-ratio_median_Root_angle_avg.hdf5	chr0	166415682	1.50026e-08	10	2.77907e-07	5.80827e-05	9.64e-05	TRUE	166418566	166418821	-	2884	downstream	Lj0g3v0318649.1	mRNA	Non-coding		ID=Lj0g3v0318649.1;Parent=Lj0g3v0318649;Name=Lj0g3v0318649.1;sequencetype=Non-coding;annotation=NoHit
20180309-Lj-allsets-ratio_median_Root_width_100_day003.hdf5	chr1	49905910	1.98435e-08	18	2.7794e-07	0.000163429	0.000115153	TRUE	49900784	49903713	+	5126	downstream	Lj1g3v4226830	gene	Protein coding	NA	ID=Lj1g3v4226830;Name=gene.g36247.t1;sequencetype=Protein coding
20180309-Lj-allsets-ratio_median_Root_width_100_day003.hdf5	chr1	49905910	1.98435e-08	18	2.7794e-07	0.000163429	0.000115153	TRUE	49900784	49903713	+	5126	downstream	Lj1g3v4226830.1	mRNA	Protein coding	PREDICTED: cytokinin dehydrogenase 1-like	ID=Lj1g3v4226830.1;Parent=Lj1g3v4226830;Name=Lj1g3v4226830.1;sequencetype=Protein coding;annotation=PREDICTED: cytokinin dehydrogenase 1-like [Cicer arietinum] gi|502108374|ref|XP_004493454.1|
20180309-Lj-allsets-ratio_median_Root_width_100_day003.hdf5	chr1	49905910	1.98435e-08	18	2.7794e-07	0.000163429	0.000115153	TRUE	49909961	49918712	+	-4051	upstream	Lj1g3v4226850	gene	Protein coding	NA	ID=Lj1g3v4226850;Name=CUFF.32109;sequencetype=Protein coding
20180309-Lj-allsets-ratio_median_Root_width_100_day003.hdf5	chr1	49905910	1.98435e-08	18	2.7794e-07	0.000163429	0.000115153	TRUE	49909961	49918712	+	-4051	upstream	Lj1g3v4226850.1	mRNA	Protein coding	Chaperone protein dnaJ	ID=Lj1g3v4226850.1;Parent=Lj1g3v4226850;Name=Lj1g3v4226850.1;sequencetype=Protein coding;annotation=Chaperone protein dnaJ [Medicago truncatula] gi|357509627|ref|XP_003625102.1|
20180309-Lj-allsets-ratio_median_Root_width_100_day003.hdf5	chr1	49905910	1.98435e-08	18	2.7794e-07	0.000163429	0.000115153	TRUE	49909961	49918712	+	-4051	upstream	Lj1g3v4226850.2	mRNA	Protein coding	Chaperone protein dnaJ	ID=Lj1g3v4226850.2;Parent=Lj1g3v4226850;Name=Lj1g3v4226850.2;sequencetype=Protein coding;annotation=Chaperone protein dnaJ [Medicago truncatula] gi|357509627|ref|XP_003625102.1|
20180309-Lj-allsets-ratio_median_Root_width_100_day003.hdf5	chr1	49905910	1.98435e-08	18	2.7794e-07	0.000163429	0.000115153	TRUE	49909961	49918712	+	-4051	upstream	Lj1g3v4226850.3	mRNA	Protein coding	Chaperone protein dnaJ	ID=Lj1g3v4226850.3;Parent=Lj1g3v4226850;Name=Lj1g3v4226850.3;sequencetype=Protein coding;annotation=Chaperone protein dnaJ [Medicago truncatula] gi|357509627|ref|XP_003625102.1|
20180309-Lj-allsets-ratio_median_Root_width_100_day003.hdf5	chr1	49905910	1.98435e-08	18	2.7794e-07	0.000163429	0.000115153	TRUE	49904823	49907884	-	-1087	in gene	Lj1g3v4226840	gene	Protein coding	NA	ID=Lj1g3v4226840;Name=NODE_41354_length_990_cov_94.516159.path1;sequencetype=Protein coding
20180309-Lj-allsets-ratio_median_Root_width_100_day003.hdf5	chr1	49905910	1.98435e-08	18	2.7794e-07	0.000163429	0.000115153	TRUE	49904823	49907884	-	-1087	in feature	Lj1g3v4226840.1	mRNA	Protein coding	Mediator of RNA polymerase II transcription subunit 23	ID=Lj1g3v4226840.1;Parent=Lj1g3v4226840;Name=Lj1g3v4226840.1;sequencetype=Protein coding;annotation=Mediator of RNA polymerase II transcription subunit 23 [Theobroma cacao] gi|508717233|gb|EOY09130.1|
20180309-Lj-allsets-ratio_median_Relative_root_growth_rate_day005-day006.hdf5	chr0	52925935	2.01307e-08	18	2.77928e-07	0.000511109	2.14294e-05	TRUE	52919432	52921376	+	6503	downstream	Lj0g3v0119519	gene	Protein coding	NA	ID=Lj0g3v0119519;Name=CUFF.7074;sequencetype=Protein coding
20180309-Lj-allsets-ratio_median_Relative_root_growth_rate_day005-day006.hdf5	chr0	52925935	2.01307e-08	18	2.77928e-07	0.000511109	2.14294e-05	TRUE	52919432	52921376	+	6503	downstream	Lj0g3v0119519.1	mRNA	Protein coding		ID=Lj0g3v0119519.1;Parent=Lj0g3v0119519;Name=Lj0g3v0119519.1;sequencetype=Protein coding;annotation=NoHit
20180309-Lj-allsets-ratio_median_Relative_root_growth_rate_day005-day006.hdf5	chr0	52925935	2.01307e-08	18	2.77928e-07	0.000511109	2.14294e-05	TRUE	52925919	52926679	+	16	in gene	Lj0g3v0119539	gene	Protein coding	NA	ID=Lj0g3v0119539;Name=CUFF.7075;sequencetype=Protein coding
20180309-Lj-allsets-ratio_median_Relative_root_growth_rate_day005-day006.hdf5	chr0	52925935	2.01307e-08	18	2.77928e-07	0.000511109	2.14294e-05	TRUE	52925919	52926679	+	16	in feature	Lj0g3v0119539.1	mRNA	Protein coding	diguanylate cyclase with PAS/PAC sensor	ID=Lj0g3v0119539.1;Parent=Lj0g3v0119539;Name=Lj0g3v0119539.1;sequencetype=Protein coding;annotation=diguanylate cyclase with PAS/PAC sensor [Anabaena cylindrica PCC 7122] gi|440685039|ref|YP_007159834.1|
20180309-Lj-allsets-ratio_median_Relative_root_growth_rate_day005-day006.hdf5	chr0	52925935	2.01307e-08	18	2.77928e-07	0.000511109	2.14294e-05	TRUE	52922390	52924637	-	-3545	upstream	Lj0g3v0119529	gene	Protein coding	NA	ID=Lj0g3v0119529;Name=CUFF.7076;sequencetype=Protein coding
20180309-Lj-allsets-ratio_median_Relative_root_growth_rate_day005-day006.hdf5	chr0	52925935	2.01307e-08	18	2.77928e-07	0.000511109	2.14294e-05	TRUE	52922390	52924637	-	-3545	upstream	Lj0g3v0119529.1	mRNA	Protein coding	PREDICTED: multidrug and toxin extrusion protein 2-like	ID=Lj0g3v0119529.1;Parent=Lj0g3v0119529;Name=Lj0g3v0119529.1;sequencetype=Protein coding;annotation=PREDICTED: multidrug and toxin extrusion protein 2-like [Glycine max] gi|356529294|ref|XP_003533230.1|
20180309-Lj-allsets-ratio_median_Relative_root_growth_rate_day005-day006.hdf5	chr0	52926484	2.01307e-08	18	2.77928e-07	0.000511109	2.14294e-05	TRUE	52925919	52926679	+	565	in gene	Lj0g3v0119539	gene	Protein coding	NA	ID=Lj0g3v0119539;Name=CUFF.7075;sequencetype=Protein coding
20180309-Lj-allsets-ratio_median_Relative_root_growth_rate_day005-day006.hdf5	chr0	52926484	2.01307e-08	18	2.77928e-07	0.000511109	2.14294e-05	TRUE	52925919	52926679	+	565	in feature	Lj0g3v0119539.1	mRNA	Protein coding	diguanylate cyclase with PAS/PAC sensor	ID=Lj0g3v0119539.1;Parent=Lj0g3v0119539;Name=Lj0g3v0119539.1;sequencetype=Protein coding;annotation=diguanylate cyclase with PAS/PAC sensor [Anabaena cylindrica PCC 7122] gi|440685039|ref|YP_007159834.1|
20180309-Lj-allsets-ratio_median_Relative_root_growth_rate_day005-day006.hdf5	chr0	52926484	2.01307e-08	18	2.77928e-07	0.000511109	2.14294e-05	TRUE	52922390	52924637	-	-4094	upstream	Lj0g3v0119529	gene	Protein coding	NA	ID=Lj0g3v0119529;Name=CUFF.7076;sequencetype=Protein coding
20180309-Lj-allsets-ratio_median_Relative_root_growth_rate_day005-day006.hdf5	chr0	52926484	2.01307e-08	18	2.77928e-07	0.000511109	2.14294e-05	TRUE	52922390	52924637	-	-4094	upstream	Lj0g3v0119529.1	mRNA	Protein coding	PREDICTED: multidrug and toxin extrusion protein 2-like	ID=Lj0g3v0119529.1;Parent=Lj0g3v0119529;Name=Lj0g3v0119529.1;sequencetype=Protein coding;annotation=PREDICTED: multidrug and toxin extrusion protein 2-like [Glycine max] gi|356529294|ref|XP_003533230.1|
20180309-Lj-allsets-ratio_mean_Relative_root_growth_rate_day004-day005.hdf5	chr0	129977074	2.38491e-08	11	2.77928e-07	0.000126735	9.69612e-05	TRUE	129974030	129974503	-	-3044	upstream	Lj0g3v0250729	gene	Protein coding	NA	ID=Lj0g3v0250729;Name=CUFF.16417;sequencetype=Protein coding
20180309-Lj-allsets-ratio_mean_Relative_root_growth_rate_day004-day005.hdf5	chr0	129977074	2.38491e-08	11	2.77928e-07	0.000126735	9.69612e-05	TRUE	129974030	129974503	-	-3044	upstream	Lj0g3v0250729.1	mRNA	Protein coding	PREDICTED: phospholipase A(1) DAD1 chloroplastic-like	ID=Lj0g3v0250729.1;Parent=Lj0g3v0250729;Name=Lj0g3v0250729.1;sequencetype=Protein coding;annotation=PREDICTED: phospholipase A(1) DAD1 chloroplastic-like [Glycine max] gi|356529979|ref|XP_003533563.1|
20180309-Lj-allsets-ratio_mean_Relative_root_growth_rate_day004-day005.hdf5	chr0	129977074	2.38491e-08	11	2.77928e-07	0.000126735	9.69612e-05	TRUE	129981697	129982631	-	4623	downstream	Lj0g3v0250739	gene	Protein coding	NA	ID=Lj0g3v0250739;Name=CUFF.16449;sequencetype=Protein coding
20180309-Lj-allsets-ratio_mean_Relative_root_growth_rate_day004-day005.hdf5	chr0	129977074	2.38491e-08	11	2.77928e-07	0.000126735	9.69612e-05	TRUE	129981697	129982631	-	4623	downstream	Lj0g3v0250739.1	mRNA	Protein coding	PREDICTED: ent-kaur-16-ene synthase chloroplastic-like	ID=Lj0g3v0250739.1;Parent=Lj0g3v0250739;Name=Lj0g3v0250739.1;sequencetype=Protein coding;annotation=PREDICTED: ent-kaur-16-ene synthase chloroplastic-like [Cicer arietinum] gi|502087483|ref|XP_004488548.1|
20180309-Lj-allsets-ratio_mean_Relative_root_growth_rate_day004-day005.hdf5	chr0	129977074	2.38491e-08	11	2.77928e-07	0.000126735	9.69612e-05	TRUE	129981697	129987265	-	4623	downstream	Lj0g3v0250739.2	mRNA	Protein coding	PREDICTED: ent-kaur-16-ene synthase chloroplastic-like	ID=Lj0g3v0250739.2;Parent=Lj0g3v0250739;Name=Lj0g3v0250739.2;sequencetype=Protein coding;annotation=PREDICTED: ent-kaur-16-ene synthase chloroplastic-like [Cicer arietinum] gi|502087483|ref|XP_004488548.1|
20180309-Lj-allsets-ratio_mean_Relative_root_growth_rate_day004-day005.hdf5	chr0	129976138	2.38491e-08	11	2.77928e-07	0.000126735	9.69612e-05	TRUE	129974030	129974503	-	-2108	upstream	Lj0g3v0250729	gene	Protein coding	NA	ID=Lj0g3v0250729;Name=CUFF.16417;sequencetype=Protein coding
20180309-Lj-allsets-ratio_mean_Relative_root_growth_rate_day004-day005.hdf5	chr0	129976138	2.38491e-08	11	2.77928e-07	0.000126735	9.69612e-05	TRUE	129974030	129974503	-	-2108	upstream	Lj0g3v0250729.1	mRNA	Protein coding	PREDICTED: phospholipase A(1) DAD1 chloroplastic-like	ID=Lj0g3v0250729.1;Parent=Lj0g3v0250729;Name=Lj0g3v0250729.1;sequencetype=Protein coding;annotation=PREDICTED: phospholipase A(1) DAD1 chloroplastic-like [Glycine max] gi|356529979|ref|XP_003533563.1|
20180309-Lj-allsets-ratio_mean_Root_width_80_day001.hdf5	chr4	24637261	2.58119e-08	16	2.77928e-07	1.19509e-05	0.00116091	TRUE	24627899	24632812	+	9362	downstream	Lj4g3v1709660	gene	Protein coding	NA	ID=Lj4g3v1709660;Name=CUFF.49616;sequencetype=Protein coding
20180309-Lj-allsets-ratio_mean_Root_width_80_day001.hdf5	chr4	24637261	2.58119e-08	16	2.77928e-07	1.19509e-05	0.00116091	TRUE	24627899	24632812	+	9362	downstream	Lj4g3v1709660.1	mRNA	Protein coding	PREDICTED: UPF0359 membrane protein D1046.5-like	ID=Lj4g3v1709660.1;Parent=Lj4g3v1709660;Name=Lj4g3v1709660.1;sequencetype=Protein coding;annotation=PREDICTED: UPF0359 membrane protein D1046.5-like [Fragaria vesca subsp. vesca] gi|470126672|ref|XP_004299307.1|
20180309-Lj-allsets-ratio_mean_Root_width_80_day001.hdf5	chr4	24637261	2.58119e-08	16	2.77928e-07	1.19509e-05	0.00116091	TRUE	24635471	24639637	+	1790	in gene	Lj4g3v1709670	gene	Protein coding	NA	ID=Lj4g3v1709670;Name=CUFF.49622;sequencetype=Protein coding
20180309-Lj-allsets-ratio_mean_Root_width_80_day001.hdf5	chr4	24637261	2.58119e-08	16	2.77928e-07	1.19509e-05	0.00116091	TRUE	24635471	24639637	+	1790	in feature	Lj4g3v1709670.1	mRNA	Protein coding	PREDICTED: glucan endo-13-beta-glucosidase-like protein 3-like	ID=Lj4g3v1709670.1;Parent=Lj4g3v1709670;Name=Lj4g3v1709670.1;sequencetype=Protein coding;annotation=PREDICTED: glucan endo-13-beta-glucosidase-like protein 3-like [Glycine max] gi|356516859|ref|XP_003527110.1|
20180309-Lj-allsets-ratio_mean_Root_width_80_day001.hdf5	chr4	24637261	2.58119e-08	16	2.77928e-07	1.19509e-05	0.00116091	TRUE	24640945	24641688	-	3684	downstream	Lj4g3v1709680	gene	Protein coding	NA	ID=Lj4g3v1709680;Name=CUFF.49617;sequencetype=Protein coding
20180309-Lj-allsets-ratio_mean_Root_width_80_day001.hdf5	chr4	24637261	2.58119e-08	16	2.77928e-07	1.19509e-05	0.00116091	TRUE	24640945	24641688	-	3684	downstream	Lj4g3v1709680.1	mRNA	Protein coding	resistant specific protein-2	ID=Lj4g3v1709680.1;Parent=Lj4g3v1709680;Name=Lj4g3v1709680.1;sequencetype=Protein coding;annotation=resistant specific protein-2 [Vigna radiata] gi|24416618|dbj|BAC22500.1|
20180309-Lj-allsets-ratio_mean_Root_width_80_day001.hdf5	chr4	24632856	2.58119e-08	16	2.77928e-07	1.19509e-05	0.00116091	TRUE	24627899	24632812	+	4957	downstream	Lj4g3v1709660	gene	Protein coding	NA	ID=Lj4g3v1709660;Name=CUFF.49616;sequencetype=Protein coding
20180309-Lj-allsets-ratio_mean_Root_width_80_day001.hdf5	chr4	24632856	2.58119e-08	16	2.77928e-07	1.19509e-05	0.00116091	TRUE	24627899	24632812	+	4957	downstream	Lj4g3v1709660.1	mRNA	Protein coding	PREDICTED: UPF0359 membrane protein D1046.5-like	ID=Lj4g3v1709660.1;Parent=Lj4g3v1709660;Name=Lj4g3v1709660.1;sequencetype=Protein coding;annotation=PREDICTED: UPF0359 membrane protein D1046.5-like [Fragaria vesca subsp. vesca] gi|470126672|ref|XP_004299307.1|
20180309-Lj-allsets-ratio_mean_Root_width_80_day001.hdf5	chr4	24632856	2.58119e-08	16	2.77928e-07	1.19509e-05	0.00116091	TRUE	24635471	24639637	+	-2615	upstream	Lj4g3v1709670	gene	Protein coding	NA	ID=Lj4g3v1709670;Name=CUFF.49622;sequencetype=Protein coding
20180309-Lj-allsets-ratio_mean_Root_width_80_day001.hdf5	chr4	24632856	2.58119e-08	16	2.77928e-07	1.19509e-05	0.00116091	TRUE	24635471	24639637	+	-2615	upstream	Lj4g3v1709670.1	mRNA	Protein coding	PREDICTED: glucan endo-13-beta-glucosidase-like protein 3-like	ID=Lj4g3v1709670.1;Parent=Lj4g3v1709670;Name=Lj4g3v1709670.1;sequencetype=Protein coding;annotation=PREDICTED: glucan endo-13-beta-glucosidase-like protein 3-like [Glycine max] gi|356516859|ref|XP_003527110.1|
20180309-Lj-allsets-ratio_mean_Root_growth_rate_avg.hdf5	chr0	159669336	2.58647e-08	14	2.77907e-07	5.55815e-07	0.00465347	TRUE	159664123	159665461	+	5213	downstream	Lj0g3v0306179	gene	Protein coding	NA	ID=Lj0g3v0306179;Name=CUFF.20626;sequencetype=Protein coding
20180309-Lj-allsets-ratio_mean_Root_growth_rate_avg.hdf5	chr0	159669336	2.58647e-08	14	2.77907e-07	5.55815e-07	0.00465347	TRUE	159664123	159665461	+	5213	downstream	Lj0g3v0306179.1	mRNA	Protein coding	PREDICTED: cell division cycle protein 48 homolog	ID=Lj0g3v0306179.1;Parent=Lj0g3v0306179;Name=Lj0g3v0306179.1;sequencetype=Protein coding;annotation=PREDICTED: cell division cycle protein 48 homolog [Glycine max] gi|356543494|ref|XP_003540195.1|
20180309-Lj-allsets-ratio_mean_Root_growth_rate_avg.hdf5	chr0	159669336	2.58647e-08	14	2.77907e-07	5.55815e-07	0.00465347	TRUE	159669154	159672421	+	182	in gene	Lj0g3v0306209	gene	Protein coding	NA	ID=Lj0g3v0306209;Name=CUFF.20634;sequencetype=Protein coding
20180309-Lj-allsets-ratio_mean_Root_growth_rate_avg.hdf5	chr0	159669336	2.58647e-08	14	2.77907e-07	5.55815e-07	0.00465347	TRUE	159669154	159672421	+	182	in feature	Lj0g3v0306209.1	mRNA	Protein coding	PREDICTED: protein YIPF1 homolog	ID=Lj0g3v0306209.1;Parent=Lj0g3v0306209;Name=Lj0g3v0306209.1;sequencetype=Protein coding;annotation=PREDICTED: protein YIPF1 homolog [Glycine max] gi|356501093|ref|XP_003519363.1|
20180309-Lj-allsets-ratio_mean_Root_growth_rate_avg.hdf5	chr0	159669336	2.58647e-08	14	2.77907e-07	5.55815e-07	0.00465347	TRUE	159669154	159672421	+	182	in feature	Lj0g3v0306209.2	mRNA	Protein coding	PREDICTED: protein YIPF1 homolog	ID=Lj0g3v0306209.2;Parent=Lj0g3v0306209;Name=Lj0g3v0306209.2;sequencetype=Protein coding;annotation=PREDICTED: protein YIPF1 homolog [Glycine max] gi|356501093|ref|XP_003519363.1|
20180309-Lj-allsets-ratio_mean_Root_growth_rate_avg.hdf5	chr0	159669336	2.58647e-08	14	2.77907e-07	5.55815e-07	0.00465347	TRUE	159673949	159677289	+	-4613	upstream	Lj0g3v0306219	gene	Protein coding	NA	ID=Lj0g3v0306219;Name=CUFF.20628;sequencetype=Protein coding
20180309-Lj-allsets-ratio_mean_Root_growth_rate_avg.hdf5	chr0	159669336	2.58647e-08	14	2.77907e-07	5.55815e-07	0.00465347	TRUE	159673949	159677289	+	-4613	upstream	Lj0g3v0306219.1	mRNA	Protein coding	delta-pyrroline-5-carboxylate synthetase	ID=Lj0g3v0306219.1;Parent=Lj0g3v0306219;Name=Lj0g3v0306219.1;sequencetype=Protein coding;annotation=delta-pyrroline-5-carboxylate synthetase [Glycine max] gi|351726518|ref|NP_001238153.1|
20180309-Lj-allsets-ratio_mean_Root_growth_rate_avg.hdf5	chr0	159669336	2.58647e-08	14	2.77907e-07	5.55815e-07	0.00465347	TRUE	159665922	159666560	-	-3414	upstream	Lj0g3v0306189	gene	repeat	NA	ID=Lj0g3v0306189;Name=CUFF.20625;sequencetype=repeat
20180309-Lj-allsets-ratio_mean_Root_growth_rate_avg.hdf5	chr0	159669336	2.58647e-08	14	2.77907e-07	5.55815e-07	0.00465347	TRUE	159665922	159666560	-	-3414	upstream	Lj0g3v0306189.1	mRNA	repeat		ID=Lj0g3v0306189.1;Parent=Lj0g3v0306189;Name=Lj0g3v0306189.1;sequencetype=repeat;annotation=NoHit
20180309-Lj-allsets-ratio_median_Root_linearity_day006.hdf5	chr6	9681782	2.67792e-08	10	2.77921e-07	0.000852107	1.16091e-05	TRUE	9685120	9685377	+	-3338	upstream	Lj6g3v0925640	gene	Non-coding	NA	ID=Lj6g3v0925640;Name=gene.g65213.t1;sequencetype=Non-coding
20180309-Lj-allsets-ratio_median_Root_linearity_day006.hdf5	chr6	9681782	2.67792e-08	10	2.77921e-07	0.000852107	1.16091e-05	TRUE	9685120	9685377	+	-3338	upstream	Lj6g3v0925640.1	mRNA	Non-coding		ID=Lj6g3v0925640.1;Parent=Lj6g3v0925640;Name=Lj6g3v0925640.1;sequencetype=Non-coding;annotation=NoHit
20180309-Lj-allsets-ratio_median_Root_linearity_day006.hdf5	chr6	9681782	2.67792e-08	10	2.77921e-07	0.000852107	1.16091e-05	TRUE	9674307	9682813	-	-7475	in gene	Lj6g3v0925630	gene	Protein coding	NA	ID=Lj6g3v0925630;Name=CUFF.58559;sequencetype=Protein coding
20180309-Lj-allsets-ratio_median_Root_linearity_day006.hdf5	chr6	9681782	2.67792e-08	10	2.77921e-07	0.000852107	1.16091e-05	TRUE	9674307	9682813	-	-7475	in feature	Lj6g3v0925630.1	mRNA	Protein coding	PREDICTED: serine/threonine-protein phosphatase 5-like isoform X2	ID=Lj6g3v0925630.1;Parent=Lj6g3v0925630;Name=Lj6g3v0925630.1;sequencetype=Protein coding;annotation=PREDICTED: serine/threonine-protein phosphatase 5-like isoform X2 [Cicer arietinum] gi|502128536|ref|XP_004499995.1|
20180309-Lj-allsets-ratio_median_Root_linearity_day006.hdf5	chr6	9681782	2.67792e-08	10	2.77921e-07	0.000852107	1.16091e-05	TRUE	9686278	9688325	-	4496	downstream	Lj6g3v0925650	gene	Protein coding	NA	ID=Lj6g3v0925650;Name=CUFF.58560;sequencetype=Protein coding
20180309-Lj-allsets-ratio_median_Root_linearity_day006.hdf5	chr6	9681782	2.67792e-08	10	2.77921e-07	0.000852107	1.16091e-05	TRUE	9686278	9688325	-	4496	downstream	Lj6g3v0925650.1	mRNA	Protein coding	PREDICTED: DNA repair and recombination protein pif1 mitochondrial-like	ID=Lj6g3v0925650.1;Parent=Lj6g3v0925650;Name=Lj6g3v0925650.1;sequencetype=Protein coding;annotation=PREDICTED: DNA repair and recombination protein pif1 mitochondrial-like [Fragaria vesca subsp. vesca] gi|470141112|ref|XP_004306279.1|
20180309-Lj-allsets-ratio_median_Relative_root_growth_rate_day005-day006.hdf5	chr3	40069462	2.77489e-08	16	2.77928e-07	0.000511109	2.78889e-05	TRUE	40067416	40069324	+	2046	downstream	Lj3g3v3245270	gene	Protein coding	NA	ID=Lj3g3v3245270;Name=CUFF.45523;sequencetype=Protein coding
20180309-Lj-allsets-ratio_median_Relative_root_growth_rate_day005-day006.hdf5	chr3	40069462	2.77489e-08	16	2.77928e-07	0.000511109	2.78889e-05	TRUE	40067416	40069324	+	2046	downstream	Lj3g3v3245270.1	mRNA	Protein coding	PREDICTED: serine/threonine-protein kinase OXI1-like	ID=Lj3g3v3245270.1;Parent=Lj3g3v3245270;Name=Lj3g3v3245270.1;sequencetype=Protein coding;annotation=PREDICTED: serine/threonine-protein kinase OXI1-like [Glycine max] gi|356541914|ref|XP_003539417.1|
20180309-Lj-allsets-ratio_median_Relative_root_growth_rate_day005-day006.hdf5	chr3	40069462	2.77489e-08	16	2.77928e-07	0.000511109	2.78889e-05	TRUE	40070119	40071158	+	-657	upstream	Lj3g3v3245280	gene	repeat	NA	ID=Lj3g3v3245280;Name=CUFF.45521;sequencetype=repeat
20180309-Lj-allsets-ratio_median_Relative_root_growth_rate_day005-day006.hdf5	chr3	40069462	2.77489e-08	16	2.77928e-07	0.000511109	2.78889e-05	TRUE	40070119	40071158	+	-657	upstream	Lj3g3v3245280.1	mRNA	repeat		ID=Lj3g3v3245280.1;Parent=Lj3g3v3245280;Name=Lj3g3v3245280.1;sequencetype=repeat;annotation=NoHit
20180309-Lj-allsets-ratio_median_Relative_root_growth_rate_day005-day006.hdf5	chr3	40069548	2.77489e-08	16	2.77928e-07	0.000511109	2.78889e-05	TRUE	40067416	40069324	+	2132	downstream	Lj3g3v3245270	gene	Protein coding	NA	ID=Lj3g3v3245270;Name=CUFF.45523;sequencetype=Protein coding
20180309-Lj-allsets-ratio_median_Relative_root_growth_rate_day005-day006.hdf5	chr3	40069548	2.77489e-08	16	2.77928e-07	0.000511109	2.78889e-05	TRUE	40067416	40069324	+	2132	downstream	Lj3g3v3245270.1	mRNA	Protein coding	PREDICTED: serine/threonine-protein kinase OXI1-like	ID=Lj3g3v3245270.1;Parent=Lj3g3v3245270;Name=Lj3g3v3245270.1;sequencetype=Protein coding;annotation=PREDICTED: serine/threonine-protein kinase OXI1-like [Glycine max] gi|356541914|ref|XP_003539417.1|
20180309-Lj-allsets-ratio_median_Relative_root_growth_rate_day005-day006.hdf5	chr3	40069548	2.77489e-08	16	2.77928e-07	0.000511109	2.78889e-05	TRUE	40070119	40071158	+	-571	upstream	Lj3g3v3245280	gene	repeat	NA	ID=Lj3g3v3245280;Name=CUFF.45521;sequencetype=repeat
20180309-Lj-allsets-ratio_median_Relative_root_growth_rate_day005-day006.hdf5	chr3	40069548	2.77489e-08	16	2.77928e-07	0.000511109	2.78889e-05	TRUE	40070119	40071158	+	-571	upstream	Lj3g3v3245280.1	mRNA	repeat		ID=Lj3g3v3245280.1;Parent=Lj3g3v3245280;Name=Lj3g3v3245280.1;sequencetype=repeat;annotation=NoHit
20180309-Lj-allsets-ratio_mean_Root_angle_day007.hdf5	chr4	21416841	3.94717e-08	17	2.77914e-07	0.00188648	1.75778e-05	TRUE	21415364	21420468	+	1477	in gene	Lj4g3v1388650	gene	Protein coding	NA	ID=Lj4g3v1388650;Name=CUFF.49116;sequencetype=Protein coding
20180309-Lj-allsets-ratio_mean_Root_angle_day007.hdf5	chr4	21416841	3.94717e-08	17	2.77914e-07	0.00188648	1.75778e-05	TRUE	21415364	21420468	+	1477	in feature	Lj4g3v1388650.1	mRNA	Protein coding	PREDICTED: adenylate kinase B-like	ID=Lj4g3v1388650.1;Parent=Lj4g3v1388650;Name=Lj4g3v1388650.1;sequencetype=Protein coding;annotation=PREDICTED: adenylate kinase B-like [Glycine max] gi|356513991|ref|XP_003525691.1|
20180309-Lj-allsets-ratio_median_Root_linearity_day006.hdf5	chr6	9733396	4.07381e-08	10	2.77921e-07	0.000852107	1.50804e-05	TRUE	9731996	9732502	-	-1400	upstream	Lj6g3v0925710	gene	Non-coding	NA	ID=Lj6g3v0925710;Name=CUFF.58565;sequencetype=Non-coding
20180309-Lj-allsets-ratio_median_Root_linearity_day006.hdf5	chr6	9733396	4.07381e-08	10	2.77921e-07	0.000852107	1.50804e-05	TRUE	9731996	9732502	-	-1400	upstream	Lj6g3v0925710.1	mRNA	Non-coding		ID=Lj6g3v0925710.1;Parent=Lj6g3v0925710;Name=Lj6g3v0925710.1;sequencetype=Non-coding;annotation=NoHit
20180309-Lj-allsets-ratio_median_Root_linearity_day006.hdf5	chr0	54082800	4.29011e-08	10	2.77921e-07	0.000852107	1.56556e-05	TRUE	54074765	54079074	+	8035	downstream	Lj0g3v0121289	gene	Protein coding	NA	ID=Lj0g3v0121289;Name=CUFF.7232;sequencetype=Protein coding
20180309-Lj-allsets-ratio_median_Root_linearity_day006.hdf5	chr0	54082800	4.29011e-08	10	2.77921e-07	0.000852107	1.56556e-05	TRUE	54074765	54079074	+	8035	downstream	Lj0g3v0121289.1	mRNA	Protein coding	DNA glycosylase superfamily protein	ID=Lj0g3v0121289.1;Parent=Lj0g3v0121289;Name=Lj0g3v0121289.1;sequencetype=Protein coding;annotation=DNA glycosylase superfamily protein [Arabidopsis thaliana] gi|42572315|ref|NP_974253.1|
20180309-Lj-allsets-ratio_mean_Root_growth_rate_day005-day006.hdf5	chr0	163235920	4.30254e-08	10	2.77928e-07	0.000203999	0.000101847	TRUE	163232361	163232828	+	3559	downstream	Lj0g3v0312619	gene	Protein coding	NA	ID=Lj0g3v0312619;Name=gene.g24365.t1;sequencetype=Protein coding
20180309-Lj-allsets-ratio_mean_Root_growth_rate_day005-day006.hdf5	chr0	163235920	4.30254e-08	10	2.77928e-07	0.000203999	0.000101847	TRUE	163232361	163232828	+	3559	downstream	Lj0g3v0312619.1	mRNA	Protein coding	OSIGBa0112G01.2	ID=Lj0g3v0312619.1;Parent=Lj0g3v0312619;Name=Lj0g3v0312619.1;sequencetype=Protein coding;annotation=OSIGBa0112G01.2 [Oryza sativa Indica Group] gi|116308825|emb|CAH65964.1|
20180309-Lj-allsets-ratio_mean_Root_growth_rate_day005-day006.hdf5	chr0	163235920	4.30254e-08	10	2.77928e-07	0.000203999	0.000101847	TRUE	163237750	163238085	+	-1830	upstream	Lj0g3v0312629	gene	Protein coding	NA	ID=Lj0g3v0312629;Name=gene.g24366.t1;sequencetype=Protein coding
20180309-Lj-allsets-ratio_mean_Root_growth_rate_day005-day006.hdf5	chr0	163235920	4.30254e-08	10	2.77928e-07	0.000203999	0.000101847	TRUE	163237750	163238085	+	-1830	upstream	Lj0g3v0312629.1	mRNA	Protein coding	Wall-associated receptor kinase-like protein	ID=Lj0g3v0312629.1;Parent=Lj0g3v0312629;Name=Lj0g3v0312629.1;sequencetype=Protein coding;annotation=Wall-associated receptor kinase-like protein [Medicago truncatula] gi|357497863|ref|XP_003619220.1|
20180309-Lj-allsets-ratio_mean_Root_width_80_day001.hdf5	chr6	16596039	4.31177e-08	13	2.77928e-07	1.19509e-05	0.0015514	TRUE	16593429	16597091	+	2610	in gene	Lj6g3v1392460	gene	Protein coding	NA	ID=Lj6g3v1392460;Name=CUFF.59459;sequencetype=Protein coding
20180309-Lj-allsets-ratio_mean_Root_width_80_day001.hdf5	chr6	16596039	4.31177e-08	13	2.77928e-07	1.19509e-05	0.0015514	TRUE	16593429	16597091	+	2610	in feature	Lj6g3v1392460.1	mRNA	Protein coding	PREDICTED: MOSC domain-containing protein 2 mitochondrial-like	ID=Lj6g3v1392460.1;Parent=Lj6g3v1392460;Name=Lj6g3v1392460.1;sequencetype=Protein coding;annotation=PREDICTED: MOSC domain-containing protein 2 mitochondrial-like [Cicer arietinum] gi|502085355|ref|XP_004487898.1|
20180309-Lj-allsets-ratio_mean_Root_width_80_day001.hdf5	chr6	16596039	4.31177e-08	13	2.77928e-07	1.19509e-05	0.0015514	TRUE	16600397	16603996	+	-4358	upstream	Lj6g3v1392460.2	mRNA	Protein coding	Molybdenum cofactor sulfurase	ID=Lj6g3v1392460.2;Parent=Lj6g3v1392460;Name=Lj6g3v1392460.2;sequencetype=Protein coding;annotation=Molybdenum cofactor sulfurase [Medicago truncatula] gi|357449163|ref|XP_003594858.1|
20180309-Lj-allsets-ratio_median_Relative_root_growth_rate_day005-day006.hdf5	chr1	51580433	4.45037e-08	16	2.77928e-07	0.000511109	4.10582e-05	TRUE	51580021	51582828	-	-412	in gene	Lj1g3v4431070	gene	Protein coding	NA	ID=Lj1g3v4431070;Name=CUFF.32336;sequencetype=Protein coding
20180309-Lj-allsets-ratio_median_Relative_root_growth_rate_day005-day006.hdf5	chr1	51580433	4.45037e-08	16	2.77928e-07	0.000511109	4.10582e-05	TRUE	51580021	51582828	-	-412	in feature	Lj1g3v4431070.1	mRNA	Protein coding	Uncharacterized protein isoform 3	ID=Lj1g3v4431070.1;Parent=Lj1g3v4431070;Name=Lj1g3v4431070.1;sequencetype=Protein coding;annotation=Uncharacterized protein isoform 3 [Theobroma cacao] gi|508702895|gb|EOX94791.1|
20180309-Lj-allsets-ratio_median_Relative_root_growth_rate_day005-day006.hdf5	chr1	51580433	4.45037e-08	16	2.77928e-07	0.000511109	4.10582e-05	TRUE	51582234	51582788	-	1801	downstream	Lj1g3v4431070.2	mRNA	Protein coding	F15k9.21	ID=Lj1g3v4431070.2;Parent=Lj1g3v4431070;Name=Lj1g3v4431070.2;sequencetype=Protein coding;annotation=F15k9.21 [Arabidopsis thaliana] gi|3850575|gb|AAC72115.1|
20180309-Lj-allsets-ratio_median_Relative_root_growth_rate_day005-day006.hdf5	chr1	51580433	4.45037e-08	16	2.77928e-07	0.000511109	4.10582e-05	TRUE	51583404	51590651	-	2971	downstream	Lj1g3v4431080	gene	Protein coding	NA	ID=Lj1g3v4431080;Name=CUFF.32337;sequencetype=Protein coding
20180309-Lj-allsets-ratio_median_Relative_root_growth_rate_day005-day006.hdf5	chr1	51580433	4.45037e-08	16	2.77928e-07	0.000511109	4.10582e-05	TRUE	51583404	51590651	-	2971	downstream	Lj1g3v4431080.1	mRNA	Protein coding	PREDICTED: preprotein translocase subunit SCY2 chloroplastic-like isoform X1	ID=Lj1g3v4431080.1;Parent=Lj1g3v4431080;Name=Lj1g3v4431080.1;sequencetype=Protein coding;annotation=PREDICTED: preprotein translocase subunit SCY2 chloroplastic-like isoform X1 [Cicer arietinum] gi|502109502|ref|XP_004493661.1|
20180309-Lj-allsets-ratio_median_Root_linearity_day006.hdf5	chr0	38649468	4.65569e-08	10	2.77921e-07	0.000852107	1.66851e-05	TRUE	38648065	38659007	+	1403	in gene	Lj0g3v0092639	gene	Protein coding	NA	ID=Lj0g3v0092639;Name=CUFF.5104;sequencetype=Protein coding
20180309-Lj-allsets-ratio_median_Root_linearity_day006.hdf5	chr0	38649468	4.65569e-08	10	2.77921e-07	0.000852107	1.66851e-05	TRUE	38648065	38659007	+	1403	in feature	Lj0g3v0092639.1	mRNA	Protein coding	PREDICTED: delta-1-pyrroline-5-carboxylate synthase-like	ID=Lj0g3v0092639.1;Parent=Lj0g3v0092639;Name=Lj0g3v0092639.1;sequencetype=Protein coding;annotation=PREDICTED: delta-1-pyrroline-5-carboxylate synthase-like [Glycine max] gi|356504258|ref|XP_003520914.1|
20180309-Lj-allsets-ratio_median_Root_linearity_day006.hdf5	chr0	38649468	4.65569e-08	10	2.77921e-07	0.000852107	1.66851e-05	TRUE	38652802	38659007	+	-3334	upstream	Lj0g3v0092639.2	mRNA	Protein coding	PREDICTED: delta-1-pyrroline-5-carboxylate synthase-like	ID=Lj0g3v0092639.2;Parent=Lj0g3v0092639;Name=Lj0g3v0092639.2;sequencetype=Protein coding;annotation=PREDICTED: delta-1-pyrroline-5-carboxylate synthase-like [Glycine max] gi|356504258|ref|XP_003520914.1|
20180309-Lj-allsets-ratio_median_Root_linearity_day006.hdf5	chr0	38649468	4.65569e-08	10	2.77921e-07	0.000852107	1.66851e-05	TRUE	38656791	38659007	+	-7323	upstream	Lj0g3v0092639.3	mRNA	Protein coding	PREDICTED: delta-1-pyrroline-5-carboxylate synthase-like	ID=Lj0g3v0092639.3;Parent=Lj0g3v0092639;Name=Lj0g3v0092639.3;sequencetype=Protein coding;annotation=PREDICTED: delta-1-pyrroline-5-carboxylate synthase-like [Glycine max] gi|356504258|ref|XP_003520914.1|
20180309-Lj-allsets-ratio_median_Root_angle_day003.hdf5	chr0	148810116	4.87392e-08	18	2.7794e-07	0.00083382	4.21536e-05	TRUE	148812963	148818535	+	-2847	upstream	Lj0g3v0286439	gene	Protein coding	NA	ID=Lj0g3v0286439;Name=CUFF.19119;sequencetype=Protein coding
20180309-Lj-allsets-ratio_median_Root_angle_day003.hdf5	chr0	148810116	4.87392e-08	18	2.7794e-07	0.00083382	4.21536e-05	TRUE	148812963	148818535	+	-2847	upstream	Lj0g3v0286439.1	mRNA	Protein coding	PREDICTED: vacuolar protein sorting-associated protein 26B-like	ID=Lj0g3v0286439.1;Parent=Lj0g3v0286439;Name=Lj0g3v0286439.1;sequencetype=Protein coding;annotation=PREDICTED: vacuolar protein sorting-associated protein 26B-like [Cicer arietinum] gi|502156146|ref|XP_004510330.1|
20180309-Lj-allsets-ratio_median_Root_angle_day003.hdf5	chr0	148810116	4.87392e-08	18	2.7794e-07	0.00083382	4.21536e-05	TRUE	148801251	148809738	-	-8865	upstream	Lj0g3v0286429	gene	Protein coding	NA	ID=Lj0g3v0286429;Name=CUFF.19312;sequencetype=Protein coding
20180309-Lj-allsets-ratio_median_Root_angle_day003.hdf5	chr0	148810116	4.87392e-08	18	2.7794e-07	0.00083382	4.21536e-05	TRUE	148801251	148809738	-	-8865	upstream	Lj0g3v0286429.1	mRNA	Protein coding	3'-hydroxy-N-methyl-(S)-coclaurine 4'-O-methyltransferase-like	ID=Lj0g3v0286429.1;Parent=Lj0g3v0286429;Name=Lj0g3v0286429.1;sequencetype=Protein coding;annotation=3'-hydroxy-N-methyl-(S)-coclaurine 4'-O-methyltransferase-like [Glycine max] gi|371502138|ref|NP_001243073.1|
20180309-Lj-allsets-ratio_mean_Relative_root_growth_rate_avg.hdf5	chr0	159669336	5.19787e-08	14	2.77907e-07	2.33442e-05	0.0046759	TRUE	159664123	159665461	+	5213	downstream	Lj0g3v0306179	gene	Protein coding	NA	ID=Lj0g3v0306179;Name=CUFF.20626;sequencetype=Protein coding
20180309-Lj-allsets-ratio_mean_Relative_root_growth_rate_avg.hdf5	chr0	159669336	5.19787e-08	14	2.77907e-07	2.33442e-05	0.0046759	TRUE	159664123	159665461	+	5213	downstream	Lj0g3v0306179.1	mRNA	Protein coding	PREDICTED: cell division cycle protein 48 homolog	ID=Lj0g3v0306179.1;Parent=Lj0g3v0306179;Name=Lj0g3v0306179.1;sequencetype=Protein coding;annotation=PREDICTED: cell division cycle protein 48 homolog [Glycine max] gi|356543494|ref|XP_003540195.1|
20180309-Lj-allsets-ratio_mean_Relative_root_growth_rate_avg.hdf5	chr0	159669336	5.19787e-08	14	2.77907e-07	2.33442e-05	0.0046759	TRUE	159669154	159672421	+	182	in gene	Lj0g3v0306209	gene	Protein coding	NA	ID=Lj0g3v0306209;Name=CUFF.20634;sequencetype=Protein coding
20180309-Lj-allsets-ratio_mean_Relative_root_growth_rate_avg.hdf5	chr0	159669336	5.19787e-08	14	2.77907e-07	2.33442e-05	0.0046759	TRUE	159669154	159672421	+	182	in feature	Lj0g3v0306209.1	mRNA	Protein coding	PREDICTED: protein YIPF1 homolog	ID=Lj0g3v0306209.1;Parent=Lj0g3v0306209;Name=Lj0g3v0306209.1;sequencetype=Protein coding;annotation=PREDICTED: protein YIPF1 homolog [Glycine max] gi|356501093|ref|XP_003519363.1|
20180309-Lj-allsets-ratio_mean_Relative_root_growth_rate_avg.hdf5	chr0	159669336	5.19787e-08	14	2.77907e-07	2.33442e-05	0.0046759	TRUE	159669154	159672421	+	182	in feature	Lj0g3v0306209.2	mRNA	Protein coding	PREDICTED: protein YIPF1 homolog	ID=Lj0g3v0306209.2;Parent=Lj0g3v0306209;Name=Lj0g3v0306209.2;sequencetype=Protein coding;annotation=PREDICTED: protein YIPF1 homolog [Glycine max] gi|356501093|ref|XP_003519363.1|
20180309-Lj-allsets-ratio_mean_Relative_root_growth_rate_avg.hdf5	chr0	159669336	5.19787e-08	14	2.77907e-07	2.33442e-05	0.0046759	TRUE	159673949	159677289	+	-4613	upstream	Lj0g3v0306219	gene	Protein coding	NA	ID=Lj0g3v0306219;Name=CUFF.20628;sequencetype=Protein coding
20180309-Lj-allsets-ratio_mean_Relative_root_growth_rate_avg.hdf5	chr0	159669336	5.19787e-08	14	2.77907e-07	2.33442e-05	0.0046759	TRUE	159673949	159677289	+	-4613	upstream	Lj0g3v0306219.1	mRNA	Protein coding	delta-pyrroline-5-carboxylate synthetase	ID=Lj0g3v0306219.1;Parent=Lj0g3v0306219;Name=Lj0g3v0306219.1;sequencetype=Protein coding;annotation=delta-pyrroline-5-carboxylate synthetase [Glycine max] gi|351726518|ref|NP_001238153.1|
20180309-Lj-allsets-ratio_mean_Relative_root_growth_rate_avg.hdf5	chr0	159669336	5.19787e-08	14	2.77907e-07	2.33442e-05	0.0046759	TRUE	159665922	159666560	-	-3414	upstream	Lj0g3v0306189	gene	repeat	NA	ID=Lj0g3v0306189;Name=CUFF.20625;sequencetype=repeat
20180309-Lj-allsets-ratio_mean_Relative_root_growth_rate_avg.hdf5	chr0	159669336	5.19787e-08	14	2.77907e-07	2.33442e-05	0.0046759	TRUE	159665922	159666560	-	-3414	upstream	Lj0g3v0306189.1	mRNA	repeat		ID=Lj0g3v0306189.1;Parent=Lj0g3v0306189;Name=Lj0g3v0306189.1;sequencetype=repeat;annotation=NoHit
20180309-Lj-allsets-ratio_median_Relative_root_growth_rate_day005-day006.hdf5	chr0	44958087	5.25329e-08	17	2.77928e-07	0.000511109	4.56562e-05	TRUE	44962885	44966663	+	-4798	upstream	Lj0g3v0104939	gene	Protein coding	NA	ID=Lj0g3v0104939;Name=CUFF.5969;sequencetype=Protein coding
20180309-Lj-allsets-ratio_median_Relative_root_growth_rate_day005-day006.hdf5	chr0	44958087	5.25329e-08	17	2.77928e-07	0.000511109	4.56562e-05	TRUE	44965117	44966663	+	-7030	upstream	Lj0g3v0104939.2	mRNA	Protein coding	Transcriptional factor B3 family protein / auxin-responsive factor AUX/IAA-related isoform 1	ID=Lj0g3v0104939.2;Parent=Lj0g3v0104939;Name=Lj0g3v0104939.2;sequencetype=Protein coding;annotation=Transcriptional factor B3 family protein / auxin-responsive factor AUX/IAA-related isoform 1 [Theobroma cacao] gi|508782941|gb|EOY30197.1|
20180309-Lj-allsets-ratio_median_Relative_root_growth_rate_day005-day006.hdf5	chr0	44958087	5.25329e-08	17	2.77928e-07	0.000511109	4.56562e-05	TRUE	44962885	44966663	+	-4798	upstream	Lj0g3v0104939.1	mRNA	Non-coding		ID=Lj0g3v0104939.1;Parent=Lj0g3v0104939;Name=Lj0g3v0104939.1;sequencetype=Non-coding;annotation=NoHit
20180309-Lj-allsets-ratio_median_Root_linearity_day002.hdf5	chr6	25256491	5.36004e-08	10	2.77931e-07	0.000699551	4.10331e-05	TRUE	25252941	25256516	-	-3550	in gene	Lj6g3v2192140	gene	Protein coding	NA	ID=Lj6g3v2192140;Name=108601_g;sequencetype=Protein coding
20180309-Lj-allsets-ratio_median_Root_linearity_day002.hdf5	chr6	25256491	5.36004e-08	10	2.77931e-07	0.000699551	4.10331e-05	TRUE	25252941	25256516	-	-3550	in feature	Lj6g3v2192140.1	mRNA		NA	ID=Lj6g3v2192140.1;Name=Lj6g3v2192140.1;Parent=Lj6g3v2192140;Name=Lj6g3v2192140.1
20180309-Lj-allsets-ratio_mean_Root_growth_rate_day003-day004.hdf5	chr4	17959936	5.44878e-08	11	2.77954e-07	0.000649578	3.25634e-05	TRUE	17961290	17961934	+	-1354	upstream	Lj4g3v1212390	gene	repeat	NA	ID=Lj4g3v1212390;Name=CUFF.48638;sequencetype=repeat
20180309-Lj-allsets-ratio_mean_Root_growth_rate_day003-day004.hdf5	chr4	17959936	5.44878e-08	11	2.77954e-07	0.000649578	3.25634e-05	TRUE	17961290	17961934	+	-1354	upstream	Lj4g3v1212390.1	mRNA	repeat		ID=Lj4g3v1212390.1;Parent=Lj4g3v1212390;Name=Lj4g3v1212390.1;sequencetype=repeat;annotation=NoHit
20180309-Lj-allsets-ratio_mean_Root_growth_rate_day003-day004.hdf5	chr4	17959936	5.44878e-08	11	2.77954e-07	0.000649578	3.25634e-05	TRUE	17963352	17965016	+	-3416	upstream	Lj4g3v1212410	gene	repeat	NA	ID=Lj4g3v1212410;Name=CUFF.48640;sequencetype=repeat
20180309-Lj-allsets-ratio_mean_Root_growth_rate_day003-day004.hdf5	chr4	17959936	5.44878e-08	11	2.77954e-07	0.000649578	3.25634e-05	TRUE	17963352	17965016	+	-3416	upstream	Lj4g3v1212410.1	mRNA	repeat		ID=Lj4g3v1212410.1;Parent=Lj4g3v1212410;Name=Lj4g3v1212410.1;sequencetype=repeat;annotation=NoHit
20180309-Lj-allsets-ratio_mean_Root_growth_rate_day003-day004.hdf5	chr4	17959936	5.44878e-08	11	2.77954e-07	0.000649578	3.25634e-05	TRUE	17962261	17963210	-	2325	downstream	Lj4g3v1212400	gene	Non-coding	NA	ID=Lj4g3v1212400;Name=CUFF.48639;sequencetype=Non-coding
20180309-Lj-allsets-ratio_mean_Root_growth_rate_day003-day004.hdf5	chr4	17959936	5.44878e-08	11	2.77954e-07	0.000649578	3.25634e-05	TRUE	17962261	17963210	-	2325	downstream	Lj4g3v1212400.1	mRNA	Non-coding		ID=Lj4g3v1212400.1;Parent=Lj4g3v1212400;Name=Lj4g3v1212400.1;sequencetype=Non-coding;annotation=NoHit
20180309-Lj-allsets-ratio_median_Relative_root_growth_rate_day002-day003.hdf5	chr2	12328051	5.47754e-08	10	2.77954e-07	0.000342439	7.40852e-05	TRUE	12321393	12325532	+	6658	downstream	Lj2g3v0777190	gene	Protein coding	NA	ID=Lj2g3v0777190;Name=CUFF.35411;sequencetype=Protein coding
20180309-Lj-allsets-ratio_median_Relative_root_growth_rate_day002-day003.hdf5	chr2	12328051	5.47754e-08	10	2.77954e-07	0.000342439	7.40852e-05	TRUE	12321393	12325532	+	6658	downstream	Lj2g3v0777190.1	mRNA	Protein coding	PREDICTED: aldehyde dehydrogenase family 2 member C4-like	ID=Lj2g3v0777190.1;Parent=Lj2g3v0777190;Name=Lj2g3v0777190.1;sequencetype=Protein coding;annotation=PREDICTED: aldehyde dehydrogenase family 2 member C4-like [Glycine max] gi|356520527|ref|XP_003528913.1|
20180309-Lj-allsets-ratio_median_Relative_root_growth_rate_day002-day003.hdf5	chr2	12328051	5.47754e-08	10	2.77954e-07	0.000342439	7.40852e-05	TRUE	12326556	12327143	+	1495	downstream	Lj2g3v0777210	gene	Protein coding	NA	ID=Lj2g3v0777210;Name=gene.Ljchr2_pseudomol_20120830.path1.g3vene2350;sequencetype=Protein coding
20180309-Lj-allsets-ratio_median_Relative_root_growth_rate_day002-day003.hdf5	chr2	12328051	5.47754e-08	10	2.77954e-07	0.000342439	7.40852e-05	TRUE	12326556	12327143	+	1495	downstream	Lj2g3v0777210.1	mRNA	Protein coding	SfiI-subtelomeric fragment related protein family member	ID=Lj2g3v0777210.1;Parent=Lj2g3v0777210;Name=Lj2g3v0777210.1;sequencetype=Protein coding;annotation=SfiI-subtelomeric fragment related protein family member [Theileria annulata strain Ankara] gi|84994380|ref|XP_951912.1|
20180309-Lj-allsets-ratio_median_Relative_root_growth_rate_day002-day003.hdf5	chr2	12328051	5.47754e-08	10	2.77954e-07	0.000342439	7.40852e-05	TRUE	12330907	12331574	+	-2856	upstream	Lj2g3v0777230	gene	Non-coding	NA	ID=Lj2g3v0777230;Name=CUFF.35415;sequencetype=Non-coding
20180309-Lj-allsets-ratio_median_Relative_root_growth_rate_day002-day003.hdf5	chr2	12328051	5.47754e-08	10	2.77954e-07	0.000342439	7.40852e-05	TRUE	12330907	12331574	+	-2856	upstream	Lj2g3v0777230.1	mRNA	Non-coding		ID=Lj2g3v0777230.1;Parent=Lj2g3v0777230;Name=Lj2g3v0777230.1;sequencetype=Non-coding;annotation=NoHit
20180309-Lj-allsets-ratio_median_Relative_root_growth_rate_day002-day003.hdf5	chr2	12328051	5.47754e-08	10	2.77954e-07	0.000342439	7.40852e-05	TRUE	12325696	12326175	-	-2355	upstream	Lj2g3v0777200	gene	Protein coding	NA	ID=Lj2g3v0777200;Name=CUFF.35412;sequencetype=Protein coding
20180309-Lj-allsets-ratio_median_Relative_root_growth_rate_day002-day003.hdf5	chr2	12328051	5.47754e-08	10	2.77954e-07	0.000342439	7.40852e-05	TRUE	12325696	12326175	-	-2355	upstream	Lj2g3v0777200.1	mRNA	Protein coding	Arabinogalactan peptide	ID=Lj2g3v0777200.1;Parent=Lj2g3v0777200;Name=Lj2g3v0777200.1;sequencetype=Protein coding;annotation=Arabinogalactan peptide [Medicago truncatula] gi|357500477|ref|XP_003620527.1|
20180309-Lj-allsets-ratio_median_Relative_root_growth_rate_day002-day003.hdf5	chr2	12328051	5.47754e-08	10	2.77954e-07	0.000342439	7.40852e-05	TRUE	12329649	12330299	-	1598	downstream	Lj2g3v0777220	gene	Protein coding	NA	ID=Lj2g3v0777220;Name=CUFF.35413;sequencetype=Protein coding
20180309-Lj-allsets-ratio_median_Relative_root_growth_rate_day002-day003.hdf5	chr2	12328051	5.47754e-08	10	2.77954e-07	0.000342439	7.40852e-05	TRUE	12329649	12330299	-	1598	downstream	Lj2g3v0777220.1	mRNA	Protein coding	PREDICTED: arabinogalactan peptide 22-like	ID=Lj2g3v0777220.1;Parent=Lj2g3v0777220;Name=Lj2g3v0777220.1;sequencetype=Protein coding;annotation=PREDICTED: arabinogalactan peptide 22-like [Glycine max] gi|356520575|ref|XP_003528937.1|
20180309-Lj-allsets-ratio_median_Relative_root_growth_rate_day005-day006.hdf5	chr4	34009618	6.10377e-08	19	2.77928e-07	0.000511109	5.17965e-05	TRUE	34005584	34009696	+	4034	in gene	Lj4g3v2523910	gene	Protein coding	NA	ID=Lj4g3v2523910;Name=CUFF.51101;sequencetype=Protein coding
20180309-Lj-allsets-ratio_median_Relative_root_growth_rate_day005-day006.hdf5	chr4	34009618	6.10377e-08	19	2.77928e-07	0.000511109	5.17965e-05	TRUE	34005584	34009696	+	4034	in feature	Lj4g3v2523910.1	mRNA	Protein coding	PREDICTED: F-box protein SKIP14-like	ID=Lj4g3v2523910.1;Parent=Lj4g3v2523910;Name=Lj4g3v2523910.1;sequencetype=Protein coding;annotation=PREDICTED: F-box protein SKIP14-like [Cicer arietinum] gi|502141204|ref|XP_004504484.1|
20180309-Lj-allsets-ratio_median_Relative_root_growth_rate_day005-day006.hdf5	chr4	34009618	6.10377e-08	19	2.77928e-07	0.000511109	5.17965e-05	TRUE	34012071	34014155	-	2453	downstream	Lj4g3v2523920	gene	Protein coding	NA	ID=Lj4g3v2523920;Name=CUFF.51081;sequencetype=Protein coding
20180309-Lj-allsets-ratio_median_Relative_root_growth_rate_day005-day006.hdf5	chr4	34009618	6.10377e-08	19	2.77928e-07	0.000511109	5.17965e-05	TRUE	34012071	34014155	-	2453	downstream	Lj4g3v2523920.1	mRNA	Protein coding	Restriction endonuclease	ID=Lj4g3v2523920.1;Parent=Lj4g3v2523920;Name=Lj4g3v2523920.1;sequencetype=Protein coding;annotation=Restriction endonuclease [Theobroma cacao] gi|508708917|gb|EOY00814.1|
20180309-Lj-allsets-ratio_mean_Root_growth_rate_day005-day006.hdf5	chr1	17883806	6.11755e-08	10	2.77928e-07	0.000203999	0.00013102	TRUE	NA	NA	NA	NA	NA	NA	NA	NA	NA	NA
20180309-Lj-allsets-ratio_mean_Root_horizontal_index_day006.hdf5	chr0	183278470	6.59903e-08	13	2.77921e-07	7.4205e-05	0.000389894	TRUE	183276234	183278952	-	-2236	in gene	Lj0g3v0349079	gene	Protein coding	NA	ID=Lj0g3v0349079;Name=CUFF.23985;sequencetype=Protein coding
20180309-Lj-allsets-ratio_mean_Root_horizontal_index_day006.hdf5	chr0	183278470	6.59903e-08	13	2.77921e-07	7.4205e-05	0.000389894	TRUE	183276234	183278952	-	-2236	in feature	Lj0g3v0349079.1	mRNA	Protein coding	PREDICTED: NADH dehydrogenase	ID=Lj0g3v0349079.1;Parent=Lj0g3v0349079;Name=Lj0g3v0349079.1;sequencetype=Protein coding;annotation=PREDICTED: NADH dehydrogenase [ubiquinone] gi|356534860|ref|XP_003535969.1|
20180309-Lj-allsets-ratio_mean_Root_horizontal_index_day006.hdf5	chr0	183278470	6.59903e-08	13	2.77921e-07	7.4205e-05	0.000389894	TRUE	183281542	183282501	-	3072	downstream	Lj0g3v0349089	gene	Protein coding	NA	ID=Lj0g3v0349089;Name=CUFF.23975;sequencetype=Protein coding
20180309-Lj-allsets-ratio_mean_Root_horizontal_index_day006.hdf5	chr0	183278470	6.59903e-08	13	2.77921e-07	7.4205e-05	0.000389894	TRUE	183281542	183282501	-	3072	downstream	Lj0g3v0349089.1	mRNA	Protein coding	peptidase C14	ID=Lj0g3v0349089.1;Parent=Lj0g3v0349089;Name=Lj0g3v0349089.1;sequencetype=Protein coding;annotation=peptidase C14 [Fibrisoma limi] gi|496582894|ref|WP_009282733.1|
20180309-Lj-allsets-ratio_mean_Root_horizontal_index_day006.hdf5	chr0	183278470	6.59903e-08	13	2.77921e-07	7.4205e-05	0.000389894	TRUE	183283314	183283859	-	4844	downstream	Lj0g3v0349099	gene	Non-coding	NA	ID=Lj0g3v0349099;Name=CUFF.23974;sequencetype=Non-coding
20180309-Lj-allsets-ratio_mean_Root_horizontal_index_day006.hdf5	chr0	183278470	6.59903e-08	13	2.77921e-07	7.4205e-05	0.000389894	TRUE	183283314	183283859	-	4844	downstream	Lj0g3v0349099.1	mRNA	Non-coding		ID=Lj0g3v0349099.1;Parent=Lj0g3v0349099;Name=Lj0g3v0349099.1;sequencetype=Non-coding;annotation=NoHit
20180309-Lj-allsets-ratio_mean_Root_horizontal_index_day006.hdf5	chr0	183278485	6.59903e-08	13	2.77921e-07	7.4205e-05	0.000389894	TRUE	183276234	183278952	-	-2251	in gene	Lj0g3v0349079	gene	Protein coding	NA	ID=Lj0g3v0349079;Name=CUFF.23985;sequencetype=Protein coding
20180309-Lj-allsets-ratio_mean_Root_horizontal_index_day006.hdf5	chr0	183278485	6.59903e-08	13	2.77921e-07	7.4205e-05	0.000389894	TRUE	183276234	183278952	-	-2251	in feature	Lj0g3v0349079.1	mRNA	Protein coding	PREDICTED: NADH dehydrogenase	ID=Lj0g3v0349079.1;Parent=Lj0g3v0349079;Name=Lj0g3v0349079.1;sequencetype=Protein coding;annotation=PREDICTED: NADH dehydrogenase [ubiquinone] gi|356534860|ref|XP_003535969.1|
20180309-Lj-allsets-ratio_mean_Root_horizontal_index_day006.hdf5	chr0	183278485	6.59903e-08	13	2.77921e-07	7.4205e-05	0.000389894	TRUE	183281542	183282501	-	3057	downstream	Lj0g3v0349089	gene	Protein coding	NA	ID=Lj0g3v0349089;Name=CUFF.23975;sequencetype=Protein coding
20180309-Lj-allsets-ratio_mean_Root_horizontal_index_day006.hdf5	chr0	183278485	6.59903e-08	13	2.77921e-07	7.4205e-05	0.000389894	TRUE	183281542	183282501	-	3057	downstream	Lj0g3v0349089.1	mRNA	Protein coding	peptidase C14	ID=Lj0g3v0349089.1;Parent=Lj0g3v0349089;Name=Lj0g3v0349089.1;sequencetype=Protein coding;annotation=peptidase C14 [Fibrisoma limi] gi|496582894|ref|WP_009282733.1|
20180309-Lj-allsets-ratio_mean_Root_horizontal_index_day006.hdf5	chr0	183278485	6.59903e-08	13	2.77921e-07	7.4205e-05	0.000389894	TRUE	183283314	183283859	-	4829	downstream	Lj0g3v0349099	gene	Non-coding	NA	ID=Lj0g3v0349099;Name=CUFF.23974;sequencetype=Non-coding
20180309-Lj-allsets-ratio_mean_Root_horizontal_index_day006.hdf5	chr0	183278485	6.59903e-08	13	2.77921e-07	7.4205e-05	0.000389894	TRUE	183283314	183283859	-	4829	downstream	Lj0g3v0349099.1	mRNA	Non-coding		ID=Lj0g3v0349099.1;Parent=Lj0g3v0349099;Name=Lj0g3v0349099.1;sequencetype=Non-coding;annotation=NoHit
20180309-Lj-allsets-ratio_median_Average_root_width_day008.hdf5	chr2	22238891	6.95996e-08	11	2.77907e-07	1.11163e-06	0.00820306	TRUE	22239427	22240290	+	-536	upstream	Lj2g3v1414980	gene	Non-coding	NA	ID=Lj2g3v1414980;Name=CUFF.36982;sequencetype=Non-coding
20180309-Lj-allsets-ratio_median_Average_root_width_day008.hdf5	chr2	22238891	6.95996e-08	11	2.77907e-07	1.11163e-06	0.00820306	TRUE	22239427	22240290	+	-536	upstream	Lj2g3v1414980.1	mRNA	Non-coding		ID=Lj2g3v1414980.1;Parent=Lj2g3v1414980;Name=Lj2g3v1414980.1;sequencetype=Non-coding;annotation=NoHit
20180309-Lj-allsets-ratio_median_Average_root_width_day008.hdf5	chr2	22238891	6.95996e-08	11	2.77907e-07	1.11163e-06	0.00820306	TRUE	22234202	22236854	-	-4689	upstream	Lj2g3v1414970	gene	Protein coding	NA	ID=Lj2g3v1414970;Name=CUFF.36981;sequencetype=Protein coding
20180309-Lj-allsets-ratio_median_Average_root_width_day008.hdf5	chr2	22238891	6.95996e-08	11	2.77907e-07	1.11163e-06	0.00820306	TRUE	22234202	22236854	-	-4689	upstream	Lj2g3v1414970.1	mRNA	Protein coding	PREDICTED: axial regulator YABBY 4-like	ID=Lj2g3v1414970.1;Parent=Lj2g3v1414970;Name=Lj2g3v1414970.1;sequencetype=Protein coding;annotation=PREDICTED: axial regulator YABBY 4-like [Cicer arietinum] gi|502092913|ref|XP_004489825.1|
20180309-Lj-allsets-ratio_median_Average_root_width_day008.hdf5	chr2	22238891	6.95996e-08	11	2.77907e-07	1.11163e-06	0.00820306	TRUE	22241313	22241941	-	2422	downstream	Lj2g3v1414990	gene	Non-coding	NA	ID=Lj2g3v1414990;Name=CUFF.36983;sequencetype=Non-coding
20180309-Lj-allsets-ratio_median_Average_root_width_day008.hdf5	chr2	22238891	6.95996e-08	11	2.77907e-07	1.11163e-06	0.00820306	TRUE	22241313	22241941	-	2422	downstream	Lj2g3v1414990.1	mRNA	Non-coding		ID=Lj2g3v1414990.1;Parent=Lj2g3v1414990;Name=Lj2g3v1414990.1;sequencetype=Non-coding;annotation=NoHit
20180309-Lj-allsets-ratio_mean_Relative_root_growth_rate_day004-day005.hdf5	chr4	36469646	7.7969e-08	10	2.77928e-07	0.000126735	0.000215298	TRUE	36468983	36469658	+	663	in gene	Lj4g3v2704870	gene	repeat	NA	ID=Lj4g3v2704870;Name=CUFF.51526;sequencetype=repeat
20180309-Lj-allsets-ratio_mean_Relative_root_growth_rate_day004-day005.hdf5	chr4	36469646	7.7969e-08	10	2.77928e-07	0.000126735	0.000215298	TRUE	36468983	36469658	+	663	in feature	Lj4g3v2704870.1	mRNA	repeat		ID=Lj4g3v2704870.1;Parent=Lj4g3v2704870;Name=Lj4g3v2704870.1;sequencetype=repeat;annotation=NoHit
20180309-Lj-allsets-ratio_mean_Relative_root_growth_rate_day004-day005.hdf5	chr4	36469646	7.7969e-08	10	2.77928e-07	0.000126735	0.000215298	TRUE	36469720	36470479	+	-74	upstream	Lj4g3v2704880	gene	Protein coding	NA	ID=Lj4g3v2704880;Name=CUFF.51528;sequencetype=Protein coding
20180309-Lj-allsets-ratio_mean_Relative_root_growth_rate_day004-day005.hdf5	chr4	36469646	7.7969e-08	10	2.77928e-07	0.000126735	0.000215298	TRUE	36469720	36470479	+	-74	upstream	Lj4g3v2704880.1	mRNA	Protein coding	peptidoglycan-binding protein	ID=Lj4g3v2704880.1;Parent=Lj4g3v2704880;Name=Lj4g3v2704880.1;sequencetype=Protein coding;annotation=peptidoglycan-binding protein [Acinetobacter calcoaceticus] gi|489746450|ref|WP_003650467.1|
20180309-Lj-allsets-ratio_mean_Relative_root_growth_rate_day004-day005.hdf5	chr4	36469646	7.7969e-08	10	2.77928e-07	0.000126735	0.000215298	TRUE	36470538	36471032	-	892	downstream	Lj4g3v2704890	gene	Non-coding	NA	ID=Lj4g3v2704890;Name=CUFF.51527;sequencetype=Non-coding
20180309-Lj-allsets-ratio_mean_Relative_root_growth_rate_day004-day005.hdf5	chr4	36469646	7.7969e-08	10	2.77928e-07	0.000126735	0.000215298	TRUE	36470538	36471032	-	892	downstream	Lj4g3v2704890.1	mRNA	Non-coding		ID=Lj4g3v2704890.1;Parent=Lj4g3v2704890;Name=Lj4g3v2704890.1;sequencetype=Non-coding;annotation=NoHit
20180309-Lj-allsets-ratio_mean_Relative_root_growth_rate_day004-day005.hdf5	chr4	36469646	7.7969e-08	10	2.77928e-07	0.000126735	0.000215298	TRUE	36473179	36473578	-	3533	downstream	Lj4g3v2704900	gene	repeat	NA	ID=Lj4g3v2704900;Name=CUFF.51529;sequencetype=repeat
20180309-Lj-allsets-ratio_mean_Relative_root_growth_rate_day004-day005.hdf5	chr4	36469646	7.7969e-08	10	2.77928e-07	0.000126735	0.000215298	TRUE	36473179	36473578	-	3533	downstream	Lj4g3v2704900.1	mRNA	repeat		ID=Lj4g3v2704900.1;Parent=Lj4g3v2704900;Name=Lj4g3v2704900.1;sequencetype=repeat;annotation=NoHit
20180309-Lj-allsets-ratio_mean_Root_width_80_day001.hdf5	chr4	24629065	8.00815e-08	19	2.77928e-07	1.19509e-05	0.00240115	TRUE	24623130	24625464	+	5935	downstream	Lj4g3v1708650	gene	Protein coding	NA	ID=Lj4g3v1708650;Name=CUFF.49615;sequencetype=Protein coding
20180309-Lj-allsets-ratio_mean_Root_width_80_day001.hdf5	chr4	24629065	8.00815e-08	19	2.77928e-07	1.19509e-05	0.00240115	TRUE	24623130	24625464	+	5935	downstream	Lj4g3v1708650.1	mRNA	Protein coding	F3'H	ID=Lj4g3v1708650.1;Parent=Lj4g3v1708650;Name=Lj4g3v1708650.1;sequencetype=Protein coding;annotation=F3'H [Arachis hypogaea] gi|365919139|gb|AEX07282.1|
20180309-Lj-allsets-ratio_mean_Root_width_80_day001.hdf5	chr4	24629065	8.00815e-08	19	2.77928e-07	1.19509e-05	0.00240115	TRUE	24627899	24632812	+	1166	in gene	Lj4g3v1709660	gene	Protein coding	NA	ID=Lj4g3v1709660;Name=CUFF.49616;sequencetype=Protein coding
20180309-Lj-allsets-ratio_mean_Root_width_80_day001.hdf5	chr4	24629065	8.00815e-08	19	2.77928e-07	1.19509e-05	0.00240115	TRUE	24627899	24632812	+	1166	in feature	Lj4g3v1709660.1	mRNA	Protein coding	PREDICTED: UPF0359 membrane protein D1046.5-like	ID=Lj4g3v1709660.1;Parent=Lj4g3v1709660;Name=Lj4g3v1709660.1;sequencetype=Protein coding;annotation=PREDICTED: UPF0359 membrane protein D1046.5-like [Fragaria vesca subsp. vesca] gi|470126672|ref|XP_004299307.1|
20180309-Lj-allsets-ratio_mean_Root_growth_rate_day005-day006.hdf5	chr0	126514712	8.60431e-08	15	2.77928e-07	0.000203999	0.000168974	TRUE	NA	NA	NA	NA	NA	NA	NA	NA	NA	NA
20180309-Lj-allsets-ratio_median_Root_linearity_avg.hdf5	chr6	25246820	8.86897e-08	13	2.77907e-07	0.000287634	8.57866e-05	TRUE	25240930	25250572	+	5890	in gene	Lj6g3v2192130	gene	Non-coding	NA	ID=Lj6g3v2192130;Name=CUFF.60766;sequencetype=Non-coding
20180309-Lj-allsets-ratio_median_Root_linearity_avg.hdf5	chr6	25246820	8.86897e-08	13	2.77907e-07	0.000287634	8.57866e-05	TRUE	25240930	25250572	+	5890	in feature	Lj6g3v2192130.1	mRNA	Non-coding		ID=Lj6g3v2192130.1;Parent=Lj6g3v2192130;Name=Lj6g3v2192130.1;sequencetype=Non-coding;annotation=NoHit
20180309-Lj-allsets-ratio_median_Root_linearity_avg.hdf5	chr6	25246820	8.86897e-08	13	2.77907e-07	0.000287634	8.57866e-05	TRUE	25240931	25250572	+	5889	in feature	Lj6g3v2192130.2	mRNA	Non-coding		ID=Lj6g3v2192130.2;Parent=Lj6g3v2192130;Name=Lj6g3v2192130.2;sequencetype=Non-coding;annotation=NoHit
20180309-Lj-allsets-ratio_median_Relative_root_growth_rate_day005-day006.hdf5	chr0	31278063	9.07434e-08	10	2.77928e-07	0.000511109	7.28795e-05	TRUE	NA	NA	NA	NA	NA	NA	NA	NA	NA	NA
20180309-Lj-allsets-ratio_mean_Relative_root_growth_rate_day004-day005.hdf5	chr1	25259354	9.21672e-08	11	2.77928e-07	0.000126735	0.00024384	TRUE	25251857	25256751	+	7497	downstream	Lj1g3v2098320	gene	Protein coding	NA	ID=Lj1g3v2098320;Name=CUFF.28516;sequencetype=Protein coding
20180309-Lj-allsets-ratio_mean_Relative_root_growth_rate_day004-day005.hdf5	chr1	25259354	9.21672e-08	11	2.77928e-07	0.000126735	0.00024384	TRUE	25251857	25256751	+	7497	downstream	Lj1g3v2098320.1	mRNA	Protein coding	Uncharacterized protein TCM_021804	ID=Lj1g3v2098320.1;Parent=Lj1g3v2098320;Name=Lj1g3v2098320.1;sequencetype=Protein coding;annotation=Uncharacterized protein TCM_021804 [Theobroma cacao] gi|508715449|gb|EOY07346.1|
20180309-Lj-allsets-ratio_mean_Relative_root_growth_rate_day004-day005.hdf5	chr1	25259354	9.21672e-08	11	2.77928e-07	0.000126735	0.00024384	TRUE	25252856	25256751	+	6498	downstream	Lj1g3v2098320.2	mRNA	Protein coding	Uncharacterized protein TCM_021804	ID=Lj1g3v2098320.2;Parent=Lj1g3v2098320;Name=Lj1g3v2098320.2;sequencetype=Protein coding;annotation=Uncharacterized protein TCM_021804 [Theobroma cacao] gi|508715449|gb|EOY07346.1|
20180309-Lj-allsets-ratio_mean_Relative_root_growth_rate_day004-day005.hdf5	chr1	25259354	9.21672e-08	11	2.77928e-07	0.000126735	0.00024384	TRUE	25259813	25264431	+	-459	upstream	Lj1g3v2098340	gene	Protein coding	NA	ID=Lj1g3v2098340;Name=CUFF.28519;sequencetype=Protein coding
20180309-Lj-allsets-ratio_mean_Relative_root_growth_rate_day004-day005.hdf5	chr1	25259354	9.21672e-08	11	2.77928e-07	0.000126735	0.00024384	TRUE	25259813	25264431	+	-459	upstream	Lj1g3v2098340.1	mRNA	Protein coding	PREDICTED: pentatricopeptide repeat-containing protein At4g13650-like	ID=Lj1g3v2098340.1;Parent=Lj1g3v2098340;Name=Lj1g3v2098340.1;sequencetype=Protein coding;annotation=PREDICTED: pentatricopeptide repeat-containing protein At4g13650-like [Glycine max] gi|356506811|ref|XP_003522169.1|
20180309-Lj-allsets-ratio_mean_Relative_root_growth_rate_day004-day005.hdf5	chr1	25259354	9.21672e-08	11	2.77928e-07	0.000126735	0.00024384	TRUE	25257944	25259580	-	-1410	in gene	Lj1g3v2098330	gene	Protein coding	NA	ID=Lj1g3v2098330;Name=CUFF.28518;sequencetype=Protein coding
20180309-Lj-allsets-ratio_mean_Relative_root_growth_rate_day004-day005.hdf5	chr1	25259354	9.21672e-08	11	2.77928e-07	0.000126735	0.00024384	TRUE	25257944	25259580	-	-1410	in feature	Lj1g3v2098330.1	mRNA	Protein coding	Nuclear transport factor 2 family protein isoform 1	ID=Lj1g3v2098330.1;Parent=Lj1g3v2098330;Name=Lj1g3v2098330.1;sequencetype=Protein coding;annotation=Nuclear transport factor 2 family protein isoform 1 [Theobroma cacao] gi|508715446|gb|EOY07343.1|
20180309-Lj-allsets-ratio_median_Root_linearity_day006.hdf5	chr0	138555965	9.80566e-08	10	2.77921e-07	0.000852107	3.1113e-05	TRUE	138554137	138555003	+	1828	downstream	Lj0g3v0267419	gene	Non-coding	NA	ID=Lj0g3v0267419;Name=CUFF.17652;sequencetype=Non-coding
20180309-Lj-allsets-ratio_median_Root_linearity_day006.hdf5	chr0	138555965	9.80566e-08	10	2.77921e-07	0.000852107	3.1113e-05	TRUE	138554137	138555003	+	1828	downstream	Lj0g3v0267419.1	mRNA	Non-coding		ID=Lj0g3v0267419.1;Parent=Lj0g3v0267419;Name=Lj0g3v0267419.1;sequencetype=Non-coding;annotation=NoHit
20180309-Lj-allsets-ratio_median_Root_linearity_day006.hdf5	chr0	138555965	9.80566e-08	10	2.77921e-07	0.000852107	3.1113e-05	TRUE	138558838	138563099	+	-2873	upstream	Lj0g3v0267429	gene	Protein coding	NA	ID=Lj0g3v0267429;Name=CUFF.17655;sequencetype=Protein coding
20180309-Lj-allsets-ratio_median_Root_linearity_day006.hdf5	chr0	138555965	9.80566e-08	10	2.77921e-07	0.000852107	3.1113e-05	TRUE	138558838	138563099	+	-2873	upstream	Lj0g3v0267429.1	mRNA	Protein coding	PREDICTED: squalene monooxygenase-like	ID=Lj0g3v0267429.1;Parent=Lj0g3v0267429;Name=Lj0g3v0267429.1;sequencetype=Protein coding;annotation=PREDICTED: squalene monooxygenase-like [Glycine max] gi|356569981|ref|XP_003553171.1|
20180309-Lj-allsets-ratio_median_Root_linearity_day006.hdf5	chr0	138555965	9.80566e-08	10	2.77921e-07	0.000852107	3.1113e-05	TRUE	138558838	138563099	+	-2873	upstream	Lj0g3v0267429.2	mRNA	Protein coding	PREDICTED: squalene monooxygenase-like	ID=Lj0g3v0267429.2;Parent=Lj0g3v0267429;Name=Lj0g3v0267429.2;sequencetype=Protein coding;annotation=PREDICTED: squalene monooxygenase-like [Glycine max] gi|356569981|ref|XP_003553171.1|
20180309-Lj-allsets-ratio_median_Root_linearity_day006.hdf5	chr0	138555965	9.80566e-08	10	2.77921e-07	0.000852107	3.1113e-05	TRUE	138558838	138563099	+	-2873	upstream	Lj0g3v0267429.3	mRNA	Protein coding	PREDICTED: squalene monooxygenase-like	ID=Lj0g3v0267429.3;Parent=Lj0g3v0267429;Name=Lj0g3v0267429.3;sequencetype=Protein coding;annotation=PREDICTED: squalene monooxygenase-like [Glycine max] gi|356569981|ref|XP_003553171.1|
20180309-Lj-allsets-ratio_median_Root_linearity_day006.hdf5	chr0	138555965	9.80566e-08	10	2.77921e-07	0.000852107	3.1113e-05	TRUE	138558838	138563099	+	-2873	upstream	Lj0g3v0267429.4	mRNA	Protein coding	PREDICTED: squalene monooxygenase-like	ID=Lj0g3v0267429.4;Parent=Lj0g3v0267429;Name=Lj0g3v0267429.4;sequencetype=Protein coding;annotation=PREDICTED: squalene monooxygenase-like [Glycine max] gi|356569981|ref|XP_003553171.1|
20180309-Lj-allsets-ratio_median_Root_linearity_day006.hdf5	chr0	138555965	9.80566e-08	10	2.77921e-07	0.000852107	3.1113e-05	TRUE	138550342	138551690	-	-5623	upstream	Lj0g3v0267409	gene	Protein coding	NA	ID=Lj0g3v0267409;Name=CUFF.17651;sequencetype=Protein coding
20180309-Lj-allsets-ratio_median_Root_linearity_day006.hdf5	chr0	138555965	9.80566e-08	10	2.77921e-07	0.000852107	3.1113e-05	TRUE	138550342	138551690	-	-5623	upstream	Lj0g3v0267409.1	mRNA	Protein coding	HMGA2/WIF1 fusion protein	ID=Lj0g3v0267409.1;Parent=Lj0g3v0267409;Name=Lj0g3v0267409.1;sequencetype=Protein coding;annotation=HMGA2/WIF1 fusion protein [Homo sapiens] gi|125662765|gb|ABN50327.1|
20180309-Lj-allsets-ratio_mean_Root_growth_rate_day005-day006.hdf5	chr0	123413220	9.93483e-08	10	2.77928e-07	0.000203999	0.000180536	TRUE	123409171	123409899	+	4049	downstream	Lj0g3v0238019	gene	Non-coding	NA	ID=Lj0g3v0238019;Name=CUFF.15598;sequencetype=Non-coding
20180309-Lj-allsets-ratio_mean_Root_growth_rate_day005-day006.hdf5	chr0	123413220	9.93483e-08	10	2.77928e-07	0.000203999	0.000180536	TRUE	123409171	123409899	+	4049	downstream	Lj0g3v0238019.1	mRNA	Non-coding		ID=Lj0g3v0238019.1;Parent=Lj0g3v0238019;Name=Lj0g3v0238019.1;sequencetype=Non-coding;annotation=NoHit
20180309-Lj-allsets-ratio_mean_Root_growth_rate_day005-day006.hdf5	chr0	123413220	9.93483e-08	10	2.77928e-07	0.000203999	0.000180536	TRUE	123412223	123413240	+	997	in gene	Lj0g3v0238029	gene	Protein coding	NA	ID=Lj0g3v0238029;Name=CUFF.15616;sequencetype=Protein coding
20180309-Lj-allsets-ratio_mean_Root_growth_rate_day005-day006.hdf5	chr0	123413220	9.93483e-08	10	2.77928e-07	0.000203999	0.000180536	TRUE	123412223	123413240	+	997	in feature	Lj0g3v0238029.1	mRNA	Protein coding	PREDICTED: probable xyloglucan endotransglucosylase/hydrolase protein 23-like	ID=Lj0g3v0238029.1;Parent=Lj0g3v0238029;Name=Lj0g3v0238029.1;sequencetype=Protein coding;annotation=PREDICTED: probable xyloglucan endotransglucosylase/hydrolase protein 23-like [Fragaria vesca subsp. vesca] gi|470148837|ref|XP_004309954.1|
20180309-Lj-allsets-ratio_mean_Root_growth_rate_day005-day006.hdf5	chr0	123413220	9.93483e-08	10	2.77928e-07	0.000203999	0.000180536	TRUE	123416046	123417206	+	-2826	upstream	Lj0g3v0238039	gene	repeat	NA	ID=Lj0g3v0238039;Name=gene.g18620.t1;sequencetype=repeat
20180309-Lj-allsets-ratio_mean_Root_growth_rate_day005-day006.hdf5	chr0	123413220	9.93483e-08	10	2.77928e-07	0.000203999	0.000180536	TRUE	123416046	123417206	+	-2826	upstream	Lj0g3v0238039.1	mRNA	repeat		ID=Lj0g3v0238039.1;Parent=Lj0g3v0238039;Name=Lj0g3v0238039.1;sequencetype=repeat;annotation=NoHit
20180309-Lj-allsets-ratio_mean_Root_growth_rate_day005-day006.hdf5	chr0	123413220	9.93483e-08	10	2.77928e-07	0.000203999	0.000180536	TRUE	123404959	123408428	-	-8261	upstream	Lj0g3v0238009	gene	Non-coding	NA	ID=Lj0g3v0238009;Name=CUFF.15599;sequencetype=Non-coding
20180309-Lj-allsets-ratio_mean_Root_growth_rate_day005-day006.hdf5	chr0	123413220	9.93483e-08	10	2.77928e-07	0.000203999	0.000180536	TRUE	123404959	123408428	-	-8261	upstream	Lj0g3v0238009.1	mRNA	Non-coding		ID=Lj0g3v0238009.1;Parent=Lj0g3v0238009;Name=Lj0g3v0238009.1;sequencetype=Non-coding;annotation=NoHit
20180309-Lj-allsets-ratio_mean_Root_growth_rate_day005-day006.hdf5	chr0	123413220	9.93483e-08	10	2.77928e-07	0.000203999	0.000180536	TRUE	123406310	123408428	-	-6910	upstream	Lj0g3v0238009.2	mRNA	Non-coding		ID=Lj0g3v0238009.2;Parent=Lj0g3v0238009;Name=Lj0g3v0238009.2;sequencetype=Non-coding;annotation=NoHit
20180309-Lj-allsets-ratio_mean_Root_growth_rate_day005-day006.hdf5	chr0	123413190	9.93483e-08	10	2.77928e-07	0.000203999	0.000180536	TRUE	123409171	123409899	+	4019	downstream	Lj0g3v0238019	gene	Non-coding	NA	ID=Lj0g3v0238019;Name=CUFF.15598;sequencetype=Non-coding
20180309-Lj-allsets-ratio_mean_Root_growth_rate_day005-day006.hdf5	chr0	123413190	9.93483e-08	10	2.77928e-07	0.000203999	0.000180536	TRUE	123409171	123409899	+	4019	downstream	Lj0g3v0238019.1	mRNA	Non-coding		ID=Lj0g3v0238019.1;Parent=Lj0g3v0238019;Name=Lj0g3v0238019.1;sequencetype=Non-coding;annotation=NoHit
20180309-Lj-allsets-ratio_mean_Root_growth_rate_day005-day006.hdf5	chr0	123413190	9.93483e-08	10	2.77928e-07	0.000203999	0.000180536	TRUE	123412223	123413240	+	967	in gene	Lj0g3v0238029	gene	Protein coding	NA	ID=Lj0g3v0238029;Name=CUFF.15616;sequencetype=Protein coding
20180309-Lj-allsets-ratio_mean_Root_growth_rate_day005-day006.hdf5	chr0	123413190	9.93483e-08	10	2.77928e-07	0.000203999	0.000180536	TRUE	123412223	123413240	+	967	in feature	Lj0g3v0238029.1	mRNA	Protein coding	PREDICTED: probable xyloglucan endotransglucosylase/hydrolase protein 23-like	ID=Lj0g3v0238029.1;Parent=Lj0g3v0238029;Name=Lj0g3v0238029.1;sequencetype=Protein coding;annotation=PREDICTED: probable xyloglucan endotransglucosylase/hydrolase protein 23-like [Fragaria vesca subsp. vesca] gi|470148837|ref|XP_004309954.1|
20180309-Lj-allsets-ratio_mean_Root_growth_rate_day005-day006.hdf5	chr0	123413190	9.93483e-08	10	2.77928e-07	0.000203999	0.000180536	TRUE	123416046	123417206	+	-2856	upstream	Lj0g3v0238039	gene	repeat	NA	ID=Lj0g3v0238039;Name=gene.g18620.t1;sequencetype=repeat
20180309-Lj-allsets-ratio_mean_Root_growth_rate_day005-day006.hdf5	chr0	123413190	9.93483e-08	10	2.77928e-07	0.000203999	0.000180536	TRUE	123416046	123417206	+	-2856	upstream	Lj0g3v0238039.1	mRNA	repeat		ID=Lj0g3v0238039.1;Parent=Lj0g3v0238039;Name=Lj0g3v0238039.1;sequencetype=repeat;annotation=NoHit
20180309-Lj-allsets-ratio_mean_Root_growth_rate_day005-day006.hdf5	chr0	123413190	9.93483e-08	10	2.77928e-07	0.000203999	0.000180536	TRUE	123404959	123408428	-	-8231	upstream	Lj0g3v0238009	gene	Non-coding	NA	ID=Lj0g3v0238009;Name=CUFF.15599;sequencetype=Non-coding
20180309-Lj-allsets-ratio_mean_Root_growth_rate_day005-day006.hdf5	chr0	123413190	9.93483e-08	10	2.77928e-07	0.000203999	0.000180536	TRUE	123404959	123408428	-	-8231	upstream	Lj0g3v0238009.1	mRNA	Non-coding		ID=Lj0g3v0238009.1;Parent=Lj0g3v0238009;Name=Lj0g3v0238009.1;sequencetype=Non-coding;annotation=NoHit
20180309-Lj-allsets-ratio_mean_Root_growth_rate_day005-day006.hdf5	chr0	123413190	9.93483e-08	10	2.77928e-07	0.000203999	0.000180536	TRUE	123406310	123408428	-	-6880	upstream	Lj0g3v0238009.2	mRNA	Non-coding		ID=Lj0g3v0238009.2;Parent=Lj0g3v0238009;Name=Lj0g3v0238009.2;sequencetype=Non-coding;annotation=NoHit
20180309-Lj-allsets-ratio_mean_Root_width_80_day001.hdf5	chr5	3468121	1.09337e-07	22	2.77928e-07	1.19509e-05	0.00281	TRUE	3465866	3468999	+	2255	in gene	Lj5g3v0369960	gene	Protein coding	NA	ID=Lj5g3v0369960;Name=CUFF.52892;sequencetype=Protein coding
20180309-Lj-allsets-ratio_mean_Root_width_80_day001.hdf5	chr5	3468121	1.09337e-07	22	2.77928e-07	1.19509e-05	0.00281	TRUE	3465866	3468999	+	2255	in feature	Lj5g3v0369960.1	mRNA	Protein coding	PREDICTED: F-box protein SKP2A-like	ID=Lj5g3v0369960.1;Parent=Lj5g3v0369960;Name=Lj5g3v0369960.1;sequencetype=Protein coding;annotation=PREDICTED: F-box protein SKP2A-like [Cicer arietinum] gi|502136121|ref|XP_004502567.1|
20180309-Lj-allsets-ratio_mean_Root_width_80_day001.hdf5	chr5	3468121	1.09337e-07	22	2.77928e-07	1.19509e-05	0.00281	TRUE	3465866	3468999	+	2255	in feature	Lj5g3v0369960.2	mRNA	Protein coding	PREDICTED: F-box protein SKP2A-like	ID=Lj5g3v0369960.2;Parent=Lj5g3v0369960;Name=Lj5g3v0369960.2;sequencetype=Protein coding;annotation=PREDICTED: F-box protein SKP2A-like [Cicer arietinum] gi|502136121|ref|XP_004502567.1|
20180309-Lj-allsets-ratio_mean_Root_width_80_day001.hdf5	chr5	3468121	1.09337e-07	22	2.77928e-07	1.19509e-05	0.00281	TRUE	3469320	3474272	-	1199	downstream	Lj5g3v0369970	gene	Protein coding	NA	ID=Lj5g3v0369970;Name=CUFF.53012;sequencetype=Protein coding
20180309-Lj-allsets-ratio_mean_Root_width_80_day001.hdf5	chr5	3468121	1.09337e-07	22	2.77928e-07	1.19509e-05	0.00281	TRUE	3469320	3474272	-	1199	downstream	Lj5g3v0369970.1	mRNA	Protein coding	PREDICTED: vacuolar-processing enzyme-like	ID=Lj5g3v0369970.1;Parent=Lj5g3v0369970;Name=Lj5g3v0369970.1;sequencetype=Protein coding;annotation=PREDICTED: vacuolar-processing enzyme-like [Cicer arietinum] gi|502125429|ref|XP_004498922.1|
20180309-Lj-allsets-ratio_median_Root_linearity_day006.hdf5	chr5	26456895	1.13581e-07	14	2.77921e-07	0.000852107	3.55045e-05	TRUE	26456489	26457371	+	406	in gene	Lj5g3v1853190	gene	Protein coding	NA	ID=Lj5g3v1853190;Name=CUFF.56052;sequencetype=Protein coding
20180309-Lj-allsets-ratio_median_Root_linearity_day006.hdf5	chr5	26456895	1.13581e-07	14	2.77921e-07	0.000852107	3.55045e-05	TRUE	26456489	26457371	+	406	in feature	Lj5g3v1853190.1	mRNA	Protein coding	PREDICTED: protein SCARECROW 1-like	ID=Lj5g3v1853190.1;Parent=Lj5g3v1853190;Name=Lj5g3v1853190.1;sequencetype=Protein coding;annotation=PREDICTED: protein SCARECROW 1-like [Glycine max] gi|356533989|ref|XP_003535540.1|
20180309-Lj-allsets-ratio_median_Root_linearity_day006.hdf5	chr5	26456895	1.13581e-07	14	2.77921e-07	0.000852107	3.55045e-05	TRUE	26457425	26458155	+	-530	upstream	Lj5g3v1853200	gene	Protein coding	NA	ID=Lj5g3v1853200;Name=CUFF.56053;sequencetype=Protein coding
20180309-Lj-allsets-ratio_median_Root_linearity_day006.hdf5	chr5	26456895	1.13581e-07	14	2.77921e-07	0.000852107	3.55045e-05	TRUE	26457425	26458155	+	-530	upstream	Lj5g3v1853200.1	mRNA	Protein coding	PREDICTED: protein SCARECROW-like	ID=Lj5g3v1853200.1;Parent=Lj5g3v1853200;Name=Lj5g3v1853200.1;sequencetype=Protein coding;annotation=PREDICTED: protein SCARECROW-like [Glycine max] gi|356574591|ref|XP_003555429.1|
20180309-Lj-allsets-ratio_median_Root_linearity_day006.hdf5	chr5	26456895	1.13581e-07	14	2.77921e-07	0.000852107	3.55045e-05	TRUE	26461779	26462327	+	-4884	upstream	Lj5g3v1853210	gene	Non-coding	NA	ID=Lj5g3v1853210;Name=CUFF.56054;sequencetype=Non-coding
20180309-Lj-allsets-ratio_median_Root_linearity_day006.hdf5	chr5	26456895	1.13581e-07	14	2.77921e-07	0.000852107	3.55045e-05	TRUE	26461779	26462327	+	-4884	upstream	Lj5g3v1853210.1	mRNA	Non-coding		ID=Lj5g3v1853210.1;Parent=Lj5g3v1853210;Name=Lj5g3v1853210.1;sequencetype=Non-coding;annotation=NoHit
20180309-Lj-allsets-ratio_median_Root_linearity_day006.hdf5	chr5	26456895	1.13581e-07	14	2.77921e-07	0.000852107	3.55045e-05	TRUE	26454115	26454394	-	-2780	upstream	Lj5g3v1853180	gene	Non-coding	NA	ID=Lj5g3v1853180;Name=CUFF.56051;sequencetype=Non-coding
20180309-Lj-allsets-ratio_median_Root_linearity_day006.hdf5	chr5	26456895	1.13581e-07	14	2.77921e-07	0.000852107	3.55045e-05	TRUE	26454115	26454394	-	-2780	upstream	Lj5g3v1853180.1	mRNA	Non-coding		ID=Lj5g3v1853180.1;Parent=Lj5g3v1853180;Name=Lj5g3v1853180.1;sequencetype=Non-coding;annotation=NoHit
20180309-Lj-allsets-ratio_median_Root_growth_rate_day008-day009.hdf5	chr0	166376064	1.13659e-07	13	2.77921e-07	0.000204828	0.000141021	TRUE	166368673	166371252	+	7391	downstream	Lj0g3v0318559	gene	Protein coding	NA	ID=Lj0g3v0318559;Name=CUFF.21564;sequencetype=Protein coding
20180309-Lj-allsets-ratio_median_Root_growth_rate_day008-day009.hdf5	chr0	166376064	1.13659e-07	13	2.77921e-07	0.000204828	0.000141021	TRUE	166368673	166371252	+	7391	downstream	Lj0g3v0318559.1	mRNA	Protein coding	Dynein light chain 1 cytoplasmic-like protein	ID=Lj0g3v0318559.1;Parent=Lj0g3v0318559;Name=Lj0g3v0318559.1;sequencetype=Protein coding;annotation=Dynein light chain 1 cytoplasmic-like protein [Medicago truncatula] gi|357478823|ref|XP_003609697.1|
20180309-Lj-allsets-ratio_median_Root_growth_rate_day008-day009.hdf5	chr0	166376064	1.13659e-07	13	2.77921e-07	0.000204828	0.000141021	TRUE	166377855	166378380	+	-1791	upstream	Lj0g3v0318579	gene	Non-coding	NA	ID=Lj0g3v0318579;Name=CUFF.21563;sequencetype=Non-coding
20180309-Lj-allsets-ratio_median_Root_growth_rate_day008-day009.hdf5	chr0	166376064	1.13659e-07	13	2.77921e-07	0.000204828	0.000141021	TRUE	166377855	166378380	+	-1791	upstream	Lj0g3v0318579.1	mRNA	Non-coding		ID=Lj0g3v0318579.1;Parent=Lj0g3v0318579;Name=Lj0g3v0318579.1;sequencetype=Non-coding;annotation=NoHit
20180309-Lj-allsets-ratio_median_Root_growth_rate_day008-day009.hdf5	chr0	166376064	1.13659e-07	13	2.77921e-07	0.000204828	0.000141021	TRUE	166372454	166376354	-	-3610	in gene	Lj0g3v0318569	gene	Protein coding	NA	ID=Lj0g3v0318569;Name=CUFF.21565;sequencetype=Protein coding
20180309-Lj-allsets-ratio_median_Root_growth_rate_day008-day009.hdf5	chr0	166376064	1.13659e-07	13	2.77921e-07	0.000204828	0.000141021	TRUE	166372454	166376354	-	-3610	in feature	Lj0g3v0318569.1	mRNA	Protein coding	DNA binding protein	ID=Lj0g3v0318569.1;Parent=Lj0g3v0318569;Name=Lj0g3v0318569.1;sequencetype=Protein coding;annotation=DNA binding protein [Cucumis melo subsp. melo] gi|307136239|gb|ADN34075.1|
20180309-Lj-allsets-ratio_median_Relative_root_growth_rate_day005-day006.hdf5	chr6	18830554	1.19646e-07	18	2.77928e-07	0.000511109	9.08115e-05	TRUE	18831577	18834630	+	-1023	upstream	Lj6g3v1692480	gene	Protein coding	NA	ID=Lj6g3v1692480;Name=CUFF.59791;sequencetype=Protein coding
20180309-Lj-allsets-ratio_median_Relative_root_growth_rate_day005-day006.hdf5	chr6	18830554	1.19646e-07	18	2.77928e-07	0.000511109	9.08115e-05	TRUE	18831577	18834630	+	-1023	upstream	Lj6g3v1692480.1	mRNA	Protein coding	Prefoldin chaperone subunit family protein	ID=Lj6g3v1692480.1;Parent=Lj6g3v1692480;Name=Lj6g3v1692480.1;sequencetype=Protein coding;annotation=Prefoldin chaperone subunit family protein [Theobroma cacao] gi|508718436|gb|EOY10333.1|
20180309-Lj-allsets-ratio_median_Relative_root_growth_rate_day005-day006.hdf5	chr6	18830554	1.19646e-07	18	2.77928e-07	0.000511109	9.08115e-05	TRUE	18831577	18835015	+	-1023	upstream	Lj6g3v1692490	gene	Protein coding	NA	ID=Lj6g3v1692490;Name=CUFF.59792;sequencetype=Protein coding
20180309-Lj-allsets-ratio_median_Relative_root_growth_rate_day005-day006.hdf5	chr6	18830554	1.19646e-07	18	2.77928e-07	0.000511109	9.08115e-05	TRUE	18831577	18835015	+	-1023	upstream	Lj6g3v1692490.1	mRNA	Protein coding	PREDICTED: cationic amino acid transporter 7 chloroplastic-like	ID=Lj6g3v1692490.1;Parent=Lj6g3v1692490;Name=Lj6g3v1692490.1;sequencetype=Protein coding;annotation=PREDICTED: cationic amino acid transporter 7 chloroplastic-like [Fragaria vesca subsp. vesca] gi|470145090|ref|XP_004308176.1|
20180309-Lj-allsets-ratio_median_Relative_root_growth_rate_day005-day006.hdf5	chr6	18830554	1.19646e-07	18	2.77928e-07	0.000511109	9.08115e-05	TRUE	18835132	18841561	+	-4578	upstream	Lj6g3v1692500	gene	Protein coding	NA	ID=Lj6g3v1692500;Name=CUFF.59793;sequencetype=Protein coding
20180309-Lj-allsets-ratio_median_Relative_root_growth_rate_day005-day006.hdf5	chr6	18830554	1.19646e-07	18	2.77928e-07	0.000511109	9.08115e-05	TRUE	18835132	18841561	+	-4578	upstream	Lj6g3v1692500.1	mRNA	Protein coding	NPR1-1 protein	ID=Lj6g3v1692500.1;Parent=Lj6g3v1692500;Name=Lj6g3v1692500.1;sequencetype=Protein coding;annotation=NPR1-1 protein [Glycine max] gi|351726319|ref|NP_001238658.1|
20180309-Lj-allsets-ratio_mean_Root_width_20_day006.hdf5	chr0	172174838	1.22783e-07	14	2.77921e-07	0.000117839	0.000566397	TRUE	172169027	172170679	-	-5811	upstream	Lj0g3v0329339	gene	Protein coding	NA	ID=Lj0g3v0329339;Name=CUFF.22423;sequencetype=Protein coding
20180309-Lj-allsets-ratio_mean_Root_width_20_day006.hdf5	chr0	172174838	1.22783e-07	14	2.77921e-07	0.000117839	0.000566397	TRUE	172169027	172170679	-	-5811	upstream	Lj0g3v0329339.1	mRNA	Protein coding	PREDICTED: mediator of RNA polymerase II transcription subunit 25-like isoform X1	ID=Lj0g3v0329339.1;Parent=Lj0g3v0329339;Name=Lj0g3v0329339.1;sequencetype=Protein coding;annotation=PREDICTED: mediator of RNA polymerase II transcription subunit 25-like isoform X1 [Cicer arietinum] gi|502164870|ref|XP_004513303.1|
20180309-Lj-allsets-ratio_mean_Root_width_80_day001.hdf5	chr0	185655614	1.35628e-07	14	2.77928e-07	1.19509e-05	0.00283608	TRUE	185650066	185650854	+	5548	downstream	Lj0g3v0352969	gene	Non-coding	NA	ID=Lj0g3v0352969;Name=CUFF.24291;sequencetype=Non-coding
20180309-Lj-allsets-ratio_mean_Root_width_80_day001.hdf5	chr0	185655614	1.35628e-07	14	2.77928e-07	1.19509e-05	0.00283608	TRUE	185650066	185650854	+	5548	downstream	Lj0g3v0352969.1	mRNA	Non-coding		ID=Lj0g3v0352969.1;Parent=Lj0g3v0352969;Name=Lj0g3v0352969.1;sequencetype=Non-coding;annotation=NoHit
20180309-Lj-allsets-ratio_median_Relative_root_growth_rate_day005-day006.hdf5	chr3	39996895	1.38346e-07	19	2.77928e-07	0.000511109	0.000102847	TRUE	39996963	39997287	+	-68	upstream	Lj3g3v3242070	gene	Non-coding	NA	ID=Lj3g3v3242070;Name=CUFF.45501;sequencetype=Non-coding
20180309-Lj-allsets-ratio_median_Relative_root_growth_rate_day005-day006.hdf5	chr3	39996895	1.38346e-07	19	2.77928e-07	0.000511109	0.000102847	TRUE	39996963	39997287	+	-68	upstream	Lj3g3v3242070.1	mRNA	Non-coding		ID=Lj3g3v3242070.1;Parent=Lj3g3v3242070;Name=Lj3g3v3242070.1;sequencetype=Non-coding;annotation=NoHit
20180309-Lj-allsets-ratio_median_Relative_root_growth_rate_day005-day006.hdf5	chr3	39996895	1.38346e-07	19	2.77928e-07	0.000511109	0.000102847	TRUE	39999206	39999552	+	-2311	upstream	Lj3g3v3242080	gene	Non-coding	NA	ID=Lj3g3v3242080;Name=CUFF.45502;sequencetype=Non-coding
20180309-Lj-allsets-ratio_median_Relative_root_growth_rate_day005-day006.hdf5	chr3	39996895	1.38346e-07	19	2.77928e-07	0.000511109	0.000102847	TRUE	39999206	39999552	+	-2311	upstream	Lj3g3v3242080.1	mRNA	Non-coding		ID=Lj3g3v3242080.1;Parent=Lj3g3v3242080;Name=Lj3g3v3242080.1;sequencetype=Non-coding;annotation=NoHit
20180309-Lj-allsets-ratio_median_Relative_root_growth_rate_day005-day006.hdf5	chr3	39996895	1.38346e-07	19	2.77928e-07	0.000511109	0.000102847	TRUE	40000118	40006015	-	3223	downstream	Lj3g3v3242090	gene	Protein coding	NA	ID=Lj3g3v3242090;Name=CUFF.45508;sequencetype=Protein coding
20180309-Lj-allsets-ratio_median_Relative_root_growth_rate_day005-day006.hdf5	chr3	39996895	1.38346e-07	19	2.77928e-07	0.000511109	0.000102847	TRUE	40000118	40006015	-	3223	downstream	Lj3g3v3242090.1	mRNA	Protein coding	PREDICTED: zinc transporter ZTP29-like isoform X1	ID=Lj3g3v3242090.1;Parent=Lj3g3v3242090;Name=Lj3g3v3242090.1;sequencetype=Protein coding;annotation=PREDICTED: zinc transporter ZTP29-like isoform X1 [Cicer arietinum] gi|502148275|ref|XP_004507103.1|
20180309-Lj-allsets-ratio_median_Relative_root_growth_rate_day005-day006.hdf5	chr3	39996895	1.38346e-07	19	2.77928e-07	0.000511109	0.000102847	TRUE	40000118	40006015	-	3223	downstream	Lj3g3v3242090.2	mRNA	Protein coding	PREDICTED: zinc transporter ZTP29-like isoform X1	ID=Lj3g3v3242090.2;Parent=Lj3g3v3242090;Name=Lj3g3v3242090.2;sequencetype=Protein coding;annotation=PREDICTED: zinc transporter ZTP29-like isoform X1 [Cicer arietinum] gi|502148275|ref|XP_004507103.1|
20180309-Lj-allsets-ratio_median_Root_linearity_day006.hdf5	chr3	40513087	1.40932e-07	10	2.77921e-07	0.000852107	4.19779e-05	TRUE	40504041	40514823	-	-9046	in gene	Lj3g3v3326050	gene	Protein coding	NA	ID=Lj3g3v3326050;Name=CUFF.45575;sequencetype=Protein coding
20180309-Lj-allsets-ratio_median_Root_linearity_day006.hdf5	chr3	40513087	1.40932e-07	10	2.77921e-07	0.000852107	4.19779e-05	TRUE	40504041	40514823	-	-9046	in feature	Lj3g3v3326050.1	mRNA	Protein coding	PREDICTED: serine-rich adhesin for platelets-like	ID=Lj3g3v3326050.1;Parent=Lj3g3v3326050;Name=Lj3g3v3326050.1;sequencetype=Protein coding;annotation=PREDICTED: serine-rich adhesin for platelets-like [Cicer arietinum] gi|502148994|ref|XP_004507351.1|
20180309-Lj-allsets-ratio_median_Root_linearity_day006.hdf5	chr3	40509722	1.40932e-07	10	2.77921e-07	0.000852107	4.19779e-05	TRUE	40504041	40514823	-	-5681	in gene	Lj3g3v3326050	gene	Protein coding	NA	ID=Lj3g3v3326050;Name=CUFF.45575;sequencetype=Protein coding
20180309-Lj-allsets-ratio_median_Root_linearity_day006.hdf5	chr3	40509722	1.40932e-07	10	2.77921e-07	0.000852107	4.19779e-05	TRUE	40504041	40514823	-	-5681	in feature	Lj3g3v3326050.1	mRNA	Protein coding	PREDICTED: serine-rich adhesin for platelets-like	ID=Lj3g3v3326050.1;Parent=Lj3g3v3326050;Name=Lj3g3v3326050.1;sequencetype=Protein coding;annotation=PREDICTED: serine-rich adhesin for platelets-like [Cicer arietinum] gi|502148994|ref|XP_004507351.1|
20180309-Lj-allsets-ratio_mean_Root_width_80_day001.hdf5	chr0	101324212	1.41881e-07	15	2.77928e-07	1.19509e-05	0.00283608	TRUE	NA	NA	NA	NA	NA	NA	NA	NA	NA	NA
20180309-Lj-allsets-ratio_median_Root_linearity_avg.hdf5	chr1	41562478	1.46557e-07	10	2.77907e-07	0.000287634	0.000135918	TRUE	41557415	41558222	+	5063	downstream	Lj1g3v3608390	gene	repeat	NA	ID=Lj1g3v3608390;Name=CUFF.30966;sequencetype=repeat
20180309-Lj-allsets-ratio_median_Root_linearity_avg.hdf5	chr1	41562478	1.46557e-07	10	2.77907e-07	0.000287634	0.000135918	TRUE	41557415	41558222	+	5063	downstream	Lj1g3v3608390.1	mRNA	repeat		ID=Lj1g3v3608390.1;Parent=Lj1g3v3608390;Name=Lj1g3v3608390.1;sequencetype=repeat;annotation=NoHit
20180309-Lj-allsets-ratio_median_Root_linearity_avg.hdf5	chr1	41562478	1.46557e-07	10	2.77907e-07	0.000287634	0.000135918	TRUE	41558417	41562572	+	4061	in gene	Lj1g3v3608400	gene	Protein coding	NA	ID=Lj1g3v3608400;Name=CUFF.30983;sequencetype=Protein coding
20180309-Lj-allsets-ratio_median_Root_linearity_avg.hdf5	chr1	41562478	1.46557e-07	10	2.77907e-07	0.000287634	0.000135918	TRUE	41558417	41562572	+	4061	in feature	Lj1g3v3608400.1	mRNA	Protein coding	PREDICTED: neuroguidin-like	ID=Lj1g3v3608400.1;Parent=Lj1g3v3608400;Name=Lj1g3v3608400.1;sequencetype=Protein coding;annotation=PREDICTED: neuroguidin-like [Glycine max] gi|356510136|ref|XP_003523796.1|
20180309-Lj-allsets-ratio_median_Root_linearity_avg.hdf5	chr1	41562478	1.46557e-07	10	2.77907e-07	0.000287634	0.000135918	TRUE	41558417	41562572	+	4061	in feature	Lj1g3v3608400.2	mRNA	Protein coding	PREDICTED: neuroguidin-like	ID=Lj1g3v3608400.2;Parent=Lj1g3v3608400;Name=Lj1g3v3608400.2;sequencetype=Protein coding;annotation=PREDICTED: neuroguidin-like [Glycine max] gi|356510136|ref|XP_003523796.1|
20180309-Lj-allsets-ratio_median_Root_linearity_avg.hdf5	chr1	41562478	1.46557e-07	10	2.77907e-07	0.000287634	0.000135918	TRUE	41564436	41570974	+	-1958	upstream	Lj1g3v3608410	gene	Protein coding	NA	ID=Lj1g3v3608410;Name=CUFF.30980;sequencetype=Protein coding
20180309-Lj-allsets-ratio_median_Root_linearity_avg.hdf5	chr1	41562478	1.46557e-07	10	2.77907e-07	0.000287634	0.000135918	TRUE	41564436	41570974	+	-1958	upstream	Lj1g3v3608410.1	mRNA	Protein coding	PREDICTED: dynamin-related protein 1E-like isoform 1	ID=Lj1g3v3608410.1;Parent=Lj1g3v3608410;Name=Lj1g3v3608410.1;sequencetype=Protein coding;annotation=PREDICTED: dynamin-related protein 1E-like isoform 1 [Glycine max] gi|356527252|ref|XP_003532226.1|
20180309-Lj-allsets-ratio_median_Root_linearity_day006.hdf5	chr0	70593410	1.49614e-07	10	2.77921e-07	0.000852107	4.37668e-05	TRUE	70590173	70593968	+	3237	in gene	Lj0g3v0151469	gene	Protein coding	NA	ID=Lj0g3v0151469;Name=CUFF.9318;sequencetype=Protein coding
20180309-Lj-allsets-ratio_median_Root_linearity_day006.hdf5	chr0	70593410	1.49614e-07	10	2.77921e-07	0.000852107	4.37668e-05	TRUE	70590173	70593968	+	3237	in feature	Lj0g3v0151469.1	mRNA	Protein coding	AP2 domain-containing transcription factor	ID=Lj0g3v0151469.1;Parent=Lj0g3v0151469;Name=Lj0g3v0151469.1;sequencetype=Protein coding;annotation=AP2 domain-containing transcription factor [Medicago truncatula] gi|357479951|ref|XP_003610261.1|
20180309-Lj-allsets-ratio_median_Root_linearity_day006.hdf5	chr0	70593410	1.49614e-07	10	2.77921e-07	0.000852107	4.37668e-05	TRUE	70590775	70593968	+	2635	in feature	Lj0g3v0151469.2	mRNA	Protein coding	PREDICTED: AP2-like ethylene-responsive transcription factor At1g16060-like	ID=Lj0g3v0151469.2;Parent=Lj0g3v0151469;Name=Lj0g3v0151469.2;sequencetype=Protein coding;annotation=PREDICTED: AP2-like ethylene-responsive transcription factor At1g16060-like [Cicer arietinum] gi|502150058|ref|XP_004507769.1|
20180309-Lj-allsets-ratio_median_Root_linearity_day006.hdf5	chr0	70593410	1.49614e-07	10	2.77921e-07	0.000852107	4.37668e-05	TRUE	70594107	70594594	+	-697	upstream	Lj0g3v0151479	gene	Non-coding	NA	ID=Lj0g3v0151479;Name=TC75057.path1;sequencetype=Non-coding
20180309-Lj-allsets-ratio_median_Root_linearity_day006.hdf5	chr0	70593410	1.49614e-07	10	2.77921e-07	0.000852107	4.37668e-05	TRUE	70594107	70594594	+	-697	upstream	Lj0g3v0151479.1	mRNA	Non-coding		ID=Lj0g3v0151479.1;Parent=Lj0g3v0151479;Name=Lj0g3v0151479.1;sequencetype=Non-coding;annotation=NoHit
20180309-Lj-allsets-ratio_median_Root_linearity_day006.hdf5	chr0	70593410	1.49614e-07	10	2.77921e-07	0.000852107	4.37668e-05	TRUE	70595742	70598599	-	2332	downstream	Lj0g3v0151489	gene	Protein coding	NA	ID=Lj0g3v0151489;Name=CUFF.9317;sequencetype=Protein coding
20180309-Lj-allsets-ratio_median_Root_linearity_day006.hdf5	chr0	70593410	1.49614e-07	10	2.77921e-07	0.000852107	4.37668e-05	TRUE	70595742	70598599	-	2332	downstream	Lj0g3v0151489.1	mRNA	Protein coding	PREDICTED: tubby-like protein 8-like	ID=Lj0g3v0151489.1;Parent=Lj0g3v0151489;Name=Lj0g3v0151489.1;sequencetype=Protein coding;annotation=PREDICTED: tubby-like protein 8-like [Cicer arietinum] gi|502080542|ref|XP_004486597.1|
20180309-Lj-allsets-ratio_median_Root_linearity_day006.hdf5	chr0	70603267	1.49614e-07	10	2.77921e-07	0.000852107	4.37668e-05	TRUE	70595742	70598599	-	-7525	upstream	Lj0g3v0151489	gene	Protein coding	NA	ID=Lj0g3v0151489;Name=CUFF.9317;sequencetype=Protein coding
20180309-Lj-allsets-ratio_median_Root_linearity_day006.hdf5	chr0	70603267	1.49614e-07	10	2.77921e-07	0.000852107	4.37668e-05	TRUE	70595742	70598599	-	-7525	upstream	Lj0g3v0151489.1	mRNA	Protein coding	PREDICTED: tubby-like protein 8-like	ID=Lj0g3v0151489.1;Parent=Lj0g3v0151489;Name=Lj0g3v0151489.1;sequencetype=Protein coding;annotation=PREDICTED: tubby-like protein 8-like [Cicer arietinum] gi|502080542|ref|XP_004486597.1|
20180309-Lj-allsets-ratio_median_Root_linearity_day006.hdf5	chr0	70603267	1.49614e-07	10	2.77921e-07	0.000852107	4.37668e-05	TRUE	70598955	70599989	-	-4312	upstream	Lj0g3v0151499	gene	Non-coding	NA	ID=Lj0g3v0151499;Name=CUFF.9316;sequencetype=Non-coding
20180309-Lj-allsets-ratio_median_Root_linearity_day006.hdf5	chr0	70603267	1.49614e-07	10	2.77921e-07	0.000852107	4.37668e-05	TRUE	70598955	70599989	-	-4312	upstream	Lj0g3v0151499.1	mRNA	Non-coding		ID=Lj0g3v0151499.1;Parent=Lj0g3v0151499;Name=Lj0g3v0151499.1;sequencetype=Non-coding;annotation=NoHit
20180309-Lj-allsets-ratio_median_Root_linearity_day006.hdf5	chr0	70603267	1.49614e-07	10	2.77921e-07	0.000852107	4.37668e-05	TRUE	70603937	70608810	-	670	downstream	Lj0g3v0151509	gene	Protein coding	NA	ID=Lj0g3v0151509;Name=CUFF.9387;sequencetype=Protein coding
20180309-Lj-allsets-ratio_median_Root_linearity_day006.hdf5	chr0	70603267	1.49614e-07	10	2.77921e-07	0.000852107	4.37668e-05	TRUE	70603937	70608810	-	670	downstream	Lj0g3v0151509.1	mRNA	Protein coding	RAD23 protein	ID=Lj0g3v0151509.1;Parent=Lj0g3v0151509;Name=Lj0g3v0151509.1;sequencetype=Protein coding;annotation=RAD23 protein [Medicago truncatula] gi|358346471|ref|XP_003637291.1|
20180309-Lj-allsets-ratio_median_Root_tortuosity_day006.hdf5	chr0	45337133	1.63199e-07	10	2.77921e-07	5.55843e-07	0.0293606	TRUE	45338876	45341802	+	-1743	upstream	Lj0g3v0105609	gene	Protein coding	NA	ID=Lj0g3v0105609;Name=CUFF.6030;sequencetype=Protein coding
20180309-Lj-allsets-ratio_median_Root_tortuosity_day006.hdf5	chr0	45337133	1.63199e-07	10	2.77921e-07	5.55843e-07	0.0293606	TRUE	45338876	45341802	+	-1743	upstream	Lj0g3v0105609.1	mRNA	Protein coding	Nudix hydrolase	ID=Lj0g3v0105609.1;Parent=Lj0g3v0105609;Name=Lj0g3v0105609.1;sequencetype=Protein coding;annotation=Nudix hydrolase [Medicago truncatula] gi|357476761|ref|XP_003608666.1|
20180309-Lj-allsets-ratio_median_Root_tortuosity_day006.hdf5	chr0	45337133	1.63199e-07	10	2.77921e-07	5.55843e-07	0.0293606	TRUE	45338876	45342335	+	-1743	upstream	Lj0g3v0105609.2	mRNA	Protein coding	Nudix hydrolase	ID=Lj0g3v0105609.2;Parent=Lj0g3v0105609;Name=Lj0g3v0105609.2;sequencetype=Protein coding;annotation=Nudix hydrolase [Medicago truncatula] gi|357476761|ref|XP_003608666.1|
20180309-Lj-allsets-ratio_median_Relative_root_growth_rate_day005-day006.hdf5	chr4	36208440	1.70641e-07	19	2.77928e-07	0.000511109	0.000122306	TRUE	36201008	36204305	+	7432	downstream	Lj4g3v2690700	gene	Protein coding	NA	ID=Lj4g3v2690700;Name=CUFF.51457;sequencetype=Protein coding
20180309-Lj-allsets-ratio_median_Relative_root_growth_rate_day005-day006.hdf5	chr4	36208440	1.70641e-07	19	2.77928e-07	0.000511109	0.000122306	TRUE	36201008	36204305	+	7432	downstream	Lj4g3v2690700.1	mRNA	Protein coding	PREDICTED: ubiquitin-like domain-containing CTD phosphatase-like	ID=Lj4g3v2690700.1;Parent=Lj4g3v2690700;Name=Lj4g3v2690700.1;sequencetype=Protein coding;annotation=PREDICTED: ubiquitin-like domain-containing CTD phosphatase-like [Glycine max] gi|356525365|ref|XP_003531295.1|
20180309-Lj-allsets-ratio_median_Relative_root_growth_rate_day005-day006.hdf5	chr4	36208440	1.70641e-07	19	2.77928e-07	0.000511109	0.000122306	TRUE	36205288	36210484	-	-3152	in gene	Lj4g3v2690710	gene	Protein coding	NA	ID=Lj4g3v2690710;Name=CUFF.51459;sequencetype=Protein coding
20180309-Lj-allsets-ratio_median_Relative_root_growth_rate_day005-day006.hdf5	chr4	36208440	1.70641e-07	19	2.77928e-07	0.000511109	0.000122306	TRUE	36205288	36210484	-	-3152	in feature	Lj4g3v2690710.1	mRNA	Protein coding	Transcription factor bZIP63	ID=Lj4g3v2690710.1;Parent=Lj4g3v2690710;Name=Lj4g3v2690710.1;sequencetype=Protein coding;annotation=Transcription factor bZIP63 [Medicago truncatula] gi|357519325|ref|XP_003629951.1|
20180309-Lj-allsets-ratio_median_Relative_root_growth_rate_day005-day006.hdf5	chr4	36208440	1.70641e-07	19	2.77928e-07	0.000511109	0.000122306	TRUE	36212050	36215581	-	3610	downstream	Lj4g3v2690720	gene	Protein coding	NA	ID=Lj4g3v2690720;Name=CUFF.51460;sequencetype=Protein coding
20180309-Lj-allsets-ratio_median_Relative_root_growth_rate_day005-day006.hdf5	chr4	36208440	1.70641e-07	19	2.77928e-07	0.000511109	0.000122306	TRUE	36212050	36215581	-	3610	downstream	Lj4g3v2690720.1	mRNA	Protein coding	PREDICTED: magnesium transporter MRS2-4-like isoform X1	ID=Lj4g3v2690720.1;Parent=Lj4g3v2690720;Name=Lj4g3v2690720.1;sequencetype=Protein coding;annotation=PREDICTED: magnesium transporter MRS2-4-like isoform X1 [Cicer arietinum] gi|502140382|ref|XP_004504196.1|
20180309-Lj-allsets-ratio_mean_Root_linearity_day006.hdf5	chr1	58571916	1.75929e-07	11	2.77921e-07	0.000345734	0.000242984	TRUE	58572478	58572949	+	-562	upstream	Lj1g3v4832880	gene	Non-coding	NA	ID=Lj1g3v4832880;Name=CUFF.33418;sequencetype=Non-coding
20180309-Lj-allsets-ratio_mean_Root_linearity_day006.hdf5	chr1	58571916	1.75929e-07	11	2.77921e-07	0.000345734	0.000242984	TRUE	58572478	58572949	+	-562	upstream	Lj1g3v4832880.1	mRNA	Non-coding		ID=Lj1g3v4832880.1;Parent=Lj1g3v4832880;Name=Lj1g3v4832880.1;sequencetype=Non-coding;annotation=NoHit
20180309-Lj-allsets-ratio_mean_Root_linearity_day006.hdf5	chr1	58571916	1.75929e-07	11	2.77921e-07	0.000345734	0.000242984	TRUE	58554049	58569918	-	-17867	upstream	Lj1g3v4831850	gene	Protein coding	NA	ID=Lj1g3v4831850;Name=CUFF.33420;sequencetype=Protein coding
20180309-Lj-allsets-ratio_mean_Root_linearity_day006.hdf5	chr1	58571916	1.75929e-07	11	2.77921e-07	0.000345734	0.000242984	TRUE	58554049	58569918	-	-17867	upstream	Lj1g3v4831850.1	mRNA	Protein coding	Galactinol synthase	ID=Lj1g3v4831850.1;Parent=Lj1g3v4831850;Name=Lj1g3v4831850.1;sequencetype=Protein coding;annotation=Galactinol synthase [Medicago truncatula] gi|357511433|ref|XP_003626005.1|
20180309-Lj-allsets-ratio_mean_Root_linearity_day006.hdf5	chr1	58571916	1.75929e-07	11	2.77921e-07	0.000345734	0.000242984	TRUE	58554049	58569918	-	-17867	upstream	Lj1g3v4831850.2	mRNA	Protein coding	Galactinol synthase	ID=Lj1g3v4831850.2;Parent=Lj1g3v4831850;Name=Lj1g3v4831850.2;sequencetype=Protein coding;annotation=Galactinol synthase [Medicago truncatula] gi|357511433|ref|XP_003626005.1|
20180309-Lj-allsets-ratio_mean_Root_linearity_day006.hdf5	chr1	58571916	1.75929e-07	11	2.77921e-07	0.000345734	0.000242984	TRUE	58554049	58569918	-	-17867	upstream	Lj1g3v4831850.3	mRNA	Protein coding	Galactinol synthase	ID=Lj1g3v4831850.3;Parent=Lj1g3v4831850;Name=Lj1g3v4831850.3;sequencetype=Protein coding;annotation=Galactinol synthase [Medicago truncatula] gi|357511433|ref|XP_003626005.1|
20180309-Lj-allsets-ratio_mean_Root_linearity_day006.hdf5	chr1	58571916	1.75929e-07	11	2.77921e-07	0.000345734	0.000242984	TRUE	58554049	58568626	-	-17867	upstream	Lj1g3v4831850.4	mRNA	Protein coding	Galactinol synthase	ID=Lj1g3v4831850.4;Parent=Lj1g3v4831850;Name=Lj1g3v4831850.4;sequencetype=Protein coding;annotation=Galactinol synthase [Medicago truncatula] gi|357511433|ref|XP_003626005.1|
20180309-Lj-allsets-ratio_mean_Root_linearity_day006.hdf5	chr1	58571916	1.75929e-07	11	2.77921e-07	0.000345734	0.000242984	TRUE	58571558	58572309	-	-358	in gene	Lj1g3v4832870	gene	Non-coding	NA	ID=Lj1g3v4832870;Name=CUFF.33417;sequencetype=Non-coding
20180309-Lj-allsets-ratio_mean_Root_linearity_day006.hdf5	chr1	58571916	1.75929e-07	11	2.77921e-07	0.000345734	0.000242984	TRUE	58571558	58572309	-	-358	in feature	Lj1g3v4832870.1	mRNA	Non-coding		ID=Lj1g3v4832870.1;Parent=Lj1g3v4832870;Name=Lj1g3v4832870.1;sequencetype=Non-coding;annotation=NoHit
20180309-Lj-allsets-ratio_median_Relative_root_growth_rate_day005-day006.hdf5	chr4	33987008	1.83023e-07	17	2.77928e-07	0.000511109	0.000126845	TRUE	33986003	33987511	+	1005	in gene	Lj4g3v2512870	gene	repeat	NA	ID=Lj4g3v2512870;Name=gene.g56929.t1;sequencetype=repeat
20180309-Lj-allsets-ratio_median_Relative_root_growth_rate_day005-day006.hdf5	chr4	33987008	1.83023e-07	17	2.77928e-07	0.000511109	0.000126845	TRUE	33986003	33987511	+	1005	in feature	Lj4g3v2512870.1	mRNA	repeat		ID=Lj4g3v2512870.1;Parent=Lj4g3v2512870;Name=Lj4g3v2512870.1;sequencetype=repeat;annotation=NoHit
20180309-Lj-allsets-ratio_median_Relative_root_growth_rate_day005-day006.hdf5	chr4	33987008	1.83023e-07	17	2.77928e-07	0.000511109	0.000126845	TRUE	33989946	33990736	+	-2938	upstream	Lj4g3v2513880	gene	Non-coding	NA	ID=Lj4g3v2513880;Name=CUFF.51079;sequencetype=Non-coding
20180309-Lj-allsets-ratio_median_Relative_root_growth_rate_day005-day006.hdf5	chr4	33987008	1.83023e-07	17	2.77928e-07	0.000511109	0.000126845	TRUE	33989946	33990736	+	-2938	upstream	Lj4g3v2513880.1	mRNA	Non-coding		ID=Lj4g3v2513880.1;Parent=Lj4g3v2513880;Name=Lj4g3v2513880.1;sequencetype=Non-coding;annotation=NoHit
20180309-Lj-allsets-ratio_median_Relative_root_growth_rate_day005-day006.hdf5	chr4	33987008	1.83023e-07	17	2.77928e-07	0.000511109	0.000126845	TRUE	33981019	33982965	-	-5989	upstream	Lj4g3v2512860	gene	Protein coding	NA	ID=Lj4g3v2512860;Name=CUFF.51433;sequencetype=Protein coding
20180309-Lj-allsets-ratio_median_Relative_root_growth_rate_day005-day006.hdf5	chr4	33987008	1.83023e-07	17	2.77928e-07	0.000511109	0.000126845	TRUE	33981019	33982965	-	-5989	upstream	Lj4g3v2512860.1	mRNA	Protein coding	PREDICTED: BAHD acyltransferase At5g47980-like partial	ID=Lj4g3v2512860.1;Parent=Lj4g3v2512860;Name=Lj4g3v2512860.1;sequencetype=Protein coding;annotation=PREDICTED: BAHD acyltransferase At5g47980-like partial [Glycine max] gi|356528236|ref|XP_003532711.1|
20180309-Lj-allsets-ratio_median_Relative_root_growth_rate_day005-day006.hdf5	chr4	33987008	1.83023e-07	17	2.77928e-07	0.000511109	0.000126845	TRUE	33990993	33992779	-	3985	downstream	Lj4g3v2513890	gene	Protein coding	NA	ID=Lj4g3v2513890;Name=CUFF.51080;sequencetype=Protein coding
20180309-Lj-allsets-ratio_median_Relative_root_growth_rate_day005-day006.hdf5	chr4	33987008	1.83023e-07	17	2.77928e-07	0.000511109	0.000126845	TRUE	33990993	33992779	-	3985	downstream	Lj4g3v2513890.1	mRNA	Protein coding	PREDICTED: serine/threonine protein phosphatase 2A 59 kDa regulatory subunit B' eta isoform-like	ID=Lj4g3v2513890.1;Parent=Lj4g3v2513890;Name=Lj4g3v2513890.1;sequencetype=Protein coding;annotation=PREDICTED: serine/threonine protein phosphatase 2A 59 kDa regulatory subunit B' eta isoform-like [Glycine max] gi|356540191|ref|XP_003538573.1|
20180309-Lj-allsets-ratio_mean_Root_width_80_day001.hdf5	chr5	22897517	1.85178e-07	32	2.77928e-07	1.19509e-05	0.00315761	TRUE	22898695	22901374	-	1178	downstream	Lj5g3v1595230	gene	Protein coding	NA	ID=Lj5g3v1595230;Name=CUFF.55538;sequencetype=Protein coding
20180309-Lj-allsets-ratio_mean_Root_width_80_day001.hdf5	chr5	22897517	1.85178e-07	32	2.77928e-07	1.19509e-05	0.00315761	TRUE	22898695	22901374	-	1178	downstream	Lj5g3v1595230.1	mRNA	Protein coding	Os05g0131900	ID=Lj5g3v1595230.1;Parent=Lj5g3v1595230;Name=Lj5g3v1595230.1;sequencetype=Protein coding;annotation=Os05g0131900 [Oryza sativa Japonica Group] gi|297723683|ref|NP_001174205.1|
20180309-Lj-allsets-ratio_median_Average_root_width_day007.hdf5	chr3	2431831	1.88396e-07	15	2.77914e-07	5.55827e-05	0.00338948	TRUE	2423297	2427582	+	8534	downstream	Lj3g3v0323280	gene	Protein coding	NA	ID=Lj3g3v0323280;Name=CUFF.40510;sequencetype=Protein coding
20180309-Lj-allsets-ratio_median_Average_root_width_day007.hdf5	chr3	2431831	1.88396e-07	15	2.77914e-07	5.55827e-05	0.00338948	TRUE	2423297	2427582	+	8534	downstream	Lj3g3v0323280.1	mRNA	Protein coding	Hydroxyacid dehydrogenase/reductase	ID=Lj3g3v0323280.1;Parent=Lj3g3v0323280;Name=Lj3g3v0323280.1;sequencetype=Protein coding;annotation=Hydroxyacid dehydrogenase/reductase; 6-phosphogluconate dehydrogenase C-terminal-like [Medicago truncatula] gi|124359345|gb|ABD28508.2|
20180309-Lj-allsets-ratio_median_Average_root_width_day007.hdf5	chr3	2431831	1.88396e-07	15	2.77914e-07	5.55827e-05	0.00338948	TRUE	2429168	2435717	-	-2663	in gene	Lj3g3v0323290	gene	Protein coding	NA	ID=Lj3g3v0323290;Name=CUFF.40511;sequencetype=Protein coding
20180309-Lj-allsets-ratio_median_Average_root_width_day007.hdf5	chr3	2431831	1.88396e-07	15	2.77914e-07	5.55827e-05	0.00338948	TRUE	2429168	2435717	-	-2663	in feature	Lj3g3v0323290.1	mRNA	Protein coding	Tir-nbs-lrr resistance protein	ID=Lj3g3v0323290.1;Parent=Lj3g3v0323290;Name=Lj3g3v0323290.1;sequencetype=Protein coding;annotation=Tir-nbs-lrr resistance protein [Medicago truncatula] gi|357454621|ref|XP_003597591.1|
20180309-Lj-allsets-ratio_median_Average_root_width_day007.hdf5	chr3	2431831	1.88396e-07	15	2.77914e-07	5.55827e-05	0.00338948	TRUE	2433133	2434279	-	1302	downstream	Lj3g3v0323300	gene	Protein coding	NA	ID=Lj3g3v0323300;Name=CUFF.40512;sequencetype=Protein coding
20180309-Lj-allsets-ratio_median_Average_root_width_day007.hdf5	chr3	2431831	1.88396e-07	15	2.77914e-07	5.55827e-05	0.00338948	TRUE	2433133	2434279	-	1302	downstream	Lj3g3v0323300.1	mRNA	Protein coding	Leucine-rich repeat	ID=Lj3g3v0323300.1;Parent=Lj3g3v0323300;Name=Lj3g3v0323300.1;sequencetype=Protein coding;annotation=Leucine-rich repeat; Leucine-rich [Medicago truncatula] gi|87162712|gb|ABD28507.1|
20180309-Lj-allsets-ratio_mean_Root_width_20_day006.hdf5	chr0	179390864	1.8902e-07	13	2.77921e-07	0.000117839	0.000850149	TRUE	179389611	179389913	-	-1253	upstream	Lj0g3v0342199	gene	Non-coding	NA	ID=Lj0g3v0342199;Name=gene.Ljchr0_pseudomol_20120828.path1.g3vene35468;sequencetype=Non-coding
20180309-Lj-allsets-ratio_mean_Root_width_20_day006.hdf5	chr0	179390864	1.8902e-07	13	2.77921e-07	0.000117839	0.000850149	TRUE	179389611	179389913	-	-1253	upstream	Lj0g3v0342199.1	mRNA	Non-coding		ID=Lj0g3v0342199.1;Parent=Lj0g3v0342199;Name=Lj0g3v0342199.1;sequencetype=Non-coding;annotation=NoHit
20180309-Lj-allsets-ratio_median_Root_linearity_day006.hdf5	chr2	37757637	1.91822e-07	11	2.77921e-07	0.000852107	5.30925e-05	TRUE	NA	NA	NA	NA	NA	NA	NA	NA	NA	NA
20180309-Lj-allsets-ratio_median_Root_linearity_day006.hdf5	chr2	37757623	1.91822e-07	11	2.77921e-07	0.000852107	5.30925e-05	TRUE	NA	NA	NA	NA	NA	NA	NA	NA	NA	NA
20180309-Lj-allsets-ratio_mean_Root_width_80_day001.hdf5	chr4	24625679	1.93069e-07	17	2.77928e-07	1.19509e-05	0.00315761	TRUE	24618199	24621423	+	7480	downstream	Lj4g3v1708630	gene	Non-coding	NA	ID=Lj4g3v1708630;Name=CUFF.49613;sequencetype=Non-coding
20180309-Lj-allsets-ratio_mean_Root_width_80_day001.hdf5	chr4	24625679	1.93069e-07	17	2.77928e-07	1.19509e-05	0.00315761	TRUE	24618199	24621423	+	7480	downstream	Lj4g3v1708630.1	mRNA	Non-coding		ID=Lj4g3v1708630.1;Parent=Lj4g3v1708630;Name=Lj4g3v1708630.1;sequencetype=Non-coding;annotation=NoHit
20180309-Lj-allsets-ratio_mean_Root_width_80_day001.hdf5	chr4	24625679	1.93069e-07	17	2.77928e-07	1.19509e-05	0.00315761	TRUE	24621527	24622996	+	4152	downstream	Lj4g3v1708640	gene	repeat	NA	ID=Lj4g3v1708640;Name=CUFF.49614;sequencetype=repeat
20180309-Lj-allsets-ratio_mean_Root_width_80_day001.hdf5	chr4	24625679	1.93069e-07	17	2.77928e-07	1.19509e-05	0.00315761	TRUE	24621527	24622996	+	4152	downstream	Lj4g3v1708640.1	mRNA	repeat		ID=Lj4g3v1708640.1;Parent=Lj4g3v1708640;Name=Lj4g3v1708640.1;sequencetype=repeat;annotation=NoHit
20180309-Lj-allsets-ratio_mean_Root_width_80_day001.hdf5	chr4	24625679	1.93069e-07	17	2.77928e-07	1.19509e-05	0.00315761	TRUE	24623130	24625464	+	2549	downstream	Lj4g3v1708650	gene	Protein coding	NA	ID=Lj4g3v1708650;Name=CUFF.49615;sequencetype=Protein coding
20180309-Lj-allsets-ratio_mean_Root_width_80_day001.hdf5	chr4	24625679	1.93069e-07	17	2.77928e-07	1.19509e-05	0.00315761	TRUE	24623130	24625464	+	2549	downstream	Lj4g3v1708650.1	mRNA	Protein coding	F3'H	ID=Lj4g3v1708650.1;Parent=Lj4g3v1708650;Name=Lj4g3v1708650.1;sequencetype=Protein coding;annotation=F3'H [Arachis hypogaea] gi|365919139|gb|AEX07282.1|
20180309-Lj-allsets-ratio_mean_Root_width_80_day001.hdf5	chr4	24625679	1.93069e-07	17	2.77928e-07	1.19509e-05	0.00315761	TRUE	24627899	24632812	+	-2220	upstream	Lj4g3v1709660	gene	Protein coding	NA	ID=Lj4g3v1709660;Name=CUFF.49616;sequencetype=Protein coding
20180309-Lj-allsets-ratio_mean_Root_width_80_day001.hdf5	chr4	24625679	1.93069e-07	17	2.77928e-07	1.19509e-05	0.00315761	TRUE	24627899	24632812	+	-2220	upstream	Lj4g3v1709660.1	mRNA	Protein coding	PREDICTED: UPF0359 membrane protein D1046.5-like	ID=Lj4g3v1709660.1;Parent=Lj4g3v1709660;Name=Lj4g3v1709660.1;sequencetype=Protein coding;annotation=PREDICTED: UPF0359 membrane protein D1046.5-like [Fragaria vesca subsp. vesca] gi|470126672|ref|XP_004299307.1|
20180309-Lj-allsets-ratio_mean_Root_linearity_day006.hdf5	chr0	48920778	1.96374e-07	12	2.77921e-07	0.000345734	0.000247267	TRUE	48921063	48922211	+	-285	upstream	Lj0g3v0112389	gene	Non-coding	NA	ID=Lj0g3v0112389;Name=CUFF.6518;sequencetype=Non-coding
20180309-Lj-allsets-ratio_mean_Root_linearity_day006.hdf5	chr0	48920778	1.96374e-07	12	2.77921e-07	0.000345734	0.000247267	TRUE	48921063	48922211	+	-285	upstream	Lj0g3v0112389.1	mRNA	Non-coding		ID=Lj0g3v0112389.1;Parent=Lj0g3v0112389;Name=Lj0g3v0112389.1;sequencetype=Non-coding;annotation=NoHit
20180309-Lj-allsets-ratio_mean_Root_linearity_day006.hdf5	chr0	48920778	1.96374e-07	12	2.77921e-07	0.000345734	0.000247267	TRUE	48924247	48925578	+	-3469	upstream	Lj0g3v0112399	gene	Non-coding	NA	ID=Lj0g3v0112399;Name=CUFF.6520;sequencetype=Non-coding
20180309-Lj-allsets-ratio_mean_Root_linearity_day006.hdf5	chr0	48920778	1.96374e-07	12	2.77921e-07	0.000345734	0.000247267	TRUE	48924247	48925578	+	-3469	upstream	Lj0g3v0112399.1	mRNA	Non-coding		ID=Lj0g3v0112399.1;Parent=Lj0g3v0112399;Name=Lj0g3v0112399.1;sequencetype=Non-coding;annotation=NoHit
20180309-Lj-allsets-ratio_mean_Root_linearity_day006.hdf5	chr0	48920778	1.96374e-07	12	2.77921e-07	0.000345734	0.000247267	TRUE	48924779	48925533	-	4001	downstream	Lj0g3v0112409	gene	Non-coding	NA	ID=Lj0g3v0112409;Name=CUFF.6521;sequencetype=Non-coding
20180309-Lj-allsets-ratio_mean_Root_linearity_day006.hdf5	chr0	48920778	1.96374e-07	12	2.77921e-07	0.000345734	0.000247267	TRUE	48924779	48925533	-	4001	downstream	Lj0g3v0112409.1	mRNA	Non-coding		ID=Lj0g3v0112409.1;Parent=Lj0g3v0112409;Name=Lj0g3v0112409.1;sequencetype=Non-coding;annotation=NoHit
20180309-Lj-allsets-ratio_mean_Root_linearity_avg.hdf5	chr6	25256491	2.07516e-07	10	2.77907e-07	3.97408e-05	0.00162328	TRUE	25252941	25256516	-	-3550	in gene	Lj6g3v2192140	gene	Protein coding	NA	ID=Lj6g3v2192140;Name=108601_g;sequencetype=Protein coding
20180309-Lj-allsets-ratio_mean_Root_linearity_avg.hdf5	chr6	25256491	2.07516e-07	10	2.77907e-07	3.97408e-05	0.00162328	TRUE	25252941	25256516	-	-3550	in feature	Lj6g3v2192140.1	mRNA		NA	ID=Lj6g3v2192140.1;Name=Lj6g3v2192140.1;Parent=Lj6g3v2192140;Name=Lj6g3v2192140.1
20180309-Lj-allsets-ratio_median_Relative_root_growth_rate_day005-day006.hdf5	chr4	34006510	2.22513e-07	20	2.77928e-07	0.000511109	0.000149928	TRUE	34005584	34009696	+	926	in gene	Lj4g3v2523910	gene	Protein coding	NA	ID=Lj4g3v2523910;Name=CUFF.51101;sequencetype=Protein coding
20180309-Lj-allsets-ratio_median_Relative_root_growth_rate_day005-day006.hdf5	chr4	34006510	2.22513e-07	20	2.77928e-07	0.000511109	0.000149928	TRUE	34005584	34009696	+	926	in feature	Lj4g3v2523910.1	mRNA	Protein coding	PREDICTED: F-box protein SKIP14-like	ID=Lj4g3v2523910.1;Parent=Lj4g3v2523910;Name=Lj4g3v2523910.1;sequencetype=Protein coding;annotation=PREDICTED: F-box protein SKIP14-like [Cicer arietinum] gi|502141204|ref|XP_004504484.1|
20180309-Lj-allsets-ratio_median_Relative_root_growth_rate_day005-day006.hdf5	chr4	34016097	2.22513e-07	20	2.77928e-07	0.000511109	0.000149928	TRUE	34012071	34014155	-	-4026	upstream	Lj4g3v2523920	gene	Protein coding	NA	ID=Lj4g3v2523920;Name=CUFF.51081;sequencetype=Protein coding
20180309-Lj-allsets-ratio_median_Relative_root_growth_rate_day005-day006.hdf5	chr4	34016097	2.22513e-07	20	2.77928e-07	0.000511109	0.000149928	TRUE	34012071	34014155	-	-4026	upstream	Lj4g3v2523920.1	mRNA	Protein coding	Restriction endonuclease	ID=Lj4g3v2523920.1;Parent=Lj4g3v2523920;Name=Lj4g3v2523920.1;sequencetype=Protein coding;annotation=Restriction endonuclease [Theobroma cacao] gi|508708917|gb|EOY00814.1|
20180309-Lj-allsets-ratio_median_Root_linearity_day006.hdf5	chr0	48920778	2.22788e-07	12	2.77921e-07	0.000852107	6.10063e-05	TRUE	48921063	48922211	+	-285	upstream	Lj0g3v0112389	gene	Non-coding	NA	ID=Lj0g3v0112389;Name=CUFF.6518;sequencetype=Non-coding
20180309-Lj-allsets-ratio_median_Root_linearity_day006.hdf5	chr0	48920778	2.22788e-07	12	2.77921e-07	0.000852107	6.10063e-05	TRUE	48921063	48922211	+	-285	upstream	Lj0g3v0112389.1	mRNA	Non-coding		ID=Lj0g3v0112389.1;Parent=Lj0g3v0112389;Name=Lj0g3v0112389.1;sequencetype=Non-coding;annotation=NoHit
20180309-Lj-allsets-ratio_median_Root_linearity_day006.hdf5	chr0	48920778	2.22788e-07	12	2.77921e-07	0.000852107	6.10063e-05	TRUE	48924247	48925578	+	-3469	upstream	Lj0g3v0112399	gene	Non-coding	NA	ID=Lj0g3v0112399;Name=CUFF.6520;sequencetype=Non-coding
20180309-Lj-allsets-ratio_median_Root_linearity_day006.hdf5	chr0	48920778	2.22788e-07	12	2.77921e-07	0.000852107	6.10063e-05	TRUE	48924247	48925578	+	-3469	upstream	Lj0g3v0112399.1	mRNA	Non-coding		ID=Lj0g3v0112399.1;Parent=Lj0g3v0112399;Name=Lj0g3v0112399.1;sequencetype=Non-coding;annotation=NoHit
20180309-Lj-allsets-ratio_median_Root_linearity_day006.hdf5	chr0	48920778	2.22788e-07	12	2.77921e-07	0.000852107	6.10063e-05	TRUE	48924779	48925533	-	4001	downstream	Lj0g3v0112409	gene	Non-coding	NA	ID=Lj0g3v0112409;Name=CUFF.6521;sequencetype=Non-coding
20180309-Lj-allsets-ratio_median_Root_linearity_day006.hdf5	chr0	48920778	2.22788e-07	12	2.77921e-07	0.000852107	6.10063e-05	TRUE	48924779	48925533	-	4001	downstream	Lj0g3v0112409.1	mRNA	Non-coding		ID=Lj0g3v0112409.1;Parent=Lj0g3v0112409;Name=Lj0g3v0112409.1;sequencetype=Non-coding;annotation=NoHit
20180309-Lj-allsets-ratio_median_Root_linearity_day001.hdf5	chr6	2576897	2.22972e-07	10	2.77928e-07	0.000685091	6.23845e-05	TRUE	2577262	2579088	+	-365	upstream	Lj6g3v0227360	gene	Protein coding	NA	ID=Lj6g3v0227360;Name=gene.g63991.t1;sequencetype=Protein coding
20180309-Lj-allsets-ratio_median_Root_linearity_day001.hdf5	chr6	2576897	2.22972e-07	10	2.77928e-07	0.000685091	6.23845e-05	TRUE	2577262	2579088	+	-365	upstream	Lj6g3v0227360.1	mRNA	Protein coding	PREDICTED: L-ascorbate oxidase homolog	ID=Lj6g3v0227360.1;Parent=Lj6g3v0227360;Name=Lj6g3v0227360.1;sequencetype=Protein coding;annotation=PREDICTED: L-ascorbate oxidase homolog [Cicer arietinum] gi|502134585|ref|XP_004502172.1|
20180309-Lj-allsets-ratio_median_Root_linearity_day001.hdf5	chr6	2576897	2.22972e-07	10	2.77928e-07	0.000685091	6.23845e-05	TRUE	2579933	2583309	+	-3036	upstream	Lj6g3v0227370	gene	Non-coding	NA	ID=Lj6g3v0227370;Name=CUFF.57640;sequencetype=Non-coding
20180309-Lj-allsets-ratio_median_Root_linearity_day001.hdf5	chr6	2576897	2.22972e-07	10	2.77928e-07	0.000685091	6.23845e-05	TRUE	2579933	2583309	+	-3036	upstream	Lj6g3v0227370.1	mRNA	Non-coding		ID=Lj6g3v0227370.1;Parent=Lj6g3v0227370;Name=Lj6g3v0227370.1;sequencetype=Non-coding;annotation=NoHit
20180309-Lj-allsets-ratio_median_Root_linearity_day001.hdf5	chr6	2576897	2.22972e-07	10	2.77928e-07	0.000685091	6.23845e-05	TRUE	2582996	2583309	+	-6099	upstream	Lj6g3v0227370.2	mRNA	Non-coding		ID=Lj6g3v0227370.2;Parent=Lj6g3v0227370;Name=Lj6g3v0227370.2;sequencetype=Non-coding;annotation=NoHit
20180309-Lj-allsets-ratio_median_Relative_root_growth_rate_day005-day006.hdf5	chr3	38639881	2.26504e-07	14	2.77928e-07	0.000511109	0.000151875	TRUE	38638718	38640177	+	1163	in gene	Lj3g3v3085570	gene	Protein coding	NA	ID=Lj3g3v3085570;Name=CUFF.45256;sequencetype=Protein coding
20180309-Lj-allsets-ratio_median_Relative_root_growth_rate_day005-day006.hdf5	chr3	38639881	2.26504e-07	14	2.77928e-07	0.000511109	0.000151875	TRUE	38638718	38640177	+	1163	in feature	Lj3g3v3085570.1	mRNA	Protein coding	PREDICTED: 60S ribosomal protein L12-like	ID=Lj3g3v3085570.1;Parent=Lj3g3v3085570;Name=Lj3g3v3085570.1;sequencetype=Protein coding;annotation=PREDICTED: 60S ribosomal protein L12-like [Cicer arietinum] gi|502121944|ref|XP_004497502.1|
20180309-Lj-allsets-ratio_median_Relative_root_growth_rate_day005-day006.hdf5	chr3	38639881	2.26504e-07	14	2.77928e-07	0.000511109	0.000151875	TRUE	38643129	38644354	+	-3248	upstream	Lj3g3v3085590	gene	Protein coding	NA	ID=Lj3g3v3085590;Name=CUFF.45254;sequencetype=Protein coding
20180309-Lj-allsets-ratio_median_Relative_root_growth_rate_day005-day006.hdf5	chr3	38639881	2.26504e-07	14	2.77928e-07	0.000511109	0.000151875	TRUE	38643129	38644354	+	-3248	upstream	Lj3g3v3085590.1	mRNA	Protein coding	hypothetical protein ACD_46C00300G0002	ID=Lj3g3v3085590.1;Parent=Lj3g3v3085590;Name=Lj3g3v3085590.1;sequencetype=Protein coding;annotation=hypothetical protein ACD_46C00300G0002 [uncultured bacterium] gi|406937604|gb|EKD71007.1|
20180309-Lj-allsets-ratio_median_Relative_root_growth_rate_day005-day006.hdf5	chr3	38639881	2.26504e-07	14	2.77928e-07	0.000511109	0.000151875	TRUE	38631258	38636423	-	-8623	upstream	Lj3g3v3085560	gene	Protein coding	NA	ID=Lj3g3v3085560;Name=CUFF.45255;sequencetype=Protein coding
20180309-Lj-allsets-ratio_median_Relative_root_growth_rate_day005-day006.hdf5	chr3	38639881	2.26504e-07	14	2.77928e-07	0.000511109	0.000151875	TRUE	38631258	38636423	-	-8623	upstream	Lj3g3v3085560.1	mRNA	Protein coding	PREDICTED: protein SAND-like isoform X2	ID=Lj3g3v3085560.1;Parent=Lj3g3v3085560;Name=Lj3g3v3085560.1;sequencetype=Protein coding;annotation=PREDICTED: protein SAND-like isoform X2 [Cicer arietinum] gi|502145362|ref|XP_004505997.1|
20180309-Lj-allsets-ratio_median_Relative_root_growth_rate_day005-day006.hdf5	chr3	38639881	2.26504e-07	14	2.77928e-07	0.000511109	0.000151875	TRUE	38631258	38637142	-	-8623	upstream	Lj3g3v3085560.2	mRNA	Protein coding	PREDICTED: protein SAND-like isoform X1	ID=Lj3g3v3085560.2;Parent=Lj3g3v3085560;Name=Lj3g3v3085560.2;sequencetype=Protein coding;annotation=PREDICTED: protein SAND-like isoform X1 [Cicer arietinum] gi|502145359|ref|XP_004505996.1|
20180309-Lj-allsets-ratio_median_Relative_root_growth_rate_day005-day006.hdf5	chr3	38639881	2.26504e-07	14	2.77928e-07	0.000511109	0.000151875	TRUE	38640243	38640682	-	362	downstream	Lj3g3v3085580	gene	Non-coding	NA	ID=Lj3g3v3085580;Name=CUFF.45253;sequencetype=Non-coding
20180309-Lj-allsets-ratio_median_Relative_root_growth_rate_day005-day006.hdf5	chr3	38639881	2.26504e-07	14	2.77928e-07	0.000511109	0.000151875	TRUE	38640243	38640682	-	362	downstream	Lj3g3v3085580.1	mRNA	Non-coding		ID=Lj3g3v3085580.1;Parent=Lj3g3v3085580;Name=Lj3g3v3085580.1;sequencetype=Non-coding;annotation=NoHit
20180309-Lj-allsets-ratio_median_Relative_root_growth_rate_day002-day003.hdf5	chr0	176004222	2.29115e-07	11	2.77954e-07	0.000342439	0.000228969	TRUE	176004201	176010824	+	21	in gene	Lj0g3v0335949	gene	Protein coding	NA	ID=Lj0g3v0335949;Name=CUFF.22960;sequencetype=Protein coding
20180309-Lj-allsets-ratio_median_Relative_root_growth_rate_day002-day003.hdf5	chr0	176004222	2.29115e-07	11	2.77954e-07	0.000342439	0.000228969	TRUE	176004201	176010824	+	21	in feature	Lj0g3v0335949.1	mRNA	Protein coding	PREDICTED: probable glucuronosyltransferase Os01g0926700-like	ID=Lj0g3v0335949.1;Parent=Lj0g3v0335949;Name=Lj0g3v0335949.1;sequencetype=Protein coding;annotation=PREDICTED: probable glucuronosyltransferase Os01g0926700-like [Glycine max] gi|356553158|ref|XP_003544925.1|
20180309-Lj-allsets-ratio_median_Relative_root_growth_rate_day002-day003.hdf5	chr0	176004222	2.29115e-07	11	2.77954e-07	0.000342439	0.000228969	TRUE	176004201	176010824	+	21	in feature	Lj0g3v0335949.2	mRNA	Protein coding	PREDICTED: probable beta-14-xylosyltransferase IRX10-like	ID=Lj0g3v0335949.2;Parent=Lj0g3v0335949;Name=Lj0g3v0335949.2;sequencetype=Protein coding;annotation=PREDICTED: probable beta-14-xylosyltransferase IRX10-like [Cicer arietinum] gi|502124087|ref|XP_004498379.1|
20180309-Lj-allsets-ratio_median_Relative_root_growth_rate_day002-day003.hdf5	chr0	176004222	2.29115e-07	11	2.77954e-07	0.000342439	0.000228969	TRUE	176004482	176010824	+	-260	upstream	Lj0g3v0335949.3	mRNA	Protein coding	PREDICTED: probable beta-14-xylosyltransferase IRX10-like	ID=Lj0g3v0335949.3;Parent=Lj0g3v0335949;Name=Lj0g3v0335949.3;sequencetype=Protein coding;annotation=PREDICTED: probable beta-14-xylosyltransferase IRX10-like [Cicer arietinum] gi|502124087|ref|XP_004498379.1|
20180309-Lj-allsets-ratio_median_Relative_root_growth_rate_day002-day003.hdf5	chr0	176004222	2.29115e-07	11	2.77954e-07	0.000342439	0.000228969	TRUE	175998272	175999569	-	-5950	upstream	Lj0g3v0335929	gene	Non-coding	NA	ID=Lj0g3v0335929;Name=CUFF.22983;sequencetype=Non-coding
20180309-Lj-allsets-ratio_median_Relative_root_growth_rate_day002-day003.hdf5	chr0	176004222	2.29115e-07	11	2.77954e-07	0.000342439	0.000228969	TRUE	175998272	175999569	-	-5950	upstream	Lj0g3v0335929.1	mRNA	Non-coding		ID=Lj0g3v0335929.1;Parent=Lj0g3v0335929;Name=Lj0g3v0335929.1;sequencetype=Non-coding;annotation=NoHit
20180309-Lj-allsets-ratio_median_Relative_root_growth_rate_day002-day003.hdf5	chr0	176004222	2.29115e-07	11	2.77954e-07	0.000342439	0.000228969	TRUE	176003875	176004092	-	-347	upstream	Lj0g3v0335939	gene	Non-coding	NA	ID=Lj0g3v0335939;Name=CUFF.22958;sequencetype=Non-coding
20180309-Lj-allsets-ratio_median_Relative_root_growth_rate_day002-day003.hdf5	chr0	176004222	2.29115e-07	11	2.77954e-07	0.000342439	0.000228969	TRUE	176003875	176004092	-	-347	upstream	Lj0g3v0335939.1	mRNA	Non-coding		ID=Lj0g3v0335939.1;Parent=Lj0g3v0335939;Name=Lj0g3v0335939.1;sequencetype=Non-coding;annotation=NoHit
20180309-Lj-allsets-ratio_mean_Root_linearity_day006.hdf5	chr0	38649468	2.36342e-07	10	2.77921e-07	0.000345734	0.000285367	TRUE	38648065	38659007	+	1403	in gene	Lj0g3v0092639	gene	Protein coding	NA	ID=Lj0g3v0092639;Name=CUFF.5104;sequencetype=Protein coding
20180309-Lj-allsets-ratio_mean_Root_linearity_day006.hdf5	chr0	38649468	2.36342e-07	10	2.77921e-07	0.000345734	0.000285367	TRUE	38648065	38659007	+	1403	in feature	Lj0g3v0092639.1	mRNA	Protein coding	PREDICTED: delta-1-pyrroline-5-carboxylate synthase-like	ID=Lj0g3v0092639.1;Parent=Lj0g3v0092639;Name=Lj0g3v0092639.1;sequencetype=Protein coding;annotation=PREDICTED: delta-1-pyrroline-5-carboxylate synthase-like [Glycine max] gi|356504258|ref|XP_003520914.1|
20180309-Lj-allsets-ratio_mean_Root_linearity_day006.hdf5	chr0	38649468	2.36342e-07	10	2.77921e-07	0.000345734	0.000285367	TRUE	38652802	38659007	+	-3334	upstream	Lj0g3v0092639.2	mRNA	Protein coding	PREDICTED: delta-1-pyrroline-5-carboxylate synthase-like	ID=Lj0g3v0092639.2;Parent=Lj0g3v0092639;Name=Lj0g3v0092639.2;sequencetype=Protein coding;annotation=PREDICTED: delta-1-pyrroline-5-carboxylate synthase-like [Glycine max] gi|356504258|ref|XP_003520914.1|
20180309-Lj-allsets-ratio_mean_Root_linearity_day006.hdf5	chr0	38649468	2.36342e-07	10	2.77921e-07	0.000345734	0.000285367	TRUE	38656791	38659007	+	-7323	upstream	Lj0g3v0092639.3	mRNA	Protein coding	PREDICTED: delta-1-pyrroline-5-carboxylate synthase-like	ID=Lj0g3v0092639.3;Parent=Lj0g3v0092639;Name=Lj0g3v0092639.3;sequencetype=Protein coding;annotation=PREDICTED: delta-1-pyrroline-5-carboxylate synthase-like [Glycine max] gi|356504258|ref|XP_003520914.1|
20180309-Lj-allsets-ratio_mean_Relative_root_growth_rate_day004-day005.hdf5	chr2	10601073	2.39757e-07	10	2.77928e-07	0.000126735	0.000479256	TRUE	10599586	10600515	+	1487	downstream	Lj2g3v0659280	gene	Protein coding	NA	ID=Lj2g3v0659280;Name=CUFF.35169;sequencetype=Protein coding
20180309-Lj-allsets-ratio_mean_Relative_root_growth_rate_day004-day005.hdf5	chr2	10601073	2.39757e-07	10	2.77928e-07	0.000126735	0.000479256	TRUE	10599586	10600515	+	1487	downstream	Lj2g3v0659280.1	mRNA	Protein coding	Uncharacterized protein TCM_012957	ID=Lj2g3v0659280.1;Parent=Lj2g3v0659280;Name=Lj2g3v0659280.1;sequencetype=Protein coding;annotation=Uncharacterized protein TCM_012957 [Theobroma cacao] gi|508774172|gb|EOY21428.1|
20180309-Lj-allsets-ratio_mean_Relative_root_growth_rate_day004-day005.hdf5	chr2	10601073	2.39757e-07	10	2.77928e-07	0.000126735	0.000479256	TRUE	10603910	10604219	+	-2837	upstream	Lj2g3v0659290	gene	Non-coding	NA	ID=Lj2g3v0659290;Name=CUFF.35170;sequencetype=Non-coding
20180309-Lj-allsets-ratio_mean_Relative_root_growth_rate_day004-day005.hdf5	chr2	10601073	2.39757e-07	10	2.77928e-07	0.000126735	0.000479256	TRUE	10603910	10604219	+	-2837	upstream	Lj2g3v0659290.1	mRNA	Non-coding		ID=Lj2g3v0659290.1;Parent=Lj2g3v0659290;Name=Lj2g3v0659290.1;sequencetype=Non-coding;annotation=NoHit
20180309-Lj-allsets-ratio_mean_Relative_root_growth_rate_day004-day005.hdf5	chr2	10604238	2.39757e-07	10	2.77928e-07	0.000126735	0.000479256	TRUE	10599586	10600515	+	4652	downstream	Lj2g3v0659280	gene	Protein coding	NA	ID=Lj2g3v0659280;Name=CUFF.35169;sequencetype=Protein coding
20180309-Lj-allsets-ratio_mean_Relative_root_growth_rate_day004-day005.hdf5	chr2	10604238	2.39757e-07	10	2.77928e-07	0.000126735	0.000479256	TRUE	10599586	10600515	+	4652	downstream	Lj2g3v0659280.1	mRNA	Protein coding	Uncharacterized protein TCM_012957	ID=Lj2g3v0659280.1;Parent=Lj2g3v0659280;Name=Lj2g3v0659280.1;sequencetype=Protein coding;annotation=Uncharacterized protein TCM_012957 [Theobroma cacao] gi|508774172|gb|EOY21428.1|
20180309-Lj-allsets-ratio_mean_Relative_root_growth_rate_day004-day005.hdf5	chr2	10604238	2.39757e-07	10	2.77928e-07	0.000126735	0.000479256	TRUE	10603910	10604219	+	328	downstream	Lj2g3v0659290	gene	Non-coding	NA	ID=Lj2g3v0659290;Name=CUFF.35170;sequencetype=Non-coding
20180309-Lj-allsets-ratio_mean_Relative_root_growth_rate_day004-day005.hdf5	chr2	10604238	2.39757e-07	10	2.77928e-07	0.000126735	0.000479256	TRUE	10603910	10604219	+	328	downstream	Lj2g3v0659290.1	mRNA	Non-coding		ID=Lj2g3v0659290.1;Parent=Lj2g3v0659290;Name=Lj2g3v0659290.1;sequencetype=Non-coding;annotation=NoHit
20180309-Lj-allsets-ratio_mean_Relative_root_growth_rate_day004-day005.hdf5	chr2	10604238	2.39757e-07	10	2.77928e-07	0.000126735	0.000479256	TRUE	10608930	10612795	+	-4692	upstream	Lj2g3v0660300	gene	Protein coding	NA	ID=Lj2g3v0660300;Name=CUFF.35177;sequencetype=Protein coding
20180309-Lj-allsets-ratio_mean_Relative_root_growth_rate_day004-day005.hdf5	chr2	10604238	2.39757e-07	10	2.77928e-07	0.000126735	0.000479256	TRUE	10608930	10612795	+	-4692	upstream	Lj2g3v0660300.1	mRNA	Protein coding	PREDICTED: cell division cycle-associated protein 7-like	ID=Lj2g3v0660300.1;Parent=Lj2g3v0660300;Name=Lj2g3v0660300.1;sequencetype=Protein coding;annotation=PREDICTED: cell division cycle-associated protein 7-like [Cicer arietinum] gi|502163230|ref|XP_004512768.1|
20180309-Lj-allsets-ratio_mean_Relative_root_growth_rate_day004-day005.hdf5	chr2	10604238	2.39757e-07	10	2.77928e-07	0.000126735	0.000479256	TRUE	10609822	10612795	+	-5584	upstream	Lj2g3v0660300.2	mRNA	Protein coding	PREDICTED: cell division cycle-associated protein 7-like	ID=Lj2g3v0660300.2;Parent=Lj2g3v0660300;Name=Lj2g3v0660300.2;sequencetype=Protein coding;annotation=PREDICTED: cell division cycle-associated protein 7-like [Cicer arietinum] gi|502163230|ref|XP_004512768.1|
20180309-Lj-allsets-ratio_mean_Relative_root_growth_rate_day004-day005.hdf5	chr2	10604007	2.39757e-07	10	2.77928e-07	0.000126735	0.000479256	TRUE	10599586	10600515	+	4421	downstream	Lj2g3v0659280	gene	Protein coding	NA	ID=Lj2g3v0659280;Name=CUFF.35169;sequencetype=Protein coding
20180309-Lj-allsets-ratio_mean_Relative_root_growth_rate_day004-day005.hdf5	chr2	10604007	2.39757e-07	10	2.77928e-07	0.000126735	0.000479256	TRUE	10599586	10600515	+	4421	downstream	Lj2g3v0659280.1	mRNA	Protein coding	Uncharacterized protein TCM_012957	ID=Lj2g3v0659280.1;Parent=Lj2g3v0659280;Name=Lj2g3v0659280.1;sequencetype=Protein coding;annotation=Uncharacterized protein TCM_012957 [Theobroma cacao] gi|508774172|gb|EOY21428.1|
20180309-Lj-allsets-ratio_mean_Relative_root_growth_rate_day004-day005.hdf5	chr2	10604007	2.39757e-07	10	2.77928e-07	0.000126735	0.000479256	TRUE	10603910	10604219	+	97	in gene	Lj2g3v0659290	gene	Non-coding	NA	ID=Lj2g3v0659290;Name=CUFF.35170;sequencetype=Non-coding
20180309-Lj-allsets-ratio_mean_Relative_root_growth_rate_day004-day005.hdf5	chr2	10604007	2.39757e-07	10	2.77928e-07	0.000126735	0.000479256	TRUE	10603910	10604219	+	97	in feature	Lj2g3v0659290.1	mRNA	Non-coding		ID=Lj2g3v0659290.1;Parent=Lj2g3v0659290;Name=Lj2g3v0659290.1;sequencetype=Non-coding;annotation=NoHit
20180309-Lj-allsets-ratio_mean_Relative_root_growth_rate_day004-day005.hdf5	chr2	10604007	2.39757e-07	10	2.77928e-07	0.000126735	0.000479256	TRUE	10608930	10612795	+	-4923	upstream	Lj2g3v0660300	gene	Protein coding	NA	ID=Lj2g3v0660300;Name=CUFF.35177;sequencetype=Protein coding
20180309-Lj-allsets-ratio_mean_Relative_root_growth_rate_day004-day005.hdf5	chr2	10604007	2.39757e-07	10	2.77928e-07	0.000126735	0.000479256	TRUE	10608930	10612795	+	-4923	upstream	Lj2g3v0660300.1	mRNA	Protein coding	PREDICTED: cell division cycle-associated protein 7-like	ID=Lj2g3v0660300.1;Parent=Lj2g3v0660300;Name=Lj2g3v0660300.1;sequencetype=Protein coding;annotation=PREDICTED: cell division cycle-associated protein 7-like [Cicer arietinum] gi|502163230|ref|XP_004512768.1|
20180309-Lj-allsets-ratio_mean_Relative_root_growth_rate_day004-day005.hdf5	chr2	10604007	2.39757e-07	10	2.77928e-07	0.000126735	0.000479256	TRUE	10609822	10612795	+	-5815	upstream	Lj2g3v0660300.2	mRNA	Protein coding	PREDICTED: cell division cycle-associated protein 7-like	ID=Lj2g3v0660300.2;Parent=Lj2g3v0660300;Name=Lj2g3v0660300.2;sequencetype=Protein coding;annotation=PREDICTED: cell division cycle-associated protein 7-like [Cicer arietinum] gi|502163230|ref|XP_004512768.1|
20180309-Lj-allsets-ratio_mean_Root_linearity_day006.hdf5	chr0	101859116	2.4133e-07	14	2.77921e-07	0.000345734	0.000287529	TRUE	101860475	101860629	+	-1359	upstream	Lj0g3v0204939	gene	Non-coding	NA	ID=Lj0g3v0204939;Name=NODE_76907_length_101_cov_79.029701.path2;sequencetype=Non-coding
20180309-Lj-allsets-ratio_mean_Root_linearity_day006.hdf5	chr0	101859116	2.4133e-07	14	2.77921e-07	0.000345734	0.000287529	TRUE	101860475	101860629	+	-1359	upstream	Lj0g3v0204939.1	mRNA	Non-coding		ID=Lj0g3v0204939.1;Parent=Lj0g3v0204939;Name=Lj0g3v0204939.1;sequencetype=Non-coding;annotation=NoHit
20180309-Lj-allsets-ratio_mean_Root_linearity_day006.hdf5	chr0	101859116	2.4133e-07	14	2.77921e-07	0.000345734	0.000287529	TRUE	101862666	101863039	+	-3550	upstream	Lj0g3v0204949	gene	Non-coding	NA	ID=Lj0g3v0204949;Name=30676_g;sequencetype=Non-coding
20180309-Lj-allsets-ratio_mean_Root_linearity_day006.hdf5	chr0	101859116	2.4133e-07	14	2.77921e-07	0.000345734	0.000287529	TRUE	101862666	101863039	+	-3550	upstream	Lj0g3v0204949.1	mRNA		NA	ID=Lj0g3v0204949.1;Name=Lj0g3v0204949.1;Parent=Lj0g3v0204949;Name=Lj0g3v0204949.1
20180309-Lj-allsets-ratio_median_Root_horizontal_index_day003.hdf5	chr3	38474844	2.44829e-07	12	2.7794e-07	5.36424e-05	0.00125839	TRUE	38473119	38478284	+	1725	in gene	Lj3g3v3082280	gene	Protein coding	NA	ID=Lj3g3v3082280;Name=CUFF.45235;sequencetype=Protein coding
20180309-Lj-allsets-ratio_median_Root_horizontal_index_day003.hdf5	chr3	38474844	2.44829e-07	12	2.7794e-07	5.36424e-05	0.00125839	TRUE	38473119	38478284	+	1725	in feature	Lj3g3v3082280.1	mRNA	Protein coding	PREDICTED: ABC transporter G family member 28-like	ID=Lj3g3v3082280.1;Parent=Lj3g3v3082280;Name=Lj3g3v3082280.1;sequencetype=Protein coding;annotation=PREDICTED: ABC transporter G family member 28-like [Cicer arietinum] gi|502145594|ref|XP_004506093.1|
20180309-Lj-allsets-ratio_median_Root_horizontal_index_day003.hdf5	chr3	38474844	2.44829e-07	12	2.7794e-07	5.36424e-05	0.00125839	TRUE	38474193	38482285	-	-651	in gene	Lj3g3v3082290	gene	Protein coding	NA	ID=Lj3g3v3082290;Name=CUFF.45236;sequencetype=Protein coding
20180309-Lj-allsets-ratio_median_Root_horizontal_index_day003.hdf5	chr3	38474844	2.44829e-07	12	2.7794e-07	5.36424e-05	0.00125839	TRUE	38474193	38482285	-	-651	in feature	Lj3g3v3082290.1	mRNA	Protein coding	P-loop containing nucleoside triphosphate hydrolases superfamily protein	ID=Lj3g3v3082290.1;Parent=Lj3g3v3082290;Name=Lj3g3v3082290.1;sequencetype=Protein coding;annotation=P-loop containing nucleoside triphosphate hydrolases superfamily protein [Arabidopsis thaliana] gi|30681260|ref|NP_187646.2|
20180309-Lj-allsets-ratio_median_Root_linearity_day006.hdf5	chr2	29629005	2.54328e-07	11	2.77921e-07	0.000852107	6.84961e-05	TRUE	29619471	29624742	-	-9534	upstream	Lj2g3v1988890	gene	Protein coding	NA	ID=Lj2g3v1988890;Name=CUFF.38278;sequencetype=Protein coding
20180309-Lj-allsets-ratio_median_Root_linearity_day006.hdf5	chr2	29629005	2.54328e-07	11	2.77921e-07	0.000852107	6.84961e-05	TRUE	29619471	29624742	-	-9534	upstream	Lj2g3v1988890.1	mRNA	Protein coding	PREDICTED: protein Dom3z homolog chloroplastic-like	ID=Lj2g3v1988890.1;Parent=Lj2g3v1988890;Name=Lj2g3v1988890.1;sequencetype=Protein coding;annotation=PREDICTED: protein Dom3z homolog chloroplastic-like [Glycine max] gi|356497078|ref|XP_003517391.1|
20180309-Lj-allsets-ratio_median_Root_linearity_day006.hdf5	chr2	29629005	2.54328e-07	11	2.77921e-07	0.000852107	6.84961e-05	TRUE	29626133	29630430	-	-2872	in gene	Lj2g3v1988900	gene	Protein coding	NA	ID=Lj2g3v1988900;Name=CUFF.38279;sequencetype=Protein coding
20180309-Lj-allsets-ratio_median_Root_linearity_day006.hdf5	chr2	29629005	2.54328e-07	11	2.77921e-07	0.000852107	6.84961e-05	TRUE	29626133	29630430	-	-2872	in feature	Lj2g3v1988900.1	mRNA	Protein coding	PREDICTED: calcineurin B-like protein 1-like isoform X1	ID=Lj2g3v1988900.1;Parent=Lj2g3v1988900;Name=Lj2g3v1988900.1;sequencetype=Protein coding;annotation=PREDICTED: calcineurin B-like protein 1-like isoform X1 [Cicer arietinum] gi|502160439|ref|XP_004511745.1|
20180309-Lj-allsets-ratio_median_Root_linearity_day006.hdf5	chr2	29629004	2.54328e-07	11	2.77921e-07	0.000852107	6.84961e-05	TRUE	29619471	29624742	-	-9533	upstream	Lj2g3v1988890	gene	Protein coding	NA	ID=Lj2g3v1988890;Name=CUFF.38278;sequencetype=Protein coding
20180309-Lj-allsets-ratio_median_Root_linearity_day006.hdf5	chr2	29629004	2.54328e-07	11	2.77921e-07	0.000852107	6.84961e-05	TRUE	29619471	29624742	-	-9533	upstream	Lj2g3v1988890.1	mRNA	Protein coding	PREDICTED: protein Dom3z homolog chloroplastic-like	ID=Lj2g3v1988890.1;Parent=Lj2g3v1988890;Name=Lj2g3v1988890.1;sequencetype=Protein coding;annotation=PREDICTED: protein Dom3z homolog chloroplastic-like [Glycine max] gi|356497078|ref|XP_003517391.1|
20180309-Lj-allsets-ratio_median_Root_linearity_day006.hdf5	chr2	29629004	2.54328e-07	11	2.77921e-07	0.000852107	6.84961e-05	TRUE	29626133	29630430	-	-2871	in gene	Lj2g3v1988900	gene	Protein coding	NA	ID=Lj2g3v1988900;Name=CUFF.38279;sequencetype=Protein coding
20180309-Lj-allsets-ratio_median_Root_linearity_day006.hdf5	chr2	29629004	2.54328e-07	11	2.77921e-07	0.000852107	6.84961e-05	TRUE	29626133	29630430	-	-2871	in feature	Lj2g3v1988900.1	mRNA	Protein coding	PREDICTED: calcineurin B-like protein 1-like isoform X1	ID=Lj2g3v1988900.1;Parent=Lj2g3v1988900;Name=Lj2g3v1988900.1;sequencetype=Protein coding;annotation=PREDICTED: calcineurin B-like protein 1-like isoform X1 [Cicer arietinum] gi|502160439|ref|XP_004511745.1|
20180309-Lj-allsets-ratio_median_Root_linearity_day006.hdf5	chr1	32826685	2.70514e-07	10	2.77921e-07	0.000852107	7.21802e-05	TRUE	32804018	32822825	-	-22667	upstream	Lj1g3v2921640	gene	Protein coding	NA	ID=Lj1g3v2921640;Name=CUFF.29848;sequencetype=Protein coding
20180309-Lj-allsets-ratio_median_Root_linearity_day006.hdf5	chr1	32826685	2.70514e-07	10	2.77921e-07	0.000852107	7.21802e-05	TRUE	32804018	32822825	-	-22667	upstream	Lj1g3v2921640.1	mRNA	Protein coding	PREDICTED: subtilisin-like protease-like	ID=Lj1g3v2921640.1;Parent=Lj1g3v2921640;Name=Lj1g3v2921640.1;sequencetype=Protein coding;annotation=PREDICTED: subtilisin-like protease-like [Cicer arietinum] gi|502106343|ref|XP_004492921.1|
20180309-Lj-allsets-ratio_median_Root_linearity_day006.hdf5	chr1	32826685	2.70514e-07	10	2.77921e-07	0.000852107	7.21802e-05	TRUE	32815712	32822825	-	-10973	upstream	Lj1g3v2921640.2	mRNA	Protein coding	PREDICTED: subtilisin-like protease-like	ID=Lj1g3v2921640.2;Parent=Lj1g3v2921640;Name=Lj1g3v2921640.2;sequencetype=Protein coding;annotation=PREDICTED: subtilisin-like protease-like [Cicer arietinum] gi|502106343|ref|XP_004492921.1|
20180309-Lj-allsets-ratio_median_Root_linearity_day006.hdf5	chr1	32826685	2.70514e-07	10	2.77921e-07	0.000852107	7.21802e-05	TRUE	32828626	32830933	-	1941	downstream	Lj1g3v2922650	gene	repeat	NA	ID=Lj1g3v2922650;Name=CUFF.29677;sequencetype=repeat
20180309-Lj-allsets-ratio_median_Root_linearity_day006.hdf5	chr1	32826685	2.70514e-07	10	2.77921e-07	0.000852107	7.21802e-05	TRUE	32828626	32830933	-	1941	downstream	Lj1g3v2922650.1	mRNA	repeat		ID=Lj1g3v2922650.1;Parent=Lj1g3v2922650;Name=Lj1g3v2922650.1;sequencetype=repeat;annotation=NoHit
20180309-Lj-allsets-ratio_median_Root_linearity_day006.hdf5	chr0	59670607	2.76336e-07	10	2.77921e-07	0.000852107	7.33257e-05	TRUE	59673593	59674129	+	-2986	upstream	Lj0g3v0131159	gene	Non-coding	NA	ID=Lj0g3v0131159;Name=CUFF.7963;sequencetype=Non-coding
20180309-Lj-allsets-ratio_median_Root_linearity_day006.hdf5	chr0	59670607	2.76336e-07	10	2.77921e-07	0.000852107	7.33257e-05	TRUE	59673593	59674129	+	-2986	upstream	Lj0g3v0131159.1	mRNA	Non-coding		ID=Lj0g3v0131159.1;Parent=Lj0g3v0131159;Name=Lj0g3v0131159.1;sequencetype=Non-coding;annotation=NoHit
20180309-Lj-allsets-ratio_median_Root_linearity_day006.hdf5	chr0	59670607	2.76336e-07	10	2.77921e-07	0.000852107	7.33257e-05	TRUE	59673593	59675196	+	-2986	upstream	Lj0g3v0131169	gene	Protein coding	NA	ID=Lj0g3v0131169;Name=CUFF.7964;sequencetype=Protein coding
20180309-Lj-allsets-ratio_median_Root_linearity_day006.hdf5	chr0	59670607	2.76336e-07	10	2.77921e-07	0.000852107	7.33257e-05	TRUE	59673593	59674512	+	-2986	upstream	Lj0g3v0131169.2	mRNA	Protein coding	PREDICTED: hepatic leukemia factor-like	ID=Lj0g3v0131169.2;Parent=Lj0g3v0131169;Name=Lj0g3v0131169.2;sequencetype=Protein coding;annotation=PREDICTED: hepatic leukemia factor-like [Bombus terrestris] gi|340724900|ref|XP_003400816.1|
20180309-Lj-allsets-ratio_median_Root_linearity_day006.hdf5	chr0	59670607	2.76336e-07	10	2.77921e-07	0.000852107	7.33257e-05	TRUE	59673593	59675196	+	-2986	upstream	Lj0g3v0131169.3	mRNA	Protein coding	predicted protein	ID=Lj0g3v0131169.3;Parent=Lj0g3v0131169;Name=Lj0g3v0131169.3;sequencetype=Protein coding;annotation=predicted protein [Postia placenta Mad-698-R] gi|242213945|ref|XP_002472798.1|
20180309-Lj-allsets-ratio_median_Root_linearity_day006.hdf5	chr0	59670607	2.76336e-07	10	2.77921e-07	0.000852107	7.33257e-05	TRUE	59673593	59675196	+	-2986	upstream	Lj0g3v0131169.1	mRNA	Non-coding		ID=Lj0g3v0131169.1;Parent=Lj0g3v0131169;Name=Lj0g3v0131169.1;sequencetype=Non-coding;annotation=NoHit
20180309-Lj-allsets-ratio_median_Relative_root_growth_rate_day005-day006.hdf5	chr1	685499	2.78122e-07	13	2.77928e-07	0.000511109	0.00017044	TRUE	681880	685513	+	3619	in gene	Lj1g3v0074750	gene	Protein coding	NA	ID=Lj1g3v0074750;Name=CUFF.25180;sequencetype=Protein coding
20180309-Lj-allsets-ratio_median_Relative_root_growth_rate_day005-day006.hdf5	chr1	685499	2.78122e-07	13	2.77928e-07	0.000511109	0.00017044	TRUE	681880	685513	+	3619	in feature	Lj1g3v0074750.1	mRNA	Protein coding	PREDICTED: transcription factor bHLH143-like	ID=Lj1g3v0074750.1;Parent=Lj1g3v0074750;Name=Lj1g3v0074750.1;sequencetype=Protein coding;annotation=PREDICTED: transcription factor bHLH143-like [Cicer arietinum] gi|502095297|ref|XP_004490421.1|
20180309-Lj-allsets-ratio_median_Relative_root_growth_rate_day005-day006.hdf5	chr1	684351	2.78122e-07	13	2.77928e-07	0.000511109	0.00017044	TRUE	681880	685513	+	2471	in gene	Lj1g3v0074750	gene	Protein coding	NA	ID=Lj1g3v0074750;Name=CUFF.25180;sequencetype=Protein coding
20180309-Lj-allsets-ratio_median_Relative_root_growth_rate_day005-day006.hdf5	chr1	684351	2.78122e-07	13	2.77928e-07	0.000511109	0.00017044	TRUE	681880	685513	+	2471	in feature	Lj1g3v0074750.1	mRNA	Protein coding	PREDICTED: transcription factor bHLH143-like	ID=Lj1g3v0074750.1;Parent=Lj1g3v0074750;Name=Lj1g3v0074750.1;sequencetype=Protein coding;annotation=PREDICTED: transcription factor bHLH143-like [Cicer arietinum] gi|502095297|ref|XP_004490421.1|
20180309-Lj-allsets-ratio_median_Relative_root_growth_rate_day005-day006.hdf5	chr1	691231	2.78122e-07	13	2.77928e-07	0.000511109	0.00017044	TRUE	NA	NA	NA	NA	NA	NA	NA	NA	NA	NA
20180309-Lj-allsets-ratio_median_Relative_root_growth_rate_day005-day006.hdf5	chr1	703911	2.78122e-07	13	2.77928e-07	0.000511109	0.00017044	TRUE	702837	703997	+	1074	in gene	Lj1g3v0084760	gene	Protein coding	NA	ID=Lj1g3v0084760;Name=CUFF.25175;sequencetype=Protein coding
20180309-Lj-allsets-ratio_median_Relative_root_growth_rate_day005-day006.hdf5	chr1	703911	2.78122e-07	13	2.77928e-07	0.000511109	0.00017044	TRUE	702837	703997	+	1074	in feature	Lj1g3v0084760.1	mRNA	Protein coding	Uncharacterized protein TCM_034473	ID=Lj1g3v0084760.1;Parent=Lj1g3v0084760;Name=Lj1g3v0084760.1;sequencetype=Protein coding;annotation=Uncharacterized protein TCM_034473 [Theobroma cacao] gi|508723496|gb|EOY15393.1|
20180309-Lj-allsets-ratio_median_Relative_root_growth_rate_day005-day006.hdf5	chr1	691229	2.78122e-07	13	2.77928e-07	0.000511109	0.00017044	TRUE	NA	NA	NA	NA	NA	NA	NA	NA	NA	NA
20180309-Lj-allsets-ratio_mean_Relative_root_growth_rate_day004-day005.hdf5	chr1	54641790	2.7996e-07	11	2.77928e-07	0.000126735	0.000545129	TRUE	54638198	54639658	-	-3592	upstream	Lj1g3v4579510	gene	Protein coding	NA	ID=Lj1g3v4579510;Name=CUFF.32760;sequencetype=Protein coding
20180309-Lj-allsets-ratio_mean_Relative_root_growth_rate_day004-day005.hdf5	chr1	54641790	2.7996e-07	11	2.77928e-07	0.000126735	0.000545129	TRUE	54638198	54639658	-	-3592	upstream	Lj1g3v4579510.1	mRNA	Protein coding	Aquaporin PIP2-1	ID=Lj1g3v4579510.1;Parent=Lj1g3v4579510;Name=Lj1g3v4579510.1;sequencetype=Protein coding;annotation=Aquaporin PIP2-1 [Medicago truncatula] gi|357510677|ref|XP_003625627.1|
20180309-Lj-allsets-ratio_mean_Relative_root_growth_rate_day004-day005.hdf5	chr1	54639863	2.7996e-07	11	2.77928e-07	0.000126735	0.000545129	TRUE	54638198	54639658	-	-1665	upstream	Lj1g3v4579510	gene	Protein coding	NA	ID=Lj1g3v4579510;Name=CUFF.32760;sequencetype=Protein coding
20180309-Lj-allsets-ratio_mean_Relative_root_growth_rate_day004-day005.hdf5	chr1	54639863	2.7996e-07	11	2.77928e-07	0.000126735	0.000545129	TRUE	54638198	54639658	-	-1665	upstream	Lj1g3v4579510.1	mRNA	Protein coding	Aquaporin PIP2-1	ID=Lj1g3v4579510.1;Parent=Lj1g3v4579510;Name=Lj1g3v4579510.1;sequencetype=Protein coding;annotation=Aquaporin PIP2-1 [Medicago truncatula] gi|357510677|ref|XP_003625627.1|
20180309-Lj-allsets-ratio_median_Root_linearity_day006.hdf5	chr3	32362248	2.79981e-07	10	2.77921e-07	0.000852107	7.41833e-05	TRUE	32359738	32361496	-	-2510	upstream	Lj3g3v2658850	gene	Protein coding	NA	ID=Lj3g3v2658850;Name=CUFF.44345;sequencetype=Protein coding
20180309-Lj-allsets-ratio_median_Root_linearity_day006.hdf5	chr3	32362248	2.79981e-07	10	2.77921e-07	0.000852107	7.41833e-05	TRUE	32359738	32361496	-	-2510	upstream	Lj3g3v2658850.1	mRNA	Protein coding	PREDICTED: solute carrier family 25 member 44-like	ID=Lj3g3v2658850.1;Parent=Lj3g3v2658850;Name=Lj3g3v2658850.1;sequencetype=Protein coding;annotation=PREDICTED: solute carrier family 25 member 44-like [Cicer arietinum] gi|502156338|ref|XP_004510424.1|
20180309-Lj-allsets-ratio_median_Root_linearity_day006.hdf5	chr3	32362248	2.79981e-07	10	2.77921e-07	0.000852107	7.41833e-05	TRUE	32359834	32361496	-	-2414	upstream	Lj3g3v2658860	gene	Protein coding	NA	ID=Lj3g3v2658860;Name=CUFF.44346;sequencetype=Protein coding
20180309-Lj-allsets-ratio_median_Root_linearity_day006.hdf5	chr3	32362248	2.79981e-07	10	2.77921e-07	0.000852107	7.41833e-05	TRUE	32359834	32361496	-	-2414	upstream	Lj3g3v2658860.1	mRNA	Protein coding	PREDICTED: solute carrier family 25 member 44-like	ID=Lj3g3v2658860.1;Parent=Lj3g3v2658860;Name=Lj3g3v2658860.1;sequencetype=Protein coding;annotation=PREDICTED: solute carrier family 25 member 44-like [Cicer arietinum] gi|502156338|ref|XP_004510424.1|
20180309-Lj-allsets-ratio_median_Root_linearity_day006.hdf5	chr3	32362248	2.79981e-07	10	2.77921e-07	0.000852107	7.41833e-05	TRUE	32364386	32369893	-	2138	downstream	Lj3g3v2659870	gene	Protein coding	NA	ID=Lj3g3v2659870;Name=CUFF.44343;sequencetype=Protein coding
20180309-Lj-allsets-ratio_median_Root_linearity_day006.hdf5	chr3	32362248	2.79981e-07	10	2.77921e-07	0.000852107	7.41833e-05	TRUE	32364386	32369893	-	2138	downstream	Lj3g3v2659870.1	mRNA	Protein coding	lipoxygenase	ID=Lj3g3v2659870.1;Parent=Lj3g3v2659870;Name=Lj3g3v2659870.1;sequencetype=Protein coding;annotation=lipoxygenase [Pisum sativum] gi|2459611|gb|AAB71759.1|
20180309-Lj-allsets-ratio_median_Root_angle_day003.hdf5	chr4	35835385	2.806e-07	15	2.7794e-07	0.00083382	0.000131934	TRUE	35839919	35843353	+	-4534	upstream	Lj4g3v2628850	gene	Protein coding	NA	ID=Lj4g3v2628850;Name=CUFF.51394;sequencetype=Protein coding
20180309-Lj-allsets-ratio_median_Root_angle_day003.hdf5	chr4	35835385	2.806e-07	15	2.7794e-07	0.00083382	0.000131934	TRUE	35839919	35843353	+	-4534	upstream	Lj4g3v2628850.1	mRNA	Protein coding	PREDICTED: dentin sialophosphoprotein-like	ID=Lj4g3v2628850.1;Parent=Lj4g3v2628850;Name=Lj4g3v2628850.1;sequencetype=Protein coding;annotation=PREDICTED: dentin sialophosphoprotein-like [Cicer arietinum] gi|502162971|ref|XP_004512680.1|
20180309-Lj-allsets-ratio_median_Root_angle_day003.hdf5	chr4	35835385	2.806e-07	15	2.7794e-07	0.00083382	0.000131934	TRUE	35824256	35831509	-	-11129	upstream	Lj4g3v2628830	gene	Protein coding	NA	ID=Lj4g3v2628830;Name=CUFF.51392;sequencetype=Protein coding
20180309-Lj-allsets-ratio_median_Root_angle_day003.hdf5	chr4	35835385	2.806e-07	15	2.7794e-07	0.00083382	0.000131934	TRUE	35824256	35831509	-	-11129	upstream	Lj4g3v2628830.1	mRNA	Protein coding	PREDICTED: pentatricopeptide repeat-containing protein At5g39710-like	ID=Lj4g3v2628830.1;Parent=Lj4g3v2628830;Name=Lj4g3v2628830.1;sequencetype=Protein coding;annotation=PREDICTED: pentatricopeptide repeat-containing protein At5g39710-like [Glycine max] gi|356497651|ref|XP_003517673.1|
20180309-Lj-allsets-ratio_median_Root_angle_day003.hdf5	chr4	35835385	2.806e-07	15	2.7794e-07	0.00083382	0.000131934	TRUE	35824256	35831509	-	-11129	upstream	Lj4g3v2628830.2	mRNA	Protein coding	PREDICTED: pentatricopeptide repeat-containing protein At5g39710-like	ID=Lj4g3v2628830.2;Parent=Lj4g3v2628830;Name=Lj4g3v2628830.2;sequencetype=Protein coding;annotation=PREDICTED: pentatricopeptide repeat-containing protein At5g39710-like [Glycine max] gi|356497651|ref|XP_003517673.1|
20180309-Lj-allsets-ratio_median_Root_angle_day003.hdf5	chr4	35835385	2.806e-07	15	2.7794e-07	0.00083382	0.000131934	TRUE	35824256	35831509	-	-11129	upstream	Lj4g3v2628830.3	mRNA	Protein coding	PREDICTED: pentatricopeptide repeat-containing protein At5g39710-like	ID=Lj4g3v2628830.3;Parent=Lj4g3v2628830;Name=Lj4g3v2628830.3;sequencetype=Protein coding;annotation=PREDICTED: pentatricopeptide repeat-containing protein At5g39710-like [Glycine max] gi|356497651|ref|XP_003517673.1|
20180309-Lj-allsets-ratio_median_Root_angle_day003.hdf5	chr4	35835385	2.806e-07	15	2.7794e-07	0.00083382	0.000131934	TRUE	35832649	35838069	-	-2736	in gene	Lj4g3v2628840	gene	Protein coding	NA	ID=Lj4g3v2628840;Name=CUFF.51374;sequencetype=Protein coding
20180309-Lj-allsets-ratio_median_Root_angle_day003.hdf5	chr4	35835385	2.806e-07	15	2.7794e-07	0.00083382	0.000131934	TRUE	35832649	35838069	-	-2736	in feature	Lj4g3v2628840.1	mRNA	Protein coding	PREDICTED: intersectin-2-like	ID=Lj4g3v2628840.1;Parent=Lj4g3v2628840;Name=Lj4g3v2628840.1;sequencetype=Protein coding;annotation=PREDICTED: intersectin-2-like [Cicer arietinum] gi|502140518|ref|XP_004504244.1|
20180309-Lj-allsets-ratio_mean_Root_width_80_day001.hdf5	chr1	61451232	2.83896e-07	13	2.77928e-07	1.19509e-05	0.00351939	TRUE	61444991	61448268	+	6241	downstream	Lj1g3v5034590	gene	Protein coding	NA	ID=Lj1g3v5034590;Name=CUFF.33884;sequencetype=Protein coding
20180309-Lj-allsets-ratio_mean_Root_width_80_day001.hdf5	chr1	61451232	2.83896e-07	13	2.77928e-07	1.19509e-05	0.00351939	TRUE	61444991	61448268	+	6241	downstream	Lj1g3v5034590.1	mRNA	Protein coding	PREDICTED: anthocyanidin reductase-like	ID=Lj1g3v5034590.1;Parent=Lj1g3v5034590;Name=Lj1g3v5034590.1;sequencetype=Protein coding;annotation=PREDICTED: anthocyanidin reductase-like [Glycine max] gi|356573217|ref|XP_003554760.1|
20180309-Lj-allsets-ratio_mean_Root_width_80_day001.hdf5	chr0	125586934	2.85884e-07	23	2.77928e-07	1.19509e-05	0.00351939	TRUE	125581664	125583007	+	5270	downstream	Lj0g3v0242039	gene	Non-coding	NA	ID=Lj0g3v0242039;Name=CUFF.15814;sequencetype=Non-coding
20180309-Lj-allsets-ratio_mean_Root_width_80_day001.hdf5	chr0	125586934	2.85884e-07	23	2.77928e-07	1.19509e-05	0.00351939	TRUE	125581664	125583007	+	5270	downstream	Lj0g3v0242039.1	mRNA	Non-coding		ID=Lj0g3v0242039.1;Parent=Lj0g3v0242039;Name=Lj0g3v0242039.1;sequencetype=Non-coding;annotation=NoHit
20180309-Lj-allsets-ratio_mean_Root_width_80_day001.hdf5	chr0	125586934	2.85884e-07	23	2.77928e-07	1.19509e-05	0.00351939	TRUE	125581664	125583153	+	5270	downstream	Lj0g3v0242049	gene	Non-coding	NA	ID=Lj0g3v0242049;Name=CUFF.15815;sequencetype=Non-coding
20180309-Lj-allsets-ratio_mean_Root_width_80_day001.hdf5	chr0	125586934	2.85884e-07	23	2.77928e-07	1.19509e-05	0.00351939	TRUE	125581664	125583153	+	5270	downstream	Lj0g3v0242049.1	mRNA	Non-coding		ID=Lj0g3v0242049.1;Parent=Lj0g3v0242049;Name=Lj0g3v0242049.1;sequencetype=Non-coding;annotation=NoHit
20180309-Lj-allsets-ratio_mean_Root_width_80_day001.hdf5	chr0	125586934	2.85884e-07	23	2.77928e-07	1.19509e-05	0.00351939	TRUE	125584503	125584778	-	-2431	upstream	Lj0g3v0242059	gene	Protein coding	NA	ID=Lj0g3v0242059;Name=gene.Ljchr0_pseudomol_20120828.path1.g3vene24898;sequencetype=Protein coding
20180309-Lj-allsets-ratio_mean_Root_width_80_day001.hdf5	chr0	125586934	2.85884e-07	23	2.77928e-07	1.19509e-05	0.00351939	TRUE	125584503	125584778	-	-2431	upstream	Lj0g3v0242059.1	mRNA	Protein coding	ranscription factor AP2-EREBP	ID=Lj0g3v0242059.1;Parent=Lj0g3v0242059;Name=Lj0g3v0242059.1;sequencetype=Protein coding;annotation=transcription factor AP2-EREBP [Lotus japonicus] gi|193237577|dbj|BAG50065.1|
20180309-Lj-allsets-ratio_mean_Root_growth_rate_day005-day006.hdf5	chr1	56062597	2.87381e-07	12	2.77928e-07	0.000203999	0.000413605	TRUE	56048407	56065886	-	-14190	in gene	Lj1g3v4699750	gene	Protein coding	NA	ID=Lj1g3v4699750;Name=CUFF.33014;sequencetype=Protein coding
20180309-Lj-allsets-ratio_mean_Root_growth_rate_day005-day006.hdf5	chr1	56062597	2.87381e-07	12	2.77928e-07	0.000203999	0.000413605	TRUE	56048407	56065886	-	-14190	in feature	Lj1g3v4699750.1	mRNA	Protein coding	starch branching enzyme I	ID=Lj1g3v4699750.1;Parent=Lj1g3v4699750;Name=Lj1g3v4699750.1;sequencetype=Protein coding;annotation=starch branching enzyme I [Pisum sativum] gi|1345570|emb|CAA56319.1|
20180309-Lj-allsets-ratio_mean_Root_angle_day007.hdf5	chr0	150987004	2.87668e-07	14	2.77914e-07	0.00188648	7.24859e-05	TRUE	150982883	150984053	+	4121	downstream	Lj0g3v0290859	gene	Non-coding	NA	ID=Lj0g3v0290859;Name=CUFF.19437;sequencetype=Non-coding
20180309-Lj-allsets-ratio_mean_Root_angle_day007.hdf5	chr0	150987004	2.87668e-07	14	2.77914e-07	0.00188648	7.24859e-05	TRUE	150982883	150984053	+	4121	downstream	Lj0g3v0290859.1	mRNA	Non-coding		ID=Lj0g3v0290859.1;Parent=Lj0g3v0290859;Name=Lj0g3v0290859.1;sequencetype=Non-coding;annotation=NoHit
20180309-Lj-allsets-ratio_mean_Root_angle_day007.hdf5	chr0	150987004	2.87668e-07	14	2.77914e-07	0.00188648	7.24859e-05	TRUE	150984352	150988127	+	2652	in gene	Lj0g3v0290869	gene	Protein coding	NA	ID=Lj0g3v0290869;Name=CUFF.19438;sequencetype=Protein coding
20180309-Lj-allsets-ratio_mean_Root_angle_day007.hdf5	chr0	150987004	2.87668e-07	14	2.77914e-07	0.00188648	7.24859e-05	TRUE	150984352	150988127	+	2652	in feature	Lj0g3v0290869.1	mRNA	Protein coding	hypothetical protein	ID=Lj0g3v0290869.1;Parent=Lj0g3v0290869;Name=Lj0g3v0290869.1;sequencetype=Protein coding;annotation=hypothetical protein [Lachnospiraceae bacterium 28-4] gi|511038482|ref|WP_016292500.1|
20180309-Lj-allsets-ratio_mean_Root_angle_day007.hdf5	chr0	150987004	2.87668e-07	14	2.77914e-07	0.00188648	7.24859e-05	TRUE	150985324	150988127	+	1680	in feature	Lj0g3v0290869.2	mRNA	Protein coding	hypothetical protein	ID=Lj0g3v0290869.2;Parent=Lj0g3v0290869;Name=Lj0g3v0290869.2;sequencetype=Protein coding;annotation=hypothetical protein [Lachnospiraceae bacterium 28-4] gi|511038482|ref|WP_016292500.1|
20180309-Lj-allsets-ratio_mean_Root_angle_day007.hdf5	chr0	150987004	2.87668e-07	14	2.77914e-07	0.00188648	7.24859e-05	TRUE	150988736	150989248	+	-1732	upstream	Lj0g3v0290879	gene	repeat	NA	ID=Lj0g3v0290879;Name=CUFF.19439;sequencetype=repeat
20180309-Lj-allsets-ratio_mean_Root_angle_day007.hdf5	chr0	150987004	2.87668e-07	14	2.77914e-07	0.00188648	7.24859e-05	TRUE	150988736	150989248	+	-1732	upstream	Lj0g3v0290879.1	mRNA	repeat		ID=Lj0g3v0290879.1;Parent=Lj0g3v0290879;Name=Lj0g3v0290879.1;sequencetype=repeat;annotation=NoHit
20180309-Lj-allsets-ratio_mean_Root_angle_day007.hdf5	chr0	150987004	2.87668e-07	14	2.77914e-07	0.00188648	7.24859e-05	TRUE	150991874	150995211	+	-4870	upstream	Lj0g3v0290889	gene	Protein coding	NA	ID=Lj0g3v0290889;Name=CUFF.19440;sequencetype=Protein coding
20180309-Lj-allsets-ratio_mean_Root_angle_day007.hdf5	chr0	150987004	2.87668e-07	14	2.77914e-07	0.00188648	7.24859e-05	TRUE	150991874	150995211	+	-4870	upstream	Lj0g3v0290889.1	mRNA	Protein coding	PREDICTED: wall-associated receptor kinase 2-like	ID=Lj0g3v0290889.1;Parent=Lj0g3v0290889;Name=Lj0g3v0290889.1;sequencetype=Protein coding;annotation=PREDICTED: wall-associated receptor kinase 2-like [Glycine max] gi|356554681|ref|XP_003545672.1|
20180309-Lj-allsets-ratio_mean_Root_angle_day007.hdf5	chr0	150987010	2.87668e-07	14	2.77914e-07	0.00188648	7.24859e-05	TRUE	150982883	150984053	+	4127	downstream	Lj0g3v0290859	gene	Non-coding	NA	ID=Lj0g3v0290859;Name=CUFF.19437;sequencetype=Non-coding
20180309-Lj-allsets-ratio_mean_Root_angle_day007.hdf5	chr0	150987010	2.87668e-07	14	2.77914e-07	0.00188648	7.24859e-05	TRUE	150982883	150984053	+	4127	downstream	Lj0g3v0290859.1	mRNA	Non-coding		ID=Lj0g3v0290859.1;Parent=Lj0g3v0290859;Name=Lj0g3v0290859.1;sequencetype=Non-coding;annotation=NoHit
20180309-Lj-allsets-ratio_mean_Root_angle_day007.hdf5	chr0	150987010	2.87668e-07	14	2.77914e-07	0.00188648	7.24859e-05	TRUE	150984352	150988127	+	2658	in gene	Lj0g3v0290869	gene	Protein coding	NA	ID=Lj0g3v0290869;Name=CUFF.19438;sequencetype=Protein coding
20180309-Lj-allsets-ratio_mean_Root_angle_day007.hdf5	chr0	150987010	2.87668e-07	14	2.77914e-07	0.00188648	7.24859e-05	TRUE	150984352	150988127	+	2658	in feature	Lj0g3v0290869.1	mRNA	Protein coding	hypothetical protein	ID=Lj0g3v0290869.1;Parent=Lj0g3v0290869;Name=Lj0g3v0290869.1;sequencetype=Protein coding;annotation=hypothetical protein [Lachnospiraceae bacterium 28-4] gi|511038482|ref|WP_016292500.1|
20180309-Lj-allsets-ratio_mean_Root_angle_day007.hdf5	chr0	150987010	2.87668e-07	14	2.77914e-07	0.00188648	7.24859e-05	TRUE	150985324	150988127	+	1686	in feature	Lj0g3v0290869.2	mRNA	Protein coding	hypothetical protein	ID=Lj0g3v0290869.2;Parent=Lj0g3v0290869;Name=Lj0g3v0290869.2;sequencetype=Protein coding;annotation=hypothetical protein [Lachnospiraceae bacterium 28-4] gi|511038482|ref|WP_016292500.1|
20180309-Lj-allsets-ratio_mean_Root_angle_day007.hdf5	chr0	150987010	2.87668e-07	14	2.77914e-07	0.00188648	7.24859e-05	TRUE	150988736	150989248	+	-1726	upstream	Lj0g3v0290879	gene	repeat	NA	ID=Lj0g3v0290879;Name=CUFF.19439;sequencetype=repeat
20180309-Lj-allsets-ratio_mean_Root_angle_day007.hdf5	chr0	150987010	2.87668e-07	14	2.77914e-07	0.00188648	7.24859e-05	TRUE	150988736	150989248	+	-1726	upstream	Lj0g3v0290879.1	mRNA	repeat		ID=Lj0g3v0290879.1;Parent=Lj0g3v0290879;Name=Lj0g3v0290879.1;sequencetype=repeat;annotation=NoHit
20180309-Lj-allsets-ratio_mean_Root_angle_day007.hdf5	chr0	150987010	2.87668e-07	14	2.77914e-07	0.00188648	7.24859e-05	TRUE	150991874	150995211	+	-4864	upstream	Lj0g3v0290889	gene	Protein coding	NA	ID=Lj0g3v0290889;Name=CUFF.19440;sequencetype=Protein coding
20180309-Lj-allsets-ratio_mean_Root_angle_day007.hdf5	chr0	150987010	2.87668e-07	14	2.77914e-07	0.00188648	7.24859e-05	TRUE	150991874	150995211	+	-4864	upstream	Lj0g3v0290889.1	mRNA	Protein coding	PREDICTED: wall-associated receptor kinase 2-like	ID=Lj0g3v0290889.1;Parent=Lj0g3v0290889;Name=Lj0g3v0290889.1;sequencetype=Protein coding;annotation=PREDICTED: wall-associated receptor kinase 2-like [Glycine max] gi|356554681|ref|XP_003545672.1|
20180309-Lj-allsets-ratio_mean_Root_angle_day007.hdf5	chr0	150987030	2.87668e-07	14	2.77914e-07	0.00188648	7.24859e-05	TRUE	150982883	150984053	+	4147	downstream	Lj0g3v0290859	gene	Non-coding	NA	ID=Lj0g3v0290859;Name=CUFF.19437;sequencetype=Non-coding
20180309-Lj-allsets-ratio_mean_Root_angle_day007.hdf5	chr0	150987030	2.87668e-07	14	2.77914e-07	0.00188648	7.24859e-05	TRUE	150982883	150984053	+	4147	downstream	Lj0g3v0290859.1	mRNA	Non-coding		ID=Lj0g3v0290859.1;Parent=Lj0g3v0290859;Name=Lj0g3v0290859.1;sequencetype=Non-coding;annotation=NoHit
20180309-Lj-allsets-ratio_mean_Root_angle_day007.hdf5	chr0	150987030	2.87668e-07	14	2.77914e-07	0.00188648	7.24859e-05	TRUE	150984352	150988127	+	2678	in gene	Lj0g3v0290869	gene	Protein coding	NA	ID=Lj0g3v0290869;Name=CUFF.19438;sequencetype=Protein coding
20180309-Lj-allsets-ratio_mean_Root_angle_day007.hdf5	chr0	150987030	2.87668e-07	14	2.77914e-07	0.00188648	7.24859e-05	TRUE	150984352	150988127	+	2678	in feature	Lj0g3v0290869.1	mRNA	Protein coding	hypothetical protein	ID=Lj0g3v0290869.1;Parent=Lj0g3v0290869;Name=Lj0g3v0290869.1;sequencetype=Protein coding;annotation=hypothetical protein [Lachnospiraceae bacterium 28-4] gi|511038482|ref|WP_016292500.1|
20180309-Lj-allsets-ratio_mean_Root_angle_day007.hdf5	chr0	150987030	2.87668e-07	14	2.77914e-07	0.00188648	7.24859e-05	TRUE	150985324	150988127	+	1706	in feature	Lj0g3v0290869.2	mRNA	Protein coding	hypothetical protein	ID=Lj0g3v0290869.2;Parent=Lj0g3v0290869;Name=Lj0g3v0290869.2;sequencetype=Protein coding;annotation=hypothetical protein [Lachnospiraceae bacterium 28-4] gi|511038482|ref|WP_016292500.1|
20180309-Lj-allsets-ratio_mean_Root_angle_day007.hdf5	chr0	150987030	2.87668e-07	14	2.77914e-07	0.00188648	7.24859e-05	TRUE	150988736	150989248	+	-1706	upstream	Lj0g3v0290879	gene	repeat	NA	ID=Lj0g3v0290879;Name=CUFF.19439;sequencetype=repeat
20180309-Lj-allsets-ratio_mean_Root_angle_day007.hdf5	chr0	150987030	2.87668e-07	14	2.77914e-07	0.00188648	7.24859e-05	TRUE	150988736	150989248	+	-1706	upstream	Lj0g3v0290879.1	mRNA	repeat		ID=Lj0g3v0290879.1;Parent=Lj0g3v0290879;Name=Lj0g3v0290879.1;sequencetype=repeat;annotation=NoHit
20180309-Lj-allsets-ratio_mean_Root_angle_day007.hdf5	chr0	150987030	2.87668e-07	14	2.77914e-07	0.00188648	7.24859e-05	TRUE	150991874	150995211	+	-4844	upstream	Lj0g3v0290889	gene	Protein coding	NA	ID=Lj0g3v0290889;Name=CUFF.19440;sequencetype=Protein coding
20180309-Lj-allsets-ratio_mean_Root_angle_day007.hdf5	chr0	150987030	2.87668e-07	14	2.77914e-07	0.00188648	7.24859e-05	TRUE	150991874	150995211	+	-4844	upstream	Lj0g3v0290889.1	mRNA	Protein coding	PREDICTED: wall-associated receptor kinase 2-like	ID=Lj0g3v0290889.1;Parent=Lj0g3v0290889;Name=Lj0g3v0290889.1;sequencetype=Protein coding;annotation=PREDICTED: wall-associated receptor kinase 2-like [Glycine max] gi|356554681|ref|XP_003545672.1|
20180309-Lj-allsets-ratio_mean_Root_angle_day007.hdf5	chr0	150987006	2.87668e-07	14	2.77914e-07	0.00188648	7.24859e-05	TRUE	150982883	150984053	+	4123	downstream	Lj0g3v0290859	gene	Non-coding	NA	ID=Lj0g3v0290859;Name=CUFF.19437;sequencetype=Non-coding
20180309-Lj-allsets-ratio_mean_Root_angle_day007.hdf5	chr0	150987006	2.87668e-07	14	2.77914e-07	0.00188648	7.24859e-05	TRUE	150982883	150984053	+	4123	downstream	Lj0g3v0290859.1	mRNA	Non-coding		ID=Lj0g3v0290859.1;Parent=Lj0g3v0290859;Name=Lj0g3v0290859.1;sequencetype=Non-coding;annotation=NoHit
20180309-Lj-allsets-ratio_mean_Root_angle_day007.hdf5	chr0	150987006	2.87668e-07	14	2.77914e-07	0.00188648	7.24859e-05	TRUE	150984352	150988127	+	2654	in gene	Lj0g3v0290869	gene	Protein coding	NA	ID=Lj0g3v0290869;Name=CUFF.19438;sequencetype=Protein coding
20180309-Lj-allsets-ratio_mean_Root_angle_day007.hdf5	chr0	150987006	2.87668e-07	14	2.77914e-07	0.00188648	7.24859e-05	TRUE	150984352	150988127	+	2654	in feature	Lj0g3v0290869.1	mRNA	Protein coding	hypothetical protein	ID=Lj0g3v0290869.1;Parent=Lj0g3v0290869;Name=Lj0g3v0290869.1;sequencetype=Protein coding;annotation=hypothetical protein [Lachnospiraceae bacterium 28-4] gi|511038482|ref|WP_016292500.1|
20180309-Lj-allsets-ratio_mean_Root_angle_day007.hdf5	chr0	150987006	2.87668e-07	14	2.77914e-07	0.00188648	7.24859e-05	TRUE	150985324	150988127	+	1682	in feature	Lj0g3v0290869.2	mRNA	Protein coding	hypothetical protein	ID=Lj0g3v0290869.2;Parent=Lj0g3v0290869;Name=Lj0g3v0290869.2;sequencetype=Protein coding;annotation=hypothetical protein [Lachnospiraceae bacterium 28-4] gi|511038482|ref|WP_016292500.1|
20180309-Lj-allsets-ratio_mean_Root_angle_day007.hdf5	chr0	150987006	2.87668e-07	14	2.77914e-07	0.00188648	7.24859e-05	TRUE	150988736	150989248	+	-1730	upstream	Lj0g3v0290879	gene	repeat	NA	ID=Lj0g3v0290879;Name=CUFF.19439;sequencetype=repeat
20180309-Lj-allsets-ratio_mean_Root_angle_day007.hdf5	chr0	150987006	2.87668e-07	14	2.77914e-07	0.00188648	7.24859e-05	TRUE	150988736	150989248	+	-1730	upstream	Lj0g3v0290879.1	mRNA	repeat		ID=Lj0g3v0290879.1;Parent=Lj0g3v0290879;Name=Lj0g3v0290879.1;sequencetype=repeat;annotation=NoHit
20180309-Lj-allsets-ratio_mean_Root_angle_day007.hdf5	chr0	150987006	2.87668e-07	14	2.77914e-07	0.00188648	7.24859e-05	TRUE	150991874	150995211	+	-4868	upstream	Lj0g3v0290889	gene	Protein coding	NA	ID=Lj0g3v0290889;Name=CUFF.19440;sequencetype=Protein coding
20180309-Lj-allsets-ratio_mean_Root_angle_day007.hdf5	chr0	150987006	2.87668e-07	14	2.77914e-07	0.00188648	7.24859e-05	TRUE	150991874	150995211	+	-4868	upstream	Lj0g3v0290889.1	mRNA	Protein coding	PREDICTED: wall-associated receptor kinase 2-like	ID=Lj0g3v0290889.1;Parent=Lj0g3v0290889;Name=Lj0g3v0290889.1;sequencetype=Protein coding;annotation=PREDICTED: wall-associated receptor kinase 2-like [Glycine max] gi|356554681|ref|XP_003545672.1|
20180309-Lj-allsets-ratio_median_Root_linearity_day006.hdf5	chr3	40466419	3.12471e-07	11	2.77921e-07	0.000852107	8.17089e-05	TRUE	40467163	40468609	+	-744	upstream	Lj3g3v3315970	gene	Protein coding	NA	ID=Lj3g3v3315970;Name=CUFF.45556;sequencetype=Protein coding
20180309-Lj-allsets-ratio_median_Root_linearity_day006.hdf5	chr3	40466419	3.12471e-07	11	2.77921e-07	0.000852107	8.17089e-05	TRUE	40467163	40468609	+	-744	upstream	Lj3g3v3315970.1	mRNA	Protein coding	high chlorophyll fluorescence 153 protein	ID=Lj3g3v3315970.1;Parent=Lj3g3v3315970;Name=Lj3g3v3315970.1;sequencetype=Protein coding;annotation=high chlorophyll fluorescence 153 protein [Arabidopsis thaliana] gi|15235993|ref|NP_194884.1|
20180309-Lj-allsets-ratio_median_Root_linearity_day006.hdf5	chr3	40466419	3.12471e-07	11	2.77921e-07	0.000852107	8.17089e-05	TRUE	40455293	40465775	-	-11126	upstream	Lj3g3v3315960	gene	Protein coding	NA	ID=Lj3g3v3315960;Name=CUFF.45555;sequencetype=Protein coding
20180309-Lj-allsets-ratio_median_Root_linearity_day006.hdf5	chr3	40466419	3.12471e-07	11	2.77921e-07	0.000852107	8.17089e-05	TRUE	40455293	40465775	-	-11126	upstream	Lj3g3v3315960.1	mRNA	Protein coding	PREDICTED: flowering time control protein FPA-like	ID=Lj3g3v3315960.1;Parent=Lj3g3v3315960;Name=Lj3g3v3315960.1;sequencetype=Protein coding;annotation=PREDICTED: flowering time control protein FPA-like [Glycine max] gi|356538883|ref|XP_003537930.1|
20180309-Lj-allsets-ratio_median_Root_linearity_day006.hdf5	chr3	40466419	3.12471e-07	11	2.77921e-07	0.000852107	8.17089e-05	TRUE	40470971	40477408	-	4552	downstream	Lj3g3v3325980	gene	Protein coding	NA	ID=Lj3g3v3325980;Name=NODE_25395_length_2211_cov_17.660788.path2;sequencetype=Protein coding
20180309-Lj-allsets-ratio_median_Root_linearity_day006.hdf5	chr3	40466419	3.12471e-07	11	2.77921e-07	0.000852107	8.17089e-05	TRUE	40470971	40477408	-	4552	downstream	Lj3g3v3325980.1	mRNA	Protein coding	PREDICTED: 3beta-hydroxysteroid-dehydrogenase/decarboxylase isoform 3-like	ID=Lj3g3v3325980.1;Parent=Lj3g3v3325980;Name=Lj3g3v3325980.1;sequencetype=Protein coding;annotation=PREDICTED: 3beta-hydroxysteroid-dehydrogenase/decarboxylase isoform 3-like [Glycine max] gi|356544508|ref|XP_003540692.1|
20180309-Lj-allsets-ratio_median_Root_linearity_day006.hdf5	chr3	40466202	3.12471e-07	11	2.77921e-07	0.000852107	8.17089e-05	TRUE	40467163	40468609	+	-961	upstream	Lj3g3v3315970	gene	Protein coding	NA	ID=Lj3g3v3315970;Name=CUFF.45556;sequencetype=Protein coding
20180309-Lj-allsets-ratio_median_Root_linearity_day006.hdf5	chr3	40466202	3.12471e-07	11	2.77921e-07	0.000852107	8.17089e-05	TRUE	40467163	40468609	+	-961	upstream	Lj3g3v3315970.1	mRNA	Protein coding	high chlorophyll fluorescence 153 protein	ID=Lj3g3v3315970.1;Parent=Lj3g3v3315970;Name=Lj3g3v3315970.1;sequencetype=Protein coding;annotation=high chlorophyll fluorescence 153 protein [Arabidopsis thaliana] gi|15235993|ref|NP_194884.1|
20180309-Lj-allsets-ratio_median_Root_linearity_day006.hdf5	chr3	40466202	3.12471e-07	11	2.77921e-07	0.000852107	8.17089e-05	TRUE	40455293	40465775	-	-10909	upstream	Lj3g3v3315960	gene	Protein coding	NA	ID=Lj3g3v3315960;Name=CUFF.45555;sequencetype=Protein coding
20180309-Lj-allsets-ratio_median_Root_linearity_day006.hdf5	chr3	40466202	3.12471e-07	11	2.77921e-07	0.000852107	8.17089e-05	TRUE	40455293	40465775	-	-10909	upstream	Lj3g3v3315960.1	mRNA	Protein coding	PREDICTED: flowering time control protein FPA-like	ID=Lj3g3v3315960.1;Parent=Lj3g3v3315960;Name=Lj3g3v3315960.1;sequencetype=Protein coding;annotation=PREDICTED: flowering time control protein FPA-like [Glycine max] gi|356538883|ref|XP_003537930.1|
20180309-Lj-allsets-ratio_median_Root_linearity_day006.hdf5	chr3	40466202	3.12471e-07	11	2.77921e-07	0.000852107	8.17089e-05	TRUE	40470971	40477408	-	4769	downstream	Lj3g3v3325980	gene	Protein coding	NA	ID=Lj3g3v3325980;Name=NODE_25395_length_2211_cov_17.660788.path2;sequencetype=Protein coding
20180309-Lj-allsets-ratio_median_Root_linearity_day006.hdf5	chr3	40466202	3.12471e-07	11	2.77921e-07	0.000852107	8.17089e-05	TRUE	40470971	40477408	-	4769	downstream	Lj3g3v3325980.1	mRNA	Protein coding	PREDICTED: 3beta-hydroxysteroid-dehydrogenase/decarboxylase isoform 3-like	ID=Lj3g3v3325980.1;Parent=Lj3g3v3325980;Name=Lj3g3v3325980.1;sequencetype=Protein coding;annotation=PREDICTED: 3beta-hydroxysteroid-dehydrogenase/decarboxylase isoform 3-like [Glycine max] gi|356544508|ref|XP_003540692.1|
20180309-Lj-allsets-ratio_mean_Root_width_80_day001.hdf5	chr3	6459144	3.19634e-07	20	2.77928e-07	1.19509e-05	0.00352568	TRUE	6457839	6458600	+	1305	downstream	Lj3g3v0598480	gene	Protein coding	NA	ID=Lj3g3v0598480;Name=gene.g45690.t1;sequencetype=Protein coding
20180309-Lj-allsets-ratio_mean_Root_width_80_day001.hdf5	chr3	6459144	3.19634e-07	20	2.77928e-07	1.19509e-05	0.00352568	TRUE	6457839	6458600	+	1305	downstream	Lj3g3v0598480.1	mRNA	Protein coding	multidrug ABC transporter ATP-binding protein	ID=Lj3g3v0598480.1;Parent=Lj3g3v0598480;Name=Lj3g3v0598480.1;sequencetype=Protein coding;annotation=multidrug ABC transporter ATP-binding protein [Clostridium sp. JC122] gi|497981253|ref|WP_010295409.1|
20180309-Lj-allsets-ratio_mean_Root_width_80_day001.hdf5	chr3	6459144	3.19634e-07	20	2.77928e-07	1.19509e-05	0.00352568	TRUE	6460537	6461300	+	-1393	upstream	Lj3g3v0598500	gene	Non-coding	NA	ID=Lj3g3v0598500;Name=CUFF.41009;sequencetype=Non-coding
20180309-Lj-allsets-ratio_mean_Root_width_80_day001.hdf5	chr3	6459144	3.19634e-07	20	2.77928e-07	1.19509e-05	0.00352568	TRUE	6460537	6461300	+	-1393	upstream	Lj3g3v0598500.1	mRNA	Non-coding		ID=Lj3g3v0598500.1;Parent=Lj3g3v0598500;Name=Lj3g3v0598500.1;sequencetype=Non-coding;annotation=NoHit
20180309-Lj-allsets-ratio_mean_Root_width_80_day001.hdf5	chr3	6459144	3.19634e-07	20	2.77928e-07	1.19509e-05	0.00352568	TRUE	6451607	6456496	-	-7537	upstream	Lj3g3v0598470	gene	Protein coding	NA	ID=Lj3g3v0598470;Name=CUFF.41008;sequencetype=Protein coding
20180309-Lj-allsets-ratio_mean_Root_width_80_day001.hdf5	chr3	6459144	3.19634e-07	20	2.77928e-07	1.19509e-05	0.00352568	TRUE	6451607	6456496	-	-7537	upstream	Lj3g3v0598470.1	mRNA	Protein coding	Nucleotide-diphospho-sugar transferase family protein	ID=Lj3g3v0598470.1;Parent=Lj3g3v0598470;Name=Lj3g3v0598470.1;sequencetype=Protein coding;annotation=Nucleotide-diphospho-sugar transferase family protein [Theobroma cacao] gi|508704646|gb|EOX96542.1|
20180309-Lj-allsets-ratio_mean_Root_width_80_day001.hdf5	chr3	6459144	3.19634e-07	20	2.77928e-07	1.19509e-05	0.00352568	TRUE	6458674	6460291	-	-470	in gene	Lj3g3v0598490	gene	Non-coding	NA	ID=Lj3g3v0598490;Name=gene.Ljchr3_pseudomol_20120830.path1.g3vene1117;sequencetype=Non-coding
20180309-Lj-allsets-ratio_mean_Root_width_80_day001.hdf5	chr3	6459144	3.19634e-07	20	2.77928e-07	1.19509e-05	0.00352568	TRUE	6458674	6460291	-	-470	in feature	Lj3g3v0598490.1	mRNA	Non-coding		ID=Lj3g3v0598490.1;Parent=Lj3g3v0598490;Name=Lj3g3v0598490.1;sequencetype=Non-coding;annotation=NoHit
20180309-Lj-allsets-ratio_mean_Root_width_80_day001.hdf5	chr3	6459144	3.19634e-07	20	2.77928e-07	1.19509e-05	0.00352568	TRUE	6462816	6466107	-	3672	downstream	Lj3g3v0599510	gene	Protein coding	NA	ID=Lj3g3v0599510;Name=gene.g45691.t1;sequencetype=Protein coding
20180309-Lj-allsets-ratio_mean_Root_width_80_day001.hdf5	chr3	6459144	3.19634e-07	20	2.77928e-07	1.19509e-05	0.00352568	TRUE	6462816	6466107	-	3672	downstream	Lj3g3v0599510.1	mRNA	Protein coding	Nucleotide-diphospho-sugar transferase family protein	ID=Lj3g3v0599510.1;Parent=Lj3g3v0599510;Name=Lj3g3v0599510.1;sequencetype=Protein coding;annotation=Nucleotide-diphospho-sugar transferase family protein [Theobroma cacao] gi|508704646|gb|EOX96542.1|
20180309-Lj-allsets-ratio_mean_Root_linearity_day006.hdf5	chr1	58592309	3.28859e-07	12	2.77921e-07	0.000345734	0.000362969	TRUE	58577235	58589016	+	15074	downstream	Lj1g3v4833890	gene	Protein coding	NA	ID=Lj1g3v4833890;Name=NODE_16450_length_1020_cov_32.977451.path1;sequencetype=Protein coding
20180309-Lj-allsets-ratio_mean_Root_linearity_day006.hdf5	chr1	58592309	3.28859e-07	12	2.77921e-07	0.000345734	0.000362969	TRUE	58577235	58589016	+	15074	downstream	Lj1g3v4833890.1	mRNA	Protein coding	PREDICTED: long chain acyl-CoA synthetase 1-like	ID=Lj1g3v4833890.1;Parent=Lj1g3v4833890;Name=Lj1g3v4833890.1;sequencetype=Protein coding;annotation=PREDICTED: long chain acyl-CoA synthetase 1-like [Glycine max] gi|356505647|ref|XP_003521601.1|
20180309-Lj-allsets-ratio_mean_Root_linearity_day006.hdf5	chr1	58592309	3.28859e-07	12	2.77921e-07	0.000345734	0.000362969	TRUE	58580245	58589921	+	12064	downstream	Lj1g3v4833910	gene	Protein coding	NA	ID=Lj1g3v4833910;Name=NODE_55138_length_693_cov_10.535354.path2;sequencetype=Protein coding
20180309-Lj-allsets-ratio_mean_Root_linearity_day006.hdf5	chr1	58592309	3.28859e-07	12	2.77921e-07	0.000345734	0.000362969	TRUE	58580245	58589921	+	12064	downstream	Lj1g3v4833910.1	mRNA	Protein coding	PREDICTED: long chain acyl-CoA synthetase 1-like	ID=Lj1g3v4833910.1;Parent=Lj1g3v4833910;Name=Lj1g3v4833910.1;sequencetype=Protein coding;annotation=PREDICTED: long chain acyl-CoA synthetase 1-like [Cicer arietinum] gi|502112779|ref|XP_004494441.1|
20180309-Lj-allsets-ratio_mean_Root_linearity_day006.hdf5	chr1	58592309	3.28859e-07	12	2.77921e-07	0.000345734	0.000362969	TRUE	58591542	58595872	-	-767	in gene	Lj1g3v4834030	gene	Protein coding	NA	ID=Lj1g3v4834030;Name=CUFF.33570;sequencetype=Protein coding
20180309-Lj-allsets-ratio_mean_Root_linearity_day006.hdf5	chr1	58592309	3.28859e-07	12	2.77921e-07	0.000345734	0.000362969	TRUE	58591542	58595872	-	-767	in feature	Lj1g3v4834030.1	mRNA	Protein coding	ATP-dependent RNA helicase-like protein	ID=Lj1g3v4834030.1;Parent=Lj1g3v4834030;Name=Lj1g3v4834030.1;sequencetype=Protein coding;annotation=ATP-dependent RNA helicase-like protein [Medicago truncatula] gi|357442187|ref|XP_003591371.1|
20180309-Lj-allsets-ratio_mean_Root_linearity_day006.hdf5	chr1	58592309	3.28859e-07	12	2.77921e-07	0.000345734	0.000362969	TRUE	58591542	58593182	-	-767	in feature	Lj1g3v4834030.2	mRNA	Protein coding	ATP-dependent RNA helicase-like protein	ID=Lj1g3v4834030.2;Parent=Lj1g3v4834030;Name=Lj1g3v4834030.2;sequencetype=Protein coding;annotation=ATP-dependent RNA helicase-like protein [Medicago truncatula] gi|357442187|ref|XP_003591371.1|
20180309-Lj-allsets-ratio_median_Root_angle_day003.hdf5	chr6	19867974	3.30164e-07	17	2.7794e-07	0.00083382	0.000151132	TRUE	19862664	19867639	+	5310	downstream	Lj6g3v1764540	gene	Non-coding	NA	ID=Lj6g3v1764540;Name=CUFF.59910;sequencetype=Non-coding
20180309-Lj-allsets-ratio_median_Root_angle_day003.hdf5	chr6	19867974	3.30164e-07	17	2.7794e-07	0.00083382	0.000151132	TRUE	19862664	19867639	+	5310	downstream	Lj6g3v1764540.1	mRNA	Protein coding	PREDICTED: rho GDP-dissociation inhibitor 1-like	ID=Lj6g3v1764540.1;Parent=Lj6g3v1764540;Name=Lj6g3v1764540.1;sequencetype=Protein coding;annotation=PREDICTED: rho GDP-dissociation inhibitor 1-like [Glycine max] gi|356555726|ref|XP_003546181.1|
20180309-Lj-allsets-ratio_median_Root_angle_day003.hdf5	chr6	19867974	3.30164e-07	17	2.7794e-07	0.00083382	0.000151132	TRUE	19865683	19866464	+	2291	downstream	Lj6g3v1764540.2	mRNA	Non-coding		ID=Lj6g3v1764540.2;Parent=Lj6g3v1764540;Name=Lj6g3v1764540.2;sequencetype=Non-coding;annotation=NoHit
20180309-Lj-allsets-ratio_median_Root_angle_day003.hdf5	chr6	19867974	3.30164e-07	17	2.7794e-07	0.00083382	0.000151132	TRUE	19871680	19871956	+	-3706	upstream	Lj6g3v1764550	gene	Non-coding	NA	ID=Lj6g3v1764550;Name=CUFF.59908;sequencetype=Non-coding
20180309-Lj-allsets-ratio_median_Root_angle_day003.hdf5	chr6	19867974	3.30164e-07	17	2.7794e-07	0.00083382	0.000151132	TRUE	19871680	19871956	+	-3706	upstream	Lj6g3v1764550.1	mRNA	Non-coding		ID=Lj6g3v1764550.1;Parent=Lj6g3v1764550;Name=Lj6g3v1764550.1;sequencetype=Non-coding;annotation=NoHit
20180309-Lj-allsets-ratio_mean_Relative_root_growth_rate_day004-day005.hdf5	chr0	116686893	3.38002e-07	12	2.77928e-07	0.000126735	0.000590365	TRUE	116683626	116687006	+	3267	in gene	Lj0g3v0225989	gene	Protein coding	NA	ID=Lj0g3v0225989;Name=CUFF.14714;sequencetype=Protein coding
20180309-Lj-allsets-ratio_mean_Relative_root_growth_rate_day004-day005.hdf5	chr0	116686893	3.38002e-07	12	2.77928e-07	0.000126735	0.000590365	TRUE	116683626	116687006	+	3267	in feature	Lj0g3v0225989.1	mRNA	Protein coding	PREDICTED: GDSL esterase/lipase At5g33370-like	ID=Lj0g3v0225989.1;Parent=Lj0g3v0225989;Name=Lj0g3v0225989.1;sequencetype=Protein coding;annotation=PREDICTED: GDSL esterase/lipase At5g33370-like [Cicer arietinum] gi|502164821|ref|XP_004513280.1|
20180309-Lj-allsets-ratio_mean_Relative_root_growth_rate_day004-day005.hdf5	chr0	116686893	3.38002e-07	12	2.77928e-07	0.000126735	0.000590365	TRUE	116685450	116687006	+	1443	in feature	Lj0g3v0225989.2	mRNA	Protein coding	PREDICTED: GDSL esterase/lipase At5g33370-like	ID=Lj0g3v0225989.2;Parent=Lj0g3v0225989;Name=Lj0g3v0225989.2;sequencetype=Protein coding;annotation=PREDICTED: GDSL esterase/lipase At5g33370-like [Cicer arietinum] gi|502164821|ref|XP_004513280.1|
20180309-Lj-allsets-ratio_median_Root_linearity_day006.hdf5	chr1	41562478	3.43158e-07	10	2.77921e-07	0.000852107	8.75694e-05	TRUE	41557415	41558222	+	5063	downstream	Lj1g3v3608390	gene	repeat	NA	ID=Lj1g3v3608390;Name=CUFF.30966;sequencetype=repeat
20180309-Lj-allsets-ratio_median_Root_linearity_day006.hdf5	chr1	41562478	3.43158e-07	10	2.77921e-07	0.000852107	8.75694e-05	TRUE	41557415	41558222	+	5063	downstream	Lj1g3v3608390.1	mRNA	repeat		ID=Lj1g3v3608390.1;Parent=Lj1g3v3608390;Name=Lj1g3v3608390.1;sequencetype=repeat;annotation=NoHit
20180309-Lj-allsets-ratio_median_Root_linearity_day006.hdf5	chr1	41562478	3.43158e-07	10	2.77921e-07	0.000852107	8.75694e-05	TRUE	41558417	41562572	+	4061	in gene	Lj1g3v3608400	gene	Protein coding	NA	ID=Lj1g3v3608400;Name=CUFF.30983;sequencetype=Protein coding
20180309-Lj-allsets-ratio_median_Root_linearity_day006.hdf5	chr1	41562478	3.43158e-07	10	2.77921e-07	0.000852107	8.75694e-05	TRUE	41558417	41562572	+	4061	in feature	Lj1g3v3608400.1	mRNA	Protein coding	PREDICTED: neuroguidin-like	ID=Lj1g3v3608400.1;Parent=Lj1g3v3608400;Name=Lj1g3v3608400.1;sequencetype=Protein coding;annotation=PREDICTED: neuroguidin-like [Glycine max] gi|356510136|ref|XP_003523796.1|
20180309-Lj-allsets-ratio_median_Root_linearity_day006.hdf5	chr1	41562478	3.43158e-07	10	2.77921e-07	0.000852107	8.75694e-05	TRUE	41558417	41562572	+	4061	in feature	Lj1g3v3608400.2	mRNA	Protein coding	PREDICTED: neuroguidin-like	ID=Lj1g3v3608400.2;Parent=Lj1g3v3608400;Name=Lj1g3v3608400.2;sequencetype=Protein coding;annotation=PREDICTED: neuroguidin-like [Glycine max] gi|356510136|ref|XP_003523796.1|
20180309-Lj-allsets-ratio_median_Root_linearity_day006.hdf5	chr1	41562478	3.43158e-07	10	2.77921e-07	0.000852107	8.75694e-05	TRUE	41564436	41570974	+	-1958	upstream	Lj1g3v3608410	gene	Protein coding	NA	ID=Lj1g3v3608410;Name=CUFF.30980;sequencetype=Protein coding
20180309-Lj-allsets-ratio_median_Root_linearity_day006.hdf5	chr1	41562478	3.43158e-07	10	2.77921e-07	0.000852107	8.75694e-05	TRUE	41564436	41570974	+	-1958	upstream	Lj1g3v3608410.1	mRNA	Protein coding	PREDICTED: dynamin-related protein 1E-like isoform 1	ID=Lj1g3v3608410.1;Parent=Lj1g3v3608410;Name=Lj1g3v3608410.1;sequencetype=Protein coding;annotation=PREDICTED: dynamin-related protein 1E-like isoform 1 [Glycine max] gi|356527252|ref|XP_003532226.1|
20180309-Lj-allsets-ratio_mean_Root_width_80_day001.hdf5	chr0	71375577	3.52758e-07	14	2.77928e-07	1.19509e-05	0.00352568	TRUE	71376344	71378370	-	767	downstream	Lj0g3v0152909	gene	Protein coding	NA	ID=Lj0g3v0152909;Name=CUFF.9456;sequencetype=Protein coding
20180309-Lj-allsets-ratio_mean_Root_width_80_day001.hdf5	chr0	71375577	3.52758e-07	14	2.77928e-07	1.19509e-05	0.00352568	TRUE	71376344	71378370	-	767	downstream	Lj0g3v0152909.1	mRNA	Protein coding	PREDICTED: LOW QUALITY PROTEIN: F-box protein SKP2B-like	ID=Lj0g3v0152909.1;Parent=Lj0g3v0152909;Name=Lj0g3v0152909.1;sequencetype=Protein coding;annotation=PREDICTED: LOW QUALITY PROTEIN: F-box protein SKP2B-like [Glycine max] gi|356507616|ref|XP_003522560.1|
20180309-Lj-allsets-ratio_mean_Root_width_80_day001.hdf5	chr0	71375576	3.52758e-07	14	2.77928e-07	1.19509e-05	0.00352568	TRUE	71376344	71378370	-	768	downstream	Lj0g3v0152909	gene	Protein coding	NA	ID=Lj0g3v0152909;Name=CUFF.9456;sequencetype=Protein coding
20180309-Lj-allsets-ratio_mean_Root_width_80_day001.hdf5	chr0	71375576	3.52758e-07	14	2.77928e-07	1.19509e-05	0.00352568	TRUE	71376344	71378370	-	768	downstream	Lj0g3v0152909.1	mRNA	Protein coding	PREDICTED: LOW QUALITY PROTEIN: F-box protein SKP2B-like	ID=Lj0g3v0152909.1;Parent=Lj0g3v0152909;Name=Lj0g3v0152909.1;sequencetype=Protein coding;annotation=PREDICTED: LOW QUALITY PROTEIN: F-box protein SKP2B-like [Glycine max] gi|356507616|ref|XP_003522560.1|
20180309-Lj-allsets-ratio_median_Relative_root_growth_rate_day002-day003.hdf5	chr2	12330026	3.53918e-07	11	2.77954e-07	0.000342439	0.000342285	TRUE	12321393	12325532	+	8633	downstream	Lj2g3v0777190	gene	Protein coding	NA	ID=Lj2g3v0777190;Name=CUFF.35411;sequencetype=Protein coding
20180309-Lj-allsets-ratio_median_Relative_root_growth_rate_day002-day003.hdf5	chr2	12330026	3.53918e-07	11	2.77954e-07	0.000342439	0.000342285	TRUE	12321393	12325532	+	8633	downstream	Lj2g3v0777190.1	mRNA	Protein coding	PREDICTED: aldehyde dehydrogenase family 2 member C4-like	ID=Lj2g3v0777190.1;Parent=Lj2g3v0777190;Name=Lj2g3v0777190.1;sequencetype=Protein coding;annotation=PREDICTED: aldehyde dehydrogenase family 2 member C4-like [Glycine max] gi|356520527|ref|XP_003528913.1|
20180309-Lj-allsets-ratio_median_Relative_root_growth_rate_day002-day003.hdf5	chr2	12330026	3.53918e-07	11	2.77954e-07	0.000342439	0.000342285	TRUE	12326556	12327143	+	3470	downstream	Lj2g3v0777210	gene	Protein coding	NA	ID=Lj2g3v0777210;Name=gene.Ljchr2_pseudomol_20120830.path1.g3vene2350;sequencetype=Protein coding
20180309-Lj-allsets-ratio_median_Relative_root_growth_rate_day002-day003.hdf5	chr2	12330026	3.53918e-07	11	2.77954e-07	0.000342439	0.000342285	TRUE	12326556	12327143	+	3470	downstream	Lj2g3v0777210.1	mRNA	Protein coding	SfiI-subtelomeric fragment related protein family member	ID=Lj2g3v0777210.1;Parent=Lj2g3v0777210;Name=Lj2g3v0777210.1;sequencetype=Protein coding;annotation=SfiI-subtelomeric fragment related protein family member [Theileria annulata strain Ankara] gi|84994380|ref|XP_951912.1|
20180309-Lj-allsets-ratio_median_Relative_root_growth_rate_day002-day003.hdf5	chr2	12330026	3.53918e-07	11	2.77954e-07	0.000342439	0.000342285	TRUE	12330907	12331574	+	-881	upstream	Lj2g3v0777230	gene	Non-coding	NA	ID=Lj2g3v0777230;Name=CUFF.35415;sequencetype=Non-coding
20180309-Lj-allsets-ratio_median_Relative_root_growth_rate_day002-day003.hdf5	chr2	12330026	3.53918e-07	11	2.77954e-07	0.000342439	0.000342285	TRUE	12330907	12331574	+	-881	upstream	Lj2g3v0777230.1	mRNA	Non-coding		ID=Lj2g3v0777230.1;Parent=Lj2g3v0777230;Name=Lj2g3v0777230.1;sequencetype=Non-coding;annotation=NoHit
20180309-Lj-allsets-ratio_median_Relative_root_growth_rate_day002-day003.hdf5	chr2	12330026	3.53918e-07	11	2.77954e-07	0.000342439	0.000342285	TRUE	12325696	12326175	-	-4330	upstream	Lj2g3v0777200	gene	Protein coding	NA	ID=Lj2g3v0777200;Name=CUFF.35412;sequencetype=Protein coding
20180309-Lj-allsets-ratio_median_Relative_root_growth_rate_day002-day003.hdf5	chr2	12330026	3.53918e-07	11	2.77954e-07	0.000342439	0.000342285	TRUE	12325696	12326175	-	-4330	upstream	Lj2g3v0777200.1	mRNA	Protein coding	Arabinogalactan peptide	ID=Lj2g3v0777200.1;Parent=Lj2g3v0777200;Name=Lj2g3v0777200.1;sequencetype=Protein coding;annotation=Arabinogalactan peptide [Medicago truncatula] gi|357500477|ref|XP_003620527.1|
20180309-Lj-allsets-ratio_median_Relative_root_growth_rate_day002-day003.hdf5	chr2	12330026	3.53918e-07	11	2.77954e-07	0.000342439	0.000342285	TRUE	12329649	12330299	-	-377	in gene	Lj2g3v0777220	gene	Protein coding	NA	ID=Lj2g3v0777220;Name=CUFF.35413;sequencetype=Protein coding
20180309-Lj-allsets-ratio_median_Relative_root_growth_rate_day002-day003.hdf5	chr2	12330026	3.53918e-07	11	2.77954e-07	0.000342439	0.000342285	TRUE	12329649	12330299	-	-377	in feature	Lj2g3v0777220.1	mRNA	Protein coding	PREDICTED: arabinogalactan peptide 22-like	ID=Lj2g3v0777220.1;Parent=Lj2g3v0777220;Name=Lj2g3v0777220.1;sequencetype=Protein coding;annotation=PREDICTED: arabinogalactan peptide 22-like [Glycine max] gi|356520575|ref|XP_003528937.1|
20180309-Lj-allsets-ratio_median_Root_angle_day003.hdf5	chr0	190547230	3.62291e-07	17	2.7794e-07	0.00083382	0.000158962	TRUE	190540146	190542627	+	7084	downstream	Lj0g3v0361669	gene	Non-coding	NA	ID=Lj0g3v0361669;Name=CUFF.24912;sequencetype=Non-coding
20180309-Lj-allsets-ratio_median_Root_angle_day003.hdf5	chr0	190547230	3.62291e-07	17	2.7794e-07	0.00083382	0.000158962	TRUE	190540146	190542627	+	7084	downstream	Lj0g3v0361669.1	mRNA	Non-coding		ID=Lj0g3v0361669.1;Parent=Lj0g3v0361669;Name=Lj0g3v0361669.1;sequencetype=Non-coding;annotation=NoHit
20180309-Lj-allsets-ratio_median_Root_angle_day003.hdf5	chr0	190547230	3.62291e-07	17	2.7794e-07	0.00083382	0.000158962	TRUE	190548885	190549514	-	1655	downstream	Lj0g3v0361689	gene	Non-coding	NA	ID=Lj0g3v0361689;Name=gene.g28412.t1;sequencetype=Non-coding
20180309-Lj-allsets-ratio_median_Root_angle_day003.hdf5	chr0	190547230	3.62291e-07	17	2.7794e-07	0.00083382	0.000158962	TRUE	190548885	190549514	-	1655	downstream	Lj0g3v0361689.1	mRNA		NA	ID=Lj0g3v0361689.1;Parent=Lj0g3v0361689;Name=Lj0g3v0361689.1
20180309-Lj-allsets-ratio_median_Root_angle_day003.hdf5	chr0	190547230	3.62291e-07	17	2.7794e-07	0.00083382	0.000158962	TRUE	190552070	190554161	-	4840	downstream	Lj0g3v0361699	gene	Protein coding	NA	ID=Lj0g3v0361699;Name=CUFF.24915;sequencetype=Protein coding
20180309-Lj-allsets-ratio_median_Root_angle_day003.hdf5	chr0	190547230	3.62291e-07	17	2.7794e-07	0.00083382	0.000158962	TRUE	190552070	190554161	-	4840	downstream	Lj0g3v0361699.1	mRNA	Protein coding	PREDICTED: xylosyltransferase 1-like	ID=Lj0g3v0361699.1;Parent=Lj0g3v0361699;Name=Lj0g3v0361699.1;sequencetype=Protein coding;annotation=PREDICTED: xylosyltransferase 1-like [Glycine max] gi|356529050|ref|XP_003533110.1|
20180309-Lj-allsets-ratio_median_Root_angle_day003.hdf5	chr0	162729222	3.62291e-07	17	2.7794e-07	0.00083382	0.000158962	TRUE	162726923	162727209	+	2299	downstream	Lj0g3v0311629	gene	Non-coding	NA	ID=Lj0g3v0311629;Name=CUFF.21029;sequencetype=Non-coding
20180309-Lj-allsets-ratio_median_Root_angle_day003.hdf5	chr0	162729222	3.62291e-07	17	2.7794e-07	0.00083382	0.000158962	TRUE	162726923	162727209	+	2299	downstream	Lj0g3v0311629.1	mRNA	Non-coding		ID=Lj0g3v0311629.1;Parent=Lj0g3v0311629;Name=Lj0g3v0311629.1;sequencetype=Non-coding;annotation=NoHit
20180309-Lj-allsets-ratio_median_Root_angle_day003.hdf5	chr0	162729222	3.62291e-07	17	2.7794e-07	0.00083382	0.000158962	TRUE	162732709	162735363	+	-3487	upstream	Lj0g3v0311649	gene	Non-coding	NA	ID=Lj0g3v0311649;Name=CUFF.21032;sequencetype=Non-coding
20180309-Lj-allsets-ratio_median_Root_angle_day003.hdf5	chr0	162729222	3.62291e-07	17	2.7794e-07	0.00083382	0.000158962	TRUE	162732709	162735363	+	-3487	upstream	Lj0g3v0311649.1	mRNA	Non-coding		ID=Lj0g3v0311649.1;Parent=Lj0g3v0311649;Name=Lj0g3v0311649.1;sequencetype=Non-coding;annotation=NoHit
20180309-Lj-allsets-ratio_median_Root_angle_day003.hdf5	chr0	162729222	3.62291e-07	17	2.7794e-07	0.00083382	0.000158962	TRUE	162728385	162729480	-	-837	in gene	Lj0g3v0311639	gene	Protein coding	NA	ID=Lj0g3v0311639;Name=CUFF.21030;sequencetype=Protein coding
20180309-Lj-allsets-ratio_median_Root_angle_day003.hdf5	chr0	162729222	3.62291e-07	17	2.7794e-07	0.00083382	0.000158962	TRUE	162728385	162729480	-	-837	in feature	Lj0g3v0311639.1	mRNA	Protein coding	PREDICTED: probable receptor-like protein kinase At1g67000-like	ID=Lj0g3v0311639.1;Parent=Lj0g3v0311639;Name=Lj0g3v0311639.1;sequencetype=Protein coding;annotation=PREDICTED: probable receptor-like protein kinase At1g67000-like [Glycine max] gi|356551221|ref|XP_003543976.1|
20180309-Lj-allsets-ratio_median_Root_angle_day003.hdf5	chr1	3714863	3.62291e-07	17	2.7794e-07	0.00083382	0.000158962	TRUE	3711997	3712556	+	2866	downstream	Lj1g3v0318280	gene	Protein coding	NA	ID=Lj1g3v0318280;Name=TC75445.path1;sequencetype=Protein coding
20180309-Lj-allsets-ratio_median_Root_angle_day003.hdf5	chr1	3714863	3.62291e-07	17	2.7794e-07	0.00083382	0.000158962	TRUE	3711997	3712556	+	2866	downstream	Lj1g3v0318280.1	mRNA	Protein coding	cetolactate synthase large subunit	ID=Lj1g3v0318280.1;Parent=Lj1g3v0318280;Name=Lj1g3v0318280.1;sequencetype=Protein coding;annotation=acetolactate synthase large subunit [Enterobacter asburiae LF7a] gi|345297856|ref|YP_004827214.1|
20180309-Lj-allsets-ratio_median_Root_angle_day003.hdf5	chr1	3714863	3.62291e-07	17	2.7794e-07	0.00083382	0.000158962	TRUE	3703985	3710674	-	-10878	upstream	Lj1g3v0318250	gene	Protein coding	NA	ID=Lj1g3v0318250;Name=CUFF.25528;sequencetype=Protein coding
20180309-Lj-allsets-ratio_median_Root_angle_day003.hdf5	chr1	3714863	3.62291e-07	17	2.7794e-07	0.00083382	0.000158962	TRUE	3703985	3710674	-	-10878	upstream	Lj1g3v0318250.1	mRNA	Protein coding	Translation initiation factor IF-2	ID=Lj1g3v0318250.1;Parent=Lj1g3v0318250;Name=Lj1g3v0318250.1;sequencetype=Protein coding;annotation=Translation initiation factor IF-2 [Theobroma cacao] gi|508782491|gb|EOY29747.1|
20180309-Lj-allsets-ratio_median_Root_angle_day003.hdf5	chr1	3714863	3.62291e-07	17	2.7794e-07	0.00083382	0.000158962	TRUE	3703985	3710790	-	-10878	upstream	Lj1g3v0318250.2	mRNA	Protein coding	Translation initiation factor IF-2	ID=Lj1g3v0318250.2;Parent=Lj1g3v0318250;Name=Lj1g3v0318250.2;sequencetype=Protein coding;annotation=Translation initiation factor IF-2 [Theobroma cacao] gi|508782491|gb|EOY29747.1|
20180309-Lj-allsets-ratio_median_Root_angle_day003.hdf5	chr1	3714863	3.62291e-07	17	2.7794e-07	0.00083382	0.000158962	TRUE	3712905	3715970	-	-1958	in gene	Lj1g3v0318290	gene	Protein coding	NA	ID=Lj1g3v0318290;Name=CUFF.25531;sequencetype=Protein coding
20180309-Lj-allsets-ratio_median_Root_angle_day003.hdf5	chr1	3714863	3.62291e-07	17	2.7794e-07	0.00083382	0.000158962	TRUE	3712905	3715970	-	-1958	in feature	Lj1g3v0318290.1	mRNA	Protein coding	PREDICTED: probable glycosyltransferase At5g03795	ID=Lj1g3v0318290.1;Parent=Lj1g3v0318290;Name=Lj1g3v0318290.1;sequencetype=Protein coding;annotation=PREDICTED: probable glycosyltransferase At5g03795 [Glycine max] gi|356563757|ref|XP_003550126.1|
20180309-Lj-allsets-ratio_median_Root_angle_day003.hdf5	chr1	3714863	3.62291e-07	17	2.7794e-07	0.00083382	0.000158962	TRUE	3712905	3716529	-	-1958	in feature	Lj1g3v0318290.2	mRNA	Protein coding	PREDICTED: probable glycosyltransferase At5g03795	ID=Lj1g3v0318290.2;Parent=Lj1g3v0318290;Name=Lj1g3v0318290.2;sequencetype=Protein coding;annotation=PREDICTED: probable glycosyltransferase At5g03795 [Glycine max] gi|356563757|ref|XP_003550126.1|
20180309-Lj-allsets-ratio_median_Root_angle_day003.hdf5	chr1	3869554	3.62291e-07	17	2.7794e-07	0.00083382	0.000158962	TRUE	3864857	3865051	+	4697	downstream	Lj1g3v0318560	gene	Non-coding	NA	ID=Lj1g3v0318560;Name=NODE_99358_length_141_cov_8.382978.path2;sequencetype=Non-coding
20180309-Lj-allsets-ratio_median_Root_angle_day003.hdf5	chr1	3869554	3.62291e-07	17	2.7794e-07	0.00083382	0.000158962	TRUE	3864857	3865051	+	4697	downstream	Lj1g3v0318560.1	mRNA	Non-coding		ID=Lj1g3v0318560.1;Parent=Lj1g3v0318560;Name=Lj1g3v0318560.1;sequencetype=Non-coding;annotation=NoHit
20180309-Lj-allsets-ratio_median_Root_angle_day003.hdf5	chr1	3869554	3.62291e-07	17	2.7794e-07	0.00083382	0.000158962	TRUE	3871393	3871740	+	-1839	upstream	Lj1g3v0318610	gene	Non-coding	NA	ID=Lj1g3v0318610;Name=CUFF.25558;sequencetype=Non-coding
20180309-Lj-allsets-ratio_median_Root_angle_day003.hdf5	chr1	3869554	3.62291e-07	17	2.7794e-07	0.00083382	0.000158962	TRUE	3871393	3871740	+	-1839	upstream	Lj1g3v0318610.1	mRNA	Non-coding		ID=Lj1g3v0318610.1;Parent=Lj1g3v0318610;Name=Lj1g3v0318610.1;sequencetype=Non-coding;annotation=NoHit
20180309-Lj-allsets-ratio_median_Root_angle_day003.hdf5	chr1	3869554	3.62291e-07	17	2.7794e-07	0.00083382	0.000158962	TRUE	3873262	3877679	+	-3708	upstream	Lj1g3v0318630	gene	Protein coding	NA	ID=Lj1g3v0318630;Name=CUFF.25565;sequencetype=Protein coding
20180309-Lj-allsets-ratio_median_Root_angle_day003.hdf5	chr1	3869554	3.62291e-07	17	2.7794e-07	0.00083382	0.000158962	TRUE	3873262	3877679	+	-3708	upstream	Lj1g3v0318630.1	mRNA	Protein coding	Histone deacetylase	ID=Lj1g3v0318630.1;Parent=Lj1g3v0318630;Name=Lj1g3v0318630.1;sequencetype=Protein coding;annotation=Histone deacetylase [Medicago truncatula] gi|357461841|ref|XP_003601202.1|
20180309-Lj-allsets-ratio_median_Root_angle_day003.hdf5	chr1	3869554	3.62291e-07	17	2.7794e-07	0.00083382	0.000158962	TRUE	3864998	3865361	-	-4556	upstream	Lj1g3v0318570	gene	repeat	NA	ID=Lj1g3v0318570;Name=NODE_99357_length_310_cov_34.464516.path5;sequencetype=repeat
20180309-Lj-allsets-ratio_median_Root_angle_day003.hdf5	chr1	3869554	3.62291e-07	17	2.7794e-07	0.00083382	0.000158962	TRUE	3864998	3865361	-	-4556	upstream	Lj1g3v0318570.1	mRNA	repeat		ID=Lj1g3v0318570.1;Parent=Lj1g3v0318570;Name=Lj1g3v0318570.1;sequencetype=repeat;annotation=NoHit
20180309-Lj-allsets-ratio_median_Root_angle_day003.hdf5	chr1	3869554	3.62291e-07	17	2.7794e-07	0.00083382	0.000158962	TRUE	3865554	3866357	-	-4000	upstream	Lj1g3v0318580	gene	repeat	NA	ID=Lj1g3v0318580;Name=NODE_67428_length_479_cov_20.780794.path5;sequencetype=repeat
20180309-Lj-allsets-ratio_median_Root_angle_day003.hdf5	chr1	3869554	3.62291e-07	17	2.7794e-07	0.00083382	0.000158962	TRUE	3865554	3866357	-	-4000	upstream	Lj1g3v0318580.1	mRNA	repeat		ID=Lj1g3v0318580.1;Parent=Lj1g3v0318580;Name=Lj1g3v0318580.1;sequencetype=repeat;annotation=NoHit
20180309-Lj-allsets-ratio_median_Root_angle_day003.hdf5	chr1	3869554	3.62291e-07	17	2.7794e-07	0.00083382	0.000158962	TRUE	3866583	3866993	-	-2971	upstream	Lj1g3v0318590	gene	Non-coding	NA	ID=Lj1g3v0318590;Name=CUFF.25556;sequencetype=Non-coding
20180309-Lj-allsets-ratio_median_Root_angle_day003.hdf5	chr1	3869554	3.62291e-07	17	2.7794e-07	0.00083382	0.000158962	TRUE	3866583	3866993	-	-2971	upstream	Lj1g3v0318590.1	mRNA	Non-coding		ID=Lj1g3v0318590.1;Parent=Lj1g3v0318590;Name=Lj1g3v0318590.1;sequencetype=Non-coding;annotation=NoHit
20180309-Lj-allsets-ratio_median_Root_angle_day003.hdf5	chr1	3869554	3.62291e-07	17	2.7794e-07	0.00083382	0.000158962	TRUE	3870119	3871003	-	565	downstream	Lj1g3v0318600	gene	Protein coding	NA	ID=Lj1g3v0318600;Name=CUFF.25557;sequencetype=Protein coding
20180309-Lj-allsets-ratio_median_Root_angle_day003.hdf5	chr1	3869554	3.62291e-07	17	2.7794e-07	0.00083382	0.000158962	TRUE	3870119	3871003	-	565	downstream	Lj1g3v0318600.1	mRNA	Protein coding	RNA-directed DNA polymerase (Reverse transcriptase)	ID=Lj1g3v0318600.1;Parent=Lj1g3v0318600;Name=Lj1g3v0318600.1;sequencetype=Protein coding;annotation=RNA-directed DNA polymerase (Reverse transcriptase); Ribonuclease H [Medicago truncatula] gi|124359510|gb|ABD28627.2|
20180309-Lj-allsets-ratio_median_Root_angle_day003.hdf5	chr1	3869554	3.62291e-07	17	2.7794e-07	0.00083382	0.000158962	TRUE	3872236	3872881	-	2682	downstream	Lj1g3v0318620	gene	Non-coding	NA	ID=Lj1g3v0318620;Name=CUFF.25559;sequencetype=Non-coding
20180309-Lj-allsets-ratio_median_Root_angle_day003.hdf5	chr1	3869554	3.62291e-07	17	2.7794e-07	0.00083382	0.000158962	TRUE	3872236	3872881	-	2682	downstream	Lj1g3v0318620.1	mRNA	Non-coding		ID=Lj1g3v0318620.1;Parent=Lj1g3v0318620;Name=Lj1g3v0318620.1;sequencetype=Non-coding;annotation=NoHit
20180309-Lj-allsets-ratio_median_Root_angle_day003.hdf5	chr1	3822506	3.62291e-07	17	2.7794e-07	0.00083382	0.000158962	TRUE	3823496	3823882	+	-990	upstream	Lj1g3v0318480	gene	repeat	NA	ID=Lj1g3v0318480;Name=gene.Ljchr1_pseudomol_20120830.path1.g3vene778;sequencetype=repeat
20180309-Lj-allsets-ratio_median_Root_angle_day003.hdf5	chr1	3822506	3.62291e-07	17	2.7794e-07	0.00083382	0.000158962	TRUE	3823496	3823882	+	-990	upstream	Lj1g3v0318480.1	mRNA	repeat		ID=Lj1g3v0318480.1;Parent=Lj1g3v0318480;Name=Lj1g3v0318480.1;sequencetype=repeat;annotation=NoHit
20180309-Lj-allsets-ratio_median_Root_angle_day003.hdf5	chr1	3822506	3.62291e-07	17	2.7794e-07	0.00083382	0.000158962	TRUE	3813404	3818705	-	-9102	upstream	Lj1g3v0318460	gene	Protein coding	NA	ID=Lj1g3v0318460;Name=CUFF.25540;sequencetype=Protein coding
20180309-Lj-allsets-ratio_median_Root_angle_day003.hdf5	chr1	3822506	3.62291e-07	17	2.7794e-07	0.00083382	0.000158962	TRUE	3813404	3818705	-	-9102	upstream	Lj1g3v0318460.1	mRNA	Protein coding	Uncharacterized protein isoform 1	ID=Lj1g3v0318460.1;Parent=Lj1g3v0318460;Name=Lj1g3v0318460.1;sequencetype=Protein coding;annotation=Uncharacterized protein isoform 1 [Theobroma cacao] gi|508701861|gb|EOX93757.1|
20180309-Lj-allsets-ratio_median_Root_angle_day003.hdf5	chr1	3822506	3.62291e-07	17	2.7794e-07	0.00083382	0.000158962	TRUE	3821902	3823029	-	-604	in gene	Lj1g3v0318470	gene	repeat	NA	ID=Lj1g3v0318470;Name=CUFF.25541;sequencetype=repeat
20180309-Lj-allsets-ratio_median_Root_angle_day003.hdf5	chr1	3822506	3.62291e-07	17	2.7794e-07	0.00083382	0.000158962	TRUE	3821902	3823029	-	-604	in feature	Lj1g3v0318470.1	mRNA	repeat		ID=Lj1g3v0318470.1;Parent=Lj1g3v0318470;Name=Lj1g3v0318470.1;sequencetype=repeat;annotation=NoHit
20180309-Lj-allsets-ratio_median_Root_angle_day003.hdf5	chr1	3822506	3.62291e-07	17	2.7794e-07	0.00083382	0.000158962	TRUE	3824845	3829999	-	2339	downstream	Lj1g3v0318490	gene	Non-coding	NA	ID=Lj1g3v0318490;Name=CUFF.25546;sequencetype=Non-coding
20180309-Lj-allsets-ratio_median_Root_angle_day003.hdf5	chr1	3822506	3.62291e-07	17	2.7794e-07	0.00083382	0.000158962	TRUE	3824845	3829999	-	2339	downstream	Lj1g3v0318490.1	mRNA	Non-coding		ID=Lj1g3v0318490.1;Parent=Lj1g3v0318490;Name=Lj1g3v0318490.1;sequencetype=Non-coding;annotation=NoHit
20180309-Lj-allsets-ratio_median_Root_angle_day003.hdf5	chr1	3788660	3.62291e-07	17	2.7794e-07	0.00083382	0.000158962	TRUE	3784246	3785719	+	4414	downstream	Lj1g3v0318410	gene	Protein coding	NA	ID=Lj1g3v0318410;Name=CUFF.25693;sequencetype=Protein coding
20180309-Lj-allsets-ratio_median_Root_angle_day003.hdf5	chr1	3788660	3.62291e-07	17	2.7794e-07	0.00083382	0.000158962	TRUE	3784246	3785719	+	4414	downstream	Lj1g3v0318410.1	mRNA	Protein coding	PREDICTED: probable ribosome biogenesis protein RLP24-like	ID=Lj1g3v0318410.1;Parent=Lj1g3v0318410;Name=Lj1g3v0318410.1;sequencetype=Protein coding;annotation=PREDICTED: probable ribosome biogenesis protein RLP24-like [Glycine max] gi|356542711|ref|XP_003539809.1|
20180309-Lj-allsets-ratio_median_Root_angle_day003.hdf5	chr1	3788660	3.62291e-07	17	2.7794e-07	0.00083382	0.000158962	TRUE	3784246	3785719	+	4414	downstream	Lj1g3v0318410.2	mRNA	Protein coding	PREDICTED: probable ribosome biogenesis protein RLP24-like	ID=Lj1g3v0318410.2;Parent=Lj1g3v0318410;Name=Lj1g3v0318410.2;sequencetype=Protein coding;annotation=PREDICTED: probable ribosome biogenesis protein RLP24-like [Glycine max] gi|356542711|ref|XP_003539809.1|
20180309-Lj-allsets-ratio_median_Root_angle_day003.hdf5	chr1	3788660	3.62291e-07	17	2.7794e-07	0.00083382	0.000158962	TRUE	3784246	3785719	+	4414	downstream	Lj1g3v0318410.3	mRNA	Protein coding	PREDICTED: probable ribosome biogenesis protein RLP24-like	ID=Lj1g3v0318410.3;Parent=Lj1g3v0318410;Name=Lj1g3v0318410.3;sequencetype=Protein coding;annotation=PREDICTED: probable ribosome biogenesis protein RLP24-like [Glycine max] gi|356542711|ref|XP_003539809.1|
20180309-Lj-allsets-ratio_median_Root_angle_day003.hdf5	chr1	3788660	3.62291e-07	17	2.7794e-07	0.00083382	0.000158962	TRUE	3786675	3787135	+	1985	downstream	Lj1g3v0318420	gene	Non-coding	NA	ID=Lj1g3v0318420;Name=CUFF.25535;sequencetype=Non-coding
20180309-Lj-allsets-ratio_median_Root_angle_day003.hdf5	chr1	3788660	3.62291e-07	17	2.7794e-07	0.00083382	0.000158962	TRUE	3786675	3787135	+	1985	downstream	Lj1g3v0318420.1	mRNA	Non-coding		ID=Lj1g3v0318420.1;Parent=Lj1g3v0318420;Name=Lj1g3v0318420.1;sequencetype=Non-coding;annotation=NoHit
20180309-Lj-allsets-ratio_median_Root_angle_day003.hdf5	chr1	3788660	3.62291e-07	17	2.7794e-07	0.00083382	0.000158962	TRUE	3790560	3790675	-	1900	downstream	Lj1g3v0318430	gene	Non-coding	NA	ID=Lj1g3v0318430;Name=CUFF.25536;sequencetype=Non-coding
20180309-Lj-allsets-ratio_median_Root_angle_day003.hdf5	chr1	3788660	3.62291e-07	17	2.7794e-07	0.00083382	0.000158962	TRUE	3790560	3790675	-	1900	downstream	Lj1g3v0318430.1	mRNA	Non-coding		ID=Lj1g3v0318430.1;Parent=Lj1g3v0318430;Name=Lj1g3v0318430.1;sequencetype=Non-coding;annotation=NoHit
20180309-Lj-allsets-ratio_median_Root_angle_day003.hdf5	chr1	3789995	3.62291e-07	17	2.7794e-07	0.00083382	0.000158962	TRUE	3784246	3785719	+	5749	downstream	Lj1g3v0318410	gene	Protein coding	NA	ID=Lj1g3v0318410;Name=CUFF.25693;sequencetype=Protein coding
20180309-Lj-allsets-ratio_median_Root_angle_day003.hdf5	chr1	3789995	3.62291e-07	17	2.7794e-07	0.00083382	0.000158962	TRUE	3784246	3785719	+	5749	downstream	Lj1g3v0318410.1	mRNA	Protein coding	PREDICTED: probable ribosome biogenesis protein RLP24-like	ID=Lj1g3v0318410.1;Parent=Lj1g3v0318410;Name=Lj1g3v0318410.1;sequencetype=Protein coding;annotation=PREDICTED: probable ribosome biogenesis protein RLP24-like [Glycine max] gi|356542711|ref|XP_003539809.1|
20180309-Lj-allsets-ratio_median_Root_angle_day003.hdf5	chr1	3789995	3.62291e-07	17	2.7794e-07	0.00083382	0.000158962	TRUE	3784246	3785719	+	5749	downstream	Lj1g3v0318410.2	mRNA	Protein coding	PREDICTED: probable ribosome biogenesis protein RLP24-like	ID=Lj1g3v0318410.2;Parent=Lj1g3v0318410;Name=Lj1g3v0318410.2;sequencetype=Protein coding;annotation=PREDICTED: probable ribosome biogenesis protein RLP24-like [Glycine max] gi|356542711|ref|XP_003539809.1|
20180309-Lj-allsets-ratio_median_Root_angle_day003.hdf5	chr1	3789995	3.62291e-07	17	2.7794e-07	0.00083382	0.000158962	TRUE	3784246	3785719	+	5749	downstream	Lj1g3v0318410.3	mRNA	Protein coding	PREDICTED: probable ribosome biogenesis protein RLP24-like	ID=Lj1g3v0318410.3;Parent=Lj1g3v0318410;Name=Lj1g3v0318410.3;sequencetype=Protein coding;annotation=PREDICTED: probable ribosome biogenesis protein RLP24-like [Glycine max] gi|356542711|ref|XP_003539809.1|
20180309-Lj-allsets-ratio_median_Root_angle_day003.hdf5	chr1	3789995	3.62291e-07	17	2.7794e-07	0.00083382	0.000158962	TRUE	3786675	3787135	+	3320	downstream	Lj1g3v0318420	gene	Non-coding	NA	ID=Lj1g3v0318420;Name=CUFF.25535;sequencetype=Non-coding
20180309-Lj-allsets-ratio_median_Root_angle_day003.hdf5	chr1	3789995	3.62291e-07	17	2.7794e-07	0.00083382	0.000158962	TRUE	3786675	3787135	+	3320	downstream	Lj1g3v0318420.1	mRNA	Non-coding		ID=Lj1g3v0318420.1;Parent=Lj1g3v0318420;Name=Lj1g3v0318420.1;sequencetype=Non-coding;annotation=NoHit
20180309-Lj-allsets-ratio_median_Root_angle_day003.hdf5	chr1	3789995	3.62291e-07	17	2.7794e-07	0.00083382	0.000158962	TRUE	3790560	3790675	-	565	downstream	Lj1g3v0318430	gene	Non-coding	NA	ID=Lj1g3v0318430;Name=CUFF.25536;sequencetype=Non-coding
20180309-Lj-allsets-ratio_median_Root_angle_day003.hdf5	chr1	3789995	3.62291e-07	17	2.7794e-07	0.00083382	0.000158962	TRUE	3790560	3790675	-	565	downstream	Lj1g3v0318430.1	mRNA	Non-coding		ID=Lj1g3v0318430.1;Parent=Lj1g3v0318430;Name=Lj1g3v0318430.1;sequencetype=Non-coding;annotation=NoHit
20180309-Lj-allsets-ratio_median_Root_angle_day003.hdf5	chr1	3614640	3.62291e-07	17	2.7794e-07	0.00083382	0.000158962	TRUE	3609813	3610048	+	4827	downstream	Lj1g3v0318060	gene	Non-coding	NA	ID=Lj1g3v0318060;Name=CUFF.25545;sequencetype=Non-coding
20180309-Lj-allsets-ratio_median_Root_angle_day003.hdf5	chr1	3614640	3.62291e-07	17	2.7794e-07	0.00083382	0.000158962	TRUE	3609813	3610048	+	4827	downstream	Lj1g3v0318060.1	mRNA	Non-coding		ID=Lj1g3v0318060.1;Parent=Lj1g3v0318060;Name=Lj1g3v0318060.1;sequencetype=Non-coding;annotation=NoHit
20180309-Lj-allsets-ratio_median_Root_angle_day003.hdf5	chr1	3614640	3.62291e-07	17	2.7794e-07	0.00083382	0.000158962	TRUE	3610575	3613573	+	4065	downstream	Lj1g3v0318070	gene	Non-coding	NA	ID=Lj1g3v0318070;Name=CUFF.25547;sequencetype=Non-coding
20180309-Lj-allsets-ratio_median_Root_angle_day003.hdf5	chr1	3614640	3.62291e-07	17	2.7794e-07	0.00083382	0.000158962	TRUE	3610575	3613573	+	4065	downstream	Lj1g3v0318070.1	mRNA	Non-coding		ID=Lj1g3v0318070.1;Parent=Lj1g3v0318070;Name=Lj1g3v0318070.1;sequencetype=Non-coding;annotation=NoHit
20180309-Lj-allsets-ratio_median_Root_angle_day003.hdf5	chr1	3614640	3.62291e-07	17	2.7794e-07	0.00083382	0.000158962	TRUE	3617131	3618664	+	-2491	upstream	Lj1g3v0318090	gene	repeat	NA	ID=Lj1g3v0318090;Name=CUFF.25549;sequencetype=repeat
20180309-Lj-allsets-ratio_median_Root_angle_day003.hdf5	chr1	3614640	3.62291e-07	17	2.7794e-07	0.00083382	0.000158962	TRUE	3617131	3618664	+	-2491	upstream	Lj1g3v0318090.1	mRNA	repeat		ID=Lj1g3v0318090.1;Parent=Lj1g3v0318090;Name=Lj1g3v0318090.1;sequencetype=repeat;annotation=NoHit
20180309-Lj-allsets-ratio_median_Root_angle_day003.hdf5	chr1	3614640	3.62291e-07	17	2.7794e-07	0.00083382	0.000158962	TRUE	3607720	3609680	-	-6920	upstream	Lj1g3v0318050	gene	Protein coding	NA	ID=Lj1g3v0318050;Name=CUFF.25544;sequencetype=Protein coding
20180309-Lj-allsets-ratio_median_Root_angle_day003.hdf5	chr1	3614640	3.62291e-07	17	2.7794e-07	0.00083382	0.000158962	TRUE	3607720	3609680	-	-6920	upstream	Lj1g3v0318050.1	mRNA	Protein coding	PREDICTED: F-box/FBD/LRR-repeat protein At4g26340-like	ID=Lj1g3v0318050.1;Parent=Lj1g3v0318050;Name=Lj1g3v0318050.1;sequencetype=Protein coding;annotation=PREDICTED: F-box/FBD/LRR-repeat protein At4g26340-like [Glycine max] gi|356527370|ref|XP_003532284.1|
20180309-Lj-allsets-ratio_median_Root_angle_day003.hdf5	chr1	3614640	3.62291e-07	17	2.7794e-07	0.00083382	0.000158962	TRUE	3610575	3616632	-	-4065	in gene	Lj1g3v0318080	gene	Non-coding	NA	ID=Lj1g3v0318080;Name=CUFF.25548;sequencetype=Non-coding
20180309-Lj-allsets-ratio_median_Root_angle_day003.hdf5	chr1	3614640	3.62291e-07	17	2.7794e-07	0.00083382	0.000158962	TRUE	3610575	3616632	-	-4065	in feature	Lj1g3v0318080.1	mRNA	Non-coding		ID=Lj1g3v0318080.1;Parent=Lj1g3v0318080;Name=Lj1g3v0318080.1;sequencetype=Non-coding;annotation=NoHit
20180309-Lj-allsets-ratio_median_Root_angle_day003.hdf5	chr1	3604625	3.62291e-07	17	2.7794e-07	0.00083382	0.000158962	TRUE	3598316	3600641	+	6309	downstream	Lj1g3v0318000	gene	Protein coding	NA	ID=Lj1g3v0318000;Name=CUFF.25518;sequencetype=Protein coding
20180309-Lj-allsets-ratio_median_Root_angle_day003.hdf5	chr1	3604625	3.62291e-07	17	2.7794e-07	0.00083382	0.000158962	TRUE	3598316	3600641	+	6309	downstream	Lj1g3v0318000.1	mRNA	Protein coding	PREDICTED: ribosomal RNA small subunit methyltransferase E-like	ID=Lj1g3v0318000.1;Parent=Lj1g3v0318000;Name=Lj1g3v0318000.1;sequencetype=Protein coding;annotation=PREDICTED: ribosomal RNA small subunit methyltransferase E-like [Cicer arietinum] gi|502120160|ref|XP_004496867.1|
20180309-Lj-allsets-ratio_median_Root_angle_day003.hdf5	chr1	3604625	3.62291e-07	17	2.7794e-07	0.00083382	0.000158962	TRUE	3598316	3600641	+	6309	downstream	Lj1g3v0318000.2	mRNA	Protein coding	PREDICTED: ribosomal RNA small subunit methyltransferase E-like	ID=Lj1g3v0318000.2;Parent=Lj1g3v0318000;Name=Lj1g3v0318000.2;sequencetype=Protein coding;annotation=PREDICTED: ribosomal RNA small subunit methyltransferase E-like [Cicer arietinum] gi|502120160|ref|XP_004496867.1|
20180309-Lj-allsets-ratio_median_Root_angle_day003.hdf5	chr1	3604625	3.62291e-07	17	2.7794e-07	0.00083382	0.000158962	TRUE	3605699	3607619	+	-1074	upstream	Lj1g3v0318030	gene	Non-coding	NA	ID=Lj1g3v0318030;Name=CUFF.25542;sequencetype=Non-coding
20180309-Lj-allsets-ratio_median_Root_angle_day003.hdf5	chr1	3604625	3.62291e-07	17	2.7794e-07	0.00083382	0.000158962	TRUE	3605699	3607619	+	-1074	upstream	Lj1g3v0318030.1	mRNA	Non-coding		ID=Lj1g3v0318030.1;Parent=Lj1g3v0318030;Name=Lj1g3v0318030.1;sequencetype=Non-coding;annotation=NoHit
20180309-Lj-allsets-ratio_median_Root_angle_day003.hdf5	chr1	3604625	3.62291e-07	17	2.7794e-07	0.00083382	0.000158962	TRUE	3601281	3601949	-	-3344	upstream	Lj1g3v0318010	gene	Non-coding	NA	ID=Lj1g3v0318010;Name=CUFF.25515;sequencetype=Non-coding
20180309-Lj-allsets-ratio_median_Root_angle_day003.hdf5	chr1	3604625	3.62291e-07	17	2.7794e-07	0.00083382	0.000158962	TRUE	3601281	3601949	-	-3344	upstream	Lj1g3v0318010.1	mRNA	Non-coding		ID=Lj1g3v0318010.1;Parent=Lj1g3v0318010;Name=Lj1g3v0318010.1;sequencetype=Non-coding;annotation=NoHit
20180309-Lj-allsets-ratio_median_Root_angle_day003.hdf5	chr1	3604625	3.62291e-07	17	2.7794e-07	0.00083382	0.000158962	TRUE	3604547	3604894	-	-78	in gene	Lj1g3v0318020	gene	Non-coding	NA	ID=Lj1g3v0318020;Name=CUFF.25516;sequencetype=Non-coding
20180309-Lj-allsets-ratio_median_Root_angle_day003.hdf5	chr1	3604625	3.62291e-07	17	2.7794e-07	0.00083382	0.000158962	TRUE	3604547	3604894	-	-78	in feature	Lj1g3v0318020.1	mRNA	Non-coding		ID=Lj1g3v0318020.1;Parent=Lj1g3v0318020;Name=Lj1g3v0318020.1;sequencetype=Non-coding;annotation=NoHit
20180309-Lj-allsets-ratio_median_Root_angle_day003.hdf5	chr1	3604625	3.62291e-07	17	2.7794e-07	0.00083382	0.000158962	TRUE	3607720	3608515	-	3095	downstream	Lj1g3v0318040	gene	Protein coding	NA	ID=Lj1g3v0318040;Name=CUFF.25543;sequencetype=Protein coding
20180309-Lj-allsets-ratio_median_Root_angle_day003.hdf5	chr1	3604625	3.62291e-07	17	2.7794e-07	0.00083382	0.000158962	TRUE	3607720	3608515	-	3095	downstream	Lj1g3v0318040.1	mRNA	Protein coding	PREDICTED: F-box/FBD/LRR-repeat protein At4g26340-like	ID=Lj1g3v0318040.1;Parent=Lj1g3v0318040;Name=Lj1g3v0318040.1;sequencetype=Protein coding;annotation=PREDICTED: F-box/FBD/LRR-repeat protein At4g26340-like [Glycine max] gi|356527370|ref|XP_003532284.1|
20180309-Lj-allsets-ratio_median_Root_angle_day003.hdf5	chr1	3604625	3.62291e-07	17	2.7794e-07	0.00083382	0.000158962	TRUE	3607720	3609680	-	3095	downstream	Lj1g3v0318050	gene	Protein coding	NA	ID=Lj1g3v0318050;Name=CUFF.25544;sequencetype=Protein coding
20180309-Lj-allsets-ratio_median_Root_angle_day003.hdf5	chr1	3604625	3.62291e-07	17	2.7794e-07	0.00083382	0.000158962	TRUE	3607720	3609680	-	3095	downstream	Lj1g3v0318050.1	mRNA	Protein coding	PREDICTED: F-box/FBD/LRR-repeat protein At4g26340-like	ID=Lj1g3v0318050.1;Parent=Lj1g3v0318050;Name=Lj1g3v0318050.1;sequencetype=Protein coding;annotation=PREDICTED: F-box/FBD/LRR-repeat protein At4g26340-like [Glycine max] gi|356527370|ref|XP_003532284.1|
20180309-Lj-allsets-ratio_median_Root_angle_day003.hdf5	chr1	3808881	3.62291e-07	17	2.7794e-07	0.00083382	0.000158962	TRUE	3799661	3812312	-	-9220	in gene	Lj1g3v0318450	gene	Protein coding	NA	ID=Lj1g3v0318450;Name=CUFF.25539;sequencetype=Protein coding
20180309-Lj-allsets-ratio_median_Root_angle_day003.hdf5	chr1	3808881	3.62291e-07	17	2.7794e-07	0.00083382	0.000158962	TRUE	3799661	3812312	-	-9220	in feature	Lj1g3v0318450.1	mRNA	Protein coding	PREDICTED: casein kinase I isoform delta-like	ID=Lj1g3v0318450.1;Parent=Lj1g3v0318450;Name=Lj1g3v0318450.1;sequencetype=Protein coding;annotation=PREDICTED: casein kinase I isoform delta-like [Cicer arietinum] gi|502124307|ref|XP_004498472.1|
20180309-Lj-allsets-ratio_median_Root_angle_day003.hdf5	chr1	3808881	3.62291e-07	17	2.7794e-07	0.00083382	0.000158962	TRUE	3799661	3812312	-	-9220	in feature	Lj1g3v0318450.2	mRNA	Protein coding	PREDICTED: casein kinase I isoform delta-like	ID=Lj1g3v0318450.2;Parent=Lj1g3v0318450;Name=Lj1g3v0318450.2;sequencetype=Protein coding;annotation=PREDICTED: casein kinase I isoform delta-like [Cicer arietinum] gi|502124307|ref|XP_004498472.1|
20180309-Lj-allsets-ratio_median_Root_angle_day003.hdf5	chr1	3808881	3.62291e-07	17	2.7794e-07	0.00083382	0.000158962	TRUE	3813404	3818705	-	4523	downstream	Lj1g3v0318460	gene	Protein coding	NA	ID=Lj1g3v0318460;Name=CUFF.25540;sequencetype=Protein coding
20180309-Lj-allsets-ratio_median_Root_angle_day003.hdf5	chr1	3808881	3.62291e-07	17	2.7794e-07	0.00083382	0.000158962	TRUE	3813404	3818705	-	4523	downstream	Lj1g3v0318460.1	mRNA	Protein coding	Uncharacterized protein isoform 1	ID=Lj1g3v0318460.1;Parent=Lj1g3v0318460;Name=Lj1g3v0318460.1;sequencetype=Protein coding;annotation=Uncharacterized protein isoform 1 [Theobroma cacao] gi|508701861|gb|EOX93757.1|
20180309-Lj-allsets-ratio_median_Root_angle_day003.hdf5	chr1	3827619	3.62291e-07	17	2.7794e-07	0.00083382	0.000158962	TRUE	3823496	3823882	+	4123	downstream	Lj1g3v0318480	gene	repeat	NA	ID=Lj1g3v0318480;Name=gene.Ljchr1_pseudomol_20120830.path1.g3vene778;sequencetype=repeat
20180309-Lj-allsets-ratio_median_Root_angle_day003.hdf5	chr1	3827619	3.62291e-07	17	2.7794e-07	0.00083382	0.000158962	TRUE	3823496	3823882	+	4123	downstream	Lj1g3v0318480.1	mRNA	repeat		ID=Lj1g3v0318480.1;Parent=Lj1g3v0318480;Name=Lj1g3v0318480.1;sequencetype=repeat;annotation=NoHit
20180309-Lj-allsets-ratio_median_Root_angle_day003.hdf5	chr1	3827619	3.62291e-07	17	2.7794e-07	0.00083382	0.000158962	TRUE	3821902	3823029	-	-5717	upstream	Lj1g3v0318470	gene	repeat	NA	ID=Lj1g3v0318470;Name=CUFF.25541;sequencetype=repeat
20180309-Lj-allsets-ratio_median_Root_angle_day003.hdf5	chr1	3827619	3.62291e-07	17	2.7794e-07	0.00083382	0.000158962	TRUE	3821902	3823029	-	-5717	upstream	Lj1g3v0318470.1	mRNA	repeat		ID=Lj1g3v0318470.1;Parent=Lj1g3v0318470;Name=Lj1g3v0318470.1;sequencetype=repeat;annotation=NoHit
20180309-Lj-allsets-ratio_median_Root_angle_day003.hdf5	chr1	3827619	3.62291e-07	17	2.7794e-07	0.00083382	0.000158962	TRUE	3824845	3829999	-	-2774	in gene	Lj1g3v0318490	gene	Non-coding	NA	ID=Lj1g3v0318490;Name=CUFF.25546;sequencetype=Non-coding
20180309-Lj-allsets-ratio_median_Root_angle_day003.hdf5	chr1	3827619	3.62291e-07	17	2.7794e-07	0.00083382	0.000158962	TRUE	3824845	3829999	-	-2774	in feature	Lj1g3v0318490.1	mRNA	Non-coding		ID=Lj1g3v0318490.1;Parent=Lj1g3v0318490;Name=Lj1g3v0318490.1;sequencetype=Non-coding;annotation=NoHit
20180309-Lj-allsets-ratio_median_Relative_root_growth_rate_day002-day003.hdf5	chr1	34181324	3.72975e-07	11	2.77954e-07	0.000342439	0.000358786	TRUE	34175618	34176378	+	5706	downstream	Lj1g3v3007730	gene	Non-coding	NA	ID=Lj1g3v3007730;Name=CUFF.29854;sequencetype=Non-coding
20180309-Lj-allsets-ratio_median_Relative_root_growth_rate_day002-day003.hdf5	chr1	34181324	3.72975e-07	11	2.77954e-07	0.000342439	0.000358786	TRUE	34175618	34176378	+	5706	downstream	Lj1g3v3007730.1	mRNA	Non-coding		ID=Lj1g3v3007730.1;Parent=Lj1g3v3007730;Name=Lj1g3v3007730.1;sequencetype=Non-coding;annotation=NoHit
20180309-Lj-allsets-ratio_median_Relative_root_growth_rate_day002-day003.hdf5	chr1	34181324	3.72975e-07	11	2.77954e-07	0.000342439	0.000358786	TRUE	34183701	34183885	+	-2377	upstream	Lj1g3v3007750	gene	Non-coding	NA	ID=Lj1g3v3007750;Name=CUFF.29855;sequencetype=Non-coding
20180309-Lj-allsets-ratio_median_Relative_root_growth_rate_day002-day003.hdf5	chr1	34181324	3.72975e-07	11	2.77954e-07	0.000342439	0.000358786	TRUE	34183701	34183885	+	-2377	upstream	Lj1g3v3007750.1	mRNA	Non-coding		ID=Lj1g3v3007750.1;Parent=Lj1g3v3007750;Name=Lj1g3v3007750.1;sequencetype=Non-coding;annotation=NoHit
20180309-Lj-allsets-ratio_median_Relative_root_growth_rate_day002-day003.hdf5	chr1	34181324	3.72975e-07	11	2.77954e-07	0.000342439	0.000358786	TRUE	34178781	34181566	-	-2543	in gene	Lj1g3v3007740	gene	Protein coding	NA	ID=Lj1g3v3007740;Name=CUFF.29859;sequencetype=Protein coding
20180309-Lj-allsets-ratio_median_Relative_root_growth_rate_day002-day003.hdf5	chr1	34181324	3.72975e-07	11	2.77954e-07	0.000342439	0.000358786	TRUE	34178781	34181566	-	-2543	in feature	Lj1g3v3007740.1	mRNA	Protein coding	UDP-glucose 6-dehydrogenase 1	ID=Lj1g3v3007740.1;Parent=Lj1g3v3007740;Name=Lj1g3v3007740.1;sequencetype=Protein coding;annotation=UDP-glucose 6-dehydrogenase 1 [Glycine max] gi|351726550|ref|NP_001238410.1|
20180309-Lj-allsets-ratio_mean_Relative_root_growth_rate_day004-day005.hdf5	chr0	146530028	3.88782e-07	12	2.77928e-07	0.000126735	0.000630118	TRUE	NA	NA	NA	NA	NA	NA	NA	NA	NA	NA
20180309-Lj-allsets-ratio_median_Root_linearity_day006.hdf5	chr2	35921673	3.89838e-07	10	2.77921e-07	0.000852107	9.80902e-05	TRUE	35921330	35922289	+	343	in gene	Lj2g3v2661610	gene	Protein coding	NA	ID=Lj2g3v2661610;Name=gene.g43585.t1;sequencetype=Protein coding
20180309-Lj-allsets-ratio_median_Root_linearity_day006.hdf5	chr2	35921673	3.89838e-07	10	2.77921e-07	0.000852107	9.80902e-05	TRUE	35921330	35922289	+	343	in feature	Lj2g3v2661610.1	mRNA	Protein coding	lectin-like receptor kinase 7	ID=Lj2g3v2661610.1;Parent=Lj2g3v2661610;Name=Lj2g3v2661610.1;sequencetype=Protein coding;annotation=lectin-like receptor kinase 7;1 [Medicago truncatula] gi|38112425|gb|AAR11298.1|
20180309-Lj-allsets-ratio_median_Root_linearity_day006.hdf5	chr2	35921673	3.89838e-07	10	2.77921e-07	0.000852107	9.80902e-05	TRUE	35917827	35918961	-	-3846	upstream	Lj2g3v2661600	gene	Non-coding	NA	ID=Lj2g3v2661600;Name=CUFF.39205;sequencetype=Non-coding
20180309-Lj-allsets-ratio_median_Root_linearity_day006.hdf5	chr2	35921673	3.89838e-07	10	2.77921e-07	0.000852107	9.80902e-05	TRUE	35917827	35918961	-	-3846	upstream	Lj2g3v2661600.1	mRNA	Non-coding		ID=Lj2g3v2661600.1;Parent=Lj2g3v2661600;Name=Lj2g3v2661600.1;sequencetype=Non-coding;annotation=NoHit
20180309-Lj-allsets-ratio_median_Root_linearity_day006.hdf5	chr2	35921673	3.89838e-07	10	2.77921e-07	0.000852107	9.80902e-05	TRUE	35917827	35919519	-	-3846	upstream	Lj2g3v2661600.2	mRNA	Non-coding		ID=Lj2g3v2661600.2;Parent=Lj2g3v2661600;Name=Lj2g3v2661600.2;sequencetype=Non-coding;annotation=NoHit
20180309-Lj-allsets-ratio_median_Root_linearity_day006.hdf5	chr2	35921673	3.89838e-07	10	2.77921e-07	0.000852107	9.80902e-05	TRUE	35917827	35920418	-	-3846	upstream	Lj2g3v2661600.3	mRNA	Non-coding		ID=Lj2g3v2661600.3;Parent=Lj2g3v2661600;Name=Lj2g3v2661600.3;sequencetype=Non-coding;annotation=NoHit
20180309-Lj-allsets-ratio_median_Root_growth_rate_day006-day007.hdf5	chr3	27172575	3.9023e-07	10	2.77928e-07	0.000193716	0.000499211	TRUE	27165863	27171330	+	6712	downstream	Lj3g3v2187060	gene	Non-coding	NA	ID=Lj3g3v2187060;Name=CUFF.43645;sequencetype=Non-coding
20180309-Lj-allsets-ratio_median_Root_growth_rate_day006-day007.hdf5	chr3	27172575	3.9023e-07	10	2.77928e-07	0.000193716	0.000499211	TRUE	27165863	27171330	+	6712	downstream	Lj3g3v2187060.1	mRNA	Non-coding		ID=Lj3g3v2187060.1;Parent=Lj3g3v2187060;Name=Lj3g3v2187060.1;sequencetype=Non-coding;annotation=NoHit
20180309-Lj-allsets-ratio_median_Root_growth_rate_day006-day007.hdf5	chr3	27172575	3.9023e-07	10	2.77928e-07	0.000193716	0.000499211	TRUE	27166585	27171330	+	5990	downstream	Lj3g3v2187060.2	mRNA	Non-coding		ID=Lj3g3v2187060.2;Parent=Lj3g3v2187060;Name=Lj3g3v2187060.2;sequencetype=Non-coding;annotation=NoHit
20180309-Lj-allsets-ratio_median_Root_growth_rate_day006-day007.hdf5	chr3	27172575	3.9023e-07	10	2.77928e-07	0.000193716	0.000499211	TRUE	27169999	27171476	+	2576	downstream	Lj3g3v2187070	gene	repeat	NA	ID=Lj3g3v2187070;Name=CUFF.43646;sequencetype=repeat
20180309-Lj-allsets-ratio_median_Root_growth_rate_day006-day007.hdf5	chr3	27172575	3.9023e-07	10	2.77928e-07	0.000193716	0.000499211	TRUE	27169999	27171476	+	2576	downstream	Lj3g3v2187070.1	mRNA	repeat		ID=Lj3g3v2187070.1;Parent=Lj3g3v2187070;Name=Lj3g3v2187070.1;sequencetype=repeat;annotation=NoHit
20180309-Lj-allsets-ratio_median_Root_growth_rate_day006-day007.hdf5	chr3	27172575	3.9023e-07	10	2.77928e-07	0.000193716	0.000499211	TRUE	27176703	27177120	+	-4128	upstream	Lj3g3v2187080	gene	Non-coding	NA	ID=Lj3g3v2187080;Name=CUFF.43644;sequencetype=Non-coding
20180309-Lj-allsets-ratio_median_Root_growth_rate_day006-day007.hdf5	chr3	27172575	3.9023e-07	10	2.77928e-07	0.000193716	0.000499211	TRUE	27176703	27177120	+	-4128	upstream	Lj3g3v2187080.1	mRNA	Non-coding		ID=Lj3g3v2187080.1;Parent=Lj3g3v2187080;Name=Lj3g3v2187080.1;sequencetype=Non-coding;annotation=NoHit
20180309-Lj-allsets-ratio_median_Root_angle_day004.hdf5	chr4	5707022	3.94226e-07	10	2.77932e-07	0.000553919	0.000150576	TRUE	5698730	5703096	+	8292	downstream	Lj4g3v0424250	gene	Protein coding	NA	ID=Lj4g3v0424250;Name=CUFF.47124;sequencetype=Protein coding
20180309-Lj-allsets-ratio_median_Root_angle_day004.hdf5	chr4	5707022	3.94226e-07	10	2.77932e-07	0.000553919	0.000150576	TRUE	5698730	5703096	+	8292	downstream	Lj4g3v0424250.1	mRNA	Protein coding	PREDICTED: G-type lectin S-receptor-like serine/threonine-protein kinase At1g11410-like	ID=Lj4g3v0424250.1;Parent=Lj4g3v0424250;Name=Lj4g3v0424250.1;sequencetype=Protein coding;annotation=PREDICTED: G-type lectin S-receptor-like serine/threonine-protein kinase At1g11410-like [Glycine max] gi|356527947|ref|XP_003532567.1|
20180309-Lj-allsets-ratio_median_Root_angle_day004.hdf5	chr4	5707022	3.94226e-07	10	2.77932e-07	0.000553919	0.000150576	TRUE	5701877	5707609	-	-5145	in gene	Lj4g3v0424260	gene	Protein coding	NA	ID=Lj4g3v0424260;Name=CUFF.47126;sequencetype=Protein coding
20180309-Lj-allsets-ratio_median_Root_angle_day004.hdf5	chr4	5707022	3.94226e-07	10	2.77932e-07	0.000553919	0.000150576	TRUE	5701877	5707609	-	-5145	in feature	Lj4g3v0424260.1	mRNA	Protein coding	Serine/threonine protein kinase	ID=Lj4g3v0424260.1;Parent=Lj4g3v0424260;Name=Lj4g3v0424260.1;sequencetype=Protein coding;annotation=Serine/threonine protein kinase [Medicago truncatula] gi|357475995|ref|XP_003608283.1|
20180309-Lj-allsets-ratio_median_Root_angle_day004.hdf5	chr4	5707022	3.94226e-07	10	2.77932e-07	0.000553919	0.000150576	TRUE	5707741	5714818	-	719	downstream	Lj4g3v0424270	gene	Protein coding	NA	ID=Lj4g3v0424270;Name=CUFF.47125;sequencetype=Protein coding
20180309-Lj-allsets-ratio_median_Root_angle_day004.hdf5	chr4	5707022	3.94226e-07	10	2.77932e-07	0.000553919	0.000150576	TRUE	5707741	5714818	-	719	downstream	Lj4g3v0424270.1	mRNA	Protein coding	Serine/threonine protein kinase	ID=Lj4g3v0424270.1;Parent=Lj4g3v0424270;Name=Lj4g3v0424270.1;sequencetype=Protein coding;annotation=Serine/threonine protein kinase [Medicago truncatula] gi|357475991|ref|XP_003608281.1|
20180309-Lj-allsets-ratio_median_Root_linearity_day001.hdf5	chr6	2650948	4.24143e-07	10	2.77928e-07	0.000685091	0.000107471	TRUE	NA	NA	NA	NA	NA	NA	NA	NA	NA	NA
20180309-Lj-allsets-ratio_mean_Root_growth_rate_day003-day004.hdf5	chr4	17983639	4.247e-07	12	2.77954e-07	0.000649578	0.000167539	TRUE	17981753	17981969	+	1886	downstream	Lj4g3v1212460	gene	Non-coding	NA	ID=Lj4g3v1212460;Name=CUFF.48644;sequencetype=Non-coding
20180309-Lj-allsets-ratio_mean_Root_growth_rate_day003-day004.hdf5	chr4	17983639	4.247e-07	12	2.77954e-07	0.000649578	0.000167539	TRUE	17981753	17981969	+	1886	downstream	Lj4g3v1212460.1	mRNA	Non-coding		ID=Lj4g3v1212460.1;Parent=Lj4g3v1212460;Name=Lj4g3v1212460.1;sequencetype=Non-coding;annotation=NoHit
20180309-Lj-allsets-ratio_mean_Root_growth_rate_day003-day004.hdf5	chr4	17983639	4.247e-07	12	2.77954e-07	0.000649578	0.000167539	TRUE	17986175	17986997	+	-2536	upstream	Lj4g3v1212480	gene	Non-coding	NA	ID=Lj4g3v1212480;Name=CUFF.48645;sequencetype=Non-coding
20180309-Lj-allsets-ratio_mean_Root_growth_rate_day003-day004.hdf5	chr4	17983639	4.247e-07	12	2.77954e-07	0.000649578	0.000167539	TRUE	17986175	17986997	+	-2536	upstream	Lj4g3v1212480.1	mRNA	Non-coding		ID=Lj4g3v1212480.1;Parent=Lj4g3v1212480;Name=Lj4g3v1212480.1;sequencetype=Non-coding;annotation=NoHit
20180309-Lj-allsets-ratio_mean_Root_growth_rate_day003-day004.hdf5	chr4	17983639	4.247e-07	12	2.77954e-07	0.000649578	0.000167539	TRUE	17988449	17990806	+	-4810	upstream	Lj4g3v1212490	gene	Protein coding	NA	ID=Lj4g3v1212490;Name=CUFF.48647;sequencetype=Protein coding
20180309-Lj-allsets-ratio_mean_Root_growth_rate_day003-day004.hdf5	chr4	17983639	4.247e-07	12	2.77954e-07	0.000649578	0.000167539	TRUE	17988449	17990806	+	-4810	upstream	Lj4g3v1212490.1	mRNA	Protein coding	PREDICTED: RNA-binding protein 42-like	ID=Lj4g3v1212490.1;Parent=Lj4g3v1212490;Name=Lj4g3v1212490.1;sequencetype=Protein coding;annotation=PREDICTED: RNA-binding protein 42-like [Glycine max] gi|356538652|ref|XP_003537815.1|
20180309-Lj-allsets-ratio_mean_Root_growth_rate_day003-day004.hdf5	chr4	17983639	4.247e-07	12	2.77954e-07	0.000649578	0.000167539	TRUE	17978777	17980499	-	-4862	upstream	Lj4g3v1212450	gene	Non-coding	NA	ID=Lj4g3v1212450;Name=90900_g;sequencetype=Non-coding
20180309-Lj-allsets-ratio_mean_Root_growth_rate_day003-day004.hdf5	chr4	17983639	4.247e-07	12	2.77954e-07	0.000649578	0.000167539	TRUE	17978777	17980499	-	-4862	upstream	Lj4g3v1212450.1	mRNA		NA	ID=Lj4g3v1212450.1;Name=Lj4g3v1212450.1;Parent=Lj4g3v1212450;Name=Lj4g3v1212450.1
20180309-Lj-allsets-ratio_mean_Root_growth_rate_day003-day004.hdf5	chr4	17983639	4.247e-07	12	2.77954e-07	0.000649578	0.000167539	TRUE	17982940	17983086	-	-699	upstream	Lj4g3v1212470	gene	Non-coding	NA	ID=Lj4g3v1212470;Name=AV767978.path2;sequencetype=Non-coding
20180309-Lj-allsets-ratio_mean_Root_growth_rate_day003-day004.hdf5	chr4	17983639	4.247e-07	12	2.77954e-07	0.000649578	0.000167539	TRUE	17982940	17983086	-	-699	upstream	Lj4g3v1212470.1	mRNA	Non-coding		ID=Lj4g3v1212470.1;Parent=Lj4g3v1212470;Name=Lj4g3v1212470.1;sequencetype=Non-coding;annotation=NoHit
20180309-Lj-allsets-ratio_median_Relative_root_growth_rate_day005-day006.hdf5	chr0	143336660	4.33731e-07	12	2.77928e-07	0.000511109	0.000230175	TRUE	143335321	143335754	-	-1339	upstream	Lj0g3v0276289	gene	Protein coding	NA	ID=Lj0g3v0276289;Name=CUFF.18322;sequencetype=Protein coding
20180309-Lj-allsets-ratio_median_Relative_root_growth_rate_day005-day006.hdf5	chr0	143336660	4.33731e-07	12	2.77928e-07	0.000511109	0.000230175	TRUE	143335321	143335754	-	-1339	upstream	Lj0g3v0276289.1	mRNA	Protein coding	PREDICTED: two-component response regulator ARR11-like isoform X2	ID=Lj0g3v0276289.1;Parent=Lj0g3v0276289;Name=Lj0g3v0276289.1;sequencetype=Protein coding;annotation=PREDICTED: two-component response regulator ARR11-like isoform X2 [Cicer arietinum] gi|502173330|ref|XP_004515303.1|
20180309-Lj-allsets-ratio_mean_Root_growth_rate_day005-day006.hdf5	chr1	56102932	4.44671e-07	16	2.77928e-07	0.000203999	0.000596997	TRUE	56098611	56099086	+	4321	downstream	Lj1g3v4701860	gene	Non-coding	NA	ID=Lj1g3v4701860;Name=CUFF.33011;sequencetype=Non-coding
20180309-Lj-allsets-ratio_mean_Root_growth_rate_day005-day006.hdf5	chr1	56102932	4.44671e-07	16	2.77928e-07	0.000203999	0.000596997	TRUE	56098611	56099086	+	4321	downstream	Lj1g3v4701860.1	mRNA	Non-coding		ID=Lj1g3v4701860.1;Parent=Lj1g3v4701860;Name=Lj1g3v4701860.1;sequencetype=Non-coding;annotation=NoHit
20180309-Lj-allsets-ratio_mean_Root_growth_rate_day005-day006.hdf5	chr1	56102932	4.44671e-07	16	2.77928e-07	0.000203999	0.000596997	TRUE	56100200	56106804	-	-2732	in gene	Lj1g3v4701870	gene	Protein coding	NA	ID=Lj1g3v4701870;Name=CUFF.33022;sequencetype=Protein coding
20180309-Lj-allsets-ratio_mean_Root_growth_rate_day005-day006.hdf5	chr1	56102932	4.44671e-07	16	2.77928e-07	0.000203999	0.000596997	TRUE	56100200	56106804	-	-2732	in feature	Lj1g3v4701870.1	mRNA	Protein coding	PREDICTED: ABC transporter G family member 39-like	ID=Lj1g3v4701870.1;Parent=Lj1g3v4701870;Name=Lj1g3v4701870.1;sequencetype=Protein coding;annotation=PREDICTED: ABC transporter G family member 39-like [Cicer arietinum] gi|502111745|ref|XP_004494154.1|
20180309-Lj-allsets-ratio_mean_Root_growth_rate_day005-day006.hdf5	chr1	56102932	4.44671e-07	16	2.77928e-07	0.000203999	0.000596997	TRUE	56100200	56110578	-	-2732	in feature	Lj1g3v4701870.2	mRNA	Protein coding	PREDICTED: ABC transporter G family member 39-like	ID=Lj1g3v4701870.2;Parent=Lj1g3v4701870;Name=Lj1g3v4701870.2;sequencetype=Protein coding;annotation=PREDICTED: ABC transporter G family member 39-like [Cicer arietinum] gi|502111745|ref|XP_004494154.1|
20180309-Lj-allsets-ratio_mean_Root_growth_rate_day003-day004.hdf5	chr0	182778256	4.45378e-07	10	2.77954e-07	0.000649578	0.000171191	TRUE	182778386	182779741	-	130	downstream	Lj0g3v0348259	gene	Protein coding	NA	ID=Lj0g3v0348259;Name=gene.g27269.t1;sequencetype=Protein coding
20180309-Lj-allsets-ratio_mean_Root_growth_rate_day003-day004.hdf5	chr0	182778256	4.45378e-07	10	2.77954e-07	0.000649578	0.000171191	TRUE	182778386	182779741	-	130	downstream	Lj0g3v0348259.1	mRNA	Protein coding	PREDICTED: spermidine hydroxycinnamoyl transferase-like	ID=Lj0g3v0348259.1;Parent=Lj0g3v0348259;Name=Lj0g3v0348259.1;sequencetype=Protein coding;annotation=PREDICTED: spermidine hydroxycinnamoyl transferase-like [Cicer arietinum] gi|502150293|ref|XP_004507883.1|
20180309-Lj-allsets-ratio_mean_Root_growth_rate_day003-day004.hdf5	chr0	182778256	4.45378e-07	10	2.77954e-07	0.000649578	0.000171191	TRUE	182781720	182782505	-	3464	downstream	Lj0g3v0348269	gene	Protein coding	NA	ID=Lj0g3v0348269;Name=gene.g27270.t1;sequencetype=Protein coding
20180309-Lj-allsets-ratio_mean_Root_growth_rate_day003-day004.hdf5	chr0	182778256	4.45378e-07	10	2.77954e-07	0.000649578	0.000171191	TRUE	182781720	182782505	-	3464	downstream	Lj0g3v0348269.1	mRNA	Protein coding	PREDICTED: spermidine hydroxycinnamoyl transferase-like	ID=Lj0g3v0348269.1;Parent=Lj0g3v0348269;Name=Lj0g3v0348269.1;sequencetype=Protein coding;annotation=PREDICTED: spermidine hydroxycinnamoyl transferase-like [Cicer arietinum] gi|502150293|ref|XP_004507883.1|
20180309-Lj-allsets-ratio_mean_Root_growth_rate_day003-day004.hdf5	chr0	182778256	4.45378e-07	10	2.77954e-07	0.000649578	0.000171191	TRUE	182782540	182783034	-	4284	downstream	Lj0g3v0348279	gene	Protein coding	NA	ID=Lj0g3v0348279;Name=gene.g27271.t1;sequencetype=Protein coding
20180309-Lj-allsets-ratio_mean_Root_growth_rate_day003-day004.hdf5	chr0	182778256	4.45378e-07	10	2.77954e-07	0.000649578	0.000171191	TRUE	182782540	182783034	-	4284	downstream	Lj0g3v0348279.1	mRNA		NA	ID=Lj0g3v0348279.1;Parent=Lj0g3v0348279;Name=Lj0g3v0348279.1
20180309-Lj-allsets-ratio_median_Root_angle_day004.hdf5	chr6	11480877	4.4694e-07	10	2.77932e-07	0.000553919	0.000169273	TRUE	11477700	11478361	+	3177	downstream	Lj6g3v1028670	gene	Protein coding	NA	ID=Lj6g3v1028670;Name=gene.g65479.t1;sequencetype=Protein coding
20180309-Lj-allsets-ratio_median_Root_angle_day004.hdf5	chr6	11480877	4.4694e-07	10	2.77932e-07	0.000553919	0.000169273	TRUE	11477700	11478361	+	3177	downstream	Lj6g3v1028670.1	mRNA	Protein coding	midasin	ID=Lj6g3v1028670.1;Parent=Lj6g3v1028670;Name=Lj6g3v1028670.1;sequencetype=Protein coding;annotation=midasin [Trichophyton rubrum CBS 118892] gi|327303910|ref|XP_003236647.1|
20180309-Lj-allsets-ratio_median_Root_angle_day004.hdf5	chr6	11480877	4.4694e-07	10	2.77932e-07	0.000553919	0.000169273	TRUE	11478884	11479066	+	1993	downstream	Lj6g3v1028680	gene	Non-coding	NA	ID=Lj6g3v1028680;Name=gene.Ljchr6_pseudomol_20120830.path1.g3vene2236;sequencetype=Non-coding
20180309-Lj-allsets-ratio_median_Root_angle_day004.hdf5	chr6	11480877	4.4694e-07	10	2.77932e-07	0.000553919	0.000169273	TRUE	11478884	11479066	+	1993	downstream	Lj6g3v1028680.1	mRNA	Non-coding		ID=Lj6g3v1028680.1;Parent=Lj6g3v1028680;Name=Lj6g3v1028680.1;sequencetype=Non-coding;annotation=NoHit
20180309-Lj-allsets-ratio_median_Root_angle_day004.hdf5	chr6	11480877	4.4694e-07	10	2.77932e-07	0.000553919	0.000169273	TRUE	11479934	11480279	+	943	downstream	Lj6g3v1028690	gene	Non-coding	NA	ID=Lj6g3v1028690;Name=gene.g65480.t1;sequencetype=Non-coding
20180309-Lj-allsets-ratio_median_Root_angle_day004.hdf5	chr6	11480877	4.4694e-07	10	2.77932e-07	0.000553919	0.000169273	TRUE	11479934	11480279	+	943	downstream	Lj6g3v1028690.1	mRNA	Non-coding		ID=Lj6g3v1028690.1;Parent=Lj6g3v1028690;Name=Lj6g3v1028690.1;sequencetype=Non-coding;annotation=NoHit
20180309-Lj-allsets-ratio_median_Root_angle_day004.hdf5	chr6	11480877	4.4694e-07	10	2.77932e-07	0.000553919	0.000169273	TRUE	11481283	11483507	+	-406	upstream	Lj6g3v1028700	gene	Protein coding	NA	ID=Lj6g3v1028700;Name=gene.Ljchr6_pseudomol_20120830.path1.g3vene2238;sequencetype=Protein coding
20180309-Lj-allsets-ratio_median_Root_angle_day004.hdf5	chr6	11480877	4.4694e-07	10	2.77932e-07	0.000553919	0.000169273	TRUE	11481283	11483507	+	-406	upstream	Lj6g3v1028700.1	mRNA	Protein coding	scorbate oxidase	ID=Lj6g3v1028700.1;Parent=Lj6g3v1028700;Name=Lj6g3v1028700.1;sequencetype=Protein coding;annotation=ascorbate oxidase [Pisum sativum] gi|224770639|dbj|BAH28261.1|
20180309-Lj-allsets-ratio_median_Root_angle_day004.hdf5	chr6	11480877	4.4694e-07	10	2.77932e-07	0.000553919	0.000169273	TRUE	11483539	11483934	-	2662	downstream	Lj6g3v1028710	gene	Non-coding	NA	ID=Lj6g3v1028710;Name=NODE_84820_length_342_cov_7.827486.path1;sequencetype=Non-coding
20180309-Lj-allsets-ratio_median_Root_angle_day004.hdf5	chr6	11480877	4.4694e-07	10	2.77932e-07	0.000553919	0.000169273	TRUE	11483539	11483934	-	2662	downstream	Lj6g3v1028710.1	mRNA	Non-coding		ID=Lj6g3v1028710.1;Parent=Lj6g3v1028710;Name=Lj6g3v1028710.1;sequencetype=Non-coding;annotation=NoHit
20180309-Lj-allsets-ratio_median_Root_angle_day004.hdf5	chr6	11486555	4.4694e-07	10	2.77932e-07	0.000553919	0.000169273	TRUE	11481283	11483507	+	5272	downstream	Lj6g3v1028700	gene	Protein coding	NA	ID=Lj6g3v1028700;Name=gene.Ljchr6_pseudomol_20120830.path1.g3vene2238;sequencetype=Protein coding
20180309-Lj-allsets-ratio_median_Root_angle_day004.hdf5	chr6	11486555	4.4694e-07	10	2.77932e-07	0.000553919	0.000169273	TRUE	11481283	11483507	+	5272	downstream	Lj6g3v1028700.1	mRNA	Protein coding	scorbate oxidase	ID=Lj6g3v1028700.1;Parent=Lj6g3v1028700;Name=Lj6g3v1028700.1;sequencetype=Protein coding;annotation=ascorbate oxidase [Pisum sativum] gi|224770639|dbj|BAH28261.1|
20180309-Lj-allsets-ratio_median_Root_angle_day004.hdf5	chr6	11486555	4.4694e-07	10	2.77932e-07	0.000553919	0.000169273	TRUE	11483539	11483934	-	-3016	upstream	Lj6g3v1028710	gene	Non-coding	NA	ID=Lj6g3v1028710;Name=NODE_84820_length_342_cov_7.827486.path1;sequencetype=Non-coding
20180309-Lj-allsets-ratio_median_Root_angle_day004.hdf5	chr6	11486555	4.4694e-07	10	2.77932e-07	0.000553919	0.000169273	TRUE	11483539	11483934	-	-3016	upstream	Lj6g3v1028710.1	mRNA	Non-coding		ID=Lj6g3v1028710.1;Parent=Lj6g3v1028710;Name=Lj6g3v1028710.1;sequencetype=Non-coding;annotation=NoHit
20180309-Lj-allsets-ratio_median_Root_linearity_day006.hdf5	chr1	58571916	4.49564e-07	11	2.77921e-07	0.000852107	0.000111867	TRUE	58572478	58572949	+	-562	upstream	Lj1g3v4832880	gene	Non-coding	NA	ID=Lj1g3v4832880;Name=CUFF.33418;sequencetype=Non-coding
20180309-Lj-allsets-ratio_median_Root_linearity_day006.hdf5	chr1	58571916	4.49564e-07	11	2.77921e-07	0.000852107	0.000111867	TRUE	58572478	58572949	+	-562	upstream	Lj1g3v4832880.1	mRNA	Non-coding		ID=Lj1g3v4832880.1;Parent=Lj1g3v4832880;Name=Lj1g3v4832880.1;sequencetype=Non-coding;annotation=NoHit
20180309-Lj-allsets-ratio_median_Root_linearity_day006.hdf5	chr1	58571916	4.49564e-07	11	2.77921e-07	0.000852107	0.000111867	TRUE	58554049	58569918	-	-17867	upstream	Lj1g3v4831850	gene	Protein coding	NA	ID=Lj1g3v4831850;Name=CUFF.33420;sequencetype=Protein coding
20180309-Lj-allsets-ratio_median_Root_linearity_day006.hdf5	chr1	58571916	4.49564e-07	11	2.77921e-07	0.000852107	0.000111867	TRUE	58554049	58569918	-	-17867	upstream	Lj1g3v4831850.1	mRNA	Protein coding	Galactinol synthase	ID=Lj1g3v4831850.1;Parent=Lj1g3v4831850;Name=Lj1g3v4831850.1;sequencetype=Protein coding;annotation=Galactinol synthase [Medicago truncatula] gi|357511433|ref|XP_003626005.1|
20180309-Lj-allsets-ratio_median_Root_linearity_day006.hdf5	chr1	58571916	4.49564e-07	11	2.77921e-07	0.000852107	0.000111867	TRUE	58554049	58569918	-	-17867	upstream	Lj1g3v4831850.2	mRNA	Protein coding	Galactinol synthase	ID=Lj1g3v4831850.2;Parent=Lj1g3v4831850;Name=Lj1g3v4831850.2;sequencetype=Protein coding;annotation=Galactinol synthase [Medicago truncatula] gi|357511433|ref|XP_003626005.1|
20180309-Lj-allsets-ratio_median_Root_linearity_day006.hdf5	chr1	58571916	4.49564e-07	11	2.77921e-07	0.000852107	0.000111867	TRUE	58554049	58569918	-	-17867	upstream	Lj1g3v4831850.3	mRNA	Protein coding	Galactinol synthase	ID=Lj1g3v4831850.3;Parent=Lj1g3v4831850;Name=Lj1g3v4831850.3;sequencetype=Protein coding;annotation=Galactinol synthase [Medicago truncatula] gi|357511433|ref|XP_003626005.1|
20180309-Lj-allsets-ratio_median_Root_linearity_day006.hdf5	chr1	58571916	4.49564e-07	11	2.77921e-07	0.000852107	0.000111867	TRUE	58554049	58568626	-	-17867	upstream	Lj1g3v4831850.4	mRNA	Protein coding	Galactinol synthase	ID=Lj1g3v4831850.4;Parent=Lj1g3v4831850;Name=Lj1g3v4831850.4;sequencetype=Protein coding;annotation=Galactinol synthase [Medicago truncatula] gi|357511433|ref|XP_003626005.1|
20180309-Lj-allsets-ratio_median_Root_linearity_day006.hdf5	chr1	58571916	4.49564e-07	11	2.77921e-07	0.000852107	0.000111867	TRUE	58571558	58572309	-	-358	in gene	Lj1g3v4832870	gene	Non-coding	NA	ID=Lj1g3v4832870;Name=CUFF.33417;sequencetype=Non-coding
20180309-Lj-allsets-ratio_median_Root_linearity_day006.hdf5	chr1	58571916	4.49564e-07	11	2.77921e-07	0.000852107	0.000111867	TRUE	58571558	58572309	-	-358	in feature	Lj1g3v4832870.1	mRNA	Non-coding		ID=Lj1g3v4832870.1;Parent=Lj1g3v4832870;Name=Lj1g3v4832870.1;sequencetype=Non-coding;annotation=NoHit
20180309-Lj-allsets-ratio_mean_Root_growth_rate_day003-day004.hdf5	chr4	29240885	4.57529e-07	10	2.77954e-07	0.000649578	0.000175113	TRUE	29236246	29240559	-	-4639	upstream	Lj4g3v2122850	gene	Protein coding	NA	ID=Lj4g3v2122850;Name=CUFF.50296;sequencetype=Protein coding
20180309-Lj-allsets-ratio_mean_Root_growth_rate_day003-day004.hdf5	chr4	29240885	4.57529e-07	10	2.77954e-07	0.000649578	0.000175113	TRUE	29236246	29240559	-	-4639	upstream	Lj4g3v2122850.1	mRNA	Protein coding	Transcription factor bZIP106	ID=Lj4g3v2122850.1;Parent=Lj4g3v2122850;Name=Lj4g3v2122850.1;sequencetype=Protein coding;annotation=Transcription factor bZIP106 [Medicago truncatula] gi|357479571|ref|XP_003610071.1|
20180309-Lj-allsets-ratio_mean_Root_growth_rate_day003-day004.hdf5	chr4	29240885	4.57529e-07	10	2.77954e-07	0.000649578	0.000175113	TRUE	29242706	29243143	-	1821	downstream	Lj4g3v2122860	gene	repeat	NA	ID=Lj4g3v2122860;Name=gene.g56196.t1;sequencetype=repeat
20180309-Lj-allsets-ratio_mean_Root_growth_rate_day003-day004.hdf5	chr4	29240885	4.57529e-07	10	2.77954e-07	0.000649578	0.000175113	TRUE	29242706	29243143	-	1821	downstream	Lj4g3v2122860.1	mRNA	repeat		ID=Lj4g3v2122860.1;Parent=Lj4g3v2122860;Name=Lj4g3v2122860.1;sequencetype=repeat;annotation=NoHit
20180309-Lj-allsets-ratio_mean_Root_growth_rate_day003-day004.hdf5	chr4	29237995	4.57529e-07	10	2.77954e-07	0.000649578	0.000175113	TRUE	29230427	29234259	+	7568	downstream	Lj4g3v2122840	gene	Protein coding	NA	ID=Lj4g3v2122840;Name=CUFF.50295;sequencetype=Protein coding
20180309-Lj-allsets-ratio_mean_Root_growth_rate_day003-day004.hdf5	chr4	29237995	4.57529e-07	10	2.77954e-07	0.000649578	0.000175113	TRUE	29230427	29234259	+	7568	downstream	Lj4g3v2122840.1	mRNA	Protein coding	PREDICTED: metaxin-2-like	ID=Lj4g3v2122840.1;Parent=Lj4g3v2122840;Name=Lj4g3v2122840.1;sequencetype=Protein coding;annotation=PREDICTED: metaxin-2-like [Glycine max] gi|356562123|ref|XP_003549323.1|
20180309-Lj-allsets-ratio_mean_Root_growth_rate_day003-day004.hdf5	chr4	29237995	4.57529e-07	10	2.77954e-07	0.000649578	0.000175113	TRUE	29236246	29240559	-	-1749	in gene	Lj4g3v2122850	gene	Protein coding	NA	ID=Lj4g3v2122850;Name=CUFF.50296;sequencetype=Protein coding
20180309-Lj-allsets-ratio_mean_Root_growth_rate_day003-day004.hdf5	chr4	29237995	4.57529e-07	10	2.77954e-07	0.000649578	0.000175113	TRUE	29236246	29240559	-	-1749	in feature	Lj4g3v2122850.1	mRNA	Protein coding	Transcription factor bZIP106	ID=Lj4g3v2122850.1;Parent=Lj4g3v2122850;Name=Lj4g3v2122850.1;sequencetype=Protein coding;annotation=Transcription factor bZIP106 [Medicago truncatula] gi|357479571|ref|XP_003610071.1|
20180309-Lj-allsets-ratio_mean_Root_growth_rate_day003-day004.hdf5	chr4	29237995	4.57529e-07	10	2.77954e-07	0.000649578	0.000175113	TRUE	29242706	29243143	-	4711	downstream	Lj4g3v2122860	gene	repeat	NA	ID=Lj4g3v2122860;Name=gene.g56196.t1;sequencetype=repeat
20180309-Lj-allsets-ratio_mean_Root_growth_rate_day003-day004.hdf5	chr4	29237995	4.57529e-07	10	2.77954e-07	0.000649578	0.000175113	TRUE	29242706	29243143	-	4711	downstream	Lj4g3v2122860.1	mRNA	repeat		ID=Lj4g3v2122860.1;Parent=Lj4g3v2122860;Name=Lj4g3v2122860.1;sequencetype=repeat;annotation=NoHit
20180309-Lj-allsets-ratio_median_Root_width_80_day009.hdf5	chr2	22238891	4.69088e-07	10	2.77921e-07	5.39167e-05	0.0166493	TRUE	22239427	22240290	+	-536	upstream	Lj2g3v1414980	gene	Non-coding	NA	ID=Lj2g3v1414980;Name=CUFF.36982;sequencetype=Non-coding
20180309-Lj-allsets-ratio_median_Root_width_80_day009.hdf5	chr2	22238891	4.69088e-07	10	2.77921e-07	5.39167e-05	0.0166493	TRUE	22239427	22240290	+	-536	upstream	Lj2g3v1414980.1	mRNA	Non-coding		ID=Lj2g3v1414980.1;Parent=Lj2g3v1414980;Name=Lj2g3v1414980.1;sequencetype=Non-coding;annotation=NoHit
20180309-Lj-allsets-ratio_median_Root_width_80_day009.hdf5	chr2	22238891	4.69088e-07	10	2.77921e-07	5.39167e-05	0.0166493	TRUE	22234202	22236854	-	-4689	upstream	Lj2g3v1414970	gene	Protein coding	NA	ID=Lj2g3v1414970;Name=CUFF.36981;sequencetype=Protein coding
20180309-Lj-allsets-ratio_median_Root_width_80_day009.hdf5	chr2	22238891	4.69088e-07	10	2.77921e-07	5.39167e-05	0.0166493	TRUE	22234202	22236854	-	-4689	upstream	Lj2g3v1414970.1	mRNA	Protein coding	PREDICTED: axial regulator YABBY 4-like	ID=Lj2g3v1414970.1;Parent=Lj2g3v1414970;Name=Lj2g3v1414970.1;sequencetype=Protein coding;annotation=PREDICTED: axial regulator YABBY 4-like [Cicer arietinum] gi|502092913|ref|XP_004489825.1|
20180309-Lj-allsets-ratio_median_Root_width_80_day009.hdf5	chr2	22238891	4.69088e-07	10	2.77921e-07	5.39167e-05	0.0166493	TRUE	22241313	22241941	-	2422	downstream	Lj2g3v1414990	gene	Non-coding	NA	ID=Lj2g3v1414990;Name=CUFF.36983;sequencetype=Non-coding
20180309-Lj-allsets-ratio_median_Root_width_80_day009.hdf5	chr2	22238891	4.69088e-07	10	2.77921e-07	5.39167e-05	0.0166493	TRUE	22241313	22241941	-	2422	downstream	Lj2g3v1414990.1	mRNA	Non-coding		ID=Lj2g3v1414990.1;Parent=Lj2g3v1414990;Name=Lj2g3v1414990.1;sequencetype=Non-coding;annotation=NoHit
20180309-Lj-allsets-ratio_median_Root_linearity_day006.hdf5	chr6	9686115	4.85247e-07	11	2.77921e-07	0.000852107	0.000118936	TRUE	9685120	9685377	+	995	downstream	Lj6g3v0925640	gene	Non-coding	NA	ID=Lj6g3v0925640;Name=gene.g65213.t1;sequencetype=Non-coding
20180309-Lj-allsets-ratio_median_Root_linearity_day006.hdf5	chr6	9686115	4.85247e-07	11	2.77921e-07	0.000852107	0.000118936	TRUE	9685120	9685377	+	995	downstream	Lj6g3v0925640.1	mRNA	Non-coding		ID=Lj6g3v0925640.1;Parent=Lj6g3v0925640;Name=Lj6g3v0925640.1;sequencetype=Non-coding;annotation=NoHit
20180309-Lj-allsets-ratio_median_Root_linearity_day006.hdf5	chr6	9686115	4.85247e-07	11	2.77921e-07	0.000852107	0.000118936	TRUE	9674307	9682813	-	-11808	upstream	Lj6g3v0925630	gene	Protein coding	NA	ID=Lj6g3v0925630;Name=CUFF.58559;sequencetype=Protein coding
20180309-Lj-allsets-ratio_median_Root_linearity_day006.hdf5	chr6	9686115	4.85247e-07	11	2.77921e-07	0.000852107	0.000118936	TRUE	9674307	9682813	-	-11808	upstream	Lj6g3v0925630.1	mRNA	Protein coding	PREDICTED: serine/threonine-protein phosphatase 5-like isoform X2	ID=Lj6g3v0925630.1;Parent=Lj6g3v0925630;Name=Lj6g3v0925630.1;sequencetype=Protein coding;annotation=PREDICTED: serine/threonine-protein phosphatase 5-like isoform X2 [Cicer arietinum] gi|502128536|ref|XP_004499995.1|
20180309-Lj-allsets-ratio_median_Root_linearity_day006.hdf5	chr6	9686115	4.85247e-07	11	2.77921e-07	0.000852107	0.000118936	TRUE	9686278	9688325	-	163	downstream	Lj6g3v0925650	gene	Protein coding	NA	ID=Lj6g3v0925650;Name=CUFF.58560;sequencetype=Protein coding
20180309-Lj-allsets-ratio_median_Root_linearity_day006.hdf5	chr6	9686115	4.85247e-07	11	2.77921e-07	0.000852107	0.000118936	TRUE	9686278	9688325	-	163	downstream	Lj6g3v0925650.1	mRNA	Protein coding	PREDICTED: DNA repair and recombination protein pif1 mitochondrial-like	ID=Lj6g3v0925650.1;Parent=Lj6g3v0925650;Name=Lj6g3v0925650.1;sequencetype=Protein coding;annotation=PREDICTED: DNA repair and recombination protein pif1 mitochondrial-like [Fragaria vesca subsp. vesca] gi|470141112|ref|XP_004306279.1|
20180309-Lj-allsets-ratio_median_Root_linearity_day006.hdf5	chr6	9686115	4.85247e-07	11	2.77921e-07	0.000852107	0.000118936	TRUE	9689218	9692262	-	3103	downstream	Lj6g3v0925660	gene	Protein coding	NA	ID=Lj6g3v0925660;Name=CUFF.58561;sequencetype=Protein coding
20180309-Lj-allsets-ratio_median_Root_linearity_day006.hdf5	chr6	9686115	4.85247e-07	11	2.77921e-07	0.000852107	0.000118936	TRUE	9689218	9692262	-	3103	downstream	Lj6g3v0925660.1	mRNA	Protein coding	PREDICTED: DNA repair and recombination protein pif1 mitochondrial-like	ID=Lj6g3v0925660.1;Parent=Lj6g3v0925660;Name=Lj6g3v0925660.1;sequencetype=Protein coding;annotation=PREDICTED: DNA repair and recombination protein pif1 mitochondrial-like [Fragaria vesca subsp. vesca] gi|470141112|ref|XP_004306279.1|
20180309-Lj-allsets-ratio_median_Root_linearity_day006.hdf5	chr6	9686115	4.85247e-07	11	2.77921e-07	0.000852107	0.000118936	TRUE	9689218	9692281	-	3103	downstream	Lj6g3v0925660.2	mRNA	Protein coding	PREDICTED: DNA repair and recombination protein pif1 mitochondrial-like	ID=Lj6g3v0925660.2;Parent=Lj6g3v0925660;Name=Lj6g3v0925660.2;sequencetype=Protein coding;annotation=PREDICTED: DNA repair and recombination protein pif1 mitochondrial-like [Fragaria vesca subsp. vesca] gi|470141112|ref|XP_004306279.1|
20180309-Lj-allsets-ratio_median_Root_linearity_day006.hdf5	chr6	9728294	4.85247e-07	11	2.77921e-07	0.000852107	0.000118936	TRUE	9731996	9732502	-	3702	downstream	Lj6g3v0925710	gene	Non-coding	NA	ID=Lj6g3v0925710;Name=CUFF.58565;sequencetype=Non-coding
20180309-Lj-allsets-ratio_median_Root_linearity_day006.hdf5	chr6	9728294	4.85247e-07	11	2.77921e-07	0.000852107	0.000118936	TRUE	9731996	9732502	-	3702	downstream	Lj6g3v0925710.1	mRNA	Non-coding		ID=Lj6g3v0925710.1;Parent=Lj6g3v0925710;Name=Lj6g3v0925710.1;sequencetype=Non-coding;annotation=NoHit
20180309-Lj-allsets-ratio_median_Root_linearity_day006.hdf5	chr6	9684052	4.85247e-07	11	2.77921e-07	0.000852107	0.000118936	TRUE	9685120	9685377	+	-1068	upstream	Lj6g3v0925640	gene	Non-coding	NA	ID=Lj6g3v0925640;Name=gene.g65213.t1;sequencetype=Non-coding
20180309-Lj-allsets-ratio_median_Root_linearity_day006.hdf5	chr6	9684052	4.85247e-07	11	2.77921e-07	0.000852107	0.000118936	TRUE	9685120	9685377	+	-1068	upstream	Lj6g3v0925640.1	mRNA	Non-coding		ID=Lj6g3v0925640.1;Parent=Lj6g3v0925640;Name=Lj6g3v0925640.1;sequencetype=Non-coding;annotation=NoHit
20180309-Lj-allsets-ratio_median_Root_linearity_day006.hdf5	chr6	9684052	4.85247e-07	11	2.77921e-07	0.000852107	0.000118936	TRUE	9674307	9682813	-	-9745	upstream	Lj6g3v0925630	gene	Protein coding	NA	ID=Lj6g3v0925630;Name=CUFF.58559;sequencetype=Protein coding
20180309-Lj-allsets-ratio_median_Root_linearity_day006.hdf5	chr6	9684052	4.85247e-07	11	2.77921e-07	0.000852107	0.000118936	TRUE	9674307	9682813	-	-9745	upstream	Lj6g3v0925630.1	mRNA	Protein coding	PREDICTED: serine/threonine-protein phosphatase 5-like isoform X2	ID=Lj6g3v0925630.1;Parent=Lj6g3v0925630;Name=Lj6g3v0925630.1;sequencetype=Protein coding;annotation=PREDICTED: serine/threonine-protein phosphatase 5-like isoform X2 [Cicer arietinum] gi|502128536|ref|XP_004499995.1|
20180309-Lj-allsets-ratio_median_Root_linearity_day006.hdf5	chr6	9684052	4.85247e-07	11	2.77921e-07	0.000852107	0.000118936	TRUE	9686278	9688325	-	2226	downstream	Lj6g3v0925650	gene	Protein coding	NA	ID=Lj6g3v0925650;Name=CUFF.58560;sequencetype=Protein coding
20180309-Lj-allsets-ratio_median_Root_linearity_day006.hdf5	chr6	9684052	4.85247e-07	11	2.77921e-07	0.000852107	0.000118936	TRUE	9686278	9688325	-	2226	downstream	Lj6g3v0925650.1	mRNA	Protein coding	PREDICTED: DNA repair and recombination protein pif1 mitochondrial-like	ID=Lj6g3v0925650.1;Parent=Lj6g3v0925650;Name=Lj6g3v0925650.1;sequencetype=Protein coding;annotation=PREDICTED: DNA repair and recombination protein pif1 mitochondrial-like [Fragaria vesca subsp. vesca] gi|470141112|ref|XP_004306279.1|
20180309-Lj-allsets-ratio_median_Root_linearity_day006.hdf5	chr6	9677074	4.85247e-07	11	2.77921e-07	0.000852107	0.000118936	TRUE	9658984	9672449	-	-18090	upstream	Lj6g3v0925610	gene	Non-coding	NA	ID=Lj6g3v0925610;Name=CUFF.58572;sequencetype=Non-coding
20180309-Lj-allsets-ratio_median_Root_linearity_day006.hdf5	chr6	9677074	4.85247e-07	11	2.77921e-07	0.000852107	0.000118936	TRUE	9658984	9672449	-	-18090	upstream	Lj6g3v0925610.1	mRNA	Protein coding	PREDICTED: serine/threonine-protein phosphatase 7 long form homolog isoform X4	ID=Lj6g3v0925610.1;Parent=Lj6g3v0925610;Name=Lj6g3v0925610.1;sequencetype=Protein coding;annotation=PREDICTED: serine/threonine-protein phosphatase 7 long form homolog isoform X4 [Cicer arietinum] gi|502128547|ref|XP_004499999.1|
20180309-Lj-allsets-ratio_median_Root_linearity_day006.hdf5	chr6	9677074	4.85247e-07	11	2.77921e-07	0.000852107	0.000118936	TRUE	9659047	9672449	-	-18027	upstream	Lj6g3v0925610.2	mRNA	Non-coding		ID=Lj6g3v0925610.2;Parent=Lj6g3v0925610;Name=Lj6g3v0925610.2;sequencetype=Non-coding;annotation=NoHit
20180309-Lj-allsets-ratio_median_Root_linearity_day006.hdf5	chr6	9677074	4.85247e-07	11	2.77921e-07	0.000852107	0.000118936	TRUE	9670639	9672369	-	-6435	upstream	Lj6g3v0925620	gene	Non-coding	NA	ID=Lj6g3v0925620;Name=CUFF.58574;sequencetype=Non-coding
20180309-Lj-allsets-ratio_median_Root_linearity_day006.hdf5	chr6	9677074	4.85247e-07	11	2.77921e-07	0.000852107	0.000118936	TRUE	9670639	9672369	-	-6435	upstream	Lj6g3v0925620.1	mRNA	Non-coding		ID=Lj6g3v0925620.1;Parent=Lj6g3v0925620;Name=Lj6g3v0925620.1;sequencetype=Non-coding;annotation=NoHit
20180309-Lj-allsets-ratio_median_Root_linearity_day006.hdf5	chr6	9677074	4.85247e-07	11	2.77921e-07	0.000852107	0.000118936	TRUE	9671365	9672149	-	-5709	upstream	Lj6g3v0925620.2	mRNA	Non-coding		ID=Lj6g3v0925620.2;Parent=Lj6g3v0925620;Name=Lj6g3v0925620.2;sequencetype=Non-coding;annotation=NoHit
20180309-Lj-allsets-ratio_median_Root_linearity_day006.hdf5	chr6	9677074	4.85247e-07	11	2.77921e-07	0.000852107	0.000118936	TRUE	9674307	9682813	-	-2767	in gene	Lj6g3v0925630	gene	Protein coding	NA	ID=Lj6g3v0925630;Name=CUFF.58559;sequencetype=Protein coding
20180309-Lj-allsets-ratio_median_Root_linearity_day006.hdf5	chr6	9677074	4.85247e-07	11	2.77921e-07	0.000852107	0.000118936	TRUE	9674307	9682813	-	-2767	in feature	Lj6g3v0925630.1	mRNA	Protein coding	PREDICTED: serine/threonine-protein phosphatase 5-like isoform X2	ID=Lj6g3v0925630.1;Parent=Lj6g3v0925630;Name=Lj6g3v0925630.1;sequencetype=Protein coding;annotation=PREDICTED: serine/threonine-protein phosphatase 5-like isoform X2 [Cicer arietinum] gi|502128536|ref|XP_004499995.1|
20180309-Lj-allsets-ratio_median_Root_linearity_day006.hdf5	chr6	9724607	4.85247e-07	11	2.77921e-07	0.000852107	0.000118936	TRUE	NA	NA	NA	NA	NA	NA	NA	NA	NA	NA
20180309-Lj-allsets-ratio_mean_Root_growth_rate_day005-day006.hdf5	chr6	22796220	4.98304e-07	11	2.77928e-07	0.000203999	0.000644938	TRUE	22798032	22799266	+	-1812	upstream	Lj6g3v1968100	gene	Protein coding	NA	ID=Lj6g3v1968100;Name=CUFF.60357;sequencetype=Protein coding
20180309-Lj-allsets-ratio_mean_Root_growth_rate_day005-day006.hdf5	chr6	22796220	4.98304e-07	11	2.77928e-07	0.000203999	0.000644938	TRUE	22798032	22799266	+	-1812	upstream	Lj6g3v1968100.1	mRNA	Protein coding	PREDICTED: probable C-terminal domain small phosphatase-like isoform X1	ID=Lj6g3v1968100.1;Parent=Lj6g3v1968100;Name=Lj6g3v1968100.1;sequencetype=Protein coding;annotation=PREDICTED: probable C-terminal domain small phosphatase-like isoform X1 [Cicer arietinum] gi|502078420|ref|XP_004485939.1|
20180309-Lj-allsets-ratio_mean_Root_growth_rate_day005-day006.hdf5	chr6	22796220	4.98304e-07	11	2.77928e-07	0.000203999	0.000644938	TRUE	22795153	22797779	-	-1067	in gene	Lj6g3v1968090	gene	Non-coding	NA	ID=Lj6g3v1968090;Name=108128_g;sequencetype=Non-coding
20180309-Lj-allsets-ratio_mean_Root_growth_rate_day005-day006.hdf5	chr6	22796220	4.98304e-07	11	2.77928e-07	0.000203999	0.000644938	TRUE	22795153	22797779	-	-1067	in feature	Lj6g3v1968090.1	mRNA		NA	ID=Lj6g3v1968090.1;Name=Lj6g3v1968090.1;Parent=Lj6g3v1968090;Name=Lj6g3v1968090.1
20180309-Lj-allsets-ratio_mean_Root_growth_rate_day005-day006.hdf5	chr6	22796220	4.98304e-07	11	2.77928e-07	0.000203999	0.000644938	TRUE	22800222	22801328	-	4002	downstream	Lj6g3v1968110	gene	repeat	NA	ID=Lj6g3v1968110;Name=CUFF.60358;sequencetype=repeat
20180309-Lj-allsets-ratio_mean_Root_growth_rate_day005-day006.hdf5	chr6	22796220	4.98304e-07	11	2.77928e-07	0.000203999	0.000644938	TRUE	22800222	22801328	-	4002	downstream	Lj6g3v1968110.1	mRNA	repeat		ID=Lj6g3v1968110.1;Parent=Lj6g3v1968110;Name=Lj6g3v1968110.1;sequencetype=repeat;annotation=NoHit
20180309-Lj-allsets-ratio_mean_Root_tortuosity_day006.hdf5	chr3	40107856	5.00646e-07	12	2.77921e-07	9.83842e-05	0.00282568	TRUE	40101159	40102888	-	-6697	upstream	Lj3g3v3246330	gene	Protein coding	NA	ID=Lj3g3v3246330;Name=CUFF.45527;sequencetype=Protein coding
20180309-Lj-allsets-ratio_mean_Root_tortuosity_day006.hdf5	chr3	40107856	5.00646e-07	12	2.77921e-07	9.83842e-05	0.00282568	TRUE	40101159	40102888	-	-6697	upstream	Lj3g3v3246330.1	mRNA	Protein coding	PREDICTED: DNA-damage-repair/toleration protein DRT100-like	ID=Lj3g3v3246330.1;Parent=Lj3g3v3246330;Name=Lj3g3v3246330.1;sequencetype=Protein coding;annotation=PREDICTED: DNA-damage-repair/toleration protein DRT100-like [Cicer arietinum] gi|502148302|ref|XP_004507113.1|
20180309-Lj-allsets-ratio_mean_Root_tortuosity_day006.hdf5	chr3	40107856	5.00646e-07	12	2.77921e-07	9.83842e-05	0.00282568	TRUE	40105130	40107907	-	-2726	in gene	Lj3g3v3247340	gene	Protein coding	NA	ID=Lj3g3v3247340;Name=CUFF.45528;sequencetype=Protein coding
20180309-Lj-allsets-ratio_mean_Root_tortuosity_day006.hdf5	chr3	40107856	5.00646e-07	12	2.77921e-07	9.83842e-05	0.00282568	TRUE	40105130	40107907	-	-2726	in feature	Lj3g3v3247340.1	mRNA	Protein coding	PREDICTED: ABC transporter C family member 3-like	ID=Lj3g3v3247340.1;Parent=Lj3g3v3247340;Name=Lj3g3v3247340.1;sequencetype=Protein coding;annotation=PREDICTED: ABC transporter C family member 3-like [Glycine max] gi|356553519|ref|XP_003545103.1|
20180309-Lj-allsets-ratio_mean_Root_tortuosity_day006.hdf5	chr3	40107856	5.00646e-07	12	2.77921e-07	9.83842e-05	0.00282568	TRUE	40110777	40111283	-	2921	downstream	Lj3g3v3247350	gene	repeat	NA	ID=Lj3g3v3247350;Name=CUFF.45526;sequencetype=repeat
20180309-Lj-allsets-ratio_mean_Root_tortuosity_day006.hdf5	chr3	40107856	5.00646e-07	12	2.77921e-07	9.83842e-05	0.00282568	TRUE	40110777	40111283	-	2921	downstream	Lj3g3v3247350.1	mRNA	repeat		ID=Lj3g3v3247350.1;Parent=Lj3g3v3247350;Name=Lj3g3v3247350.1;sequencetype=repeat;annotation=NoHit
20180309-Lj-allsets-ratio_median_Root_linearity_day006.hdf5	chr0	158830417	5.02916e-07	10	2.77921e-07	0.000852107	0.000121774	TRUE	158826966	158834970	+	3451	in gene	Lj0g3v0304859	gene	Protein coding	NA	ID=Lj0g3v0304859;Name=CUFF.20627;sequencetype=Protein coding
20180309-Lj-allsets-ratio_median_Root_linearity_day006.hdf5	chr0	158830417	5.02916e-07	10	2.77921e-07	0.000852107	0.000121774	TRUE	158826966	158834970	+	3451	in feature	Lj0g3v0304859.1	mRNA	Protein coding	PREDICTED: cytochrome c1-1 heme protein mitochondrial-like isoform X1	ID=Lj0g3v0304859.1;Parent=Lj0g3v0304859;Name=Lj0g3v0304859.1;sequencetype=Protein coding;annotation=PREDICTED: cytochrome c1-1 heme protein mitochondrial-like isoform X1 [Cicer arietinum] gi|502091594|ref|XP_004489589.1|
20180309-Lj-allsets-ratio_median_Root_linearity_day006.hdf5	chr0	158830417	5.02916e-07	10	2.77921e-07	0.000852107	0.000121774	TRUE	158835081	158835840	-	4664	downstream	Lj0g3v0304869	gene	Non-coding	NA	ID=Lj0g3v0304869;Name=CUFF.20631;sequencetype=Non-coding
20180309-Lj-allsets-ratio_median_Root_linearity_day006.hdf5	chr0	158830417	5.02916e-07	10	2.77921e-07	0.000852107	0.000121774	TRUE	158835081	158835840	-	4664	downstream	Lj0g3v0304869.1	mRNA	Non-coding		ID=Lj0g3v0304869.1;Parent=Lj0g3v0304869;Name=Lj0g3v0304869.1;sequencetype=Non-coding;annotation=NoHit
20180309-Lj-allsets-ratio_median_Root_linearity_day006.hdf5	chr0	143815525	5.02916e-07	10	2.77921e-07	0.000852107	0.000121774	TRUE	143809564	143811282	-	-5961	upstream	Lj0g3v0277089	gene	repeat	NA	ID=Lj0g3v0277089;Name=gene.g21562.t1;sequencetype=repeat
20180309-Lj-allsets-ratio_median_Root_linearity_day006.hdf5	chr0	143815525	5.02916e-07	10	2.77921e-07	0.000852107	0.000121774	TRUE	143809564	143811282	-	-5961	upstream	Lj0g3v0277089.1	mRNA	repeat		ID=Lj0g3v0277089.1;Parent=Lj0g3v0277089;Name=Lj0g3v0277089.1;sequencetype=repeat;annotation=NoHit
20180309-Lj-allsets-ratio_median_Root_linearity_day006.hdf5	chr0	158827417	5.02916e-07	10	2.77921e-07	0.000852107	0.000121774	TRUE	158826966	158834970	+	451	in gene	Lj0g3v0304859	gene	Protein coding	NA	ID=Lj0g3v0304859;Name=CUFF.20627;sequencetype=Protein coding
20180309-Lj-allsets-ratio_median_Root_linearity_day006.hdf5	chr0	158827417	5.02916e-07	10	2.77921e-07	0.000852107	0.000121774	TRUE	158826966	158834970	+	451	in feature	Lj0g3v0304859.1	mRNA	Protein coding	PREDICTED: cytochrome c1-1 heme protein mitochondrial-like isoform X1	ID=Lj0g3v0304859.1;Parent=Lj0g3v0304859;Name=Lj0g3v0304859.1;sequencetype=Protein coding;annotation=PREDICTED: cytochrome c1-1 heme protein mitochondrial-like isoform X1 [Cicer arietinum] gi|502091594|ref|XP_004489589.1|
20180309-Lj-allsets-ratio_median_Root_linearity_day006.hdf5	chr0	143826873	5.02916e-07	10	2.77921e-07	0.000852107	0.000121774	TRUE	143822002	143823020	+	4871	downstream	Lj0g3v0277099	gene	Protein coding	NA	ID=Lj0g3v0277099;Name=CUFF.18389;sequencetype=Protein coding
20180309-Lj-allsets-ratio_median_Root_linearity_day006.hdf5	chr0	143826873	5.02916e-07	10	2.77921e-07	0.000852107	0.000121774	TRUE	143822002	143823020	+	4871	downstream	Lj0g3v0277099.1	mRNA	Protein coding	Triacylglycerol lipase	ID=Lj0g3v0277099.1;Parent=Lj0g3v0277099;Name=Lj0g3v0277099.1;sequencetype=Protein coding;annotation=Triacylglycerol lipase [Medicago truncatula] gi|357497111|ref|XP_003618844.1|
20180309-Lj-allsets-ratio_median_Root_linearity_day006.hdf5	chr0	143826873	5.02916e-07	10	2.77921e-07	0.000852107	0.000121774	TRUE	143822002	143825107	+	4871	downstream	Lj0g3v0277109	gene	Non-coding	NA	ID=Lj0g3v0277109;Name=CUFF.18390;sequencetype=Non-coding
20180309-Lj-allsets-ratio_median_Root_linearity_day006.hdf5	chr0	143826873	5.02916e-07	10	2.77921e-07	0.000852107	0.000121774	TRUE	143822002	143825107	+	4871	downstream	Lj0g3v0277109.1	mRNA	Non-coding		ID=Lj0g3v0277109.1;Parent=Lj0g3v0277109;Name=Lj0g3v0277109.1;sequencetype=Non-coding;annotation=NoHit
20180309-Lj-allsets-ratio_median_Root_linearity_day006.hdf5	chr0	143826873	5.02916e-07	10	2.77921e-07	0.000852107	0.000121774	TRUE	143829159	143830720	+	-2286	upstream	Lj0g3v0277129	gene	Non-coding	NA	ID=Lj0g3v0277129;Name=CUFF.18388;sequencetype=Non-coding
20180309-Lj-allsets-ratio_median_Root_linearity_day006.hdf5	chr0	143826873	5.02916e-07	10	2.77921e-07	0.000852107	0.000121774	TRUE	143829159	143830720	+	-2286	upstream	Lj0g3v0277129.1	mRNA	Non-coding		ID=Lj0g3v0277129.1;Parent=Lj0g3v0277129;Name=Lj0g3v0277129.1;sequencetype=Non-coding;annotation=NoHit
20180309-Lj-allsets-ratio_median_Root_linearity_day006.hdf5	chr0	143826873	5.02916e-07	10	2.77921e-07	0.000852107	0.000121774	TRUE	143825160	143828405	-	-1713	in gene	Lj0g3v0277119	gene	repeat	NA	ID=Lj0g3v0277119;Name=CUFF.18387;sequencetype=repeat
20180309-Lj-allsets-ratio_median_Root_linearity_day006.hdf5	chr0	143826873	5.02916e-07	10	2.77921e-07	0.000852107	0.000121774	TRUE	143825160	143828405	-	-1713	in feature	Lj0g3v0277119.1	mRNA	repeat		ID=Lj0g3v0277119.1;Parent=Lj0g3v0277119;Name=Lj0g3v0277119.1;sequencetype=repeat;annotation=NoHit
20180309-Lj-allsets-ratio_mean_Root_linearity_day002.hdf5	chr6	25256491	5.04443e-07	10	2.77931e-07	0.000336574	0.000892287	TRUE	25252941	25256516	-	-3550	in gene	Lj6g3v2192140	gene	Protein coding	NA	ID=Lj6g3v2192140;Name=108601_g;sequencetype=Protein coding
20180309-Lj-allsets-ratio_mean_Root_linearity_day002.hdf5	chr6	25256491	5.04443e-07	10	2.77931e-07	0.000336574	0.000892287	TRUE	25252941	25256516	-	-3550	in feature	Lj6g3v2192140.1	mRNA		NA	ID=Lj6g3v2192140.1;Name=Lj6g3v2192140.1;Parent=Lj6g3v2192140;Name=Lj6g3v2192140.1
20180309-Lj-allsets-ratio_mean_Root_angle_day002.hdf5	chr5	1078382	5.12468e-07	12	2.77931e-07	0.000655638	0.000550207	TRUE	1071609	1104626	-	-6773	in gene	Lj5g3v0108500	gene	Protein coding	NA	ID=Lj5g3v0108500;Name=CUFF.52594;sequencetype=Protein coding
20180309-Lj-allsets-ratio_mean_Root_angle_day002.hdf5	chr5	1078382	5.12468e-07	12	2.77931e-07	0.000655638	0.000550207	TRUE	1071609	1104626	-	-6773	in feature	Lj5g3v0108500.1	mRNA	Protein coding	dihydroflavonol 4-reductase	ID=Lj5g3v0108500.1;Parent=Lj5g3v0108500;Name=Lj5g3v0108500.1;sequencetype=Protein coding;annotation=dihydroflavonol 4-reductase [Lotus japonicus] gi|73661147|dbj|BAE19948.1|
20180309-Lj-allsets-ratio_mean_Root_angle_day002.hdf5	chr5	1078382	5.12468e-07	12	2.77931e-07	0.000655638	0.000550207	TRUE	1071609	1080022	-	-6773	in feature	Lj5g3v0108500.2	mRNA	Protein coding	dihydroflavonol 4-reductase	ID=Lj5g3v0108500.2;Parent=Lj5g3v0108500;Name=Lj5g3v0108500.2;sequencetype=Protein coding;annotation=dihydroflavonol 4-reductase [Lotus japonicus] gi|73661147|dbj|BAE19948.1|
20180309-Lj-allsets-ratio_mean_Root_angle_day002.hdf5	chr5	1078382	5.12468e-07	12	2.77931e-07	0.000655638	0.000550207	TRUE	1071609	1077941	-	-6773	upstream	Lj5g3v0108500.3	mRNA	Protein coding	dihydroflavonol 4-reductase	ID=Lj5g3v0108500.3;Parent=Lj5g3v0108500;Name=Lj5g3v0108500.3;sequencetype=Protein coding;annotation=dihydroflavonol 4-reductase [Lotus japonicus] gi|73661147|dbj|BAE19948.1|
20180309-Lj-allsets-ratio_median_Average_root_width_day003.hdf5	chr2	8944464	5.16629e-07	11	2.7794e-07	9.64451e-05	0.00309796	TRUE	8941559	8942061	-	-2905	upstream	Lj2g3v0631910	gene	repeat	NA	ID=Lj2g3v0631910;Name=CUFF.34904;sequencetype=repeat
20180309-Lj-allsets-ratio_median_Average_root_width_day003.hdf5	chr2	8944464	5.16629e-07	11	2.7794e-07	9.64451e-05	0.00309796	TRUE	8941559	8942061	-	-2905	upstream	Lj2g3v0631910.1	mRNA	repeat		ID=Lj2g3v0631910.1;Parent=Lj2g3v0631910;Name=Lj2g3v0631910.1;sequencetype=repeat;annotation=NoHit
20180309-Lj-allsets-ratio_median_Average_root_width_day003.hdf5	chr2	8945900	5.16629e-07	11	2.7794e-07	9.64451e-05	0.00309796	TRUE	8941559	8942061	-	-4341	upstream	Lj2g3v0631910	gene	repeat	NA	ID=Lj2g3v0631910;Name=CUFF.34904;sequencetype=repeat
20180309-Lj-allsets-ratio_median_Average_root_width_day003.hdf5	chr2	8945900	5.16629e-07	11	2.7794e-07	9.64451e-05	0.00309796	TRUE	8941559	8942061	-	-4341	upstream	Lj2g3v0631910.1	mRNA	repeat		ID=Lj2g3v0631910.1;Parent=Lj2g3v0631910;Name=Lj2g3v0631910.1;sequencetype=repeat;annotation=NoHit
20180309-Lj-allsets-ratio_median_Relative_root_growth_rate_day005-day006.hdf5	chr4	35824109	5.17007e-07	21	2.77928e-07	0.000511109	0.000268245	TRUE	35816275	35820106	-	-7834	upstream	Lj4g3v2628820	gene	Protein coding	NA	ID=Lj4g3v2628820;Name=CUFF.51371;sequencetype=Protein coding
20180309-Lj-allsets-ratio_median_Relative_root_growth_rate_day005-day006.hdf5	chr4	35824109	5.17007e-07	21	2.77928e-07	0.000511109	0.000268245	TRUE	35816275	35820106	-	-7834	upstream	Lj4g3v2628820.1	mRNA	Protein coding		ID=Lj4g3v2628820.1;Parent=Lj4g3v2628820;Name=Lj4g3v2628820.1;sequencetype=Protein coding;annotation=NoHit
20180309-Lj-allsets-ratio_median_Relative_root_growth_rate_day005-day006.hdf5	chr4	35824109	5.17007e-07	21	2.77928e-07	0.000511109	0.000268245	TRUE	35824256	35831509	-	147	downstream	Lj4g3v2628830	gene	Protein coding	NA	ID=Lj4g3v2628830;Name=CUFF.51392;sequencetype=Protein coding
20180309-Lj-allsets-ratio_median_Relative_root_growth_rate_day005-day006.hdf5	chr4	35824109	5.17007e-07	21	2.77928e-07	0.000511109	0.000268245	TRUE	35824256	35831509	-	147	downstream	Lj4g3v2628830.1	mRNA	Protein coding	PREDICTED: pentatricopeptide repeat-containing protein At5g39710-like	ID=Lj4g3v2628830.1;Parent=Lj4g3v2628830;Name=Lj4g3v2628830.1;sequencetype=Protein coding;annotation=PREDICTED: pentatricopeptide repeat-containing protein At5g39710-like [Glycine max] gi|356497651|ref|XP_003517673.1|
20180309-Lj-allsets-ratio_median_Relative_root_growth_rate_day005-day006.hdf5	chr4	35824109	5.17007e-07	21	2.77928e-07	0.000511109	0.000268245	TRUE	35824256	35831509	-	147	downstream	Lj4g3v2628830.2	mRNA	Protein coding	PREDICTED: pentatricopeptide repeat-containing protein At5g39710-like	ID=Lj4g3v2628830.2;Parent=Lj4g3v2628830;Name=Lj4g3v2628830.2;sequencetype=Protein coding;annotation=PREDICTED: pentatricopeptide repeat-containing protein At5g39710-like [Glycine max] gi|356497651|ref|XP_003517673.1|
20180309-Lj-allsets-ratio_median_Relative_root_growth_rate_day005-day006.hdf5	chr4	35824109	5.17007e-07	21	2.77928e-07	0.000511109	0.000268245	TRUE	35824256	35831509	-	147	downstream	Lj4g3v2628830.3	mRNA	Protein coding	PREDICTED: pentatricopeptide repeat-containing protein At5g39710-like	ID=Lj4g3v2628830.3;Parent=Lj4g3v2628830;Name=Lj4g3v2628830.3;sequencetype=Protein coding;annotation=PREDICTED: pentatricopeptide repeat-containing protein At5g39710-like [Glycine max] gi|356497651|ref|XP_003517673.1|
20180309-Lj-allsets-ratio_median_Relative_root_growth_rate_day005-day006.hdf5	chr4	4960328	5.22544e-07	20	2.77928e-07	0.000511109	0.000268245	TRUE	4950345	4960580	+	9983	in gene	Lj4g3v0385780	gene	Protein coding	NA	ID=Lj4g3v0385780;Name=CUFF.47024;sequencetype=Protein coding
20180309-Lj-allsets-ratio_median_Relative_root_growth_rate_day005-day006.hdf5	chr4	4960328	5.22544e-07	20	2.77928e-07	0.000511109	0.000268245	TRUE	4950345	4960580	+	9983	in feature	Lj4g3v0385780.1	mRNA	Protein coding	Myocyte-specific enhancer factor 2B	ID=Lj4g3v0385780.1;Parent=Lj4g3v0385780;Name=Lj4g3v0385780.1;sequencetype=Protein coding;annotation=Myocyte-specific enhancer factor 2B [Medicago truncatula] gi|357476283|ref|XP_003608427.1|
20180309-Lj-allsets-ratio_median_Relative_root_growth_rate_day005-day006.hdf5	chr4	4960328	5.22544e-07	20	2.77928e-07	0.000511109	0.000268245	TRUE	4950345	4960580	+	9983	in feature	Lj4g3v0385780.2	mRNA	Protein coding	Myocyte-specific enhancer factor 2B	ID=Lj4g3v0385780.2;Parent=Lj4g3v0385780;Name=Lj4g3v0385780.2;sequencetype=Protein coding;annotation=Myocyte-specific enhancer factor 2B [Medicago truncatula] gi|357476283|ref|XP_003608427.1|
20180309-Lj-allsets-ratio_median_Relative_root_growth_rate_day005-day006.hdf5	chr4	4960328	5.22544e-07	20	2.77928e-07	0.000511109	0.000268245	TRUE	4950345	4960580	+	9983	in feature	Lj4g3v0385780.3	mRNA	Protein coding	Myocyte-specific enhancer factor 2B	ID=Lj4g3v0385780.3;Parent=Lj4g3v0385780;Name=Lj4g3v0385780.3;sequencetype=Protein coding;annotation=Myocyte-specific enhancer factor 2B [Medicago truncatula] gi|357476283|ref|XP_003608427.1|
20180309-Lj-allsets-ratio_median_Relative_root_growth_rate_day005-day006.hdf5	chr4	4960328	5.22544e-07	20	2.77928e-07	0.000511109	0.000268245	TRUE	4961058	4963621	+	-730	upstream	Lj4g3v0385790	gene	Non-coding	NA	ID=Lj4g3v0385790;Name=TC63792.path1;sequencetype=Non-coding
20180309-Lj-allsets-ratio_median_Relative_root_growth_rate_day005-day006.hdf5	chr4	4960328	5.22544e-07	20	2.77928e-07	0.000511109	0.000268245	TRUE	4961058	4963621	+	-730	upstream	Lj4g3v0385790.1	mRNA	Non-coding		ID=Lj4g3v0385790.1;Parent=Lj4g3v0385790;Name=Lj4g3v0385790.1;sequencetype=Non-coding;annotation=NoHit
20180309-Lj-allsets-ratio_mean_Root_angle_day007.hdf5	chr0	150987529	5.26173e-07	15	2.77914e-07	0.00188648	0.000114329	TRUE	150982883	150984053	+	4646	downstream	Lj0g3v0290859	gene	Non-coding	NA	ID=Lj0g3v0290859;Name=CUFF.19437;sequencetype=Non-coding
20180309-Lj-allsets-ratio_mean_Root_angle_day007.hdf5	chr0	150987529	5.26173e-07	15	2.77914e-07	0.00188648	0.000114329	TRUE	150982883	150984053	+	4646	downstream	Lj0g3v0290859.1	mRNA	Non-coding		ID=Lj0g3v0290859.1;Parent=Lj0g3v0290859;Name=Lj0g3v0290859.1;sequencetype=Non-coding;annotation=NoHit
20180309-Lj-allsets-ratio_mean_Root_angle_day007.hdf5	chr0	150987529	5.26173e-07	15	2.77914e-07	0.00188648	0.000114329	TRUE	150984352	150988127	+	3177	in gene	Lj0g3v0290869	gene	Protein coding	NA	ID=Lj0g3v0290869;Name=CUFF.19438;sequencetype=Protein coding
20180309-Lj-allsets-ratio_mean_Root_angle_day007.hdf5	chr0	150987529	5.26173e-07	15	2.77914e-07	0.00188648	0.000114329	TRUE	150984352	150988127	+	3177	in feature	Lj0g3v0290869.1	mRNA	Protein coding	hypothetical protein	ID=Lj0g3v0290869.1;Parent=Lj0g3v0290869;Name=Lj0g3v0290869.1;sequencetype=Protein coding;annotation=hypothetical protein [Lachnospiraceae bacterium 28-4] gi|511038482|ref|WP_016292500.1|
20180309-Lj-allsets-ratio_mean_Root_angle_day007.hdf5	chr0	150987529	5.26173e-07	15	2.77914e-07	0.00188648	0.000114329	TRUE	150985324	150988127	+	2205	in feature	Lj0g3v0290869.2	mRNA	Protein coding	hypothetical protein	ID=Lj0g3v0290869.2;Parent=Lj0g3v0290869;Name=Lj0g3v0290869.2;sequencetype=Protein coding;annotation=hypothetical protein [Lachnospiraceae bacterium 28-4] gi|511038482|ref|WP_016292500.1|
20180309-Lj-allsets-ratio_mean_Root_angle_day007.hdf5	chr0	150987529	5.26173e-07	15	2.77914e-07	0.00188648	0.000114329	TRUE	150988736	150989248	+	-1207	upstream	Lj0g3v0290879	gene	repeat	NA	ID=Lj0g3v0290879;Name=CUFF.19439;sequencetype=repeat
20180309-Lj-allsets-ratio_mean_Root_angle_day007.hdf5	chr0	150987529	5.26173e-07	15	2.77914e-07	0.00188648	0.000114329	TRUE	150988736	150989248	+	-1207	upstream	Lj0g3v0290879.1	mRNA	repeat		ID=Lj0g3v0290879.1;Parent=Lj0g3v0290879;Name=Lj0g3v0290879.1;sequencetype=repeat;annotation=NoHit
20180309-Lj-allsets-ratio_mean_Root_angle_day007.hdf5	chr0	150987529	5.26173e-07	15	2.77914e-07	0.00188648	0.000114329	TRUE	150991874	150995211	+	-4345	upstream	Lj0g3v0290889	gene	Protein coding	NA	ID=Lj0g3v0290889;Name=CUFF.19440;sequencetype=Protein coding
20180309-Lj-allsets-ratio_mean_Root_angle_day007.hdf5	chr0	150987529	5.26173e-07	15	2.77914e-07	0.00188648	0.000114329	TRUE	150991874	150995211	+	-4345	upstream	Lj0g3v0290889.1	mRNA	Protein coding	PREDICTED: wall-associated receptor kinase 2-like	ID=Lj0g3v0290889.1;Parent=Lj0g3v0290889;Name=Lj0g3v0290889.1;sequencetype=Protein coding;annotation=PREDICTED: wall-associated receptor kinase 2-like [Glycine max] gi|356554681|ref|XP_003545672.1|
20180309-Lj-allsets-ratio_mean_Root_angle_day007.hdf5	chr0	150987531	5.26173e-07	15	2.77914e-07	0.00188648	0.000114329	TRUE	150982883	150984053	+	4648	downstream	Lj0g3v0290859	gene	Non-coding	NA	ID=Lj0g3v0290859;Name=CUFF.19437;sequencetype=Non-coding
20180309-Lj-allsets-ratio_mean_Root_angle_day007.hdf5	chr0	150987531	5.26173e-07	15	2.77914e-07	0.00188648	0.000114329	TRUE	150982883	150984053	+	4648	downstream	Lj0g3v0290859.1	mRNA	Non-coding		ID=Lj0g3v0290859.1;Parent=Lj0g3v0290859;Name=Lj0g3v0290859.1;sequencetype=Non-coding;annotation=NoHit
20180309-Lj-allsets-ratio_mean_Root_angle_day007.hdf5	chr0	150987531	5.26173e-07	15	2.77914e-07	0.00188648	0.000114329	TRUE	150984352	150988127	+	3179	in gene	Lj0g3v0290869	gene	Protein coding	NA	ID=Lj0g3v0290869;Name=CUFF.19438;sequencetype=Protein coding
20180309-Lj-allsets-ratio_mean_Root_angle_day007.hdf5	chr0	150987531	5.26173e-07	15	2.77914e-07	0.00188648	0.000114329	TRUE	150984352	150988127	+	3179	in feature	Lj0g3v0290869.1	mRNA	Protein coding	hypothetical protein	ID=Lj0g3v0290869.1;Parent=Lj0g3v0290869;Name=Lj0g3v0290869.1;sequencetype=Protein coding;annotation=hypothetical protein [Lachnospiraceae bacterium 28-4] gi|511038482|ref|WP_016292500.1|
20180309-Lj-allsets-ratio_mean_Root_angle_day007.hdf5	chr0	150987531	5.26173e-07	15	2.77914e-07	0.00188648	0.000114329	TRUE	150985324	150988127	+	2207	in feature	Lj0g3v0290869.2	mRNA	Protein coding	hypothetical protein	ID=Lj0g3v0290869.2;Parent=Lj0g3v0290869;Name=Lj0g3v0290869.2;sequencetype=Protein coding;annotation=hypothetical protein [Lachnospiraceae bacterium 28-4] gi|511038482|ref|WP_016292500.1|
20180309-Lj-allsets-ratio_mean_Root_angle_day007.hdf5	chr0	150987531	5.26173e-07	15	2.77914e-07	0.00188648	0.000114329	TRUE	150988736	150989248	+	-1205	upstream	Lj0g3v0290879	gene	repeat	NA	ID=Lj0g3v0290879;Name=CUFF.19439;sequencetype=repeat
20180309-Lj-allsets-ratio_mean_Root_angle_day007.hdf5	chr0	150987531	5.26173e-07	15	2.77914e-07	0.00188648	0.000114329	TRUE	150988736	150989248	+	-1205	upstream	Lj0g3v0290879.1	mRNA	repeat		ID=Lj0g3v0290879.1;Parent=Lj0g3v0290879;Name=Lj0g3v0290879.1;sequencetype=repeat;annotation=NoHit
20180309-Lj-allsets-ratio_mean_Root_angle_day007.hdf5	chr0	150987531	5.26173e-07	15	2.77914e-07	0.00188648	0.000114329	TRUE	150991874	150995211	+	-4343	upstream	Lj0g3v0290889	gene	Protein coding	NA	ID=Lj0g3v0290889;Name=CUFF.19440;sequencetype=Protein coding
20180309-Lj-allsets-ratio_mean_Root_angle_day007.hdf5	chr0	150987531	5.26173e-07	15	2.77914e-07	0.00188648	0.000114329	TRUE	150991874	150995211	+	-4343	upstream	Lj0g3v0290889.1	mRNA	Protein coding	PREDICTED: wall-associated receptor kinase 2-like	ID=Lj0g3v0290889.1;Parent=Lj0g3v0290889;Name=Lj0g3v0290889.1;sequencetype=Protein coding;annotation=PREDICTED: wall-associated receptor kinase 2-like [Glycine max] gi|356554681|ref|XP_003545672.1|
20180309-Lj-allsets-ratio_median_Root_linearity_day006.hdf5	chr4	8684154	5.27886e-07	10	2.77921e-07	0.000852107	0.000127136	TRUE	8679633	8680156	+	4521	downstream	Lj4g3v0510170	gene	Non-coding	NA	ID=Lj4g3v0510170;Name=CUFF.47537;sequencetype=Non-coding
20180309-Lj-allsets-ratio_median_Root_linearity_day006.hdf5	chr4	8684154	5.27886e-07	10	2.77921e-07	0.000852107	0.000127136	TRUE	8679633	8680156	+	4521	downstream	Lj4g3v0510170.1	mRNA	Non-coding		ID=Lj4g3v0510170.1;Parent=Lj4g3v0510170;Name=Lj4g3v0510170.1;sequencetype=Non-coding;annotation=NoHit
20180309-Lj-allsets-ratio_median_Root_linearity_day006.hdf5	chr4	8684154	5.27886e-07	10	2.77921e-07	0.000852107	0.000127136	TRUE	8680234	8687409	+	3920	in gene	Lj4g3v0510180	gene	Protein coding	NA	ID=Lj4g3v0510180;Name=CUFF.47549;sequencetype=Protein coding
20180309-Lj-allsets-ratio_median_Root_linearity_day006.hdf5	chr4	8684154	5.27886e-07	10	2.77921e-07	0.000852107	0.000127136	TRUE	8680234	8687409	+	3920	in feature	Lj4g3v0510180.1	mRNA	Protein coding	OAS-TL4 cysteine synthase	ID=Lj4g3v0510180.1;Parent=Lj4g3v0510180;Name=Lj4g3v0510180.1;sequencetype=Protein coding;annotation=OAS-TL4 cysteine synthase [Glycine max] gi|351727959|ref|NP_001235131.1|
20180309-Lj-allsets-ratio_median_Root_linearity_day006.hdf5	chr4	8684154	5.27886e-07	10	2.77921e-07	0.000852107	0.000127136	TRUE	8688203	8688670	+	-4049	upstream	Lj4g3v0510190	gene	Protein coding	NA	ID=Lj4g3v0510190;Name=CUFF.47539;sequencetype=Protein coding
20180309-Lj-allsets-ratio_median_Root_linearity_day006.hdf5	chr4	8684154	5.27886e-07	10	2.77921e-07	0.000852107	0.000127136	TRUE	8688203	8688670	+	-4049	upstream	Lj4g3v0510190.1	mRNA	Protein coding		ID=Lj4g3v0510190.1;Parent=Lj4g3v0510190;Name=Lj4g3v0510190.1;sequencetype=Protein coding;annotation=NoHit
20180309-Lj-allsets-ratio_median_Root_angle_day003.hdf5	chr0	148809262	5.3171e-07	19	2.7794e-07	0.00083382	0.000211204	TRUE	148812963	148818535	+	-3701	upstream	Lj0g3v0286439	gene	Protein coding	NA	ID=Lj0g3v0286439;Name=CUFF.19119;sequencetype=Protein coding
20180309-Lj-allsets-ratio_median_Root_angle_day003.hdf5	chr0	148809262	5.3171e-07	19	2.7794e-07	0.00083382	0.000211204	TRUE	148812963	148818535	+	-3701	upstream	Lj0g3v0286439.1	mRNA	Protein coding	PREDICTED: vacuolar protein sorting-associated protein 26B-like	ID=Lj0g3v0286439.1;Parent=Lj0g3v0286439;Name=Lj0g3v0286439.1;sequencetype=Protein coding;annotation=PREDICTED: vacuolar protein sorting-associated protein 26B-like [Cicer arietinum] gi|502156146|ref|XP_004510330.1|
20180309-Lj-allsets-ratio_median_Root_angle_day003.hdf5	chr0	148809262	5.3171e-07	19	2.7794e-07	0.00083382	0.000211204	TRUE	148801251	148809738	-	-8011	in gene	Lj0g3v0286429	gene	Protein coding	NA	ID=Lj0g3v0286429;Name=CUFF.19312;sequencetype=Protein coding
20180309-Lj-allsets-ratio_median_Root_angle_day003.hdf5	chr0	148809262	5.3171e-07	19	2.7794e-07	0.00083382	0.000211204	TRUE	148801251	148809738	-	-8011	in feature	Lj0g3v0286429.1	mRNA	Protein coding	3'-hydroxy-N-methyl-(S)-coclaurine 4'-O-methyltransferase-like	ID=Lj0g3v0286429.1;Parent=Lj0g3v0286429;Name=Lj0g3v0286429.1;sequencetype=Protein coding;annotation=3'-hydroxy-N-methyl-(S)-coclaurine 4'-O-methyltransferase-like [Glycine max] gi|371502138|ref|NP_001243073.1|
20180309-Lj-allsets-ratio_mean_Root_growth_rate_day003-day004.hdf5	chr0	141685906	5.44124e-07	10	2.77954e-07	0.000649578	0.000204771	TRUE	141687427	141687856	+	-1521	upstream	Lj0g3v0273369	gene	Non-coding	NA	ID=Lj0g3v0273369;Name=CUFF.18091;sequencetype=Non-coding
20180309-Lj-allsets-ratio_mean_Root_growth_rate_day003-day004.hdf5	chr0	141685906	5.44124e-07	10	2.77954e-07	0.000649578	0.000204771	TRUE	141687427	141687856	+	-1521	upstream	Lj0g3v0273369.1	mRNA	Non-coding		ID=Lj0g3v0273369.1;Parent=Lj0g3v0273369;Name=Lj0g3v0273369.1;sequencetype=Non-coding;annotation=NoHit
20180309-Lj-allsets-ratio_mean_Root_growth_rate_day003-day004.hdf5	chr0	141685906	5.44124e-07	10	2.77954e-07	0.000649578	0.000204771	TRUE	141690230	141699140	+	-4324	upstream	Lj0g3v0273379	gene	Protein coding	NA	ID=Lj0g3v0273379;Name=CUFF.18118;sequencetype=Protein coding
20180309-Lj-allsets-ratio_mean_Root_growth_rate_day003-day004.hdf5	chr0	141685906	5.44124e-07	10	2.77954e-07	0.000649578	0.000204771	TRUE	141690230	141699140	+	-4324	upstream	Lj0g3v0273379.1	mRNA	Protein coding	PREDICTED: ATP-dependent Clp protease ATP-binding subunit ClpX-like	ID=Lj0g3v0273379.1;Parent=Lj0g3v0273379;Name=Lj0g3v0273379.1;sequencetype=Protein coding;annotation=PREDICTED: ATP-dependent Clp protease ATP-binding subunit ClpX-like [Cicer arietinum] gi|502162893|ref|XP_004512653.1|
20180309-Lj-allsets-ratio_mean_Root_growth_rate_day003-day004.hdf5	chr0	141685906	5.44124e-07	10	2.77954e-07	0.000649578	0.000204771	TRUE	141679242	141680991	-	-6664	upstream	Lj0g3v0273359	gene	Protein coding	NA	ID=Lj0g3v0273359;Name=CUFF.18090;sequencetype=Protein coding
20180309-Lj-allsets-ratio_mean_Root_growth_rate_day003-day004.hdf5	chr0	141685906	5.44124e-07	10	2.77954e-07	0.000649578	0.000204771	TRUE	141679242	141680991	-	-6664	upstream	Lj0g3v0273359.1	mRNA	Protein coding	Heat shock protein	ID=Lj0g3v0273359.1;Parent=Lj0g3v0273359;Name=Lj0g3v0273359.1;sequencetype=Protein coding;annotation=Heat shock protein [Medicago truncatula] gi|357448685|ref|XP_003594618.1|
20180309-Lj-allsets-ratio_mean_Root_growth_rate_day005-day006.hdf5	chr0	30262831	5.50222e-07	10	2.77928e-07	0.000203999	0.000673378	TRUE	30265408	30267641	-	2577	downstream	Lj0g3v0078579	gene	Protein coding	NA	ID=Lj0g3v0078579;Name=8776_g;sequencetype=Protein coding
20180309-Lj-allsets-ratio_mean_Root_growth_rate_day005-day006.hdf5	chr0	30262831	5.50222e-07	10	2.77928e-07	0.000203999	0.000673378	TRUE	30265408	30267641	-	2577	downstream	Lj0g3v0078579.1	mRNA	Protein coding	PREDICTED: pentatricopeptide repeat-containing protein At3g22690-like	ID=Lj0g3v0078579.1;Parent=Lj0g3v0078579;Name=Lj0g3v0078579.1;sequencetype=Protein coding;annotation=PREDICTED: pentatricopeptide repeat-containing protein At3g22690-like [Glycine max] gi|356540339|ref|XP_003538647.1|
20180309-Lj-allsets-ratio_median_Root_width_80_day001.hdf5	chr1	59035154	5.68961e-07	11	2.77928e-07	1.05612e-05	0.00639737	TRUE	59016102	59035098	+	19052	downstream	Lj1g3v4865360	gene	Protein coding	NA	ID=Lj1g3v4865360;Name=CUFF.33516;sequencetype=Protein coding
20180309-Lj-allsets-ratio_median_Root_width_80_day001.hdf5	chr1	59035154	5.68961e-07	11	2.77928e-07	1.05612e-05	0.00639737	TRUE	59016102	59035098	+	19052	downstream	Lj1g3v4865360.1	mRNA	Protein coding	PREDICTED: kinesin-4-like	ID=Lj1g3v4865360.1;Parent=Lj1g3v4865360;Name=Lj1g3v4865360.1;sequencetype=Protein coding;annotation=PREDICTED: kinesin-4-like [Glycine max] gi|356570984|ref|XP_003553662.1|
20180309-Lj-allsets-ratio_median_Root_width_80_day001.hdf5	chr1	59035154	5.68961e-07	11	2.77928e-07	1.05612e-05	0.00639737	TRUE	59016102	59035098	+	19052	downstream	Lj1g3v4865360.2	mRNA	Protein coding	PREDICTED: kinesin-4-like	ID=Lj1g3v4865360.2;Parent=Lj1g3v4865360;Name=Lj1g3v4865360.2;sequencetype=Protein coding;annotation=PREDICTED: kinesin-4-like [Glycine max] gi|356570984|ref|XP_003553662.1|
20180309-Lj-allsets-ratio_median_Root_width_80_day001.hdf5	chr1	59035154	5.68961e-07	11	2.77928e-07	1.05612e-05	0.00639737	TRUE	59016102	59022237	+	19052	downstream	Lj1g3v4865360.3	mRNA	Protein coding	PREDICTED: kinesin-4-like	ID=Lj1g3v4865360.3;Parent=Lj1g3v4865360;Name=Lj1g3v4865360.3;sequencetype=Protein coding;annotation=PREDICTED: kinesin-4-like [Glycine max] gi|356570984|ref|XP_003553662.1|
20180309-Lj-allsets-ratio_median_Root_width_80_day001.hdf5	chr1	59035154	5.68961e-07	11	2.77928e-07	1.05612e-05	0.00639737	TRUE	59035358	59038312	-	204	downstream	Lj1g3v4865370	gene	Protein coding	NA	ID=Lj1g3v4865370;Name=CUFF.33497;sequencetype=Protein coding
20180309-Lj-allsets-ratio_median_Root_width_80_day001.hdf5	chr1	59035154	5.68961e-07	11	2.77928e-07	1.05612e-05	0.00639737	TRUE	59035358	59038312	-	204	downstream	Lj1g3v4865370.1	mRNA	Protein coding	Heat shock protein	ID=Lj1g3v4865370.1;Parent=Lj1g3v4865370;Name=Lj1g3v4865370.1;sequencetype=Protein coding;annotation=Heat shock protein [Medicago truncatula] gi|357445271|ref|XP_003592913.1|
20180309-Lj-allsets-ratio_median_Root_angle_day003.hdf5	chr1	3740459	5.69137e-07	16	2.7794e-07	0.00083382	0.00021971	TRUE	3740910	3741410	+	-451	upstream	Lj1g3v0318320	gene	repeat	NA	ID=Lj1g3v0318320;Name=57266_g;sequencetype=repeat
20180309-Lj-allsets-ratio_median_Root_angle_day003.hdf5	chr1	3740459	5.69137e-07	16	2.7794e-07	0.00083382	0.00021971	TRUE	3740910	3741410	+	-451	upstream	Lj1g3v0318320.1	mRNA	repeat		ID=Lj1g3v0318320.1;Parent=Lj1g3v0318320;Name=Lj1g3v0318320.1;sequencetype=repeat;annotation=NoHit
20180309-Lj-allsets-ratio_median_Root_angle_day003.hdf5	chr1	3740459	5.69137e-07	16	2.7794e-07	0.00083382	0.00021971	TRUE	3741527	3742333	+	-1068	upstream	Lj1g3v0318330	gene	repeat	NA	ID=Lj1g3v0318330;Name=57267_g;sequencetype=repeat
20180309-Lj-allsets-ratio_median_Root_angle_day003.hdf5	chr1	3740459	5.69137e-07	16	2.7794e-07	0.00083382	0.00021971	TRUE	3741527	3742333	+	-1068	upstream	Lj1g3v0318330.1	mRNA		NA	ID=Lj1g3v0318330.1;Name=Lj1g3v0318330.1;Parent=Lj1g3v0318330;Name=Lj1g3v0318330.1
20180309-Lj-allsets-ratio_median_Root_angle_day003.hdf5	chr1	3740459	5.69137e-07	16	2.7794e-07	0.00083382	0.00021971	TRUE	3743063	3743809	+	-2604	upstream	Lj1g3v0318350	gene	repeat	NA	ID=Lj1g3v0318350;Name=gene.g29285.t1;sequencetype=repeat
20180309-Lj-allsets-ratio_median_Root_angle_day003.hdf5	chr1	3740459	5.69137e-07	16	2.7794e-07	0.00083382	0.00021971	TRUE	3743063	3743809	+	-2604	upstream	Lj1g3v0318350.1	mRNA	repeat		ID=Lj1g3v0318350.1;Parent=Lj1g3v0318350;Name=Lj1g3v0318350.1;sequencetype=repeat;annotation=NoHit
20180309-Lj-allsets-ratio_median_Root_angle_day003.hdf5	chr1	3740459	5.69137e-07	16	2.7794e-07	0.00083382	0.00021971	TRUE	3742467	3742970	-	2008	downstream	Lj1g3v0318340	gene	Non-coding	NA	ID=Lj1g3v0318340;Name=57268_g;sequencetype=Non-coding
20180309-Lj-allsets-ratio_median_Root_angle_day003.hdf5	chr1	3740459	5.69137e-07	16	2.7794e-07	0.00083382	0.00021971	TRUE	3742467	3742970	-	2008	downstream	Lj1g3v0318340.1	mRNA	Non-coding		ID=Lj1g3v0318340.1;Parent=Lj1g3v0318340;Name=Lj1g3v0318340.1;sequencetype=Non-coding;annotation=NoHit
20180309-Lj-allsets-ratio_mean_Root_angle_day007.hdf5	chr5	18446272	5.73734e-07	13	2.77914e-07	0.00188648	0.0001223	TRUE	18444435	18453152	+	1837	in gene	Lj5g3v1157340	gene	Protein coding	NA	ID=Lj5g3v1157340;Name=CUFF.54943;sequencetype=Protein coding
20180309-Lj-allsets-ratio_mean_Root_angle_day007.hdf5	chr5	18446272	5.73734e-07	13	2.77914e-07	0.00188648	0.0001223	TRUE	18444435	18453152	+	1837	in feature	Lj5g3v1157340.1	mRNA	Protein coding	Protein CHUP1	ID=Lj5g3v1157340.1;Parent=Lj5g3v1157340;Name=Lj5g3v1157340.1;sequencetype=Protein coding;annotation=Protein CHUP1 [Medicago truncatula] gi|357479207|ref|XP_003609889.1|
20180309-Lj-allsets-ratio_mean_Root_angle_day007.hdf5	chr5	18446272	5.73734e-07	13	2.77914e-07	0.00188648	0.0001223	TRUE	18444435	18453152	+	1837	in feature	Lj5g3v1157340.2	mRNA	Protein coding	Protein CHUP1	ID=Lj5g3v1157340.2;Parent=Lj5g3v1157340;Name=Lj5g3v1157340.2;sequencetype=Protein coding;annotation=Protein CHUP1 [Medicago truncatula] gi|357479207|ref|XP_003609889.1|
20180309-Lj-allsets-ratio_median_Root_width_60_avg.hdf5	chr1	57213261	5.87021e-07	12	2.77907e-07	1.16721e-05	0.0101208	TRUE	57207950	57212456	-	-5311	upstream	Lj1g3v4763910	gene	Protein coding	NA	ID=Lj1g3v4763910;Name=CUFF.33170;sequencetype=Protein coding
20180309-Lj-allsets-ratio_median_Root_width_60_avg.hdf5	chr1	57213261	5.87021e-07	12	2.77907e-07	1.16721e-05	0.0101208	TRUE	57207950	57212456	-	-5311	upstream	Lj1g3v4763910.1	mRNA	Protein coding	PREDICTED: dihydrosphingosine 1-phosphate phosphatase C823.11-like	ID=Lj1g3v4763910.1;Parent=Lj1g3v4763910;Name=Lj1g3v4763910.1;sequencetype=Protein coding;annotation=PREDICTED: dihydrosphingosine 1-phosphate phosphatase C823.11-like [Glycine max] gi|356505475|ref|XP_003521516.1|
20180309-Lj-allsets-ratio_median_Root_horizontal_index_day009.hdf5	chr0	79136934	5.87555e-07	26	2.77921e-07	4.11324e-05	0.0103164	TRUE	79134054	79135360	+	2880	downstream	Lj0g3v0166389	gene	Protein coding	NA	ID=Lj0g3v0166389;Name=CUFF.10427;sequencetype=Protein coding
20180309-Lj-allsets-ratio_median_Root_horizontal_index_day009.hdf5	chr0	79136934	5.87555e-07	26	2.77921e-07	4.11324e-05	0.0103164	TRUE	79134054	79135360	+	2880	downstream	Lj0g3v0166389.1	mRNA	Protein coding	PREDICTED: LOW QUALITY PROTEIN: metacaspase-1-like partial	ID=Lj0g3v0166389.1;Parent=Lj0g3v0166389;Name=Lj0g3v0166389.1;sequencetype=Protein coding;annotation=PREDICTED: LOW QUALITY PROTEIN: metacaspase-1-like partial [Cucumis sativus] gi|449513169|ref|XP_004164251.1|
20180309-Lj-allsets-ratio_median_Root_horizontal_index_day009.hdf5	chr0	79136934	5.87555e-07	26	2.77921e-07	4.11324e-05	0.0103164	TRUE	79131682	79132139	-	-5252	upstream	Lj0g3v0166379	gene	Protein coding	NA	ID=Lj0g3v0166379;Name=CUFF.10426;sequencetype=Protein coding
20180309-Lj-allsets-ratio_median_Root_horizontal_index_day009.hdf5	chr0	79136934	5.87555e-07	26	2.77921e-07	4.11324e-05	0.0103164	TRUE	79131682	79132139	-	-5252	upstream	Lj0g3v0166379.1	mRNA	Protein coding	PREDICTED: G-type lectin S-receptor-like serine/threonine-protein kinase At4g27290-like isoform X2	ID=Lj0g3v0166379.1;Parent=Lj0g3v0166379;Name=Lj0g3v0166379.1;sequencetype=Protein coding;annotation=PREDICTED: G-type lectin S-receptor-like serine/threonine-protein kinase At4g27290-like isoform X2 [Cicer arietinum] gi|502166662|ref|XP_004513950.1|
20180309-Lj-allsets-ratio_mean_Root_width_80_day001.hdf5	chr4	24497073	6.00636e-07	11	2.77928e-07	1.19509e-05	0.00442195	TRUE	24492436	24501120	-	-4637	in gene	Lj4g3v1684370	gene	Protein coding	NA	ID=Lj4g3v1684370;Name=CUFF.49604;sequencetype=Protein coding
20180309-Lj-allsets-ratio_mean_Root_width_80_day001.hdf5	chr4	24497073	6.00636e-07	11	2.77928e-07	1.19509e-05	0.00442195	TRUE	24492436	24501120	-	-4637	in feature	Lj4g3v1684370.1	mRNA	Protein coding	PREDICTED: diacylglycerol kinase 1-like	ID=Lj4g3v1684370.1;Parent=Lj4g3v1684370;Name=Lj4g3v1684370.1;sequencetype=Protein coding;annotation=PREDICTED: diacylglycerol kinase 1-like [Glycine max] gi|356562607|ref|XP_003549561.1|
20180309-Lj-allsets-ratio_mean_Root_width_80_day001.hdf5	chr4	24497073	6.00636e-07	11	2.77928e-07	1.19509e-05	0.00442195	TRUE	24492940	24501120	-	-4133	in feature	Lj4g3v1684370.2	mRNA	Protein coding	PREDICTED: diacylglycerol kinase 1-like	ID=Lj4g3v1684370.2;Parent=Lj4g3v1684370;Name=Lj4g3v1684370.2;sequencetype=Protein coding;annotation=PREDICTED: diacylglycerol kinase 1-like [Glycine max] gi|356562607|ref|XP_003549561.1|
20180309-Lj-allsets-ratio_mean_Root_width_80_day001.hdf5	chr4	24497073	6.00636e-07	11	2.77928e-07	1.19509e-05	0.00442195	TRUE	24497748	24501120	-	675	downstream	Lj4g3v1684370.3	mRNA	Protein coding	PREDICTED: diacylglycerol kinase 1-like	ID=Lj4g3v1684370.3;Parent=Lj4g3v1684370;Name=Lj4g3v1684370.3;sequencetype=Protein coding;annotation=PREDICTED: diacylglycerol kinase 1-like [Glycine max] gi|356562607|ref|XP_003549561.1|
20180309-Lj-allsets-ratio_median_Root_width_80_day004.hdf5	chr0	119748738	6.06428e-07	41	2.77921e-07	1.94545e-06	0.0218201	TRUE	NA	NA	NA	NA	NA	NA	NA	NA	NA	NA
20180309-Lj-allsets-ratio_median_Root_width_100_day002.hdf5	chr0	188479861	6.0974e-07	10	2.77931e-07	0.000413283	0.000457053	TRUE	NA	NA	NA	NA	NA	NA	NA	NA	NA	NA
20180309-Lj-allsets-ratio_median_Root_width_100_day000.hdf5	chr0	61437797	6.11141e-07	18	2.77921e-07	2.77921e-07	0.0366495	TRUE	61438075	61438677	-	278	downstream	Lj0g3v0134169	gene	Non-coding	NA	ID=Lj0g3v0134169;Name=CUFF.8204;sequencetype=Non-coding
20180309-Lj-allsets-ratio_median_Root_width_100_day000.hdf5	chr0	61437797	6.11141e-07	18	2.77921e-07	2.77921e-07	0.0366495	TRUE	61438075	61438677	-	278	downstream	Lj0g3v0134169.1	mRNA	Non-coding		ID=Lj0g3v0134169.1;Parent=Lj0g3v0134169;Name=Lj0g3v0134169.1;sequencetype=Non-coding;annotation=NoHit
20180309-Lj-allsets-ratio_median_Root_width_100_day000.hdf5	chr0	61436969	6.11141e-07	18	2.77921e-07	2.77921e-07	0.0366495	TRUE	61438075	61438677	-	1106	downstream	Lj0g3v0134169	gene	Non-coding	NA	ID=Lj0g3v0134169;Name=CUFF.8204;sequencetype=Non-coding
20180309-Lj-allsets-ratio_median_Root_width_100_day000.hdf5	chr0	61436969	6.11141e-07	18	2.77921e-07	2.77921e-07	0.0366495	TRUE	61438075	61438677	-	1106	downstream	Lj0g3v0134169.1	mRNA	Non-coding		ID=Lj0g3v0134169.1;Parent=Lj0g3v0134169;Name=Lj0g3v0134169.1;sequencetype=Non-coding;annotation=NoHit
20180309-Lj-allsets-ratio_median_Root_angle_day003.hdf5	chr2	15857420	6.16094e-07	11	2.7794e-07	0.00083382	0.000234318	TRUE	15835865	15852828	+	21555	downstream	Lj2g3v1019900	gene	repeat	NA	ID=Lj2g3v1019900;Name=CUFF.35943;sequencetype=repeat
20180309-Lj-allsets-ratio_median_Root_angle_day003.hdf5	chr2	15857420	6.16094e-07	11	2.7794e-07	0.00083382	0.000234318	TRUE	15835865	15852828	+	21555	downstream	Lj2g3v1019900.1	mRNA	Protein coding	polynucleotidyl transferase ribonuclease H-like superfamily protein	ID=Lj2g3v1019900.1;Parent=Lj2g3v1019900;Name=Lj2g3v1019900.1;sequencetype=Protein coding;annotation=polynucleotidyl transferase ribonuclease H-like superfamily protein [Arabidopsis thaliana] gi|30678332|ref|NP_186790.2|
20180309-Lj-allsets-ratio_median_Root_angle_day003.hdf5	chr2	15857420	6.16094e-07	11	2.7794e-07	0.00083382	0.000234318	TRUE	15835865	15839204	+	21555	downstream	Lj2g3v1019900.2	mRNA	repeat		ID=Lj2g3v1019900.2;Parent=Lj2g3v1019900;Name=Lj2g3v1019900.2;sequencetype=repeat;annotation=NoHit
20180309-Lj-allsets-ratio_median_Root_angle_day003.hdf5	chr2	15857420	6.16094e-07	11	2.7794e-07	0.00083382	0.000234318	TRUE	15856373	15859114	+	1047	in gene	Lj2g3v1019910	gene	Protein coding	NA	ID=Lj2g3v1019910;Name=CUFF.35938;sequencetype=Protein coding
20180309-Lj-allsets-ratio_median_Root_angle_day003.hdf5	chr2	15857420	6.16094e-07	11	2.7794e-07	0.00083382	0.000234318	TRUE	15856373	15859114	+	1047	in feature	Lj2g3v1019910.1	mRNA	Protein coding	heavy metal transport/detoxification domain-containing protein	ID=Lj2g3v1019910.1;Parent=Lj2g3v1019910;Name=Lj2g3v1019910.1;sequencetype=Protein coding;annotation=heavy metal transport/detoxification domain-containing protein [Arabidopsis thaliana] gi|18417512|ref|NP_568306.1|
20180309-Lj-allsets-ratio_median_Root_angle_day003.hdf5	chr2	15857420	6.16094e-07	11	2.7794e-07	0.00083382	0.000234318	TRUE	15860214	15860972	+	-2794	upstream	Lj2g3v1019920	gene	repeat	NA	ID=Lj2g3v1019920;Name=CUFF.35939;sequencetype=repeat
20180309-Lj-allsets-ratio_median_Root_angle_day003.hdf5	chr2	15857420	6.16094e-07	11	2.7794e-07	0.00083382	0.000234318	TRUE	15860214	15860972	+	-2794	upstream	Lj2g3v1019920.1	mRNA	repeat		ID=Lj2g3v1019920.1;Parent=Lj2g3v1019920;Name=Lj2g3v1019920.1;sequencetype=repeat;annotation=NoHit
20180309-Lj-allsets-ratio_median_Root_angle_day003.hdf5	chr2	15857420	6.16094e-07	11	2.7794e-07	0.00083382	0.000234318	TRUE	15862272	15862919	-	4852	downstream	Lj2g3v1019930	gene	Non-coding	NA	ID=Lj2g3v1019930;Name=CUFF.35940;sequencetype=Non-coding
20180309-Lj-allsets-ratio_median_Root_angle_day003.hdf5	chr2	15857420	6.16094e-07	11	2.7794e-07	0.00083382	0.000234318	TRUE	15862272	15862919	-	4852	downstream	Lj2g3v1019930.1	mRNA	Non-coding		ID=Lj2g3v1019930.1;Parent=Lj2g3v1019930;Name=Lj2g3v1019930.1;sequencetype=Non-coding;annotation=NoHit
20180309-Lj-allsets-ratio_median_Root_angle_day003.hdf5	chr2	15855675	6.16094e-07	11	2.7794e-07	0.00083382	0.000234318	TRUE	15835865	15852828	+	19810	downstream	Lj2g3v1019900	gene	repeat	NA	ID=Lj2g3v1019900;Name=CUFF.35943;sequencetype=repeat
20180309-Lj-allsets-ratio_median_Root_angle_day003.hdf5	chr2	15855675	6.16094e-07	11	2.7794e-07	0.00083382	0.000234318	TRUE	15835865	15852828	+	19810	downstream	Lj2g3v1019900.1	mRNA	Protein coding	polynucleotidyl transferase ribonuclease H-like superfamily protein	ID=Lj2g3v1019900.1;Parent=Lj2g3v1019900;Name=Lj2g3v1019900.1;sequencetype=Protein coding;annotation=polynucleotidyl transferase ribonuclease H-like superfamily protein [Arabidopsis thaliana] gi|30678332|ref|NP_186790.2|
20180309-Lj-allsets-ratio_median_Root_angle_day003.hdf5	chr2	15855675	6.16094e-07	11	2.7794e-07	0.00083382	0.000234318	TRUE	15835865	15839204	+	19810	downstream	Lj2g3v1019900.2	mRNA	repeat		ID=Lj2g3v1019900.2;Parent=Lj2g3v1019900;Name=Lj2g3v1019900.2;sequencetype=repeat;annotation=NoHit
20180309-Lj-allsets-ratio_median_Root_angle_day003.hdf5	chr2	15855675	6.16094e-07	11	2.7794e-07	0.00083382	0.000234318	TRUE	15856373	15859114	+	-698	upstream	Lj2g3v1019910	gene	Protein coding	NA	ID=Lj2g3v1019910;Name=CUFF.35938;sequencetype=Protein coding
20180309-Lj-allsets-ratio_median_Root_angle_day003.hdf5	chr2	15855675	6.16094e-07	11	2.7794e-07	0.00083382	0.000234318	TRUE	15856373	15859114	+	-698	upstream	Lj2g3v1019910.1	mRNA	Protein coding	heavy metal transport/detoxification domain-containing protein	ID=Lj2g3v1019910.1;Parent=Lj2g3v1019910;Name=Lj2g3v1019910.1;sequencetype=Protein coding;annotation=heavy metal transport/detoxification domain-containing protein [Arabidopsis thaliana] gi|18417512|ref|NP_568306.1|
20180309-Lj-allsets-ratio_median_Root_angle_day003.hdf5	chr2	15855675	6.16094e-07	11	2.7794e-07	0.00083382	0.000234318	TRUE	15860214	15860972	+	-4539	upstream	Lj2g3v1019920	gene	repeat	NA	ID=Lj2g3v1019920;Name=CUFF.35939;sequencetype=repeat
20180309-Lj-allsets-ratio_median_Root_angle_day003.hdf5	chr2	15855675	6.16094e-07	11	2.7794e-07	0.00083382	0.000234318	TRUE	15860214	15860972	+	-4539	upstream	Lj2g3v1019920.1	mRNA	repeat		ID=Lj2g3v1019920.1;Parent=Lj2g3v1019920;Name=Lj2g3v1019920.1;sequencetype=repeat;annotation=NoHit
20180309-Lj-allsets-ratio_mean_Relative_root_growth_rate_day005-day006.hdf5	chr0	163235920	6.25713e-07	10	2.77928e-07	0.000267088	0.000513685	TRUE	163232361	163232828	+	3559	downstream	Lj0g3v0312619	gene	Protein coding	NA	ID=Lj0g3v0312619;Name=gene.g24365.t1;sequencetype=Protein coding
20180309-Lj-allsets-ratio_mean_Relative_root_growth_rate_day005-day006.hdf5	chr0	163235920	6.25713e-07	10	2.77928e-07	0.000267088	0.000513685	TRUE	163232361	163232828	+	3559	downstream	Lj0g3v0312619.1	mRNA	Protein coding	OSIGBa0112G01.2	ID=Lj0g3v0312619.1;Parent=Lj0g3v0312619;Name=Lj0g3v0312619.1;sequencetype=Protein coding;annotation=OSIGBa0112G01.2 [Oryza sativa Indica Group] gi|116308825|emb|CAH65964.1|
20180309-Lj-allsets-ratio_mean_Relative_root_growth_rate_day005-day006.hdf5	chr0	163235920	6.25713e-07	10	2.77928e-07	0.000267088	0.000513685	TRUE	163237750	163238085	+	-1830	upstream	Lj0g3v0312629	gene	Protein coding	NA	ID=Lj0g3v0312629;Name=gene.g24366.t1;sequencetype=Protein coding
20180309-Lj-allsets-ratio_mean_Relative_root_growth_rate_day005-day006.hdf5	chr0	163235920	6.25713e-07	10	2.77928e-07	0.000267088	0.000513685	TRUE	163237750	163238085	+	-1830	upstream	Lj0g3v0312629.1	mRNA	Protein coding	Wall-associated receptor kinase-like protein	ID=Lj0g3v0312629.1;Parent=Lj0g3v0312629;Name=Lj0g3v0312629.1;sequencetype=Protein coding;annotation=Wall-associated receptor kinase-like protein [Medicago truncatula] gi|357497863|ref|XP_003619220.1|
20180309-Lj-allsets-ratio_median_Root_linearity_day006.hdf5	chr0	146650156	6.27435e-07	12	2.77921e-07	0.000852107	0.000147556	TRUE	NA	NA	NA	NA	NA	NA	NA	NA	NA	NA
20180309-Lj-allsets-ratio_median_Root_direction_index_avg.hdf5	chr6	16595914	6.33496e-07	16	2.77907e-07	4.02966e-05	0.00393021	TRUE	16593429	16597091	+	2485	in gene	Lj6g3v1392460	gene	Protein coding	NA	ID=Lj6g3v1392460;Name=CUFF.59459;sequencetype=Protein coding
20180309-Lj-allsets-ratio_median_Root_direction_index_avg.hdf5	chr6	16595914	6.33496e-07	16	2.77907e-07	4.02966e-05	0.00393021	TRUE	16593429	16597091	+	2485	in feature	Lj6g3v1392460.1	mRNA	Protein coding	PREDICTED: MOSC domain-containing protein 2 mitochondrial-like	ID=Lj6g3v1392460.1;Parent=Lj6g3v1392460;Name=Lj6g3v1392460.1;sequencetype=Protein coding;annotation=PREDICTED: MOSC domain-containing protein 2 mitochondrial-like [Cicer arietinum] gi|502085355|ref|XP_004487898.1|
20180309-Lj-allsets-ratio_median_Root_direction_index_avg.hdf5	chr6	16595914	6.33496e-07	16	2.77907e-07	4.02966e-05	0.00393021	TRUE	16600397	16603996	+	-4483	upstream	Lj6g3v1392460.2	mRNA	Protein coding	Molybdenum cofactor sulfurase	ID=Lj6g3v1392460.2;Parent=Lj6g3v1392460;Name=Lj6g3v1392460.2;sequencetype=Protein coding;annotation=Molybdenum cofactor sulfurase [Medicago truncatula] gi|357449163|ref|XP_003594858.1|
20180309-Lj-allsets-ratio_mean_Root_width_80_day001.hdf5	chr0	90417670	6.40617e-07	18	2.77928e-07	1.19509e-05	0.00442195	TRUE	NA	NA	NA	NA	NA	NA	NA	NA	NA	NA
20180309-Lj-allsets-ratio_median_Root_linearity_day006.hdf5	chr3	40453204	6.43382e-07	11	2.77921e-07	0.000852107	0.000150519	TRUE	40451177	40453960	-	-2027	in gene	Lj3g3v3315950	gene	Protein coding	NA	ID=Lj3g3v3315950;Name=CUFF.45554;sequencetype=Protein coding
20180309-Lj-allsets-ratio_median_Root_linearity_day006.hdf5	chr3	40453204	6.43382e-07	11	2.77921e-07	0.000852107	0.000150519	TRUE	40451177	40453960	-	-2027	in feature	Lj3g3v3315950.1	mRNA	Protein coding	PREDICTED: B3 domain-containing protein At5g60130-like	ID=Lj3g3v3315950.1;Parent=Lj3g3v3315950;Name=Lj3g3v3315950.1;sequencetype=Protein coding;annotation=PREDICTED: B3 domain-containing protein At5g60130-like [Glycine max] gi|356541131|ref|XP_003539036.1|
20180309-Lj-allsets-ratio_median_Root_linearity_day006.hdf5	chr3	40453204	6.43382e-07	11	2.77921e-07	0.000852107	0.000150519	TRUE	40455293	40465775	-	2089	downstream	Lj3g3v3315960	gene	Protein coding	NA	ID=Lj3g3v3315960;Name=CUFF.45555;sequencetype=Protein coding
20180309-Lj-allsets-ratio_median_Root_linearity_day006.hdf5	chr3	40453204	6.43382e-07	11	2.77921e-07	0.000852107	0.000150519	TRUE	40455293	40465775	-	2089	downstream	Lj3g3v3315960.1	mRNA	Protein coding	PREDICTED: flowering time control protein FPA-like	ID=Lj3g3v3315960.1;Parent=Lj3g3v3315960;Name=Lj3g3v3315960.1;sequencetype=Protein coding;annotation=PREDICTED: flowering time control protein FPA-like [Glycine max] gi|356538883|ref|XP_003537930.1|
20180309-Lj-allsets-ratio_mean_Root_width_80_day001.hdf5	chr3	15580636	6.5239e-07	15	2.77928e-07	1.19509e-05	0.00442195	TRUE	15582357	15583207	+	-1721	upstream	Lj3g3v1147070	gene	Non-coding	NA	ID=Lj3g3v1147070;Name=CUFF.42310;sequencetype=Non-coding
20180309-Lj-allsets-ratio_mean_Root_width_80_day001.hdf5	chr3	15580636	6.5239e-07	15	2.77928e-07	1.19509e-05	0.00442195	TRUE	15582357	15583207	+	-1721	upstream	Lj3g3v1147070.1	mRNA	Non-coding		ID=Lj3g3v1147070.1;Parent=Lj3g3v1147070;Name=Lj3g3v1147070.1;sequencetype=Non-coding;annotation=NoHit
20180309-Lj-allsets-ratio_mean_Root_width_80_day001.hdf5	chr3	15580636	6.5239e-07	15	2.77928e-07	1.19509e-05	0.00442195	TRUE	15583948	15584253	+	-3312	upstream	Lj3g3v1147080	gene	Non-coding	NA	ID=Lj3g3v1147080;Name=CUFF.42311;sequencetype=Non-coding
20180309-Lj-allsets-ratio_mean_Root_width_80_day001.hdf5	chr3	15580636	6.5239e-07	15	2.77928e-07	1.19509e-05	0.00442195	TRUE	15583948	15584253	+	-3312	upstream	Lj3g3v1147080.1	mRNA	Non-coding		ID=Lj3g3v1147080.1;Parent=Lj3g3v1147080;Name=Lj3g3v1147080.1;sequencetype=Non-coding;annotation=NoHit
20180309-Lj-allsets-ratio_mean_Root_width_80_day001.hdf5	chr3	15580636	6.5239e-07	15	2.77928e-07	1.19509e-05	0.00442195	TRUE	15575691	15580827	-	-4945	in gene	Lj3g3v1147060	gene	Protein coding	NA	ID=Lj3g3v1147060;Name=CUFF.42317;sequencetype=Protein coding
20180309-Lj-allsets-ratio_mean_Root_width_80_day001.hdf5	chr3	15580636	6.5239e-07	15	2.77928e-07	1.19509e-05	0.00442195	TRUE	15575691	15580827	-	-4945	in feature	Lj3g3v1147060.1	mRNA	Protein coding	PREDICTED: fatty acyl-CoA reductase 3-like	ID=Lj3g3v1147060.1;Parent=Lj3g3v1147060;Name=Lj3g3v1147060.1;sequencetype=Protein coding;annotation=PREDICTED: fatty acyl-CoA reductase 3-like [Glycine max] gi|356543578|ref|XP_003540237.1|
20180309-Lj-allsets-ratio_mean_Root_width_80_day001.hdf5	chr3	15580636	6.5239e-07	15	2.77928e-07	1.19509e-05	0.00442195	TRUE	15585633	15586111	-	4997	downstream	Lj3g3v1148090	gene	Non-coding	NA	ID=Lj3g3v1148090;Name=CUFF.42312;sequencetype=Non-coding
20180309-Lj-allsets-ratio_mean_Root_width_80_day001.hdf5	chr3	15580636	6.5239e-07	15	2.77928e-07	1.19509e-05	0.00442195	TRUE	15585633	15586111	-	4997	downstream	Lj3g3v1148090.1	mRNA	Non-coding		ID=Lj3g3v1148090.1;Parent=Lj3g3v1148090;Name=Lj3g3v1148090.1;sequencetype=Non-coding;annotation=NoHit
20180309-Lj-allsets-ratio_mean_Relative_root_growth_rate_avg.hdf5	chr2	36302905	6.56005e-07	19	2.77907e-07	2.33442e-05	0.0153596	TRUE	36298068	36305235	+	4837	in gene	Lj2g3v2726510	gene	Protein coding	NA	ID=Lj2g3v2726510;Name=CUFF.39232;sequencetype=Protein coding
20180309-Lj-allsets-ratio_mean_Relative_root_growth_rate_avg.hdf5	chr2	36302905	6.56005e-07	19	2.77907e-07	2.33442e-05	0.0153596	TRUE	36298068	36305235	+	4837	in feature	Lj2g3v2726510.1	mRNA	Protein coding	PREDICTED: auxin transporter-like protein 1-like isoform X1	ID=Lj2g3v2726510.1;Parent=Lj2g3v2726510;Name=Lj2g3v2726510.1;sequencetype=Protein coding;annotation=PREDICTED: auxin transporter-like protein 1-like isoform X1 [Cicer arietinum] gi|502097332|ref|XP_004490968.1|
20180309-Lj-allsets-ratio_mean_Relative_root_growth_rate_avg.hdf5	chr2	36302905	6.56005e-07	19	2.77907e-07	2.33442e-05	0.0153596	TRUE	36298068	36305235	+	4837	in feature	Lj2g3v2726510.2	mRNA	Protein coding	PREDICTED: auxin transporter-like protein 1-like isoform X1	ID=Lj2g3v2726510.2;Parent=Lj2g3v2726510;Name=Lj2g3v2726510.2;sequencetype=Protein coding;annotation=PREDICTED: auxin transporter-like protein 1-like isoform X1 [Cicer arietinum] gi|502097332|ref|XP_004490968.1|
20180309-Lj-allsets-ratio_mean_Root_linearity_day002.hdf5	chr0	171917745	6.79065e-07	10	2.77931e-07	0.000336574	0.00106668	TRUE	171920738	171920899	+	-2993	upstream	Lj0g3v0328839	gene	Non-coding	NA	ID=Lj0g3v0328839;Name=gene.Ljchr0_pseudomol_20120828.path1.g3vene33949;sequencetype=Non-coding
20180309-Lj-allsets-ratio_mean_Root_linearity_day002.hdf5	chr0	171917745	6.79065e-07	10	2.77931e-07	0.000336574	0.00106668	TRUE	171920738	171920899	+	-2993	upstream	Lj0g3v0328839.1	mRNA	Non-coding		ID=Lj0g3v0328839.1;Parent=Lj0g3v0328839;Name=Lj0g3v0328839.1;sequencetype=Non-coding;annotation=NoHit
20180309-Lj-allsets-ratio_mean_Root_linearity_day002.hdf5	chr0	171917745	6.79065e-07	10	2.77931e-07	0.000336574	0.00106668	TRUE	171921076	171921493	+	-3331	upstream	Lj0g3v0328849	gene	Non-coding	NA	ID=Lj0g3v0328849;Name=51071_g;sequencetype=Non-coding
20180309-Lj-allsets-ratio_mean_Root_linearity_day002.hdf5	chr0	171917745	6.79065e-07	10	2.77931e-07	0.000336574	0.00106668	TRUE	171921076	171921493	+	-3331	upstream	Lj0g3v0328849.1	mRNA	Non-coding		ID=Lj0g3v0328849.1;Parent=Lj0g3v0328849;Name=Lj0g3v0328849.1;sequencetype=Non-coding;annotation=NoHit
20180309-Lj-allsets-ratio_mean_Root_linearity_day002.hdf5	chr0	171917745	6.79065e-07	10	2.77931e-07	0.000336574	0.00106668	TRUE	171914553	171914822	-	-3192	upstream	Lj0g3v0328809	gene	Non-coding	NA	ID=Lj0g3v0328809;Name=CUFF.22388;sequencetype=Non-coding
20180309-Lj-allsets-ratio_mean_Root_linearity_day002.hdf5	chr0	171917745	6.79065e-07	10	2.77931e-07	0.000336574	0.00106668	TRUE	171914553	171914822	-	-3192	upstream	Lj0g3v0328809.1	mRNA	Non-coding		ID=Lj0g3v0328809.1;Parent=Lj0g3v0328809;Name=Lj0g3v0328809.1;sequencetype=Non-coding;annotation=NoHit
20180309-Lj-allsets-ratio_mean_Root_linearity_day002.hdf5	chr0	171917745	6.79065e-07	10	2.77931e-07	0.000336574	0.00106668	TRUE	171916585	171916974	-	-1160	upstream	Lj0g3v0328819	gene	Protein coding	NA	ID=Lj0g3v0328819;Name=gene.g25669.t1;sequencetype=Protein coding
20180309-Lj-allsets-ratio_mean_Root_linearity_day002.hdf5	chr0	171917745	6.79065e-07	10	2.77931e-07	0.000336574	0.00106668	TRUE	171916585	171916974	-	-1160	upstream	Lj0g3v0328819.1	mRNA		NA	ID=Lj0g3v0328819.1;Parent=Lj0g3v0328819;Name=Lj0g3v0328819.1
20180309-Lj-allsets-ratio_mean_Root_linearity_day002.hdf5	chr0	171917745	6.79065e-07	10	2.77931e-07	0.000336574	0.00106668	TRUE	171919383	171919500	-	1638	downstream	Lj0g3v0328829	gene	Non-coding	NA	ID=Lj0g3v0328829;Name=CUFF.22389;sequencetype=Non-coding
20180309-Lj-allsets-ratio_mean_Root_linearity_day002.hdf5	chr0	171917745	6.79065e-07	10	2.77931e-07	0.000336574	0.00106668	TRUE	171919383	171919500	-	1638	downstream	Lj0g3v0328829.1	mRNA	Non-coding		ID=Lj0g3v0328829.1;Parent=Lj0g3v0328829;Name=Lj0g3v0328829.1;sequencetype=Non-coding;annotation=NoHit
20180309-Lj-allsets-ratio_mean_Root_linearity_day002.hdf5	chr0	171918336	6.79065e-07	10	2.77931e-07	0.000336574	0.00106668	TRUE	171920738	171920899	+	-2402	upstream	Lj0g3v0328839	gene	Non-coding	NA	ID=Lj0g3v0328839;Name=gene.Ljchr0_pseudomol_20120828.path1.g3vene33949;sequencetype=Non-coding
20180309-Lj-allsets-ratio_mean_Root_linearity_day002.hdf5	chr0	171918336	6.79065e-07	10	2.77931e-07	0.000336574	0.00106668	TRUE	171920738	171920899	+	-2402	upstream	Lj0g3v0328839.1	mRNA	Non-coding		ID=Lj0g3v0328839.1;Parent=Lj0g3v0328839;Name=Lj0g3v0328839.1;sequencetype=Non-coding;annotation=NoHit
20180309-Lj-allsets-ratio_mean_Root_linearity_day002.hdf5	chr0	171918336	6.79065e-07	10	2.77931e-07	0.000336574	0.00106668	TRUE	171921076	171921493	+	-2740	upstream	Lj0g3v0328849	gene	Non-coding	NA	ID=Lj0g3v0328849;Name=51071_g;sequencetype=Non-coding
20180309-Lj-allsets-ratio_mean_Root_linearity_day002.hdf5	chr0	171918336	6.79065e-07	10	2.77931e-07	0.000336574	0.00106668	TRUE	171921076	171921493	+	-2740	upstream	Lj0g3v0328849.1	mRNA	Non-coding		ID=Lj0g3v0328849.1;Parent=Lj0g3v0328849;Name=Lj0g3v0328849.1;sequencetype=Non-coding;annotation=NoHit
20180309-Lj-allsets-ratio_mean_Root_linearity_day002.hdf5	chr0	171918336	6.79065e-07	10	2.77931e-07	0.000336574	0.00106668	TRUE	171914553	171914822	-	-3783	upstream	Lj0g3v0328809	gene	Non-coding	NA	ID=Lj0g3v0328809;Name=CUFF.22388;sequencetype=Non-coding
20180309-Lj-allsets-ratio_mean_Root_linearity_day002.hdf5	chr0	171918336	6.79065e-07	10	2.77931e-07	0.000336574	0.00106668	TRUE	171914553	171914822	-	-3783	upstream	Lj0g3v0328809.1	mRNA	Non-coding		ID=Lj0g3v0328809.1;Parent=Lj0g3v0328809;Name=Lj0g3v0328809.1;sequencetype=Non-coding;annotation=NoHit
20180309-Lj-allsets-ratio_mean_Root_linearity_day002.hdf5	chr0	171918336	6.79065e-07	10	2.77931e-07	0.000336574	0.00106668	TRUE	171916585	171916974	-	-1751	upstream	Lj0g3v0328819	gene	Protein coding	NA	ID=Lj0g3v0328819;Name=gene.g25669.t1;sequencetype=Protein coding
20180309-Lj-allsets-ratio_mean_Root_linearity_day002.hdf5	chr0	171918336	6.79065e-07	10	2.77931e-07	0.000336574	0.00106668	TRUE	171916585	171916974	-	-1751	upstream	Lj0g3v0328819.1	mRNA		NA	ID=Lj0g3v0328819.1;Parent=Lj0g3v0328819;Name=Lj0g3v0328819.1
20180309-Lj-allsets-ratio_mean_Root_linearity_day002.hdf5	chr0	171918336	6.79065e-07	10	2.77931e-07	0.000336574	0.00106668	TRUE	171919383	171919500	-	1047	downstream	Lj0g3v0328829	gene	Non-coding	NA	ID=Lj0g3v0328829;Name=CUFF.22389;sequencetype=Non-coding
20180309-Lj-allsets-ratio_mean_Root_linearity_day002.hdf5	chr0	171918336	6.79065e-07	10	2.77931e-07	0.000336574	0.00106668	TRUE	171919383	171919500	-	1047	downstream	Lj0g3v0328829.1	mRNA	Non-coding		ID=Lj0g3v0328829.1;Parent=Lj0g3v0328829;Name=Lj0g3v0328829.1;sequencetype=Non-coding;annotation=NoHit
20180309-Lj-allsets-ratio_mean_Root_linearity_day002.hdf5	chr0	40916827	6.79065e-07	10	2.77931e-07	0.000336574	0.00106668	TRUE	40912585	40913151	+	4242	downstream	Lj0g3v0096949	gene	repeat	NA	ID=Lj0g3v0096949;Name=CUFF.5384;sequencetype=repeat
20180309-Lj-allsets-ratio_mean_Root_linearity_day002.hdf5	chr0	40916827	6.79065e-07	10	2.77931e-07	0.000336574	0.00106668	TRUE	40912585	40913151	+	4242	downstream	Lj0g3v0096949.1	mRNA	repeat		ID=Lj0g3v0096949.1;Parent=Lj0g3v0096949;Name=Lj0g3v0096949.1;sequencetype=repeat;annotation=NoHit
20180309-Lj-allsets-ratio_mean_Root_linearity_day002.hdf5	chr0	40916827	6.79065e-07	10	2.77931e-07	0.000336574	0.00106668	TRUE	40917521	40921371	+	-694	upstream	Lj0g3v0096959	gene	Protein coding	NA	ID=Lj0g3v0096959;Name=CUFF.5464;sequencetype=Protein coding
20180309-Lj-allsets-ratio_mean_Root_linearity_day002.hdf5	chr0	40916827	6.79065e-07	10	2.77931e-07	0.000336574	0.00106668	TRUE	40917521	40921371	+	-694	upstream	Lj0g3v0096959.1	mRNA	Protein coding	PREDICTED: scarecrow-like protein 1-like isoform 1	ID=Lj0g3v0096959.1;Parent=Lj0g3v0096959;Name=Lj0g3v0096959.1;sequencetype=Protein coding;annotation=PREDICTED: scarecrow-like protein 1-like isoform 1 [Glycine max] gi|356515965|ref|XP_003526667.1|
20180309-Lj-allsets-ratio_mean_Root_linearity_day002.hdf5	chr0	40916827	6.79065e-07	10	2.77931e-07	0.000336574	0.00106668	TRUE	40917521	40920299	+	-694	upstream	Lj0g3v0096969	gene	Protein coding	NA	ID=Lj0g3v0096969;Name=CUFF.5465;sequencetype=Protein coding
20180309-Lj-allsets-ratio_mean_Root_linearity_day002.hdf5	chr0	40916827	6.79065e-07	10	2.77931e-07	0.000336574	0.00106668	TRUE	40917521	40920299	+	-694	upstream	Lj0g3v0096969.1	mRNA	Protein coding	PREDICTED: scarecrow-like protein 1-like isoform 1	ID=Lj0g3v0096969.1;Parent=Lj0g3v0096969;Name=Lj0g3v0096969.1;sequencetype=Protein coding;annotation=PREDICTED: scarecrow-like protein 1-like isoform 1 [Glycine max] gi|356515965|ref|XP_003526667.1|
20180309-Lj-allsets-ratio_mean_Root_linearity_day002.hdf5	chr0	40916827	6.79065e-07	10	2.77931e-07	0.000336574	0.00106668	TRUE	40917521	40920299	+	-694	upstream	Lj0g3v0096969.2	mRNA	Protein coding	PREDICTED: scarecrow-like protein 1-like isoform 1	ID=Lj0g3v0096969.2;Parent=Lj0g3v0096969;Name=Lj0g3v0096969.2;sequencetype=Protein coding;annotation=PREDICTED: scarecrow-like protein 1-like isoform 1 [Glycine max] gi|356515965|ref|XP_003526667.1|
20180309-Lj-allsets-ratio_mean_Root_angle_day007.hdf5	chr0	146242811	6.79341e-07	14	2.77914e-07	0.00188648	0.000140971	TRUE	146237540	146238225	+	5271	downstream	Lj0g3v0282059	gene	Non-coding	NA	ID=Lj0g3v0282059;Name=TC79605.path2;sequencetype=Non-coding
20180309-Lj-allsets-ratio_mean_Root_angle_day007.hdf5	chr0	146242811	6.79341e-07	14	2.77914e-07	0.00188648	0.000140971	TRUE	146237540	146238225	+	5271	downstream	Lj0g3v0282059.1	mRNA	Non-coding		ID=Lj0g3v0282059.1;Parent=Lj0g3v0282059;Name=Lj0g3v0282059.1;sequencetype=Non-coding;annotation=NoHit
20180309-Lj-allsets-ratio_mean_Root_angle_day007.hdf5	chr6	3115858	6.79341e-07	14	2.77914e-07	0.00188648	0.000140971	TRUE	3115075	3116768	+	783	in gene	Lj6g3v0315130	gene	repeat	NA	ID=Lj6g3v0315130;Name=gene.g64062.t1;sequencetype=repeat
20180309-Lj-allsets-ratio_mean_Root_angle_day007.hdf5	chr6	3115858	6.79341e-07	14	2.77914e-07	0.00188648	0.000140971	TRUE	3115075	3116768	+	783	in feature	Lj6g3v0315130.1	mRNA	repeat		ID=Lj6g3v0315130.1;Parent=Lj6g3v0315130;Name=Lj6g3v0315130.1;sequencetype=repeat;annotation=NoHit
20180309-Lj-allsets-ratio_mean_Root_angle_day007.hdf5	chr6	3115858	6.79341e-07	14	2.77914e-07	0.00188648	0.000140971	TRUE	3116826	3118669	+	-968	upstream	Lj6g3v0315140	gene	repeat	NA	ID=Lj6g3v0315140;Name=gene.g64063.t1;sequencetype=repeat
20180309-Lj-allsets-ratio_mean_Root_angle_day007.hdf5	chr6	3115858	6.79341e-07	14	2.77914e-07	0.00188648	0.000140971	TRUE	3116826	3118669	+	-968	upstream	Lj6g3v0315140.1	mRNA	repeat		ID=Lj6g3v0315140.1;Parent=Lj6g3v0315140;Name=Lj6g3v0315140.1;sequencetype=repeat;annotation=NoHit
20180309-Lj-allsets-ratio_mean_Root_angle_day007.hdf5	chr6	3115858	6.79341e-07	14	2.77914e-07	0.00188648	0.000140971	TRUE	3118978	3119906	+	-3120	upstream	Lj6g3v0315150	gene	repeat	NA	ID=Lj6g3v0315150;Name=CUFF.57700;sequencetype=repeat
20180309-Lj-allsets-ratio_mean_Root_angle_day007.hdf5	chr6	3115858	6.79341e-07	14	2.77914e-07	0.00188648	0.000140971	TRUE	3118978	3119906	+	-3120	upstream	Lj6g3v0315150.1	mRNA	repeat		ID=Lj6g3v0315150.1;Parent=Lj6g3v0315150;Name=Lj6g3v0315150.1;sequencetype=repeat;annotation=NoHit
20180309-Lj-allsets-ratio_median_Root_linearity_day003.hdf5	chr2	19509463	6.82723e-07	10	2.7794e-07	0.000450819	0.000468806	TRUE	19506763	19507006	-	-2700	upstream	Lj2g3v1226700	gene	Non-coding	NA	ID=Lj2g3v1226700;Name=CUFF.36518;sequencetype=Non-coding
20180309-Lj-allsets-ratio_median_Root_linearity_day003.hdf5	chr2	19509463	6.82723e-07	10	2.7794e-07	0.000450819	0.000468806	TRUE	19506763	19507006	-	-2700	upstream	Lj2g3v1226700.1	mRNA	Non-coding		ID=Lj2g3v1226700.1;Parent=Lj2g3v1226700;Name=Lj2g3v1226700.1;sequencetype=Non-coding;annotation=NoHit
20180309-Lj-allsets-ratio_median_Root_linearity_day003.hdf5	chr2	19509463	6.82723e-07	10	2.7794e-07	0.000450819	0.000468806	TRUE	19509622	19509828	-	159	downstream	Lj2g3v1226710	gene	Non-coding	NA	ID=Lj2g3v1226710;Name=gene.Ljchr2_pseudomol_20120830.path1.g3vene3699;sequencetype=Non-coding
20180309-Lj-allsets-ratio_median_Root_linearity_day003.hdf5	chr2	19509463	6.82723e-07	10	2.7794e-07	0.000450819	0.000468806	TRUE	19509622	19509828	-	159	downstream	Lj2g3v1226710.1	mRNA	Non-coding		ID=Lj2g3v1226710.1;Parent=Lj2g3v1226710;Name=Lj2g3v1226710.1;sequencetype=Non-coding;annotation=NoHit
20180309-Lj-allsets-ratio_mean_Root_angle_day007.hdf5	chr3	40283048	6.95854e-07	11	2.77914e-07	0.00188648	0.000143446	TRUE	40283658	40284602	+	-610	upstream	Lj3g3v3281670	gene	Non-coding	NA	ID=Lj3g3v3281670;Name=86035_g;sequencetype=Non-coding
20180309-Lj-allsets-ratio_mean_Root_angle_day007.hdf5	chr3	40283048	6.95854e-07	11	2.77914e-07	0.00188648	0.000143446	TRUE	40283658	40284602	+	-610	upstream	Lj3g3v3281670.1	mRNA	Non-coding		ID=Lj3g3v3281670.1;Parent=Lj3g3v3281670;Name=Lj3g3v3281670.1;sequencetype=Non-coding;annotation=NoHit
20180309-Lj-allsets-ratio_mean_Root_angle_day007.hdf5	chr3	40283048	6.95854e-07	11	2.77914e-07	0.00188648	0.000143446	TRUE	40284942	40285371	+	-1894	upstream	Lj3g3v3281680	gene	Non-coding	NA	ID=Lj3g3v3281680;Name=gene.Ljchr3_pseudomol_20120830.path1.g3vene7189;sequencetype=Non-coding
20180309-Lj-allsets-ratio_mean_Root_angle_day007.hdf5	chr3	40283048	6.95854e-07	11	2.77914e-07	0.00188648	0.000143446	TRUE	40284942	40285371	+	-1894	upstream	Lj3g3v3281680.1	mRNA	Non-coding		ID=Lj3g3v3281680.1;Parent=Lj3g3v3281680;Name=Lj3g3v3281680.1;sequencetype=Non-coding;annotation=NoHit
20180309-Lj-allsets-ratio_mean_Root_angle_day007.hdf5	chr3	40283048	6.95854e-07	11	2.77914e-07	0.00188648	0.000143446	TRUE	40279833	40281635	-	-3215	upstream	Lj3g3v3281690	gene	Protein coding	NA	ID=Lj3g3v3281690;Name=CUFF.45584;sequencetype=Protein coding
20180309-Lj-allsets-ratio_mean_Root_angle_day007.hdf5	chr3	40283048	6.95854e-07	11	2.77914e-07	0.00188648	0.000143446	TRUE	40279833	40281635	-	-3215	upstream	Lj3g3v3281690.1	mRNA	Protein coding	PREDICTED: beta-glucosidase 24-like	ID=Lj3g3v3281690.1;Parent=Lj3g3v3281690;Name=Lj3g3v3281690.1;sequencetype=Protein coding;annotation=PREDICTED: beta-glucosidase 24-like [Glycine max] gi|356541169|ref|XP_003539053.1|
20180309-Lj-allsets-ratio_mean_Root_angle_day007.hdf5	chr3	40283048	6.95854e-07	11	2.77914e-07	0.00188648	0.000143446	TRUE	40286318	40291850	-	3270	downstream	Lj3g3v3281690.2	mRNA	Protein coding	PREDICTED: beta-glucosidase 24-like isoform 1	ID=Lj3g3v3281690.2;Parent=Lj3g3v3281690;Name=Lj3g3v3281690.2;sequencetype=Protein coding;annotation=PREDICTED: beta-glucosidase 24-like isoform 1 [Glycine max] gi|356538911|ref|XP_003537944.1|
20180309-Lj-allsets-ratio_mean_Root_angle_day007.hdf5	chr3	40283048	6.95854e-07	11	2.77914e-07	0.00188648	0.000143446	TRUE	40286318	40291850	-	3270	downstream	Lj3g3v3281690.3	mRNA	Protein coding	PREDICTED: beta-glucosidase 24-like isoform 1	ID=Lj3g3v3281690.3;Parent=Lj3g3v3281690;Name=Lj3g3v3281690.3;sequencetype=Protein coding;annotation=PREDICTED: beta-glucosidase 24-like isoform 1 [Glycine max] gi|356538911|ref|XP_003537944.1|
20180309-Lj-allsets-ratio_mean_Root_angle_day007.hdf5	chr3	40283048	6.95854e-07	11	2.77914e-07	0.00188648	0.000143446	TRUE	40286318	40291850	-	3270	downstream	Lj3g3v3281690.4	mRNA	Protein coding	PREDICTED: beta-glucosidase 24-like isoform 1	ID=Lj3g3v3281690.4;Parent=Lj3g3v3281690;Name=Lj3g3v3281690.4;sequencetype=Protein coding;annotation=PREDICTED: beta-glucosidase 24-like isoform 1 [Glycine max] gi|356538911|ref|XP_003537944.1|
20180309-Lj-allsets-ratio_mean_Root_angle_day007.hdf5	chr3	40283048	6.95854e-07	11	2.77914e-07	0.00188648	0.000143446	TRUE	40282724	40283146	-	-324	in gene	Lj3g3v3281660	gene	Non-coding	NA	ID=Lj3g3v3281660;Name=gene.g50572.t1;sequencetype=Non-coding
20180309-Lj-allsets-ratio_mean_Root_angle_day007.hdf5	chr3	40283048	6.95854e-07	11	2.77914e-07	0.00188648	0.000143446	TRUE	40282724	40283146	-	-324	in feature	Lj3g3v3281660.1	mRNA		NA	ID=Lj3g3v3281660.1;Parent=Lj3g3v3281660;Name=Lj3g3v3281660.1
20180309-Lj-allsets-ratio_median_Relative_root_growth_rate_day005-day006.hdf5	chr0	167615850	7.07947e-07	20	2.77928e-07	0.000511109	0.000339631	TRUE	167611355	167612299	+	4495	downstream	Lj0g3v0321089	gene	repeat	NA	ID=Lj0g3v0321089;Name=gene.g24993.t1;sequencetype=repeat
20180309-Lj-allsets-ratio_median_Relative_root_growth_rate_day005-day006.hdf5	chr0	167615850	7.07947e-07	20	2.77928e-07	0.000511109	0.000339631	TRUE	167611355	167612299	+	4495	downstream	Lj0g3v0321089.1	mRNA	repeat		ID=Lj0g3v0321089.1;Parent=Lj0g3v0321089;Name=Lj0g3v0321089.1;sequencetype=repeat;annotation=NoHit
20180309-Lj-allsets-ratio_median_Relative_root_growth_rate_day005-day006.hdf5	chr0	167615850	7.07947e-07	20	2.77928e-07	0.000511109	0.000339631	TRUE	167616910	167617178	-	1060	downstream	Lj0g3v0321099	gene	Non-coding	NA	ID=Lj0g3v0321099;Name=CUFF.21768;sequencetype=Non-coding
20180309-Lj-allsets-ratio_median_Relative_root_growth_rate_day005-day006.hdf5	chr0	167615850	7.07947e-07	20	2.77928e-07	0.000511109	0.000339631	TRUE	167616910	167617178	-	1060	downstream	Lj0g3v0321099.1	mRNA	Non-coding		ID=Lj0g3v0321099.1;Parent=Lj0g3v0321099;Name=Lj0g3v0321099.1;sequencetype=Non-coding;annotation=NoHit
20180309-Lj-allsets-ratio_median_Relative_root_growth_rate_day005-day006.hdf5	chr0	167615850	7.07947e-07	20	2.77928e-07	0.000511109	0.000339631	TRUE	167617558	167617839	-	1708	downstream	Lj0g3v0321109	gene	Non-coding	NA	ID=Lj0g3v0321109;Name=CUFF.21769;sequencetype=Non-coding
20180309-Lj-allsets-ratio_median_Relative_root_growth_rate_day005-day006.hdf5	chr0	167615850	7.07947e-07	20	2.77928e-07	0.000511109	0.000339631	TRUE	167617558	167617839	-	1708	downstream	Lj0g3v0321109.1	mRNA	Non-coding		ID=Lj0g3v0321109.1;Parent=Lj0g3v0321109;Name=Lj0g3v0321109.1;sequencetype=Non-coding;annotation=NoHit
20180309-Lj-allsets-ratio_median_Relative_root_growth_rate_day005-day006.hdf5	chr0	166758424	7.07947e-07	20	2.77928e-07	0.000511109	0.000339631	TRUE	166758929	166759653	-	505	downstream	Lj0g3v0319439	gene	Non-coding	NA	ID=Lj0g3v0319439;Name=CUFF.21643;sequencetype=Non-coding
20180309-Lj-allsets-ratio_median_Relative_root_growth_rate_day005-day006.hdf5	chr0	166758424	7.07947e-07	20	2.77928e-07	0.000511109	0.000339631	TRUE	166758929	166759653	-	505	downstream	Lj0g3v0319439.1	mRNA	Non-coding		ID=Lj0g3v0319439.1;Parent=Lj0g3v0319439;Name=Lj0g3v0319439.1;sequencetype=Non-coding;annotation=NoHit
20180309-Lj-allsets-ratio_median_Relative_root_growth_rate_day005-day006.hdf5	chr0	167624151	7.07947e-07	20	2.77928e-07	0.000511109	0.000339631	TRUE	167623974	167625736	-	-177	in gene	Lj0g3v0321119	gene	Non-coding	NA	ID=Lj0g3v0321119;Name=49960_g;sequencetype=Non-coding
20180309-Lj-allsets-ratio_median_Relative_root_growth_rate_day005-day006.hdf5	chr0	167624151	7.07947e-07	20	2.77928e-07	0.000511109	0.000339631	TRUE	167623974	167625736	-	-177	in feature	Lj0g3v0321119.1	mRNA	Non-coding		ID=Lj0g3v0321119.1;Parent=Lj0g3v0321119;Name=Lj0g3v0321119.1;sequencetype=Non-coding;annotation=NoHit
20180309-Lj-allsets-ratio_median_Root_linearity_day006.hdf5	chr2	29835815	7.19977e-07	10	2.77921e-07	0.000852107	0.00016649	TRUE	29833617	29834231	+	2198	downstream	Lj2g3v1990270	gene	Protein coding	NA	ID=Lj2g3v1990270;Name=CUFF.38309;sequencetype=Protein coding
20180309-Lj-allsets-ratio_median_Root_linearity_day006.hdf5	chr2	29835815	7.19977e-07	10	2.77921e-07	0.000852107	0.00016649	TRUE	29833617	29834231	+	2198	downstream	Lj2g3v1990270.1	mRNA	Protein coding	hypothetical cytosolic protein	ID=Lj2g3v1990270.1;Parent=Lj2g3v1990270;Name=Lj2g3v1990270.1;sequencetype=Protein coding;annotation=hypothetical cytosolic protein [Syntrophus aciditrophicus SB] gi|85723671|gb|ABC78614.1|
20180309-Lj-allsets-ratio_median_Root_linearity_day006.hdf5	chr2	29835173	7.19977e-07	10	2.77921e-07	0.000852107	0.00016649	TRUE	29833617	29834231	+	1556	downstream	Lj2g3v1990270	gene	Protein coding	NA	ID=Lj2g3v1990270;Name=CUFF.38309;sequencetype=Protein coding
20180309-Lj-allsets-ratio_median_Root_linearity_day006.hdf5	chr2	29835173	7.19977e-07	10	2.77921e-07	0.000852107	0.00016649	TRUE	29833617	29834231	+	1556	downstream	Lj2g3v1990270.1	mRNA	Protein coding	hypothetical cytosolic protein	ID=Lj2g3v1990270.1;Parent=Lj2g3v1990270;Name=Lj2g3v1990270.1;sequencetype=Protein coding;annotation=hypothetical cytosolic protein [Syntrophus aciditrophicus SB] gi|85723671|gb|ABC78614.1|
20180309-Lj-allsets-ratio_mean_Relative_root_growth_rate_avg.hdf5	chr0	123655286	7.27368e-07	20	2.77907e-07	2.33442e-05	0.0153596	TRUE	NA	NA	NA	NA	NA	NA	NA	NA	NA	NA
20180309-Lj-allsets-ratio_mean_Root_angle_day007.hdf5	chr0	175850183	7.3906e-07	10	2.77914e-07	0.00188648	0.000148698	TRUE	175843450	175846630	+	6733	downstream	Lj0g3v0335659	gene	repeat	NA	ID=Lj0g3v0335659;Name=CUFF.22933;sequencetype=repeat
20180309-Lj-allsets-ratio_mean_Root_angle_day007.hdf5	chr0	175850183	7.3906e-07	10	2.77914e-07	0.00188648	0.000148698	TRUE	175843450	175846630	+	6733	downstream	Lj0g3v0335659.1	mRNA	repeat		ID=Lj0g3v0335659.1;Parent=Lj0g3v0335659;Name=Lj0g3v0335659.1;sequencetype=repeat;annotation=NoHit
20180309-Lj-allsets-ratio_mean_Root_angle_day007.hdf5	chr0	51385190	7.3906e-07	10	2.77914e-07	0.00188648	0.000148698	TRUE	51382892	51384945	+	2298	downstream	Lj0g3v0116749	gene	Protein coding	NA	ID=Lj0g3v0116749;Name=CUFF.6864;sequencetype=Protein coding
20180309-Lj-allsets-ratio_mean_Root_angle_day007.hdf5	chr0	51385190	7.3906e-07	10	2.77914e-07	0.00188648	0.000148698	TRUE	51382892	51384945	+	2298	downstream	Lj0g3v0116749.1	mRNA	Protein coding	Uncharacterized protein isoform 3	ID=Lj0g3v0116749.1;Parent=Lj0g3v0116749;Name=Lj0g3v0116749.1;sequencetype=Protein coding;annotation=Uncharacterized protein isoform 3 [Theobroma cacao] gi|508710168|gb|EOY02065.1|
20180309-Lj-allsets-ratio_mean_Root_angle_day007.hdf5	chr0	175849876	7.3906e-07	10	2.77914e-07	0.00188648	0.000148698	TRUE	175843450	175846630	+	6426	downstream	Lj0g3v0335659	gene	repeat	NA	ID=Lj0g3v0335659;Name=CUFF.22933;sequencetype=repeat
20180309-Lj-allsets-ratio_mean_Root_angle_day007.hdf5	chr0	175849876	7.3906e-07	10	2.77914e-07	0.00188648	0.000148698	TRUE	175843450	175846630	+	6426	downstream	Lj0g3v0335659.1	mRNA	repeat		ID=Lj0g3v0335659.1;Parent=Lj0g3v0335659;Name=Lj0g3v0335659.1;sequencetype=repeat;annotation=NoHit
20180309-Lj-allsets-ratio_mean_Root_growth_rate_day005-day006.hdf5	chr0	109808427	7.43155e-07	10	2.77928e-07	0.000203999	0.000891306	TRUE	109804536	109808718	-	-3891	in gene	Lj0g3v0216229	gene	Protein coding	NA	ID=Lj0g3v0216229;Name=CUFF.14108;sequencetype=Protein coding
20180309-Lj-allsets-ratio_mean_Root_growth_rate_day005-day006.hdf5	chr0	109808427	7.43155e-07	10	2.77928e-07	0.000203999	0.000891306	TRUE	109804536	109808718	-	-3891	in feature	Lj0g3v0216229.1	mRNA	Protein coding	ADP-ribosylation factor	ID=Lj0g3v0216229.1;Parent=Lj0g3v0216229;Name=Lj0g3v0216229.1;sequencetype=Protein coding;annotation=ADP-ribosylation factor [Elaeis guineensis] gi|353441154|gb|AEQ94161.1|
20180309-Lj-allsets-ratio_mean_Root_growth_rate_day005-day006.hdf5	chr0	109808427	7.43155e-07	10	2.77928e-07	0.000203999	0.000891306	TRUE	109810237	109810680	-	1810	downstream	Lj0g3v0216239	gene	Non-coding	NA	ID=Lj0g3v0216239;Name=CUFF.13951;sequencetype=Non-coding
20180309-Lj-allsets-ratio_mean_Root_growth_rate_day005-day006.hdf5	chr0	109808427	7.43155e-07	10	2.77928e-07	0.000203999	0.000891306	TRUE	109810237	109810680	-	1810	downstream	Lj0g3v0216239.1	mRNA	Non-coding		ID=Lj0g3v0216239.1;Parent=Lj0g3v0216239;Name=Lj0g3v0216239.1;sequencetype=Non-coding;annotation=NoHit
20180309-Lj-allsets-ratio_median_Root_angle_day003.hdf5	chr3	40275095	7.46478e-07	13	2.7794e-07	0.00083382	0.000262667	TRUE	40264459	40274757	-	-10636	upstream	Lj3g3v3281630	gene	Protein coding	NA	ID=Lj3g3v3281630;Name=CUFF.45577;sequencetype=Protein coding
20180309-Lj-allsets-ratio_median_Root_angle_day003.hdf5	chr3	40275095	7.46478e-07	13	2.7794e-07	0.00083382	0.000262667	TRUE	40264459	40274757	-	-10636	upstream	Lj3g3v3281630.1	mRNA	Protein coding	PREDICTED: beta-glucosidase 12-like	ID=Lj3g3v3281630.1;Parent=Lj3g3v3281630;Name=Lj3g3v3281630.1;sequencetype=Protein coding;annotation=PREDICTED: beta-glucosidase 12-like [Glycine max] gi|356541842|ref|XP_003539381.1|
20180309-Lj-allsets-ratio_median_Root_angle_day003.hdf5	chr3	40275095	7.46478e-07	13	2.7794e-07	0.00083382	0.000262667	TRUE	40264459	40269164	-	-10636	upstream	Lj3g3v3281630.2	mRNA	Protein coding	PREDICTED: beta-glucosidase 12-like	ID=Lj3g3v3281630.2;Parent=Lj3g3v3281630;Name=Lj3g3v3281630.2;sequencetype=Protein coding;annotation=PREDICTED: beta-glucosidase 12-like [Glycine max] gi|356541842|ref|XP_003539381.1|
20180309-Lj-allsets-ratio_median_Root_angle_day003.hdf5	chr3	40275095	7.46478e-07	13	2.7794e-07	0.00083382	0.000262667	TRUE	40265560	40274736	-	-9535	upstream	Lj3g3v3281630.3	mRNA	Protein coding	PREDICTED: beta-glucosidase 12-like	ID=Lj3g3v3281630.3;Parent=Lj3g3v3281630;Name=Lj3g3v3281630.3;sequencetype=Protein coding;annotation=PREDICTED: beta-glucosidase 12-like [Glycine max] gi|356541842|ref|XP_003539381.1|
20180309-Lj-allsets-ratio_median_Root_angle_day003.hdf5	chr3	40275095	7.46478e-07	13	2.7794e-07	0.00083382	0.000262667	TRUE	40276439	40276914	-	1344	downstream	Lj3g3v3281640	gene	Non-coding	NA	ID=Lj3g3v3281640;Name=CUFF.45582;sequencetype=Non-coding
20180309-Lj-allsets-ratio_median_Root_angle_day003.hdf5	chr3	40275095	7.46478e-07	13	2.7794e-07	0.00083382	0.000262667	TRUE	40276439	40276914	-	1344	downstream	Lj3g3v3281640.1	mRNA	Non-coding		ID=Lj3g3v3281640.1;Parent=Lj3g3v3281640;Name=Lj3g3v3281640.1;sequencetype=Non-coding;annotation=NoHit
20180309-Lj-allsets-ratio_median_Root_angle_day003.hdf5	chr3	40275095	7.46478e-07	13	2.7794e-07	0.00083382	0.000262667	TRUE	40279833	40281635	-	4738	downstream	Lj3g3v3281690	gene	Protein coding	NA	ID=Lj3g3v3281690;Name=CUFF.45584;sequencetype=Protein coding
20180309-Lj-allsets-ratio_median_Root_angle_day003.hdf5	chr3	40275095	7.46478e-07	13	2.7794e-07	0.00083382	0.000262667	TRUE	40279833	40281635	-	4738	downstream	Lj3g3v3281690.1	mRNA	Protein coding	PREDICTED: beta-glucosidase 24-like	ID=Lj3g3v3281690.1;Parent=Lj3g3v3281690;Name=Lj3g3v3281690.1;sequencetype=Protein coding;annotation=PREDICTED: beta-glucosidase 24-like [Glycine max] gi|356541169|ref|XP_003539053.1|
20180309-Lj-allsets-ratio_median_Root_angle_day003.hdf5	chr3	40275095	7.46478e-07	13	2.7794e-07	0.00083382	0.000262667	TRUE	40286318	40291850	-	11223	downstream	Lj3g3v3281690.2	mRNA	Protein coding	PREDICTED: beta-glucosidase 24-like isoform 1	ID=Lj3g3v3281690.2;Parent=Lj3g3v3281690;Name=Lj3g3v3281690.2;sequencetype=Protein coding;annotation=PREDICTED: beta-glucosidase 24-like isoform 1 [Glycine max] gi|356538911|ref|XP_003537944.1|
20180309-Lj-allsets-ratio_median_Root_angle_day003.hdf5	chr3	40275095	7.46478e-07	13	2.7794e-07	0.00083382	0.000262667	TRUE	40286318	40291850	-	11223	downstream	Lj3g3v3281690.3	mRNA	Protein coding	PREDICTED: beta-glucosidase 24-like isoform 1	ID=Lj3g3v3281690.3;Parent=Lj3g3v3281690;Name=Lj3g3v3281690.3;sequencetype=Protein coding;annotation=PREDICTED: beta-glucosidase 24-like isoform 1 [Glycine max] gi|356538911|ref|XP_003537944.1|
20180309-Lj-allsets-ratio_median_Root_angle_day003.hdf5	chr3	40275095	7.46478e-07	13	2.7794e-07	0.00083382	0.000262667	TRUE	40286318	40291850	-	11223	downstream	Lj3g3v3281690.4	mRNA	Protein coding	PREDICTED: beta-glucosidase 24-like isoform 1	ID=Lj3g3v3281690.4;Parent=Lj3g3v3281690;Name=Lj3g3v3281690.4;sequencetype=Protein coding;annotation=PREDICTED: beta-glucosidase 24-like isoform 1 [Glycine max] gi|356538911|ref|XP_003537944.1|
20180309-Lj-allsets-ratio_median_Root_linearity_day006.hdf5	chr2	3259505	7.54714e-07	10	2.77921e-07	0.000852107	0.000173852	TRUE	3251971	3259387	+	7534	downstream	Lj2g3v0178240	gene	Protein coding	NA	ID=Lj2g3v0178240;Name=CUFF.34318;sequencetype=Protein coding
20180309-Lj-allsets-ratio_median_Root_linearity_day006.hdf5	chr2	3259505	7.54714e-07	10	2.77921e-07	0.000852107	0.000173852	TRUE	3251971	3259387	+	7534	downstream	Lj2g3v0178240.1	mRNA	Protein coding	PREDICTED: probable dolichyl pyrophosphate Man9GlcNAc2 alpha-13-glucosyltransferase-like	ID=Lj2g3v0178240.1;Parent=Lj2g3v0178240;Name=Lj2g3v0178240.1;sequencetype=Protein coding;annotation=PREDICTED: probable dolichyl pyrophosphate Man9GlcNAc2 alpha-13-glucosyltransferase-like [Glycine max] gi|356545714|ref|XP_003541281.1|
20180309-Lj-allsets-ratio_median_Root_linearity_day006.hdf5	chr2	3259505	7.54714e-07	10	2.77921e-07	0.000852107	0.000173852	TRUE	3263328	3264050	-	3823	downstream	Lj2g3v0178250	gene	Protein coding	NA	ID=Lj2g3v0178250;Name=CUFF.34319;sequencetype=Protein coding
20180309-Lj-allsets-ratio_median_Root_linearity_day006.hdf5	chr2	3259505	7.54714e-07	10	2.77921e-07	0.000852107	0.000173852	TRUE	3263328	3264050	-	3823	downstream	Lj2g3v0178250.1	mRNA	Protein coding	PREDICTED: LOB domain-containing protein 41-like	ID=Lj2g3v0178250.1;Parent=Lj2g3v0178250;Name=Lj2g3v0178250.1;sequencetype=Protein coding;annotation=PREDICTED: LOB domain-containing protein 41-like [Glycine max] gi|356573974|ref|XP_003555129.1|
20180309-Lj-allsets-ratio_mean_Root_growth_rate_day005-day006.hdf5	chr0	87563334	7.59578e-07	10	2.77928e-07	0.000203999	0.000898867	TRUE	87562407	87563407	+	927	in gene	Lj0g3v0180109	gene	Protein coding	NA	ID=Lj0g3v0180109;Name=CUFF.11432;sequencetype=Protein coding
20180309-Lj-allsets-ratio_mean_Root_growth_rate_day005-day006.hdf5	chr0	87563334	7.59578e-07	10	2.77928e-07	0.000203999	0.000898867	TRUE	87562407	87563407	+	927	in feature	Lj0g3v0180109.1	mRNA	Protein coding	Os02g0708000	ID=Lj0g3v0180109.1;Parent=Lj0g3v0180109;Name=Lj0g3v0180109.1;sequencetype=Protein coding;annotation=Os02g0708000 [Oryza sativa Japonica Group] gi|115448197|ref|NP_001047878.1|
20180309-Lj-allsets-ratio_median_Root_linearity_day003.hdf5	chr2	29679644	7.66882e-07	12	2.7794e-07	0.000450819	0.000492708	TRUE	29672452	29675796	+	7192	downstream	Lj2g3v1988990	gene	Protein coding	NA	ID=Lj2g3v1988990;Name=CUFF.38285;sequencetype=Protein coding
20180309-Lj-allsets-ratio_median_Root_linearity_day003.hdf5	chr2	29679644	7.66882e-07	12	2.7794e-07	0.000450819	0.000492708	TRUE	29672452	29675796	+	7192	downstream	Lj2g3v1988990.1	mRNA	Protein coding	PREDICTED: glutamate dehydrogenase 2-like	ID=Lj2g3v1988990.1;Parent=Lj2g3v1988990;Name=Lj2g3v1988990.1;sequencetype=Protein coding;annotation=PREDICTED: glutamate dehydrogenase 2-like [Glycine max] gi|356497088|ref|XP_003517396.1|
20180309-Lj-allsets-ratio_median_Root_linearity_day003.hdf5	chr2	29679644	7.66882e-07	12	2.7794e-07	0.000450819	0.000492708	TRUE	29679718	29681628	+	-74	upstream	Lj2g3v1989000	gene	Protein coding	NA	ID=Lj2g3v1989000;Name=CUFF.38287;sequencetype=Protein coding
20180309-Lj-allsets-ratio_median_Root_linearity_day003.hdf5	chr2	29679644	7.66882e-07	12	2.7794e-07	0.000450819	0.000492708	TRUE	29679718	29681628	+	-74	upstream	Lj2g3v1989000.1	mRNA	Protein coding	Expansin-like protein	ID=Lj2g3v1989000.1;Parent=Lj2g3v1989000;Name=Lj2g3v1989000.1;sequencetype=Protein coding;annotation=Expansin-like protein [Medicago truncatula] gi|357482205|ref|XP_003611388.1|
20180309-Lj-allsets-ratio_median_Root_linearity_day003.hdf5	chr2	29679644	7.66882e-07	12	2.7794e-07	0.000450819	0.000492708	TRUE	29682391	29694387	-	2747	downstream	Lj2g3v1989010	gene	Protein coding	NA	ID=Lj2g3v1989010;Name=CUFF.38293;sequencetype=Protein coding
20180309-Lj-allsets-ratio_median_Root_linearity_day003.hdf5	chr2	29679644	7.66882e-07	12	2.7794e-07	0.000450819	0.000492708	TRUE	29682391	29694387	-	2747	downstream	Lj2g3v1989010.1	mRNA	Protein coding	PREDICTED: histone-lysine N-methyltransferase H3 lysine-9 specific SUVH6-like	ID=Lj2g3v1989010.1;Parent=Lj2g3v1989010;Name=Lj2g3v1989010.1;sequencetype=Protein coding;annotation=PREDICTED: histone-lysine N-methyltransferase H3 lysine-9 specific SUVH6-like [Cicer arietinum] gi|502160414|ref|XP_004511737.1|
20180309-Lj-allsets-ratio_median_Root_linearity_day003.hdf5	chr2	29679644	7.66882e-07	12	2.7794e-07	0.000450819	0.000492708	TRUE	29682391	29695381	-	2747	downstream	Lj2g3v1989010.2	mRNA	Protein coding	PREDICTED: histone-lysine N-methyltransferase H3 lysine-9 specific SUVH6-like	ID=Lj2g3v1989010.2;Parent=Lj2g3v1989010;Name=Lj2g3v1989010.2;sequencetype=Protein coding;annotation=PREDICTED: histone-lysine N-methyltransferase H3 lysine-9 specific SUVH6-like [Cicer arietinum] gi|502160414|ref|XP_004511737.1|
20180309-Lj-allsets-ratio_median_Root_linearity_day003.hdf5	chr2	29679644	7.66882e-07	12	2.7794e-07	0.000450819	0.000492708	TRUE	29682391	29695381	-	2747	downstream	Lj2g3v1989010.3	mRNA	Protein coding	PREDICTED: histone-lysine N-methyltransferase H3 lysine-9 specific SUVH6-like	ID=Lj2g3v1989010.3;Parent=Lj2g3v1989010;Name=Lj2g3v1989010.3;sequencetype=Protein coding;annotation=PREDICTED: histone-lysine N-methyltransferase H3 lysine-9 specific SUVH6-like [Cicer arietinum] gi|502160414|ref|XP_004511737.1|
20180309-Lj-allsets-ratio_mean_Relative_root_growth_rate_avg.hdf5	chr0	109219468	7.80497e-07	21	2.77907e-07	2.33442e-05	0.0153596	TRUE	109221335	109221895	+	-1867	upstream	Lj0g3v0215519	gene	repeat	NA	ID=Lj0g3v0215519;Name=CUFF.13888;sequencetype=repeat
20180309-Lj-allsets-ratio_mean_Relative_root_growth_rate_avg.hdf5	chr0	109219468	7.80497e-07	21	2.77907e-07	2.33442e-05	0.0153596	TRUE	109221335	109221895	+	-1867	upstream	Lj0g3v0215519.1	mRNA	repeat		ID=Lj0g3v0215519.1;Parent=Lj0g3v0215519;Name=Lj0g3v0215519.1;sequencetype=repeat;annotation=NoHit
20180309-Lj-allsets-ratio_mean_Relative_root_growth_rate_avg.hdf5	chr0	109219468	7.80497e-07	21	2.77907e-07	2.33442e-05	0.0153596	TRUE	109214308	109215485	-	-5160	upstream	Lj0g3v0215509	gene	Protein coding	NA	ID=Lj0g3v0215509;Name=CUFF.13894;sequencetype=Protein coding
20180309-Lj-allsets-ratio_mean_Relative_root_growth_rate_avg.hdf5	chr0	109219468	7.80497e-07	21	2.77907e-07	2.33442e-05	0.0153596	TRUE	109214308	109215485	-	-5160	upstream	Lj0g3v0215509.1	mRNA	Protein coding	PREDICTED: probable U6 snRNA-associated Sm-like protein LSm4-like isoform 1	ID=Lj0g3v0215509.1;Parent=Lj0g3v0215509;Name=Lj0g3v0215509.1;sequencetype=Protein coding;annotation=PREDICTED: probable U6 snRNA-associated Sm-like protein LSm4-like isoform 1 [Solanum lycopersicum] gi|460368779|ref|XP_004230242.1|
20180309-Lj-allsets-ratio_mean_Relative_root_growth_rate_avg.hdf5	chr0	109219468	7.80497e-07	21	2.77907e-07	2.33442e-05	0.0153596	TRUE	109223276	109223464	-	3808	downstream	Lj0g3v0215529	gene	Protein coding	NA	ID=Lj0g3v0215529;Name=CUFF.13889;sequencetype=Protein coding
20180309-Lj-allsets-ratio_mean_Relative_root_growth_rate_avg.hdf5	chr0	109219468	7.80497e-07	21	2.77907e-07	2.33442e-05	0.0153596	TRUE	109223276	109223464	-	3808	downstream	Lj0g3v0215529.1	mRNA	Protein coding	O-methyltransferase	ID=Lj0g3v0215529.1;Parent=Lj0g3v0215529;Name=Lj0g3v0215529.1;sequencetype=Protein coding;annotation=O-methyltransferase [Glycyrrhiza echinata] gi|1669591|dbj|BAA13683.1|
20180309-Lj-allsets-ratio_mean_Relative_root_growth_rate_avg.hdf5	chr0	109219468	7.80497e-07	21	2.77907e-07	2.33442e-05	0.0153596	TRUE	109223585	109225333	-	4117	downstream	Lj0g3v0215539	gene	Protein coding	NA	ID=Lj0g3v0215539;Name=CUFF.13890;sequencetype=Protein coding
20180309-Lj-allsets-ratio_mean_Relative_root_growth_rate_avg.hdf5	chr0	109219468	7.80497e-07	21	2.77907e-07	2.33442e-05	0.0153596	TRUE	109223585	109225333	-	4117	downstream	Lj0g3v0215539.1	mRNA	Protein coding	PREDICTED: isoliquiritigenin 2'-O-methyltransferase-like	ID=Lj0g3v0215539.1;Parent=Lj0g3v0215539;Name=Lj0g3v0215539.1;sequencetype=Protein coding;annotation=PREDICTED: isoliquiritigenin 2'-O-methyltransferase-like [Glycine max] gi|356532221|ref|XP_003534672.1|
20180309-Lj-allsets-ratio_mean_Root_growth_rate_day003-day004.hdf5	chr2	14616727	7.84913e-07	10	2.77954e-07	0.000649578	0.000277943	TRUE	14610608	14612212	+	6119	downstream	Lj2g3v0919450	gene	Protein coding	NA	ID=Lj2g3v0919450;Name=CUFF.35761;sequencetype=Protein coding
20180309-Lj-allsets-ratio_mean_Root_growth_rate_day003-day004.hdf5	chr2	14616727	7.84913e-07	10	2.77954e-07	0.000649578	0.000277943	TRUE	14610608	14612212	+	6119	downstream	Lj2g3v0919450.1	mRNA	Protein coding	PREDICTED: MATE efflux family protein 9-like	ID=Lj2g3v0919450.1;Parent=Lj2g3v0919450;Name=Lj2g3v0919450.1;sequencetype=Protein coding;annotation=PREDICTED: MATE efflux family protein 9-like [Cicer arietinum] gi|502090330|ref|XP_004489193.1|
20180309-Lj-allsets-ratio_mean_Root_growth_rate_day003-day004.hdf5	chr2	14616727	7.84913e-07	10	2.77954e-07	0.000649578	0.000277943	TRUE	14612993	14614117	+	3734	downstream	Lj2g3v0919460	gene	Protein coding	NA	ID=Lj2g3v0919460;Name=CUFF.35757;sequencetype=Protein coding
20180309-Lj-allsets-ratio_mean_Root_growth_rate_day003-day004.hdf5	chr2	14616727	7.84913e-07	10	2.77954e-07	0.000649578	0.000277943	TRUE	14612993	14614117	+	3734	downstream	Lj2g3v0919460.1	mRNA	Protein coding		ID=Lj2g3v0919460.1;Parent=Lj2g3v0919460;Name=Lj2g3v0919460.1;sequencetype=Protein coding;annotation=NoHit
20180309-Lj-allsets-ratio_mean_Root_growth_rate_day003-day004.hdf5	chr2	14616727	7.84913e-07	10	2.77954e-07	0.000649578	0.000277943	TRUE	14615519	14617084	+	1208	in gene	Lj2g3v0919470	gene	Protein coding	NA	ID=Lj2g3v0919470;Name=CUFF.35758;sequencetype=Protein coding
20180309-Lj-allsets-ratio_mean_Root_growth_rate_day003-day004.hdf5	chr2	14616727	7.84913e-07	10	2.77954e-07	0.000649578	0.000277943	TRUE	14615519	14617084	+	1208	in feature	Lj2g3v0919470.1	mRNA	Protein coding	Terminal uridylyltransferase 4	ID=Lj2g3v0919470.1;Parent=Lj2g3v0919470;Name=Lj2g3v0919470.1;sequencetype=Protein coding;annotation=Terminal uridylyltransferase 4 [Tupaia chinensis] gi|444724868|gb|ELW65455.1|
20180309-Lj-allsets-ratio_mean_Root_growth_rate_day003-day004.hdf5	chr2	14616727	7.84913e-07	10	2.77954e-07	0.000649578	0.000277943	TRUE	14618454	14623371	+	-1727	upstream	Lj2g3v0919480	gene	Protein coding	NA	ID=Lj2g3v0919480;Name=CUFF.35759;sequencetype=Protein coding
20180309-Lj-allsets-ratio_mean_Root_growth_rate_day003-day004.hdf5	chr2	14616727	7.84913e-07	10	2.77954e-07	0.000649578	0.000277943	TRUE	14618454	14623371	+	-1727	upstream	Lj2g3v0919480.1	mRNA	Protein coding	PREDICTED: lisH domain and HEAT repeat-containing protein KIAA1468-like	ID=Lj2g3v0919480.1;Parent=Lj2g3v0919480;Name=Lj2g3v0919480.1;sequencetype=Protein coding;annotation=PREDICTED: lisH domain and HEAT repeat-containing protein KIAA1468-like [Cicer arietinum] gi|502090691|ref|XP_004489310.1|
20180309-Lj-allsets-ratio_median_Root_linearity_day008.hdf5	chr0	135008139	8.10246e-07	12	2.77907e-07	1.91756e-05	0.00331309	TRUE	135002508	135003698	+	5631	downstream	Lj0g3v0259759	gene	Protein coding	NA	ID=Lj0g3v0259759;Name=CUFF.17113;sequencetype=Protein coding
20180309-Lj-allsets-ratio_median_Root_linearity_day008.hdf5	chr0	135008139	8.10246e-07	12	2.77907e-07	1.91756e-05	0.00331309	TRUE	135002508	135003698	+	5631	downstream	Lj0g3v0259759.1	mRNA	Protein coding	secreted protein	ID=Lj0g3v0259759.1;Parent=Lj0g3v0259759;Name=Lj0g3v0259759.1;sequencetype=Protein coding;annotation=secreted protein [Beggiatoa sp. PS] gi|495750709|ref|WP_008475288.1|
20180309-Lj-allsets-ratio_median_Root_linearity_day008.hdf5	chr0	135008139	8.10246e-07	12	2.77907e-07	1.91756e-05	0.00331309	TRUE	135011970	135016258	-	3831	downstream	Lj0g3v0259769	gene	Protein coding	NA	ID=Lj0g3v0259769;Name=CUFF.17115;sequencetype=Protein coding
20180309-Lj-allsets-ratio_median_Root_linearity_day008.hdf5	chr0	135008139	8.10246e-07	12	2.77907e-07	1.91756e-05	0.00331309	TRUE	135011970	135016258	-	3831	downstream	Lj0g3v0259769.1	mRNA	Protein coding	prenyltransferase/ zinc ion binding protein	ID=Lj0g3v0259769.1;Parent=Lj0g3v0259769;Name=Lj0g3v0259769.1;sequencetype=Protein coding;annotation=prenyltransferase/ zinc ion binding protein [Zea mays] gi|226491704|ref|NP_001152220.1|
20180309-Lj-allsets-ratio_median_Root_width_80_avg.hdf5	chr2	26699623	8.32074e-07	11	2.77907e-07	4.44652e-05	0.0109745	TRUE	26697155	26700831	-	-2468	in gene	Lj2g3v1730230	gene	Protein coding	NA	ID=Lj2g3v1730230;Name=CUFF.37908;sequencetype=Protein coding
20180309-Lj-allsets-ratio_median_Root_width_80_avg.hdf5	chr2	26699623	8.32074e-07	11	2.77907e-07	4.44652e-05	0.0109745	TRUE	26697155	26700831	-	-2468	in feature	Lj2g3v1730230.1	mRNA	Protein coding	Uncharacterized protein TCM_000342	ID=Lj2g3v1730230.1;Parent=Lj2g3v1730230;Name=Lj2g3v1730230.1;sequencetype=Protein coding;annotation=Uncharacterized protein TCM_000342 [Theobroma cacao] gi|508699137|gb|EOX91033.1|
20180309-Lj-allsets-ratio_median_Root_width_80_avg.hdf5	chr2	26699623	8.32074e-07	11	2.77907e-07	4.44652e-05	0.0109745	TRUE	26702546	26705886	-	2923	downstream	Lj2g3v1730240	gene	Protein coding	NA	ID=Lj2g3v1730240;Name=CUFF.37915;sequencetype=Protein coding
20180309-Lj-allsets-ratio_median_Root_width_80_avg.hdf5	chr2	26699623	8.32074e-07	11	2.77907e-07	4.44652e-05	0.0109745	TRUE	26702546	26705886	-	2923	downstream	Lj2g3v1730240.1	mRNA	Protein coding	Uncharacterized protein TCM_000343	ID=Lj2g3v1730240.1;Parent=Lj2g3v1730240;Name=Lj2g3v1730240.1;sequencetype=Protein coding;annotation=Uncharacterized protein TCM_000343 [Theobroma cacao] gi|508699138|gb|EOX91034.1|
20180309-Lj-allsets-ratio_median_Root_width_80_avg.hdf5	chr2	26699623	8.32074e-07	11	2.77907e-07	4.44652e-05	0.0109745	TRUE	26702546	26704095	-	2923	downstream	Lj2g3v1730250	gene	Protein coding	NA	ID=Lj2g3v1730250;Name=CUFF.37916;sequencetype=Protein coding
20180309-Lj-allsets-ratio_median_Root_width_80_avg.hdf5	chr2	26699623	8.32074e-07	11	2.77907e-07	4.44652e-05	0.0109745	TRUE	26702546	26704095	-	2923	downstream	Lj2g3v1730250.1	mRNA	Protein coding	Uncharacterized protein TCM_000343	ID=Lj2g3v1730250.1;Parent=Lj2g3v1730250;Name=Lj2g3v1730250.1;sequencetype=Protein coding;annotation=Uncharacterized protein TCM_000343 [Theobroma cacao] gi|508699138|gb|EOX91034.1|
20180309-Lj-allsets-ratio_median_Relative_root_growth_rate_day005-day006.hdf5	chr4	37462263	8.38713e-07	16	2.77928e-07	0.000511109	0.000384916	TRUE	37452874	37462260	+	9389	downstream	Lj4g3v2800420	gene	Protein coding	NA	ID=Lj4g3v2800420;Name=CUFF.51712;sequencetype=Protein coding
20180309-Lj-allsets-ratio_median_Relative_root_growth_rate_day005-day006.hdf5	chr4	37462263	8.38713e-07	16	2.77928e-07	0.000511109	0.000384916	TRUE	37452874	37462260	+	9389	downstream	Lj4g3v2800420.1	mRNA	Protein coding	ABC transporter-like protein	ID=Lj4g3v2800420.1;Parent=Lj4g3v2800420;Name=Lj4g3v2800420.1;sequencetype=Protein coding;annotation=ABC transporter-like protein [Medicago truncatula] gi|357519623|ref|XP_003630100.1|
20180309-Lj-allsets-ratio_median_Relative_root_growth_rate_day005-day006.hdf5	chr4	37462263	8.38713e-07	16	2.77928e-07	0.000511109	0.000384916	TRUE	37452874	37462260	+	9389	downstream	Lj4g3v2800420.2	mRNA	Protein coding	ABC transporter-like protein	ID=Lj4g3v2800420.2;Parent=Lj4g3v2800420;Name=Lj4g3v2800420.2;sequencetype=Protein coding;annotation=ABC transporter-like protein [Medicago truncatula] gi|357519623|ref|XP_003630100.1|
20180309-Lj-allsets-ratio_median_Relative_root_growth_rate_day005-day006.hdf5	chr4	37462263	8.38713e-07	16	2.77928e-07	0.000511109	0.000384916	TRUE	37452874	37462260	+	9389	downstream	Lj4g3v2800420.3	mRNA	Protein coding	ABC transporter-like protein	ID=Lj4g3v2800420.3;Parent=Lj4g3v2800420;Name=Lj4g3v2800420.3;sequencetype=Protein coding;annotation=ABC transporter-like protein [Medicago truncatula] gi|357519623|ref|XP_003630100.1|
20180309-Lj-allsets-ratio_median_Relative_root_growth_rate_day005-day006.hdf5	chr4	37462263	8.38713e-07	16	2.77928e-07	0.000511109	0.000384916	TRUE	37452874	37462260	+	9389	downstream	Lj4g3v2800420.4	mRNA	Protein coding	ABC transporter-like protein	ID=Lj4g3v2800420.4;Parent=Lj4g3v2800420;Name=Lj4g3v2800420.4;sequencetype=Protein coding;annotation=ABC transporter-like protein [Medicago truncatula] gi|357519623|ref|XP_003630100.1|
20180309-Lj-allsets-ratio_median_Relative_root_growth_rate_day005-day006.hdf5	chr4	37462263	8.38713e-07	16	2.77928e-07	0.000511109	0.000384916	TRUE	37452874	37462260	+	9389	downstream	Lj4g3v2800420.5	mRNA	Protein coding	ABC transporter-like protein	ID=Lj4g3v2800420.5;Parent=Lj4g3v2800420;Name=Lj4g3v2800420.5;sequencetype=Protein coding;annotation=ABC transporter-like protein [Medicago truncatula] gi|357519623|ref|XP_003630100.1|
20180309-Lj-allsets-ratio_median_Relative_root_growth_rate_day005-day006.hdf5	chr4	37462263	8.38713e-07	16	2.77928e-07	0.000511109	0.000384916	TRUE	37462609	37463601	-	346	downstream	Lj4g3v2800430	gene	Protein coding	NA	ID=Lj4g3v2800430;Name=CUFF.51653;sequencetype=Protein coding
20180309-Lj-allsets-ratio_median_Relative_root_growth_rate_day005-day006.hdf5	chr4	37462263	8.38713e-07	16	2.77928e-07	0.000511109	0.000384916	TRUE	37462609	37463601	-	346	downstream	Lj4g3v2800430.1	mRNA	Protein coding	svatocin precursor	ID=Lj4g3v2800430.1;Parent=Lj4g3v2800430;Name=Lj4g3v2800430.1;sequencetype=Protein coding;annotation=asvatocin precursor [Triakis scyllium] gi|50080119|dbj|BAD27477.1|
20180309-Lj-allsets-ratio_median_Relative_root_growth_rate_day005-day006.hdf5	chr4	37462263	8.38713e-07	16	2.77928e-07	0.000511109	0.000384916	TRUE	37464195	37467189	-	1932	downstream	Lj4g3v2800440	gene	Protein coding	NA	ID=Lj4g3v2800440;Name=CUFF.51656;sequencetype=Protein coding
20180309-Lj-allsets-ratio_median_Relative_root_growth_rate_day005-day006.hdf5	chr4	37462263	8.38713e-07	16	2.77928e-07	0.000511109	0.000384916	TRUE	37464195	37467189	-	1932	downstream	Lj4g3v2800440.1	mRNA	Protein coding	PREDICTED: cytochrome P450 71A1-like	ID=Lj4g3v2800440.1;Parent=Lj4g3v2800440;Name=Lj4g3v2800440.1;sequencetype=Protein coding;annotation=PREDICTED: cytochrome P450 71A1-like [Glycine max] gi|356511127|ref|XP_003524281.1|
20180309-Lj-allsets-ratio_median_Relative_root_growth_rate_day005-day006.hdf5	chr4	37462263	8.38713e-07	16	2.77928e-07	0.000511109	0.000384916	TRUE	37464983	37467189	-	2720	downstream	Lj4g3v2800450	gene	Protein coding	NA	ID=Lj4g3v2800450;Name=CUFF.51657;sequencetype=Protein coding
20180309-Lj-allsets-ratio_median_Relative_root_growth_rate_day005-day006.hdf5	chr4	37462263	8.38713e-07	16	2.77928e-07	0.000511109	0.000384916	TRUE	37464983	37467189	-	2720	downstream	Lj4g3v2800450.1	mRNA	Protein coding	PREDICTED: cytochrome P450 71A1-like	ID=Lj4g3v2800450.1;Parent=Lj4g3v2800450;Name=Lj4g3v2800450.1;sequencetype=Protein coding;annotation=PREDICTED: cytochrome P450 71A1-like [Glycine max] gi|356511127|ref|XP_003524281.1|
20180309-Lj-allsets-ratio_median_Root_growth_rate_day007-day008.hdf5	chr1	56062597	8.39951e-07	12	2.77914e-07	0.000584174	0.000428094	TRUE	56048407	56065886	-	-14190	in gene	Lj1g3v4699750	gene	Protein coding	NA	ID=Lj1g3v4699750;Name=CUFF.33014;sequencetype=Protein coding
20180309-Lj-allsets-ratio_median_Root_growth_rate_day007-day008.hdf5	chr1	56062597	8.39951e-07	12	2.77914e-07	0.000584174	0.000428094	TRUE	56048407	56065886	-	-14190	in feature	Lj1g3v4699750.1	mRNA	Protein coding	starch branching enzyme I	ID=Lj1g3v4699750.1;Parent=Lj1g3v4699750;Name=Lj1g3v4699750.1;sequencetype=Protein coding;annotation=starch branching enzyme I [Pisum sativum] gi|1345570|emb|CAA56319.1|
20180309-Lj-allsets-ratio_median_Root_linearity_day007.hdf5	chr4	36479841	8.48609e-07	11	2.77914e-07	0.000413258	0.000703571	TRUE	36476496	36476843	+	3345	downstream	Lj4g3v2705910	gene	Non-coding	NA	ID=Lj4g3v2705910;Name=CUFF.51530;sequencetype=Non-coding
20180309-Lj-allsets-ratio_median_Root_linearity_day007.hdf5	chr4	36479841	8.48609e-07	11	2.77914e-07	0.000413258	0.000703571	TRUE	36476496	36476843	+	3345	downstream	Lj4g3v2705910.1	mRNA	Non-coding		ID=Lj4g3v2705910.1;Parent=Lj4g3v2705910;Name=Lj4g3v2705910.1;sequencetype=Non-coding;annotation=NoHit
20180309-Lj-allsets-ratio_median_Root_linearity_day007.hdf5	chr4	36479841	8.48609e-07	11	2.77914e-07	0.000413258	0.000703571	TRUE	36484035	36484483	+	-4194	upstream	Lj4g3v2715920	gene	Non-coding	NA	ID=Lj4g3v2715920;Name=CUFF.51533;sequencetype=Non-coding
20180309-Lj-allsets-ratio_median_Root_linearity_day007.hdf5	chr4	36479841	8.48609e-07	11	2.77914e-07	0.000413258	0.000703571	TRUE	36484035	36484483	+	-4194	upstream	Lj4g3v2715920.1	mRNA	Non-coding		ID=Lj4g3v2715920.1;Parent=Lj4g3v2715920;Name=Lj4g3v2715920.1;sequencetype=Non-coding;annotation=NoHit
20180309-Lj-allsets-ratio_mean_Root_width_80_day001.hdf5	chr0	66690788	8.65463e-07	13	2.77928e-07	1.19509e-05	0.00536895	TRUE	66690953	66691492	+	-165	upstream	Lj0g3v0144989	gene	Protein coding	NA	ID=Lj0g3v0144989;Name=CUFF.8801;sequencetype=Protein coding
20180309-Lj-allsets-ratio_mean_Root_width_80_day001.hdf5	chr0	66690788	8.65463e-07	13	2.77928e-07	1.19509e-05	0.00536895	TRUE	66690953	66691492	+	-165	upstream	Lj0g3v0144989.1	mRNA	Protein coding		ID=Lj0g3v0144989.1;Parent=Lj0g3v0144989;Name=Lj0g3v0144989.1;sequencetype=Protein coding;annotation=NoHit
20180309-Lj-allsets-ratio_mean_Root_width_80_day001.hdf5	chr0	66692553	8.65463e-07	13	2.77928e-07	1.19509e-05	0.00536895	TRUE	66690953	66691492	+	1600	downstream	Lj0g3v0144989	gene	Protein coding	NA	ID=Lj0g3v0144989;Name=CUFF.8801;sequencetype=Protein coding
20180309-Lj-allsets-ratio_mean_Root_width_80_day001.hdf5	chr0	66692553	8.65463e-07	13	2.77928e-07	1.19509e-05	0.00536895	TRUE	66690953	66691492	+	1600	downstream	Lj0g3v0144989.1	mRNA	Protein coding		ID=Lj0g3v0144989.1;Parent=Lj0g3v0144989;Name=Lj0g3v0144989.1;sequencetype=Protein coding;annotation=NoHit
20180309-Lj-allsets-ratio_median_Root_angle_day003.hdf5	chr1	31859857	8.93337e-07	11	2.7794e-07	0.00083382	0.000284437	TRUE	31862836	31869180	+	-2979	upstream	Lj1g3v2808100	gene	Protein coding	NA	ID=Lj1g3v2808100;Name=gene.g33596.t1;sequencetype=Protein coding
20180309-Lj-allsets-ratio_median_Root_angle_day003.hdf5	chr1	31859857	8.93337e-07	11	2.7794e-07	0.00083382	0.000284437	TRUE	31862836	31869180	+	-2979	upstream	Lj1g3v2808100.1	mRNA	Protein coding	PREDICTED: UDP-sugar-dependent glycosyltransferase 52-like isoform X1	ID=Lj1g3v2808100.1;Parent=Lj1g3v2808100;Name=Lj1g3v2808100.1;sequencetype=Protein coding;annotation=PREDICTED: UDP-sugar-dependent glycosyltransferase 52-like isoform X1 [Cicer arietinum] gi|502105479|ref|XP_004492815.1|
20180309-Lj-allsets-ratio_median_Root_angle_day003.hdf5	chr1	31859857	8.93337e-07	11	2.7794e-07	0.00083382	0.000284437	TRUE	31853166	31860172	-	-6691	in gene	Lj1g3v2808080	gene	Protein coding	NA	ID=Lj1g3v2808080;Name=CUFF.29511;sequencetype=Protein coding
20180309-Lj-allsets-ratio_median_Root_angle_day003.hdf5	chr1	31859857	8.93337e-07	11	2.7794e-07	0.00083382	0.000284437	TRUE	31853166	31860172	-	-6691	in feature	Lj1g3v2808080.1	mRNA	Protein coding	Homeodomain-like	ID=Lj1g3v2808080.1;Parent=Lj1g3v2808080;Name=Lj1g3v2808080.1;sequencetype=Protein coding;annotation=Homeodomain-like [Medicago truncatula] gi|87162772|gb|ABD28567.1|
20180309-Lj-allsets-ratio_median_Root_angle_day003.hdf5	chr1	31859857	8.93337e-07	11	2.7794e-07	0.00083382	0.000284437	TRUE	31853166	31860170	-	-6691	in feature	Lj1g3v2808080.2	mRNA	Protein coding	Homeodomain-like	ID=Lj1g3v2808080.2;Parent=Lj1g3v2808080;Name=Lj1g3v2808080.2;sequencetype=Protein coding;annotation=Homeodomain-like [Medicago truncatula] gi|87162772|gb|ABD28567.1|
20180309-Lj-allsets-ratio_median_Root_angle_day003.hdf5	chr1	31859857	8.93337e-07	11	2.7794e-07	0.00083382	0.000284437	TRUE	31861357	31861996	-	1500	downstream	Lj1g3v2808090	gene	Non-coding	NA	ID=Lj1g3v2808090;Name=CUFF.29510;sequencetype=Non-coding
20180309-Lj-allsets-ratio_median_Root_angle_day003.hdf5	chr1	31859857	8.93337e-07	11	2.7794e-07	0.00083382	0.000284437	TRUE	31861357	31861996	-	1500	downstream	Lj1g3v2808090.1	mRNA	Non-coding		ID=Lj1g3v2808090.1;Parent=Lj1g3v2808090;Name=Lj1g3v2808090.1;sequencetype=Non-coding;annotation=NoHit
20180309-Lj-allsets-ratio_median_Root_angle_day003.hdf5	chr1	31859859	8.93337e-07	11	2.7794e-07	0.00083382	0.000284437	TRUE	31862836	31869180	+	-2977	upstream	Lj1g3v2808100	gene	Protein coding	NA	ID=Lj1g3v2808100;Name=gene.g33596.t1;sequencetype=Protein coding
20180309-Lj-allsets-ratio_median_Root_angle_day003.hdf5	chr1	31859859	8.93337e-07	11	2.7794e-07	0.00083382	0.000284437	TRUE	31862836	31869180	+	-2977	upstream	Lj1g3v2808100.1	mRNA	Protein coding	PREDICTED: UDP-sugar-dependent glycosyltransferase 52-like isoform X1	ID=Lj1g3v2808100.1;Parent=Lj1g3v2808100;Name=Lj1g3v2808100.1;sequencetype=Protein coding;annotation=PREDICTED: UDP-sugar-dependent glycosyltransferase 52-like isoform X1 [Cicer arietinum] gi|502105479|ref|XP_004492815.1|
20180309-Lj-allsets-ratio_median_Root_angle_day003.hdf5	chr1	31859859	8.93337e-07	11	2.7794e-07	0.00083382	0.000284437	TRUE	31853166	31860172	-	-6693	in gene	Lj1g3v2808080	gene	Protein coding	NA	ID=Lj1g3v2808080;Name=CUFF.29511;sequencetype=Protein coding
20180309-Lj-allsets-ratio_median_Root_angle_day003.hdf5	chr1	31859859	8.93337e-07	11	2.7794e-07	0.00083382	0.000284437	TRUE	31853166	31860172	-	-6693	in feature	Lj1g3v2808080.1	mRNA	Protein coding	Homeodomain-like	ID=Lj1g3v2808080.1;Parent=Lj1g3v2808080;Name=Lj1g3v2808080.1;sequencetype=Protein coding;annotation=Homeodomain-like [Medicago truncatula] gi|87162772|gb|ABD28567.1|
20180309-Lj-allsets-ratio_median_Root_angle_day003.hdf5	chr1	31859859	8.93337e-07	11	2.7794e-07	0.00083382	0.000284437	TRUE	31853166	31860170	-	-6693	in feature	Lj1g3v2808080.2	mRNA	Protein coding	Homeodomain-like	ID=Lj1g3v2808080.2;Parent=Lj1g3v2808080;Name=Lj1g3v2808080.2;sequencetype=Protein coding;annotation=Homeodomain-like [Medicago truncatula] gi|87162772|gb|ABD28567.1|
20180309-Lj-allsets-ratio_median_Root_angle_day003.hdf5	chr1	31859859	8.93337e-07	11	2.7794e-07	0.00083382	0.000284437	TRUE	31861357	31861996	-	1498	downstream	Lj1g3v2808090	gene	Non-coding	NA	ID=Lj1g3v2808090;Name=CUFF.29510;sequencetype=Non-coding
20180309-Lj-allsets-ratio_median_Root_angle_day003.hdf5	chr1	31859859	8.93337e-07	11	2.7794e-07	0.00083382	0.000284437	TRUE	31861357	31861996	-	1498	downstream	Lj1g3v2808090.1	mRNA	Non-coding		ID=Lj1g3v2808090.1;Parent=Lj1g3v2808090;Name=Lj1g3v2808090.1;sequencetype=Non-coding;annotation=NoHit
20180309-Lj-allsets-ratio_mean_Root_width_80_day000.hdf5	chr3	32261877	9.07984e-07	28	2.77921e-07	9.92179e-05	0.0019471	TRUE	32257630	32264782	-	-4247	in gene	Lj3g3v2634550	gene	Protein coding	NA	ID=Lj3g3v2634550;Name=CUFF.44324;sequencetype=Protein coding
20180309-Lj-allsets-ratio_mean_Root_width_80_day000.hdf5	chr3	32261877	9.07984e-07	28	2.77921e-07	9.92179e-05	0.0019471	TRUE	32257630	32264782	-	-4247	in feature	Lj3g3v2634550.1	mRNA	Protein coding	Myb family transcription factor	ID=Lj3g3v2634550.1;Parent=Lj3g3v2634550;Name=Lj3g3v2634550.1;sequencetype=Protein coding;annotation=Myb family transcription factor [Medicago truncatula] gi|357513929|ref|XP_003627253.1|
20180309-Lj-allsets-ratio_mean_Root_width_80_day000.hdf5	chr3	32261877	9.07984e-07	28	2.77921e-07	9.92179e-05	0.0019471	TRUE	32257630	32264782	-	-4247	in feature	Lj3g3v2634550.2	mRNA	Protein coding	Myb family transcription factor	ID=Lj3g3v2634550.2;Parent=Lj3g3v2634550;Name=Lj3g3v2634550.2;sequencetype=Protein coding;annotation=Myb family transcription factor [Medicago truncatula] gi|357513929|ref|XP_003627253.1|
20180309-Lj-allsets-ratio_mean_Root_width_80_day000.hdf5	chr3	32261877	9.07984e-07	28	2.77921e-07	9.92179e-05	0.0019471	TRUE	32257630	32264782	-	-4247	in feature	Lj3g3v2634550.3	mRNA	Protein coding	Myb family transcription factor	ID=Lj3g3v2634550.3;Parent=Lj3g3v2634550;Name=Lj3g3v2634550.3;sequencetype=Protein coding;annotation=Myb family transcription factor [Medicago truncatula] gi|357513929|ref|XP_003627253.1|
20180309-Lj-allsets-ratio_mean_Root_width_80_day000.hdf5	chr3	32261877	9.07984e-07	28	2.77921e-07	9.92179e-05	0.0019471	TRUE	32265792	32265921	-	3915	downstream	Lj3g3v2635560	gene	Non-coding	NA	ID=Lj3g3v2635560;Name=CUFF.44321;sequencetype=Non-coding
20180309-Lj-allsets-ratio_mean_Root_width_80_day000.hdf5	chr3	32261877	9.07984e-07	28	2.77921e-07	9.92179e-05	0.0019471	TRUE	32265792	32265921	-	3915	downstream	Lj3g3v2635560.1	mRNA	Non-coding		ID=Lj3g3v2635560.1;Parent=Lj3g3v2635560;Name=Lj3g3v2635560.1;sequencetype=Non-coding;annotation=NoHit
20180309-Lj-allsets-ratio_mean_Root_width_80_day000.hdf5	chr3	32244363	9.07984e-07	28	2.77921e-07	9.92179e-05	0.0019471	TRUE	32233006	32241147	+	11357	downstream	Lj3g3v2633520	gene	Protein coding	NA	ID=Lj3g3v2633520;Name=CUFF.44340;sequencetype=Protein coding
20180309-Lj-allsets-ratio_mean_Root_width_80_day000.hdf5	chr3	32244363	9.07984e-07	28	2.77921e-07	9.92179e-05	0.0019471	TRUE	32233006	32241147	+	11357	downstream	Lj3g3v2633520.1	mRNA	Protein coding	Helicase sen1	ID=Lj3g3v2633520.1;Parent=Lj3g3v2633520;Name=Lj3g3v2633520.1;sequencetype=Protein coding;annotation=Helicase sen1 [Medicago truncatula] gi|357513937|ref|XP_003627257.1|
20180309-Lj-allsets-ratio_mean_Root_width_80_day000.hdf5	chr3	32244363	9.07984e-07	28	2.77921e-07	9.92179e-05	0.0019471	TRUE	32233006	32241147	+	11357	downstream	Lj3g3v2633520.2	mRNA	Protein coding	PREDICTED: probable helicase senataxin-like	ID=Lj3g3v2633520.2;Parent=Lj3g3v2633520;Name=Lj3g3v2633520.2;sequencetype=Protein coding;annotation=PREDICTED: probable helicase senataxin-like [Glycine max] gi|356522392|ref|XP_003529830.1|
20180309-Lj-allsets-ratio_mean_Root_width_80_day000.hdf5	chr3	32244363	9.07984e-07	28	2.77921e-07	9.92179e-05	0.0019471	TRUE	32246256	32247639	+	-1893	upstream	Lj3g3v2634530	gene	Protein coding	NA	ID=Lj3g3v2634530;Name=CUFF.44318;sequencetype=Protein coding
20180309-Lj-allsets-ratio_mean_Root_width_80_day000.hdf5	chr3	32244363	9.07984e-07	28	2.77921e-07	9.92179e-05	0.0019471	TRUE	32246256	32247639	+	-1893	upstream	Lj3g3v2634530.1	mRNA	Protein coding	ELF4-like protein	ID=Lj3g3v2634530.1;Parent=Lj3g3v2634530;Name=Lj3g3v2634530.1;sequencetype=Protein coding;annotation=ELF4-like protein [Medicago truncatula] gi|357513901|ref|XP_003627239.1|
20180309-Lj-allsets-ratio_median_Root_angle_day003.hdf5	chr4	14653743	9.11513e-07	12	2.7794e-07	0.00083382	0.000286535	TRUE	14648354	14651444	+	5389	downstream	Lj4g3v1034240	gene	Protein coding	NA	ID=Lj4g3v1034240;Name=CUFF.48283;sequencetype=Protein coding
20180309-Lj-allsets-ratio_median_Root_angle_day003.hdf5	chr4	14653743	9.11513e-07	12	2.7794e-07	0.00083382	0.000286535	TRUE	14648354	14651444	+	5389	downstream	Lj4g3v1034240.1	mRNA	Protein coding	molybdopterin oxidoreductase	ID=Lj4g3v1034240.1;Parent=Lj4g3v1034240;Name=Lj4g3v1034240.1;sequencetype=Protein coding;annotation=molybdopterin oxidoreductase [Desulfitobacterium hafniense DCB-2] gi|219667911|ref|YP_002458346.1|
20180309-Lj-allsets-ratio_median_Root_angle_day003.hdf5	chr4	14656605	9.11513e-07	12	2.7794e-07	0.00083382	0.000286535	TRUE	14659763	14662388	-	3158	downstream	Lj4g3v1034350	gene	Protein coding	NA	ID=Lj4g3v1034350;Name=CUFF.48291;sequencetype=Protein coding
20180309-Lj-allsets-ratio_median_Root_angle_day003.hdf5	chr4	14656605	9.11513e-07	12	2.7794e-07	0.00083382	0.000286535	TRUE	14659763	14662388	-	3158	downstream	Lj4g3v1034350.1	mRNA	Protein coding	parvulin-type peptidyl-prolyl cis/trans isomerase	ID=Lj4g3v1034350.1;Parent=Lj4g3v1034350;Name=Lj4g3v1034350.1;sequencetype=Protein coding;annotation=parvulin-type peptidyl-prolyl cis/trans isomerase [Lotus japonicus] gi|152955221|emb|CAM59671.1|
20180309-Lj-allsets-ratio_median_Root_angle_day003.hdf5	chr4	14659697	9.11513e-07	12	2.7794e-07	0.00083382	0.000286535	TRUE	14662853	14663391	+	-3156	upstream	Lj4g3v1034360	gene	Protein coding	NA	ID=Lj4g3v1034360;Name=CUFF.48285;sequencetype=Protein coding
20180309-Lj-allsets-ratio_median_Root_angle_day003.hdf5	chr4	14659697	9.11513e-07	12	2.7794e-07	0.00083382	0.000286535	TRUE	14662853	14663391	+	-3156	upstream	Lj4g3v1034360.1	mRNA	Protein coding	diguanylate cyclase	ID=Lj4g3v1034360.1;Parent=Lj4g3v1034360;Name=Lj4g3v1034360.1;sequencetype=Protein coding;annotation=diguanylate cyclase [Aeromonas hydrophila ML09-119] gi|507523532|ref|YP_008045146.1|
20180309-Lj-allsets-ratio_median_Root_angle_day003.hdf5	chr4	14659697	9.11513e-07	12	2.7794e-07	0.00083382	0.000286535	TRUE	14664535	14665110	+	-4838	upstream	Lj4g3v1034370	gene	Protein coding	NA	ID=Lj4g3v1034370;Name=CUFF.48286;sequencetype=Protein coding
20180309-Lj-allsets-ratio_median_Root_angle_day003.hdf5	chr4	14659697	9.11513e-07	12	2.7794e-07	0.00083382	0.000286535	TRUE	14664535	14665110	+	-4838	upstream	Lj4g3v1034370.1	mRNA	Protein coding	sun protein	ID=Lj4g3v1034370.1;Parent=Lj4g3v1034370;Name=Lj4g3v1034370.1;sequencetype=Protein coding;annotation=sun protein [Planctomyces limnophilus DSM 3776] gi|296121363|ref|YP_003629141.1|
20180309-Lj-allsets-ratio_median_Root_angle_day003.hdf5	chr4	14659697	9.11513e-07	12	2.7794e-07	0.00083382	0.000286535	TRUE	14659763	14662388	-	66	downstream	Lj4g3v1034350	gene	Protein coding	NA	ID=Lj4g3v1034350;Name=CUFF.48291;sequencetype=Protein coding
20180309-Lj-allsets-ratio_median_Root_angle_day003.hdf5	chr4	14659697	9.11513e-07	12	2.7794e-07	0.00083382	0.000286535	TRUE	14659763	14662388	-	66	downstream	Lj4g3v1034350.1	mRNA	Protein coding	parvulin-type peptidyl-prolyl cis/trans isomerase	ID=Lj4g3v1034350.1;Parent=Lj4g3v1034350;Name=Lj4g3v1034350.1;sequencetype=Protein coding;annotation=parvulin-type peptidyl-prolyl cis/trans isomerase [Lotus japonicus] gi|152955221|emb|CAM59671.1|
20180309-Lj-allsets-ratio_median_Root_angle_day003.hdf5	chr4	14657136	9.11513e-07	12	2.7794e-07	0.00083382	0.000286535	TRUE	14659763	14662388	-	2627	downstream	Lj4g3v1034350	gene	Protein coding	NA	ID=Lj4g3v1034350;Name=CUFF.48291;sequencetype=Protein coding
20180309-Lj-allsets-ratio_median_Root_angle_day003.hdf5	chr4	14657136	9.11513e-07	12	2.7794e-07	0.00083382	0.000286535	TRUE	14659763	14662388	-	2627	downstream	Lj4g3v1034350.1	mRNA	Protein coding	parvulin-type peptidyl-prolyl cis/trans isomerase	ID=Lj4g3v1034350.1;Parent=Lj4g3v1034350;Name=Lj4g3v1034350.1;sequencetype=Protein coding;annotation=parvulin-type peptidyl-prolyl cis/trans isomerase [Lotus japonicus] gi|152955221|emb|CAM59671.1|
20180309-Lj-allsets-ratio_mean_Root_angle_day007.hdf5	chr3	39805061	9.22058e-07	16	2.77914e-07	0.00188648	0.000171373	TRUE	39792218	39807411	+	12843	in gene	Lj3g3v3235430	gene	Protein coding	NA	ID=Lj3g3v3235430;Name=CUFF.45503;sequencetype=Protein coding
20180309-Lj-allsets-ratio_mean_Root_angle_day007.hdf5	chr3	39805061	9.22058e-07	16	2.77914e-07	0.00188648	0.000171373	TRUE	39792218	39807411	+	12843	in feature	Lj3g3v3235430.1	mRNA	Protein coding	PREDICTED: protein TIC 62 chloroplastic-like	ID=Lj3g3v3235430.1;Parent=Lj3g3v3235430;Name=Lj3g3v3235430.1;sequencetype=Protein coding;annotation=PREDICTED: protein TIC 62 chloroplastic-like [Cicer arietinum] gi|502148421|ref|XP_004507159.1|
20180309-Lj-allsets-ratio_mean_Root_angle_day007.hdf5	chr3	39805061	9.22058e-07	16	2.77914e-07	0.00188648	0.000171373	TRUE	39809668	39810406	-	4607	downstream	Lj3g3v3235440	gene	Protein coding	NA	ID=Lj3g3v3235440;Name=CUFF.45466;sequencetype=Protein coding
20180309-Lj-allsets-ratio_mean_Root_angle_day007.hdf5	chr3	39805061	9.22058e-07	16	2.77914e-07	0.00188648	0.000171373	TRUE	39809668	39810406	-	4607	downstream	Lj3g3v3235440.1	mRNA	Protein coding	Zinc finger protein	ID=Lj3g3v3235440.1;Parent=Lj3g3v3235440;Name=Lj3g3v3235440.1;sequencetype=Protein coding;annotation=Zinc finger protein [Medicago truncatula] gi|357472887|ref|XP_003606728.1|
20180309-Lj-allsets-ratio_median_Relative_root_growth_rate_day005-day006.hdf5	chr4	24739845	9.23788e-07	18	2.77928e-07	0.000511109	0.000416522	TRUE	24732963	24735561	-	-6882	upstream	Lj4g3v1720840	gene	Protein coding	NA	ID=Lj4g3v1720840;Name=CUFF.49634;sequencetype=Protein coding
20180309-Lj-allsets-ratio_median_Relative_root_growth_rate_day005-day006.hdf5	chr4	24739845	9.23788e-07	18	2.77928e-07	0.000511109	0.000416522	TRUE	24732963	24735561	-	-6882	upstream	Lj4g3v1720840.1	mRNA	Protein coding	PREDICTED: mitochondrial import receptor subunit TOM5 homolog	ID=Lj4g3v1720840.1;Parent=Lj4g3v1720840;Name=Lj4g3v1720840.1;sequencetype=Protein coding;annotation=PREDICTED: mitochondrial import receptor subunit TOM5 homolog [Cicer arietinum] gi|502151893|ref|XP_004508665.1|
20180309-Lj-allsets-ratio_median_Relative_root_growth_rate_day005-day006.hdf5	chr4	24739845	9.23788e-07	18	2.77928e-07	0.000511109	0.000416522	TRUE	24737575	24751467	-	-2270	in gene	Lj4g3v1720850	gene	Protein coding	NA	ID=Lj4g3v1720850;Name=CUFF.49649;sequencetype=Protein coding
20180309-Lj-allsets-ratio_median_Relative_root_growth_rate_day005-day006.hdf5	chr4	24739845	9.23788e-07	18	2.77928e-07	0.000511109	0.000416522	TRUE	24737575	24751467	-	-2270	in feature	Lj4g3v1720850.1	mRNA	Protein coding	PREDICTED: ras GTPase-activating protein-binding protein 1-like	ID=Lj4g3v1720850.1;Parent=Lj4g3v1720850;Name=Lj4g3v1720850.1;sequencetype=Protein coding;annotation=PREDICTED: ras GTPase-activating protein-binding protein 1-like [Fragaria vesca subsp. vesca] gi|470126648|ref|XP_004299295.1|
20180309-Lj-allsets-ratio_median_Relative_root_growth_rate_day005-day006.hdf5	chr4	24739845	9.23788e-07	18	2.77928e-07	0.000511109	0.000416522	TRUE	24737575	24750296	-	-2270	in feature	Lj4g3v1720850.2	mRNA	Protein coding	PREDICTED: ras GTPase-activating protein-binding protein 1-like	ID=Lj4g3v1720850.2;Parent=Lj4g3v1720850;Name=Lj4g3v1720850.2;sequencetype=Protein coding;annotation=PREDICTED: ras GTPase-activating protein-binding protein 1-like [Fragaria vesca subsp. vesca] gi|470126648|ref|XP_004299295.1|
20180309-Lj-allsets-ratio_mean_Relative_root_growth_rate_avg.hdf5	chr0	158371675	9.29794e-07	20	2.77907e-07	2.33442e-05	0.0153596	TRUE	158365566	158374738	-	-6109	in gene	Lj0g3v0304019	gene	Protein coding	NA	ID=Lj0g3v0304019;Name=CUFF.20445;sequencetype=Protein coding
20180309-Lj-allsets-ratio_mean_Relative_root_growth_rate_avg.hdf5	chr0	158371675	9.29794e-07	20	2.77907e-07	2.33442e-05	0.0153596	TRUE	158365566	158374738	-	-6109	in feature	Lj0g3v0304019.1	mRNA	Protein coding	PREDICTED: HUA2-like protein 3-like	ID=Lj0g3v0304019.1;Parent=Lj0g3v0304019;Name=Lj0g3v0304019.1;sequencetype=Protein coding;annotation=PREDICTED: HUA2-like protein 3-like [Cicer arietinum] gi|502109744|ref|XP_004493717.1|
20180309-Lj-allsets-ratio_mean_Relative_root_growth_rate_avg.hdf5	chr0	158371675	9.29794e-07	20	2.77907e-07	2.33442e-05	0.0153596	TRUE	158365566	158374738	-	-6109	in feature	Lj0g3v0304019.2	mRNA	Protein coding	PREDICTED: HUA2-like protein 3-like	ID=Lj0g3v0304019.2;Parent=Lj0g3v0304019;Name=Lj0g3v0304019.2;sequencetype=Protein coding;annotation=PREDICTED: HUA2-like protein 3-like [Cicer arietinum] gi|502109744|ref|XP_004493717.1|
20180309-Lj-allsets-ratio_mean_Relative_root_growth_rate_avg.hdf5	chr0	158371675	9.29794e-07	20	2.77907e-07	2.33442e-05	0.0153596	TRUE	158374885	158375571	-	3210	downstream	Lj0g3v0304029	gene	Non-coding	NA	ID=Lj0g3v0304029;Name=CUFF.20446;sequencetype=Non-coding
20180309-Lj-allsets-ratio_mean_Relative_root_growth_rate_avg.hdf5	chr0	158371675	9.29794e-07	20	2.77907e-07	2.33442e-05	0.0153596	TRUE	158374885	158375571	-	3210	downstream	Lj0g3v0304029.1	mRNA	Non-coding		ID=Lj0g3v0304029.1;Parent=Lj0g3v0304029;Name=Lj0g3v0304029.1;sequencetype=Non-coding;annotation=NoHit
20180309-Lj-allsets-ratio_median_Root_width_100_day000.hdf5	chr0	54193303	9.68622e-07	11	2.77921e-07	2.77921e-07	0.0398744	TRUE	NA	NA	NA	NA	NA	NA	NA	NA	NA	NA
20180309-Lj-allsets-ratio_mean_Relative_root_growth_rate_avg.hdf5	chr0	111954708	9.6953e-07	13	2.77907e-07	2.33442e-05	0.0153596	TRUE	111952608	111952915	+	2100	downstream	Lj0g3v0219199	gene	Non-coding	NA	ID=Lj0g3v0219199;Name=34494_g;sequencetype=Non-coding
20180309-Lj-allsets-ratio_mean_Relative_root_growth_rate_avg.hdf5	chr0	111954708	9.6953e-07	13	2.77907e-07	2.33442e-05	0.0153596	TRUE	111952608	111952915	+	2100	downstream	Lj0g3v0219199.1	mRNA	Non-coding		ID=Lj0g3v0219199.1;Parent=Lj0g3v0219199;Name=Lj0g3v0219199.1;sequencetype=Non-coding;annotation=NoHit
20180309-Lj-allsets-ratio_mean_Relative_root_growth_rate_avg.hdf5	chr0	111954708	9.6953e-07	13	2.77907e-07	2.33442e-05	0.0153596	TRUE	111956583	111963390	-	1875	downstream	Lj0g3v0219209	gene	Protein coding	NA	ID=Lj0g3v0219209;Name=CUFF.14638;sequencetype=Protein coding
20180309-Lj-allsets-ratio_mean_Relative_root_growth_rate_avg.hdf5	chr0	111954708	9.6953e-07	13	2.77907e-07	2.33442e-05	0.0153596	TRUE	111961610	111963390	-	6902	downstream	Lj0g3v0219209.2	mRNA	Protein coding	VuP5CR	ID=Lj0g3v0219209.2;Parent=Lj0g3v0219209;Name=Lj0g3v0219209.2;sequencetype=Protein coding;annotation=VuP5CR [Vigna unguiculata] gi|13161407|dbj|BAB33038.1|
20180309-Lj-allsets-ratio_mean_Relative_root_growth_rate_avg.hdf5	chr0	111954708	9.6953e-07	13	2.77907e-07	2.33442e-05	0.0153596	TRUE	111956583	111963390	-	1875	downstream	Lj0g3v0219209.1	mRNA	Non-coding		ID=Lj0g3v0219209.1;Parent=Lj0g3v0219209;Name=Lj0g3v0219209.1;sequencetype=Non-coding;annotation=NoHit
20180309-Lj-allsets-ratio_median_Root_width_80_avg.hdf5	chr1	57213261	9.71296e-07	12	2.77907e-07	4.44652e-05	0.0116501	TRUE	57207950	57212456	-	-5311	upstream	Lj1g3v4763910	gene	Protein coding	NA	ID=Lj1g3v4763910;Name=CUFF.33170;sequencetype=Protein coding
20180309-Lj-allsets-ratio_median_Root_width_80_avg.hdf5	chr1	57213261	9.71296e-07	12	2.77907e-07	4.44652e-05	0.0116501	TRUE	57207950	57212456	-	-5311	upstream	Lj1g3v4763910.1	mRNA	Protein coding	PREDICTED: dihydrosphingosine 1-phosphate phosphatase C823.11-like	ID=Lj1g3v4763910.1;Parent=Lj1g3v4763910;Name=Lj1g3v4763910.1;sequencetype=Protein coding;annotation=PREDICTED: dihydrosphingosine 1-phosphate phosphatase C823.11-like [Glycine max] gi|356505475|ref|XP_003521516.1|
20180309-Lj-allsets-ratio_mean_Root_width_20_day000.hdf5	chr2	12571879	9.82437e-07	10	2.77921e-07	0.000200381	0.00099867	TRUE	12570246	12570546	+	1633	downstream	Lj2g3v0795750	gene	Non-coding	NA	ID=Lj2g3v0795750;Name=CUFF.35457;sequencetype=Non-coding
20180309-Lj-allsets-ratio_mean_Root_width_20_day000.hdf5	chr2	12571879	9.82437e-07	10	2.77921e-07	0.000200381	0.00099867	TRUE	12570246	12570546	+	1633	downstream	Lj2g3v0795750.1	mRNA	Non-coding		ID=Lj2g3v0795750.1;Parent=Lj2g3v0795750;Name=Lj2g3v0795750.1;sequencetype=Non-coding;annotation=NoHit
20180309-Lj-allsets-ratio_mean_Root_width_20_day000.hdf5	chr2	12571879	9.82437e-07	10	2.77921e-07	0.000200381	0.00099867	TRUE	12572648	12589101	+	-769	upstream	Lj2g3v0795760	gene	Protein coding	NA	ID=Lj2g3v0795760;Name=CUFF.35458;sequencetype=Protein coding
20180309-Lj-allsets-ratio_mean_Root_width_20_day000.hdf5	chr2	12571879	9.82437e-07	10	2.77921e-07	0.000200381	0.00099867	TRUE	12572648	12589101	+	-769	upstream	Lj2g3v0795760.1	mRNA	Protein coding	RNA(Ile)-lysidine synthase	ID=Lj2g3v0795760.1;Parent=Lj2g3v0795760;Name=Lj2g3v0795760.1;sequencetype=Protein coding;annotation=tRNA(Ile)-lysidine synthase [Medicago truncatula] gi|357500613|ref|XP_003620595.1|
20180309-Lj-allsets-ratio_mean_Root_width_20_day000.hdf5	chr2	12571879	9.82437e-07	10	2.77921e-07	0.000200381	0.00099867	TRUE	12572648	12589101	+	-769	upstream	Lj2g3v0795760.2	mRNA	Protein coding	RNA(Ile)-lysidine synthase	ID=Lj2g3v0795760.2;Parent=Lj2g3v0795760;Name=Lj2g3v0795760.2;sequencetype=Protein coding;annotation=tRNA(Ile)-lysidine synthase [Medicago truncatula] gi|357500613|ref|XP_003620595.1|
20180309-Lj-allsets-ratio_mean_Root_width_20_day000.hdf5	chr2	12571879	9.82437e-07	10	2.77921e-07	0.000200381	0.00099867	TRUE	12562268	12568261	-	-9611	upstream	Lj2g3v0794730	gene	Protein coding	NA	ID=Lj2g3v0794730;Name=CUFF.35455;sequencetype=Protein coding
20180309-Lj-allsets-ratio_mean_Root_width_20_day000.hdf5	chr2	12571879	9.82437e-07	10	2.77921e-07	0.000200381	0.00099867	TRUE	12562268	12568261	-	-9611	upstream	Lj2g3v0794730.1	mRNA	Protein coding	PREDICTED: membrane-bound transcription factor site-1 protease-like	ID=Lj2g3v0794730.1;Parent=Lj2g3v0794730;Name=Lj2g3v0794730.1;sequencetype=Protein coding;annotation=PREDICTED: membrane-bound transcription factor site-1 protease-like [Glycine max] gi|356531271|ref|XP_003534201.1|
20180309-Lj-allsets-ratio_mean_Root_width_20_day000.hdf5	chr2	12571879	9.82437e-07	10	2.77921e-07	0.000200381	0.00099867	TRUE	12569392	12570105	-	-2487	upstream	Lj2g3v0795740	gene	Protein coding	NA	ID=Lj2g3v0795740;Name=CUFF.35456;sequencetype=Protein coding
20180309-Lj-allsets-ratio_mean_Root_width_20_day000.hdf5	chr2	12571879	9.82437e-07	10	2.77921e-07	0.000200381	0.00099867	TRUE	12569392	12570105	-	-2487	upstream	Lj2g3v0795740.1	mRNA	Protein coding	PREDICTED: membrane-bound transcription factor site-1 protease-like	ID=Lj2g3v0795740.1;Parent=Lj2g3v0795740;Name=Lj2g3v0795740.1;sequencetype=Protein coding;annotation=PREDICTED: membrane-bound transcription factor site-1 protease-like [Cicer arietinum] gi|502163940|ref|XP_004513000.1|
20180309-Lj-allsets-ratio_median_Relative_root_growth_rate_day005-day006.hdf5	chr3	41626813	9.82868e-07	21	2.77928e-07	0.000511109	0.000434363	TRUE	41617913	41623711	+	8900	downstream	Lj3g3v3376210	gene	Protein coding	NA	ID=Lj3g3v3376210;Name=CUFF.45747;sequencetype=Protein coding
20180309-Lj-allsets-ratio_median_Relative_root_growth_rate_day005-day006.hdf5	chr3	41626813	9.82868e-07	21	2.77928e-07	0.000511109	0.000434363	TRUE	41617913	41623711	+	8900	downstream	Lj3g3v3376210.1	mRNA	Protein coding	PREDICTED: xylulose kinase-like	ID=Lj3g3v3376210.1;Parent=Lj3g3v3376210;Name=Lj3g3v3376210.1;sequencetype=Protein coding;annotation=PREDICTED: xylulose kinase-like [Glycine max] gi|356538722|ref|XP_003537850.1|
20180309-Lj-allsets-ratio_median_Relative_root_growth_rate_day005-day006.hdf5	chr3	41626813	9.82868e-07	21	2.77928e-07	0.000511109	0.000434363	TRUE	41617913	41623711	+	8900	downstream	Lj3g3v3376210.2	mRNA	Protein coding	PREDICTED: xylulose kinase-like	ID=Lj3g3v3376210.2;Parent=Lj3g3v3376210;Name=Lj3g3v3376210.2;sequencetype=Protein coding;annotation=PREDICTED: xylulose kinase-like [Glycine max] gi|356538722|ref|XP_003537850.1|
20180309-Lj-allsets-ratio_median_Relative_root_growth_rate_day005-day006.hdf5	chr3	41626813	9.82868e-07	21	2.77928e-07	0.000511109	0.000434363	TRUE	41617913	41622299	+	8900	downstream	Lj3g3v3376210.3	mRNA	Protein coding	PREDICTED: xylulose kinase-like	ID=Lj3g3v3376210.3;Parent=Lj3g3v3376210;Name=Lj3g3v3376210.3;sequencetype=Protein coding;annotation=PREDICTED: xylulose kinase-like [Glycine max] gi|356538722|ref|XP_003537850.1|
20180309-Lj-allsets-ratio_median_Relative_root_growth_rate_day005-day006.hdf5	chr3	41626813	9.82868e-07	21	2.77928e-07	0.000511109	0.000434363	TRUE	41624678	41625232	+	2135	downstream	Lj3g3v3376220	gene	Non-coding	NA	ID=Lj3g3v3376220;Name=CUFF.45745;sequencetype=Non-coding
20180309-Lj-allsets-ratio_median_Relative_root_growth_rate_day005-day006.hdf5	chr3	41626813	9.82868e-07	21	2.77928e-07	0.000511109	0.000434363	TRUE	41624678	41625232	+	2135	downstream	Lj3g3v3376220.1	mRNA	Non-coding		ID=Lj3g3v3376220.1;Parent=Lj3g3v3376220;Name=Lj3g3v3376220.1;sequencetype=Non-coding;annotation=NoHit
20180309-Lj-allsets-ratio_median_Relative_root_growth_rate_day005-day006.hdf5	chr3	41626813	9.82868e-07	21	2.77928e-07	0.000511109	0.000434363	TRUE	41626567	41627066	+	246	in gene	Lj3g3v3376230	gene	Protein coding	NA	ID=Lj3g3v3376230;Name=CUFF.45746;sequencetype=Protein coding
20180309-Lj-allsets-ratio_median_Relative_root_growth_rate_day005-day006.hdf5	chr3	41626813	9.82868e-07	21	2.77928e-07	0.000511109	0.000434363	TRUE	41626567	41627066	+	246	in feature	Lj3g3v3376230.1	mRNA	Protein coding	hypothetical protein	ID=Lj3g3v3376230.1;Parent=Lj3g3v3376230;Name=Lj3g3v3376230.1;sequencetype=Protein coding;annotation=hypothetical protein [Monosiga brevicollis MX1] gi|167535686|ref|XP_001749516.1|
20180309-Lj-allsets-ratio_median_Relative_root_growth_rate_day005-day006.hdf5	chr0	171958377	9.89915e-07	10	2.77928e-07	0.000511109	0.000434363	TRUE	171955676	171956378	-	-2701	upstream	Lj0g3v0328919	gene	Protein coding	NA	ID=Lj0g3v0328919;Name=CUFF.22392;sequencetype=Protein coding
20180309-Lj-allsets-ratio_median_Relative_root_growth_rate_day005-day006.hdf5	chr0	171958377	9.89915e-07	10	2.77928e-07	0.000511109	0.000434363	TRUE	171955676	171956378	-	-2701	upstream	Lj0g3v0328919.1	mRNA	Protein coding	Uncharacterized protein TCM_000585	ID=Lj0g3v0328919.1;Parent=Lj0g3v0328919;Name=Lj0g3v0328919.1;sequencetype=Protein coding;annotation=Uncharacterized protein TCM_000585 [Theobroma cacao] gi|508699470|gb|EOX91366.1|
20180309-Lj-allsets-ratio_median_Relative_root_growth_rate_day005-day006.hdf5	chr0	171958377	9.89915e-07	10	2.77928e-07	0.000511109	0.000434363	TRUE	171961826	171961982	-	3449	downstream	Lj0g3v0328929	gene	Non-coding	NA	ID=Lj0g3v0328929;Name=CUFF.22394;sequencetype=Non-coding
20180309-Lj-allsets-ratio_median_Relative_root_growth_rate_day005-day006.hdf5	chr0	171958377	9.89915e-07	10	2.77928e-07	0.000511109	0.000434363	TRUE	171961826	171961982	-	3449	downstream	Lj0g3v0328929.1	mRNA	Non-coding		ID=Lj0g3v0328929.1;Parent=Lj0g3v0328929;Name=Lj0g3v0328929.1;sequencetype=Non-coding;annotation=NoHit
20180309-Lj-allsets-ratio_median_Relative_root_growth_rate_day005-day006.hdf5	chr0	171958465	9.89915e-07	10	2.77928e-07	0.000511109	0.000434363	TRUE	171955676	171956378	-	-2789	upstream	Lj0g3v0328919	gene	Protein coding	NA	ID=Lj0g3v0328919;Name=CUFF.22392;sequencetype=Protein coding
20180309-Lj-allsets-ratio_median_Relative_root_growth_rate_day005-day006.hdf5	chr0	171958465	9.89915e-07	10	2.77928e-07	0.000511109	0.000434363	TRUE	171955676	171956378	-	-2789	upstream	Lj0g3v0328919.1	mRNA	Protein coding	Uncharacterized protein TCM_000585	ID=Lj0g3v0328919.1;Parent=Lj0g3v0328919;Name=Lj0g3v0328919.1;sequencetype=Protein coding;annotation=Uncharacterized protein TCM_000585 [Theobroma cacao] gi|508699470|gb|EOX91366.1|
20180309-Lj-allsets-ratio_median_Relative_root_growth_rate_day005-day006.hdf5	chr0	171958465	9.89915e-07	10	2.77928e-07	0.000511109	0.000434363	TRUE	171961826	171961982	-	3361	downstream	Lj0g3v0328929	gene	Non-coding	NA	ID=Lj0g3v0328929;Name=CUFF.22394;sequencetype=Non-coding
20180309-Lj-allsets-ratio_median_Relative_root_growth_rate_day005-day006.hdf5	chr0	171958465	9.89915e-07	10	2.77928e-07	0.000511109	0.000434363	TRUE	171961826	171961982	-	3361	downstream	Lj0g3v0328929.1	mRNA	Non-coding		ID=Lj0g3v0328929.1;Parent=Lj0g3v0328929;Name=Lj0g3v0328929.1;sequencetype=Non-coding;annotation=NoHit
20180309-Lj-allsets-ratio_median_Relative_root_growth_rate_day005-day006.hdf5	chr0	171957068	9.89915e-07	10	2.77928e-07	0.000511109	0.000434363	TRUE	171955676	171956378	-	-1392	upstream	Lj0g3v0328919	gene	Protein coding	NA	ID=Lj0g3v0328919;Name=CUFF.22392;sequencetype=Protein coding
20180309-Lj-allsets-ratio_median_Relative_root_growth_rate_day005-day006.hdf5	chr0	171957068	9.89915e-07	10	2.77928e-07	0.000511109	0.000434363	TRUE	171955676	171956378	-	-1392	upstream	Lj0g3v0328919.1	mRNA	Protein coding	Uncharacterized protein TCM_000585	ID=Lj0g3v0328919.1;Parent=Lj0g3v0328919;Name=Lj0g3v0328919.1;sequencetype=Protein coding;annotation=Uncharacterized protein TCM_000585 [Theobroma cacao] gi|508699470|gb|EOX91366.1|
20180309-Lj-allsets-ratio_median_Relative_root_growth_rate_day005-day006.hdf5	chr0	171957068	9.89915e-07	10	2.77928e-07	0.000511109	0.000434363	TRUE	171961826	171961982	-	4758	downstream	Lj0g3v0328929	gene	Non-coding	NA	ID=Lj0g3v0328929;Name=CUFF.22394;sequencetype=Non-coding
20180309-Lj-allsets-ratio_median_Relative_root_growth_rate_day005-day006.hdf5	chr0	171957068	9.89915e-07	10	2.77928e-07	0.000511109	0.000434363	TRUE	171961826	171961982	-	4758	downstream	Lj0g3v0328929.1	mRNA	Non-coding		ID=Lj0g3v0328929.1;Parent=Lj0g3v0328929;Name=Lj0g3v0328929.1;sequencetype=Non-coding;annotation=NoHit
20180309-Lj-allsets-ratio_median_Root_linearity_day007.hdf5	chr2	26129353	1.00316e-06	10	2.77914e-07	0.000413258	0.000798585	TRUE	26126245	26126578	+	3108	downstream	Lj2g3v1693170	gene	Non-coding	NA	ID=Lj2g3v1693170;Name=NODE_43437_length_300_cov_95.176666.path1;sequencetype=Non-coding
20180309-Lj-allsets-ratio_median_Root_linearity_day007.hdf5	chr2	26129353	1.00316e-06	10	2.77914e-07	0.000413258	0.000798585	TRUE	26126245	26126578	+	3108	downstream	Lj2g3v1693170.1	mRNA	Non-coding		ID=Lj2g3v1693170.1;Parent=Lj2g3v1693170;Name=Lj2g3v1693170.1;sequencetype=Non-coding;annotation=NoHit
20180309-Lj-allsets-ratio_median_Root_linearity_day007.hdf5	chr2	26129353	1.00316e-06	10	2.77914e-07	0.000413258	0.000798585	TRUE	26124237	26124769	-	-5116	upstream	Lj2g3v1693150	gene	Protein coding	NA	ID=Lj2g3v1693150;Name=CUFF.37666;sequencetype=Protein coding
20180309-Lj-allsets-ratio_median_Root_linearity_day007.hdf5	chr2	26129353	1.00316e-06	10	2.77914e-07	0.000413258	0.000798585	TRUE	26124237	26124769	-	-5116	upstream	Lj2g3v1693150.1	mRNA	Protein coding	HIT finger domain protein	ID=Lj2g3v1693150.1;Parent=Lj2g3v1693150;Name=Lj2g3v1693150.1;sequencetype=Protein coding;annotation=HIT finger domain protein [Aspergillus oryzae RIB40] gi|317144284|ref|XP_001820019.2|
20180309-Lj-allsets-ratio_median_Root_linearity_day007.hdf5	chr2	26129353	1.00316e-06	10	2.77914e-07	0.000413258	0.000798585	TRUE	26124829	26125386	-	-4524	upstream	Lj2g3v1693160	gene	Non-coding	NA	ID=Lj2g3v1693160;Name=CUFF.37667;sequencetype=Non-coding
20180309-Lj-allsets-ratio_median_Root_linearity_day007.hdf5	chr2	26129353	1.00316e-06	10	2.77914e-07	0.000413258	0.000798585	TRUE	26124829	26125386	-	-4524	upstream	Lj2g3v1693160.1	mRNA	Non-coding		ID=Lj2g3v1693160.1;Parent=Lj2g3v1693160;Name=Lj2g3v1693160.1;sequencetype=Non-coding;annotation=NoHit
20180309-Lj-allsets-ratio_median_Root_linearity_day007.hdf5	chr2	26129353	1.00316e-06	10	2.77914e-07	0.000413258	0.000798585	TRUE	26126735	26128357	-	-2618	upstream	Lj2g3v1693180	gene	Protein coding	NA	ID=Lj2g3v1693180;Name=CUFF.37670;sequencetype=Protein coding
20180309-Lj-allsets-ratio_median_Root_linearity_day007.hdf5	chr2	26129353	1.00316e-06	10	2.77914e-07	0.000413258	0.000798585	TRUE	26126735	26128357	-	-2618	upstream	Lj2g3v1693180.1	mRNA	Protein coding	PREDICTED: thaumatin-like protein 1-like	ID=Lj2g3v1693180.1;Parent=Lj2g3v1693180;Name=Lj2g3v1693180.1;sequencetype=Protein coding;annotation=PREDICTED: thaumatin-like protein 1-like [Cicer arietinum] gi|502161378|ref|XP_004512141.1|
20180309-Lj-allsets-ratio_median_Root_linearity_day006.hdf5	chr2	14584632	1.00568e-06	12	2.77921e-07	0.000852107	0.00022616	TRUE	14577663	14581054	+	6969	downstream	Lj2g3v0918390	gene	Protein coding	NA	ID=Lj2g3v0918390;Name=CUFF.35753;sequencetype=Protein coding
20180309-Lj-allsets-ratio_median_Root_linearity_day006.hdf5	chr2	14584632	1.00568e-06	12	2.77921e-07	0.000852107	0.00022616	TRUE	14577663	14581054	+	6969	downstream	Lj2g3v0918390.1	mRNA	Protein coding	PREDICTED: elongation factor Ts mitochondrial-like	ID=Lj2g3v0918390.1;Parent=Lj2g3v0918390;Name=Lj2g3v0918390.1;sequencetype=Protein coding;annotation=PREDICTED: elongation factor Ts mitochondrial-like [Cicer arietinum] gi|502090285|ref|XP_004489179.1|
20180309-Lj-allsets-ratio_median_Root_linearity_day006.hdf5	chr2	14584632	1.00568e-06	12	2.77921e-07	0.000852107	0.00022616	TRUE	14584043	14585454	+	589	in gene	Lj2g3v0918410	gene	Protein coding	NA	ID=Lj2g3v0918410;Name=CUFF.35754;sequencetype=Protein coding
20180309-Lj-allsets-ratio_median_Root_linearity_day006.hdf5	chr2	14584632	1.00568e-06	12	2.77921e-07	0.000852107	0.00022616	TRUE	14584043	14585454	+	589	in feature	Lj2g3v0918410.1	mRNA	Protein coding	Uncharacterized protein TCM_019323	ID=Lj2g3v0918410.1;Parent=Lj2g3v0918410;Name=Lj2g3v0918410.1;sequencetype=Protein coding;annotation=Uncharacterized protein TCM_019323 [Theobroma cacao] gi|508712164|gb|EOY04061.1|
20180309-Lj-allsets-ratio_median_Root_linearity_day006.hdf5	chr2	14584632	1.00568e-06	12	2.77921e-07	0.000852107	0.00022616	TRUE	14581128	14581242	-	-3504	upstream	Lj2g3v0918400	gene	Non-coding	NA	ID=Lj2g3v0918400;Name=DC595243.path1;sequencetype=Non-coding
20180309-Lj-allsets-ratio_median_Root_linearity_day006.hdf5	chr2	14584632	1.00568e-06	12	2.77921e-07	0.000852107	0.00022616	TRUE	14581128	14581242	-	-3504	upstream	Lj2g3v0918400.1	mRNA	Non-coding		ID=Lj2g3v0918400.1;Parent=Lj2g3v0918400;Name=Lj2g3v0918400.1;sequencetype=Non-coding;annotation=NoHit
20180309-Lj-allsets-ratio_median_Root_linearity_day006.hdf5	chr2	14584632	1.00568e-06	12	2.77921e-07	0.000852107	0.00022616	TRUE	14588242	14595502	-	3610	downstream	Lj2g3v0919420	gene	Protein coding	NA	ID=Lj2g3v0919420;Name=CUFF.35755;sequencetype=Protein coding
20180309-Lj-allsets-ratio_median_Root_linearity_day006.hdf5	chr2	14584632	1.00568e-06	12	2.77921e-07	0.000852107	0.00022616	TRUE	14588242	14595502	-	3610	downstream	Lj2g3v0919420.1	mRNA	Protein coding	PREDICTED: mediator of RNA polymerase II transcription subunit 33B-like	ID=Lj2g3v0919420.1;Parent=Lj2g3v0919420;Name=Lj2g3v0919420.1;sequencetype=Protein coding;annotation=PREDICTED: mediator of RNA polymerase II transcription subunit 33B-like [Cicer arietinum] gi|502114223|ref|XP_004494899.1|
20180309-Lj-allsets-ratio_median_Root_linearity_day006.hdf5	chr2	14584632	1.00568e-06	12	2.77921e-07	0.000852107	0.00022616	TRUE	14588482	14597776	-	3850	downstream	Lj2g3v0919430	gene	Protein coding	NA	ID=Lj2g3v0919430;Name=CUFF.35756;sequencetype=Protein coding
20180309-Lj-allsets-ratio_median_Root_linearity_day006.hdf5	chr2	14584632	1.00568e-06	12	2.77921e-07	0.000852107	0.00022616	TRUE	14588482	14597776	-	3850	downstream	Lj2g3v0919430.1	mRNA	Protein coding	PREDICTED: mediator of RNA polymerase II transcription subunit 33B-like	ID=Lj2g3v0919430.1;Parent=Lj2g3v0919430;Name=Lj2g3v0919430.1;sequencetype=Protein coding;annotation=PREDICTED: mediator of RNA polymerase II transcription subunit 33B-like [Cicer arietinum] gi|502114223|ref|XP_004494899.1|
20180309-Lj-allsets-ratio_median_Root_linearity_day006.hdf5	chr2	14584632	1.00568e-06	12	2.77921e-07	0.000852107	0.00022616	TRUE	14588482	14597776	-	3850	downstream	Lj2g3v0919430.2	mRNA	Protein coding	PREDICTED: mediator of RNA polymerase II transcription subunit 33B-like	ID=Lj2g3v0919430.2;Parent=Lj2g3v0919430;Name=Lj2g3v0919430.2;sequencetype=Protein coding;annotation=PREDICTED: mediator of RNA polymerase II transcription subunit 33B-like [Cicer arietinum] gi|502114223|ref|XP_004494899.1|
20180309-Lj-allsets-ratio_median_Root_linearity_day006.hdf5	chr2	14584632	1.00568e-06	12	2.77921e-07	0.000852107	0.00022616	TRUE	14588482	14597776	-	3850	downstream	Lj2g3v0919430.3	mRNA	Protein coding	PREDICTED: mediator of RNA polymerase II transcription subunit 33B-like	ID=Lj2g3v0919430.3;Parent=Lj2g3v0919430;Name=Lj2g3v0919430.3;sequencetype=Protein coding;annotation=PREDICTED: mediator of RNA polymerase II transcription subunit 33B-like [Cicer arietinum] gi|502114223|ref|XP_004494899.1|
20180309-Lj-allsets-ratio_mean_Root_width_80_day003.hdf5	chr3	10629532	1.00796e-06	33	2.7794e-07	2.7794e-07	0.181327	FALSE	10618588	10631005	-	-10944	in gene	Lj3g3v0839410	gene	Protein coding	NA	ID=Lj3g3v0839410;Name=CUFF.41578;sequencetype=Protein coding
20180309-Lj-allsets-ratio_mean_Root_width_80_day003.hdf5	chr3	10629532	1.00796e-06	33	2.7794e-07	2.7794e-07	0.181327	FALSE	10618588	10631005	-	-10944	in feature	Lj3g3v0839410.1	mRNA	Protein coding	PREDICTED: telomerase reverse transcriptase-like	ID=Lj3g3v0839410.1;Parent=Lj3g3v0839410;Name=Lj3g3v0839410.1;sequencetype=Protein coding;annotation=PREDICTED: telomerase reverse transcriptase-like [Glycine max] gi|356555309|ref|XP_003545976.1|
20180309-Lj-allsets-ratio_mean_Root_width_80_day003.hdf5	chr3	10629532	1.00796e-06	33	2.7794e-07	2.7794e-07	0.181327	FALSE	10618588	10631005	-	-10944	in feature	Lj3g3v0839410.2	mRNA	Protein coding	elomerase reverse transcriptase	ID=Lj3g3v0839410.2;Parent=Lj3g3v0839410;Name=Lj3g3v0839410.2;sequencetype=Protein coding;annotation=telomerase reverse transcriptase [Populus trichocarpa] gi|198075764|gb|ACH81294.1|
20180309-Lj-allsets-ratio_mean_Root_width_80_day003.hdf5	chr3	10629532	1.00796e-06	33	2.7794e-07	2.7794e-07	0.181327	FALSE	10632320	10634278	-	2788	downstream	Lj3g3v0839420	gene	Non-coding	NA	ID=Lj3g3v0839420;Name=gene.Ljchr3_pseudomol_20120830.path1.g3vene1838;sequencetype=Non-coding
[truncated: 37,158 more rows]
