# Supplementary material for: Identification of novel genes involved in phosphate accumulation in Lotus japonicus through Genome Wide Association mapping of root system architecture and anion content
Source: PLoS Genet. 2019 Dec 19;15(12):e1008126. doi: 10.1371/journal.pgen.1008126 (PMC6941899; doi:10.1371/journal.pgen.1008126)
Supplement: S3 Table — (XLSX) [file pgen.1008126.s018.xlsx]

## Sheet: Suppl3_GWAS_hits_LP_Brat
Original_file	Chromosome	SNP_pos	GWAS_pvalue	MAC	Bonferroni_0.050_threshold	BH_0.050_threshold	BH_FDR_0.050_adjusted	BH_FDR_0.050_rejected	Gene_start	Gene_end	Gene_orientation	Relative_distance	SNP_relative_position	Target_AGI	Target_element_type	Target_sequence_type	Target_annotation	Target_attributes
20180309-Lj-allsets-LP_mean_Root_width_20_day003.hdf5	chr0	56737018	3.37247e-09	14	2.77877e-07	0.000136715	2.17747e-05	TRUE	56741715	56747600	+	-4697	upstream	Lj0g3v0126189	gene	Protein coding	NA	ID=Lj0g3v0126189;Name=CUFF.7579;sequencetype=Protein coding
20180309-Lj-allsets-LP_mean_Root_width_20_day003.hdf5	chr0	56737018	3.37247e-09	14	2.77877e-07	0.000136715	2.17747e-05	TRUE	56741715	56747600	+	-4697	upstream	Lj0g3v0126189.1	mRNA	Protein coding	Tryptophan RNA-binding attenuator protein-like	ID=Lj0g3v0126189.1;Parent=Lj0g3v0126189;Name=Lj0g3v0126189.1;sequencetype=Protein coding;annotation=Tryptophan RNA-binding attenuator protein-like [Theobroma cacao] gi|508777031|gb|EOY24287.1|
20180309-Lj-allsets-LP_mean_Root_width_20_day003.hdf5	chr0	56737018	3.37247e-09	14	2.77877e-07	0.000136715	2.17747e-05	TRUE	56736522	56737299	-	-496	in gene	Lj0g3v0126179	gene	Non-coding	NA	ID=Lj0g3v0126179;Name=CUFF.7576;sequencetype=Non-coding
20180309-Lj-allsets-LP_mean_Root_width_20_day003.hdf5	chr0	56737018	3.37247e-09	14	2.77877e-07	0.000136715	2.17747e-05	TRUE	56736510	56737314	-	-508	in feature	Lj0g3v0126179.1	mRNA		NA	ID=Lj0g3v0126179.1;Parent=Lj0g3v0126179;Name=Lj0g3v0126179.1
20180309-Lj-allsets-LP_median_Root_width_40_day000.hdf5	chr0	148804358	6.42468e-09	11	2.7785e-07	0.000253677	2.81986e-05	TRUE	148799709	148800923	+	4649	downstream	Lj0g3v0286409	gene	Non-coding	NA	ID=Lj0g3v0286409;Name=DC597981.path1;sequencetype=Non-coding
20180309-Lj-allsets-LP_median_Root_width_40_day000.hdf5	chr0	148804358	6.42468e-09	11	2.7785e-07	0.000253677	2.81986e-05	TRUE	148799709	148800923	+	4649	downstream	Lj0g3v0286409.1	mRNA	Non-coding		ID=Lj0g3v0286409.1;Parent=Lj0g3v0286409;Name=Lj0g3v0286409.1;sequencetype=Non-coding;annotation=NoHit
20180309-Lj-allsets-LP_median_Root_tortuosity_day008.hdf5	chr0	71961324	3.33871e-05	21	2.7785e-07	2.7785e-07	0.0522445	FALSE	71954345	71966473	+	6979	in gene	Lj0g3v0153869	gene	Protein coding	NA	ID=Lj0g3v0153869;Name=CUFF.9551;sequencetype=Protein coding
20180309-Lj-allsets-LP_median_Root_tortuosity_day008.hdf5	chr0	71961324	3.33871e-05	21	2.7785e-07	2.7785e-07	0.0522445	FALSE	71954345	71966473	+	6979	in feature	Lj0g3v0153869.1	mRNA	Protein coding	Glycosyl transferase family 1 protein isoform 1	ID=Lj0g3v0153869.1;Parent=Lj0g3v0153869;Name=Lj0g3v0153869.1;sequencetype=Protein coding;annotation=Glycosyl transferase family 1 protein isoform 1 [Theobroma cacao] gi|508703928|gb|EOX95824.1|
20180309-Lj-allsets-LP_median_Root_tortuosity_day008.hdf5	chr0	71964079	3.33871e-05	21	2.7785e-07	2.7785e-07	0.0522445	FALSE	71954345	71966473	+	9734	in gene	Lj0g3v0153869	gene	Protein coding	NA	ID=Lj0g3v0153869;Name=CUFF.9551;sequencetype=Protein coding
20180309-Lj-allsets-LP_median_Root_tortuosity_day008.hdf5	chr0	71964079	3.33871e-05	21	2.7785e-07	2.7785e-07	0.0522445	FALSE	71954345	71966473	+	9734	in feature	Lj0g3v0153869.1	mRNA	Protein coding	Glycosyl transferase family 1 protein isoform 1	ID=Lj0g3v0153869.1;Parent=Lj0g3v0153869;Name=Lj0g3v0153869.1;sequencetype=Protein coding;annotation=Glycosyl transferase family 1 protein isoform 1 [Theobroma cacao] gi|508703928|gb|EOX95824.1|
20180309-Lj-allsets-LP_median_Root_tortuosity_day008.hdf5	chr0	71960716	3.33871e-05	21	2.7785e-07	2.7785e-07	0.0522445	FALSE	71954345	71966473	+	6371	in gene	Lj0g3v0153869	gene	Protein coding	NA	ID=Lj0g3v0153869;Name=CUFF.9551;sequencetype=Protein coding
20180309-Lj-allsets-LP_median_Root_tortuosity_day008.hdf5	chr0	71960716	3.33871e-05	21	2.7785e-07	2.7785e-07	0.0522445	FALSE	71954345	71966473	+	6371	in feature	Lj0g3v0153869.1	mRNA	Protein coding	Glycosyl transferase family 1 protein isoform 1	ID=Lj0g3v0153869.1;Parent=Lj0g3v0153869;Name=Lj0g3v0153869.1;sequencetype=Protein coding;annotation=Glycosyl transferase family 1 protein isoform 1 [Theobroma cacao] gi|508703928|gb|EOX95824.1|
20180309-Lj-allsets-LP_median_Root_width_40_day000.hdf5	chr0	148804358	6.42468e-09	11	2.7785e-07	0.000253677	2.81986e-05	TRUE	148800955	148801246	-	-3403	upstream	Lj0g3v0286419	gene	Non-coding	NA	ID=Lj0g3v0286419;Name=NODE_20199_length_239_cov_848.079468.path1;sequencetype=Non-coding
20180309-Lj-allsets-LP_median_Root_width_40_day000.hdf5	chr0	148804358	6.42468e-09	11	2.7785e-07	0.000253677	2.81986e-05	TRUE	148800955	148801246	-	-3403	upstream	Lj0g3v0286419.1	mRNA	Non-coding		ID=Lj0g3v0286419.1;Parent=Lj0g3v0286419;Name=Lj0g3v0286419.1;sequencetype=Non-coding;annotation=NoHit
20180309-Lj-allsets-LP_median_Root_width_40_day000.hdf5	chr0	148804358	6.42468e-09	11	2.7785e-07	0.000253677	2.81986e-05	TRUE	148801251	148809738	-	-3107	in gene	Lj0g3v0286429	gene	Protein coding	NA	ID=Lj0g3v0286429;Name=CUFF.19312;sequencetype=Protein coding
20180309-Lj-allsets-LP_median_Root_width_40_day000.hdf5	chr0	148804358	6.42468e-09	11	2.7785e-07	0.000253677	2.81986e-05	TRUE	148801251	148809738	-	-3107	in feature	Lj0g3v0286429.1	mRNA	Protein coding	3'-hydroxy-N-methyl-(S)-coclaurine 4'-O-methyltransferase-like	ID=Lj0g3v0286429.1;Parent=Lj0g3v0286429;Name=Lj0g3v0286429.1;sequencetype=Protein coding;annotation=3'-hydroxy-N-methyl-(S)-coclaurine 4'-O-methyltransferase-like [Glycine max] gi|371502138|ref|NP_001243073.1|
20180309-Lj-allsets-LP_median_Root_width_40_day000.hdf5	chr0	148801308	6.42468e-09	11	2.7785e-07	0.000253677	2.81986e-05	TRUE	148799709	148800923	+	1599	downstream	Lj0g3v0286409	gene	Non-coding	NA	ID=Lj0g3v0286409;Name=DC597981.path1;sequencetype=Non-coding
20180309-Lj-allsets-LP_median_Root_width_40_day000.hdf5	chr0	148801308	6.42468e-09	11	2.7785e-07	0.000253677	2.81986e-05	TRUE	148799709	148800923	+	1599	downstream	Lj0g3v0286409.1	mRNA	Non-coding		ID=Lj0g3v0286409.1;Parent=Lj0g3v0286409;Name=Lj0g3v0286409.1;sequencetype=Non-coding;annotation=NoHit
20180309-Lj-allsets-LP_median_Root_width_40_day000.hdf5	chr0	148801308	6.42468e-09	11	2.7785e-07	0.000253677	2.81986e-05	TRUE	148800955	148801246	-	-353	upstream	Lj0g3v0286419	gene	Non-coding	NA	ID=Lj0g3v0286419;Name=NODE_20199_length_239_cov_848.079468.path1;sequencetype=Non-coding
20180309-Lj-allsets-LP_median_Root_width_40_day000.hdf5	chr0	148801308	6.42468e-09	11	2.7785e-07	0.000253677	2.81986e-05	TRUE	148800955	148801246	-	-353	upstream	Lj0g3v0286419.1	mRNA	Non-coding		ID=Lj0g3v0286419.1;Parent=Lj0g3v0286419;Name=Lj0g3v0286419.1;sequencetype=Non-coding;annotation=NoHit
20180309-Lj-allsets-LP_median_Root_width_40_day000.hdf5	chr0	148801308	6.42468e-09	11	2.7785e-07	0.000253677	2.81986e-05	TRUE	148801251	148809738	-	-57	in gene	Lj0g3v0286429	gene	Protein coding	NA	ID=Lj0g3v0286429;Name=CUFF.19312;sequencetype=Protein coding
20180309-Lj-allsets-LP_median_Root_width_40_day000.hdf5	chr0	148801308	6.42468e-09	11	2.7785e-07	0.000253677	2.81986e-05	TRUE	148801251	148809738	-	-57	in feature	Lj0g3v0286429.1	mRNA	Protein coding	3'-hydroxy-N-methyl-(S)-coclaurine 4'-O-methyltransferase-like	ID=Lj0g3v0286429.1;Parent=Lj0g3v0286429;Name=Lj0g3v0286429.1;sequencetype=Protein coding;annotation=3'-hydroxy-N-methyl-(S)-coclaurine 4'-O-methyltransferase-like [Glycine max] gi|371502138|ref|NP_001243073.1|
20180309-Lj-allsets-LP_mean_Root_width_20_day003.hdf5	chr0	21556038	6.57415e-09	10	2.77877e-07	0.000136715	3.58463e-05	TRUE	21556363	21557239	+	-325	upstream	Lj0g3v0063479	gene	Non-coding	NA	ID=Lj0g3v0063479;Name=CUFF.2882;sequencetype=Non-coding
20180309-Lj-allsets-LP_mean_Root_width_20_day003.hdf5	chr0	21556038	6.57415e-09	10	2.77877e-07	0.000136715	3.58463e-05	TRUE	21556363	21557239	+	-325	upstream	Lj0g3v0063479.1	mRNA	Non-coding		ID=Lj0g3v0063479.1;Parent=Lj0g3v0063479;Name=Lj0g3v0063479.1;sequencetype=Non-coding;annotation=NoHit
20180309-Lj-allsets-LP_mean_Root_width_20_day003.hdf5	chr0	21556038	6.57415e-09	10	2.77877e-07	0.000136715	3.58463e-05	TRUE	21550422	21555728	-	-5616	upstream	Lj0g3v0063469	gene	Protein coding	NA	ID=Lj0g3v0063469;Name=CUFF.2885;sequencetype=Protein coding
20180309-Lj-allsets-LP_mean_Root_width_20_day003.hdf5	chr0	21556038	6.57415e-09	10	2.77877e-07	0.000136715	3.58463e-05	TRUE	21550422	21555728	-	-5616	upstream	Lj0g3v0063469.1	mRNA	Protein coding	Uncharacterized protein TCM_015048	ID=Lj0g3v0063469.1;Parent=Lj0g3v0063469;Name=Lj0g3v0063469.1;sequencetype=Protein coding;annotation=Uncharacterized protein TCM_015048 [Theobroma cacao] gi|508775784|gb|EOY23040.1|
20180309-Lj-allsets-LP_mean_Root_width_20_day003.hdf5	chr0	21556038	6.57415e-09	10	2.77877e-07	0.000136715	3.58463e-05	TRUE	21551480	21556086	-	-4558	in feature	Lj0g3v0063469.2	mRNA	Protein coding	Uncharacterized protein TCM_015048	ID=Lj0g3v0063469.2;Parent=Lj0g3v0063469;Name=Lj0g3v0063469.2;sequencetype=Protein coding;annotation=Uncharacterized protein TCM_015048 [Theobroma cacao] gi|508775784|gb|EOY23040.1|
20180309-Lj-allsets-LP_mean_Root_width_20_day003.hdf5	chr0	21556038	6.57415e-09	10	2.77877e-07	0.000136715	3.58463e-05	TRUE	21551480	21555728	-	-4558	upstream	Lj0g3v0063469.3	mRNA	Protein coding	Uncharacterized protein TCM_015048	ID=Lj0g3v0063469.3;Parent=Lj0g3v0063469;Name=Lj0g3v0063469.3;sequencetype=Protein coding;annotation=Uncharacterized protein TCM_015048 [Theobroma cacao] gi|508775784|gb|EOY23040.1|
20180309-Lj-allsets-LP_mean_Root_width_20_day003.hdf5	chr0	21551385	6.57415e-09	10	2.77877e-07	0.000136715	3.58463e-05	TRUE	21556363	21557239	+	-4978	upstream	Lj0g3v0063479	gene	Non-coding	NA	ID=Lj0g3v0063479;Name=CUFF.2882;sequencetype=Non-coding
20180309-Lj-allsets-LP_mean_Root_width_20_day003.hdf5	chr0	21551385	6.57415e-09	10	2.77877e-07	0.000136715	3.58463e-05	TRUE	21556363	21557239	+	-4978	upstream	Lj0g3v0063479.1	mRNA	Non-coding		ID=Lj0g3v0063479.1;Parent=Lj0g3v0063479;Name=Lj0g3v0063479.1;sequencetype=Non-coding;annotation=NoHit
20180309-Lj-allsets-LP_mean_Root_width_20_day003.hdf5	chr0	21551385	6.57415e-09	10	2.77877e-07	0.000136715	3.58463e-05	TRUE	21550422	21555728	-	-963	in gene	Lj0g3v0063469	gene	Protein coding	NA	ID=Lj0g3v0063469;Name=CUFF.2885;sequencetype=Protein coding
20180309-Lj-allsets-LP_mean_Root_width_20_day003.hdf5	chr0	21551385	6.57415e-09	10	2.77877e-07	0.000136715	3.58463e-05	TRUE	21550422	21555728	-	-963	in feature	Lj0g3v0063469.1	mRNA	Protein coding	Uncharacterized protein TCM_015048	ID=Lj0g3v0063469.1;Parent=Lj0g3v0063469;Name=Lj0g3v0063469.1;sequencetype=Protein coding;annotation=Uncharacterized protein TCM_015048 [Theobroma cacao] gi|508775784|gb|EOY23040.1|
20180309-Lj-allsets-LP_mean_Root_width_20_day003.hdf5	chr0	21551385	6.57415e-09	10	2.77877e-07	0.000136715	3.58463e-05	TRUE	21551480	21556086	-	95	downstream	Lj0g3v0063469.2	mRNA	Protein coding	Uncharacterized protein TCM_015048	ID=Lj0g3v0063469.2;Parent=Lj0g3v0063469;Name=Lj0g3v0063469.2;sequencetype=Protein coding;annotation=Uncharacterized protein TCM_015048 [Theobroma cacao] gi|508775784|gb|EOY23040.1|
20180309-Lj-allsets-LP_mean_Root_width_20_day003.hdf5	chr0	21551385	6.57415e-09	10	2.77877e-07	0.000136715	3.58463e-05	TRUE	21551480	21555728	-	95	downstream	Lj0g3v0063469.3	mRNA	Protein coding	Uncharacterized protein TCM_015048	ID=Lj0g3v0063469.3;Parent=Lj0g3v0063469;Name=Lj0g3v0063469.3;sequencetype=Protein coding;annotation=Uncharacterized protein TCM_015048 [Theobroma cacao] gi|508775784|gb|EOY23040.1|
20180309-Lj-allsets-LP_median_Root_width_20_day002.hdf5	chr1	33371826	6.90719e-09	26	2.7785e-07	6.94626e-06	0.000834241	TRUE	33366005	33367039	-	-5821	upstream	Lj1g3v2941830	gene	Protein coding	NA	ID=Lj1g3v2941830;Name=CUFF.29781;sequencetype=Protein coding
20180309-Lj-allsets-LP_median_Root_width_20_day002.hdf5	chr1	33371826	6.90719e-09	26	2.7785e-07	6.94626e-06	0.000834241	TRUE	33366005	33367039	-	-5821	upstream	Lj1g3v2941830.1	mRNA	Protein coding	Thioredoxin	ID=Lj1g3v2941830.1;Parent=Lj1g3v2941830;Name=Lj1g3v2941830.1;sequencetype=Protein coding;annotation=thioredoxin [Arabidopsis thaliana] gi|21595244|gb|AAM66084.1|
20180309-Lj-allsets-LP_median_Root_width_20_day002.hdf5	chr1	33371826	6.90719e-09	26	2.7785e-07	6.94626e-06	0.000834241	TRUE	33367243	33367666	-	-4583	upstream	Lj1g3v2941840	gene	Non-coding	NA	ID=Lj1g3v2941840;Name=CUFF.29727;sequencetype=Non-coding
20180309-Lj-allsets-LP_median_Root_width_20_day002.hdf5	chr1	33371826	6.90719e-09	26	2.7785e-07	6.94626e-06	0.000834241	TRUE	33367243	33367666	-	-4583	upstream	Lj1g3v2941840.1	mRNA	Non-coding		ID=Lj1g3v2941840.1;Parent=Lj1g3v2941840;Name=Lj1g3v2941840.1;sequencetype=Non-coding;annotation=NoHit
20180309-Lj-allsets-LP_median_Root_width_20_day002.hdf5	chr1	33371826	6.90719e-09	26	2.7785e-07	6.94626e-06	0.000834241	TRUE	33368640	33368987	-	-3186	upstream	Lj1g3v2941850	gene	Non-coding	NA	ID=Lj1g3v2941850;Name=CUFF.29728;sequencetype=Non-coding
20180309-Lj-allsets-LP_median_Root_width_20_day002.hdf5	chr1	33371826	6.90719e-09	26	2.7785e-07	6.94626e-06	0.000834241	TRUE	33368640	33368987	-	-3186	upstream	Lj1g3v2941850.1	mRNA	Non-coding		ID=Lj1g3v2941850.1;Parent=Lj1g3v2941850;Name=Lj1g3v2941850.1;sequencetype=Non-coding;annotation=NoHit
20180309-Lj-allsets-LP_median_Root_width_20_day002.hdf5	chr1	33371826	6.90719e-09	26	2.7785e-07	6.94626e-06	0.000834241	TRUE	33372215	33373494	-	389	downstream	Lj1g3v2941860	gene	Non-coding	NA	ID=Lj1g3v2941860;Name=CUFF.29730;sequencetype=Non-coding
20180309-Lj-allsets-LP_median_Root_width_20_day002.hdf5	chr1	33371826	6.90719e-09	26	2.7785e-07	6.94626e-06	0.000834241	TRUE	33372215	33373494	-	389	downstream	Lj1g3v2941860.1	mRNA	Non-coding		ID=Lj1g3v2941860.1;Parent=Lj1g3v2941860;Name=Lj1g3v2941860.1;sequencetype=Non-coding;annotation=NoHit
20180309-Lj-allsets-LP_median_Root_width_20_day002.hdf5	chr1	33371826	6.90719e-09	26	2.7785e-07	6.94626e-06	0.000834241	TRUE	33376162	33376452	-	4336	downstream	Lj1g3v2941870	gene	Non-coding	NA	ID=Lj1g3v2941870;Name=CUFF.29732;sequencetype=Non-coding
20180309-Lj-allsets-LP_median_Root_width_20_day002.hdf5	chr1	33371826	6.90719e-09	26	2.7785e-07	6.94626e-06	0.000834241	TRUE	33376162	33376452	-	4336	downstream	Lj1g3v2941870.1	mRNA	Non-coding		ID=Lj1g3v2941870.1;Parent=Lj1g3v2941870;Name=Lj1g3v2941870.1;sequencetype=Non-coding;annotation=NoHit
20180309-Lj-allsets-LP_median_Average_root_width_day000.hdf5	chr0	148804358	7.91819e-09	11	2.7785e-07	5.55701e-05	0.000633287	TRUE	148799709	148800923	+	4649	downstream	Lj0g3v0286409	gene	Non-coding	NA	ID=Lj0g3v0286409;Name=DC597981.path1;sequencetype=Non-coding
20180309-Lj-allsets-LP_median_Average_root_width_day000.hdf5	chr0	148804358	7.91819e-09	11	2.7785e-07	5.55701e-05	0.000633287	TRUE	148799709	148800923	+	4649	downstream	Lj0g3v0286409.1	mRNA	Non-coding		ID=Lj0g3v0286409.1;Parent=Lj0g3v0286409;Name=Lj0g3v0286409.1;sequencetype=Non-coding;annotation=NoHit
20180309-Lj-allsets-LP_median_Average_root_width_day000.hdf5	chr0	148804358	7.91819e-09	11	2.7785e-07	5.55701e-05	0.000633287	TRUE	148800955	148801246	-	-3403	upstream	Lj0g3v0286419	gene	Non-coding	NA	ID=Lj0g3v0286419;Name=NODE_20199_length_239_cov_848.079468.path1;sequencetype=Non-coding
20180309-Lj-allsets-LP_median_Average_root_width_day000.hdf5	chr0	148804358	7.91819e-09	11	2.7785e-07	5.55701e-05	0.000633287	TRUE	148800955	148801246	-	-3403	upstream	Lj0g3v0286419.1	mRNA	Non-coding		ID=Lj0g3v0286419.1;Parent=Lj0g3v0286419;Name=Lj0g3v0286419.1;sequencetype=Non-coding;annotation=NoHit
20180309-Lj-allsets-LP_median_Average_root_width_day000.hdf5	chr0	148804358	7.91819e-09	11	2.7785e-07	5.55701e-05	0.000633287	TRUE	148801251	148809738	-	-3107	in gene	Lj0g3v0286429	gene	Protein coding	NA	ID=Lj0g3v0286429;Name=CUFF.19312;sequencetype=Protein coding
20180309-Lj-allsets-LP_median_Average_root_width_day000.hdf5	chr0	148804358	7.91819e-09	11	2.7785e-07	5.55701e-05	0.000633287	TRUE	148801251	148809738	-	-3107	in feature	Lj0g3v0286429.1	mRNA	Protein coding	3'-hydroxy-N-methyl-(S)-coclaurine 4'-O-methyltransferase-like	ID=Lj0g3v0286429.1;Parent=Lj0g3v0286429;Name=Lj0g3v0286429.1;sequencetype=Protein coding;annotation=3'-hydroxy-N-methyl-(S)-coclaurine 4'-O-methyltransferase-like [Glycine max] gi|371502138|ref|NP_001243073.1|
20180309-Lj-allsets-LP_median_Average_root_width_day000.hdf5	chr0	148801308	7.91819e-09	11	2.7785e-07	5.55701e-05	0.000633287	TRUE	148799709	148800923	+	1599	downstream	Lj0g3v0286409	gene	Non-coding	NA	ID=Lj0g3v0286409;Name=DC597981.path1;sequencetype=Non-coding
20180309-Lj-allsets-LP_median_Average_root_width_day000.hdf5	chr0	148801308	7.91819e-09	11	2.7785e-07	5.55701e-05	0.000633287	TRUE	148799709	148800923	+	1599	downstream	Lj0g3v0286409.1	mRNA	Non-coding		ID=Lj0g3v0286409.1;Parent=Lj0g3v0286409;Name=Lj0g3v0286409.1;sequencetype=Non-coding;annotation=NoHit
20180309-Lj-allsets-LP_median_Average_root_width_day000.hdf5	chr0	148801308	7.91819e-09	11	2.7785e-07	5.55701e-05	0.000633287	TRUE	148800955	148801246	-	-353	upstream	Lj0g3v0286419	gene	Non-coding	NA	ID=Lj0g3v0286419;Name=NODE_20199_length_239_cov_848.079468.path1;sequencetype=Non-coding
20180309-Lj-allsets-LP_median_Average_root_width_day000.hdf5	chr0	148801308	7.91819e-09	11	2.7785e-07	5.55701e-05	0.000633287	TRUE	148800955	148801246	-	-353	upstream	Lj0g3v0286419.1	mRNA	Non-coding		ID=Lj0g3v0286419.1;Parent=Lj0g3v0286419;Name=Lj0g3v0286419.1;sequencetype=Non-coding;annotation=NoHit
20180309-Lj-allsets-LP_median_Average_root_width_day000.hdf5	chr0	148801308	7.91819e-09	11	2.7785e-07	5.55701e-05	0.000633287	TRUE	148801251	148809738	-	-57	in gene	Lj0g3v0286429	gene	Protein coding	NA	ID=Lj0g3v0286429;Name=CUFF.19312;sequencetype=Protein coding
20180309-Lj-allsets-LP_median_Average_root_width_day000.hdf5	chr0	148801308	7.91819e-09	11	2.7785e-07	5.55701e-05	0.000633287	TRUE	148801251	148809738	-	-57	in feature	Lj0g3v0286429.1	mRNA	Protein coding	3'-hydroxy-N-methyl-(S)-coclaurine 4'-O-methyltransferase-like	ID=Lj0g3v0286429.1;Parent=Lj0g3v0286429;Name=Lj0g3v0286429.1;sequencetype=Protein coding;annotation=3'-hydroxy-N-methyl-(S)-coclaurine 4'-O-methyltransferase-like [Glycine max] gi|371502138|ref|NP_001243073.1|
20180309-Lj-allsets-LP_median_Root_tortuosity_day008.hdf5	chr1	19331704	3.00301e-05	39	2.7785e-07	2.7785e-07	0.0509812	FALSE	19319433	19327954	+	12271	downstream	Lj1g3v1626490	gene	Protein coding	NA	ID=Lj1g3v1626490;Name=CUFF.27592;sequencetype=Protein coding
20180309-Lj-allsets-LP_median_Root_tortuosity_day008.hdf5	chr1	19331704	3.00301e-05	39	2.7785e-07	2.7785e-07	0.0509812	FALSE	19319433	19327954	+	12271	downstream	Lj1g3v1626490.1	mRNA	Protein coding	Spc97 / Spc98 family of spindle pole body component isoform 1	ID=Lj1g3v1626490.1;Parent=Lj1g3v1626490;Name=Lj1g3v1626490.1;sequencetype=Protein coding;annotation=Spc97 / Spc98 family of spindle pole body component isoform 1 [Theobroma cacao] gi|508727515|gb|EOY19412.1|
20180309-Lj-allsets-LP_median_Root_tortuosity_day008.hdf5	chr1	19331704	3.00301e-05	39	2.7785e-07	2.7785e-07	0.0509812	FALSE	19319433	19327954	+	12271	downstream	Lj1g3v1626490.2	mRNA	Protein coding	Spc97 / Spc98 family of spindle pole body component isoform 1	ID=Lj1g3v1626490.2;Parent=Lj1g3v1626490;Name=Lj1g3v1626490.2;sequencetype=Protein coding;annotation=Spc97 / Spc98 family of spindle pole body component isoform 1 [Theobroma cacao] gi|508727515|gb|EOY19412.1|
20180309-Lj-allsets-LP_median_Root_tortuosity_day008.hdf5	chr1	19331704	3.00301e-05	39	2.7785e-07	2.7785e-07	0.0509812	FALSE	19331998	19332616	+	-294	upstream	Lj1g3v1627520	gene	Protein coding	NA	ID=Lj1g3v1627520;Name=CUFF.27583;sequencetype=Protein coding
20180309-Lj-allsets-LP_median_Root_tortuosity_day008.hdf5	chr1	19331704	3.00301e-05	39	2.7785e-07	2.7785e-07	0.0509812	FALSE	19331998	19332616	+	-294	upstream	Lj1g3v1627520.1	mRNA	Protein coding	PREDICTED: exocyst complex component 2 isoform X2	ID=Lj1g3v1627520.1;Parent=Lj1g3v1627520;Name=Lj1g3v1627520.1;sequencetype=Protein coding;annotation=PREDICTED: exocyst complex component 2 isoform X2 [Heterocephalus glaber] gi|512900513|ref|XP_004899259.1|
20180309-Lj-allsets-LP_median_Root_tortuosity_day008.hdf5	chr1	19331704	3.00301e-05	39	2.7785e-07	2.7785e-07	0.0509812	FALSE	19329976	19330735	-	-1728	upstream	Lj1g3v1627500	gene	Protein coding	NA	ID=Lj1g3v1627500;Name=CUFF.27585;sequencetype=Protein coding
20180309-Lj-allsets-LP_median_Root_tortuosity_day008.hdf5	chr1	19331704	3.00301e-05	39	2.7785e-07	2.7785e-07	0.0509812	FALSE	19329976	19330735	-	-1728	upstream	Lj1g3v1627500.1	mRNA	Protein coding	Uncharacterized protein TCM_007002	ID=Lj1g3v1627500.1;Parent=Lj1g3v1627500;Name=Lj1g3v1627500.1;sequencetype=Protein coding;annotation=Uncharacterized protein TCM_007002 [Theobroma cacao] gi|508706292|gb|EOX98188.1|
20180309-Lj-allsets-LP_median_Root_tortuosity_day008.hdf5	chr1	19331704	3.00301e-05	39	2.7785e-07	2.7785e-07	0.0509812	FALSE	19330242	19331060	-	-1462	upstream	Lj1g3v1627510	gene	Protein coding	NA	ID=Lj1g3v1627510;Name=CUFF.27587;sequencetype=Protein coding
20180309-Lj-allsets-LP_median_Root_tortuosity_day008.hdf5	chr1	19331704	3.00301e-05	39	2.7785e-07	2.7785e-07	0.0509812	FALSE	19330242	19331060	-	-1462	upstream	Lj1g3v1627510.1	mRNA	Protein coding	Uncharacterized protein TCM_007002	ID=Lj1g3v1627510.1;Parent=Lj1g3v1627510;Name=Lj1g3v1627510.1;sequencetype=Protein coding;annotation=Uncharacterized protein TCM_007002 [Theobroma cacao] gi|508706292|gb|EOX98188.1|
20180309-Lj-allsets-LP_median_Root_tortuosity_day008.hdf5	chr1	19331704	3.00301e-05	39	2.7785e-07	2.7785e-07	0.0509812	FALSE	19330242	19331060	-	-1462	upstream	Lj1g3v1627510.2	mRNA	Protein coding	Uncharacterized protein TCM_007002	ID=Lj1g3v1627510.2;Parent=Lj1g3v1627510;Name=Lj1g3v1627510.2;sequencetype=Protein coding;annotation=Uncharacterized protein TCM_007002 [Theobroma cacao] gi|508706292|gb|EOX98188.1|
20180309-Lj-allsets-LP_median_Root_tortuosity_day008.hdf5	chr1	19331695	3.00301e-05	39	2.7785e-07	2.7785e-07	0.0509812	FALSE	19319433	19327954	+	12262	downstream	Lj1g3v1626490	gene	Protein coding	NA	ID=Lj1g3v1626490;Name=CUFF.27592;sequencetype=Protein coding
20180309-Lj-allsets-LP_median_Root_tortuosity_day008.hdf5	chr1	19331695	3.00301e-05	39	2.7785e-07	2.7785e-07	0.0509812	FALSE	19319433	19327954	+	12262	downstream	Lj1g3v1626490.1	mRNA	Protein coding	Spc97 / Spc98 family of spindle pole body component isoform 1	ID=Lj1g3v1626490.1;Parent=Lj1g3v1626490;Name=Lj1g3v1626490.1;sequencetype=Protein coding;annotation=Spc97 / Spc98 family of spindle pole body component isoform 1 [Theobroma cacao] gi|508727515|gb|EOY19412.1|
20180309-Lj-allsets-LP_median_Root_tortuosity_day008.hdf5	chr1	19331695	3.00301e-05	39	2.7785e-07	2.7785e-07	0.0509812	FALSE	19319433	19327954	+	12262	downstream	Lj1g3v1626490.2	mRNA	Protein coding	Spc97 / Spc98 family of spindle pole body component isoform 1	ID=Lj1g3v1626490.2;Parent=Lj1g3v1626490;Name=Lj1g3v1626490.2;sequencetype=Protein coding;annotation=Spc97 / Spc98 family of spindle pole body component isoform 1 [Theobroma cacao] gi|508727515|gb|EOY19412.1|
20180309-Lj-allsets-LP_median_Root_tortuosity_day008.hdf5	chr1	19331695	3.00301e-05	39	2.7785e-07	2.7785e-07	0.0509812	FALSE	19331998	19332616	+	-303	upstream	Lj1g3v1627520	gene	Protein coding	NA	ID=Lj1g3v1627520;Name=CUFF.27583;sequencetype=Protein coding
20180309-Lj-allsets-LP_median_Root_tortuosity_day008.hdf5	chr1	19331695	3.00301e-05	39	2.7785e-07	2.7785e-07	0.0509812	FALSE	19331998	19332616	+	-303	upstream	Lj1g3v1627520.1	mRNA	Protein coding	PREDICTED: exocyst complex component 2 isoform X2	ID=Lj1g3v1627520.1;Parent=Lj1g3v1627520;Name=Lj1g3v1627520.1;sequencetype=Protein coding;annotation=PREDICTED: exocyst complex component 2 isoform X2 [Heterocephalus glaber] gi|512900513|ref|XP_004899259.1|
20180309-Lj-allsets-LP_median_Root_tortuosity_day008.hdf5	chr1	19331695	3.00301e-05	39	2.7785e-07	2.7785e-07	0.0509812	FALSE	19329976	19330735	-	-1719	upstream	Lj1g3v1627500	gene	Protein coding	NA	ID=Lj1g3v1627500;Name=CUFF.27585;sequencetype=Protein coding
20180309-Lj-allsets-LP_median_Root_tortuosity_day008.hdf5	chr1	19331695	3.00301e-05	39	2.7785e-07	2.7785e-07	0.0509812	FALSE	19329976	19330735	-	-1719	upstream	Lj1g3v1627500.1	mRNA	Protein coding	Uncharacterized protein TCM_007002	ID=Lj1g3v1627500.1;Parent=Lj1g3v1627500;Name=Lj1g3v1627500.1;sequencetype=Protein coding;annotation=Uncharacterized protein TCM_007002 [Theobroma cacao] gi|508706292|gb|EOX98188.1|
20180309-Lj-allsets-LP_median_Root_tortuosity_day008.hdf5	chr1	19331695	3.00301e-05	39	2.7785e-07	2.7785e-07	0.0509812	FALSE	19330242	19331060	-	-1453	upstream	Lj1g3v1627510	gene	Protein coding	NA	ID=Lj1g3v1627510;Name=CUFF.27587;sequencetype=Protein coding
20180309-Lj-allsets-LP_median_Root_tortuosity_day008.hdf5	chr1	19331695	3.00301e-05	39	2.7785e-07	2.7785e-07	0.0509812	FALSE	19330242	19331060	-	-1453	upstream	Lj1g3v1627510.1	mRNA	Protein coding	Uncharacterized protein TCM_007002	ID=Lj1g3v1627510.1;Parent=Lj1g3v1627510;Name=Lj1g3v1627510.1;sequencetype=Protein coding;annotation=Uncharacterized protein TCM_007002 [Theobroma cacao] gi|508706292|gb|EOX98188.1|
20180309-Lj-allsets-LP_median_Root_tortuosity_day008.hdf5	chr1	19331695	3.00301e-05	39	2.7785e-07	2.7785e-07	0.0509812	FALSE	19330242	19331060	-	-1453	upstream	Lj1g3v1627510.2	mRNA	Protein coding	Uncharacterized protein TCM_007002	ID=Lj1g3v1627510.2;Parent=Lj1g3v1627510;Name=Lj1g3v1627510.2;sequencetype=Protein coding;annotation=Uncharacterized protein TCM_007002 [Theobroma cacao] gi|508706292|gb|EOX98188.1|
20180309-Lj-allsets-LP_median_Root_tortuosity_day008.hdf5	chr1	19326780	3.00301e-05	39	2.7785e-07	2.7785e-07	0.0509812	FALSE	19319433	19327954	+	7347	in gene	Lj1g3v1626490	gene	Protein coding	NA	ID=Lj1g3v1626490;Name=CUFF.27592;sequencetype=Protein coding
20180309-Lj-allsets-LP_median_Root_tortuosity_day008.hdf5	chr1	19326780	3.00301e-05	39	2.7785e-07	2.7785e-07	0.0509812	FALSE	19319433	19327954	+	7347	in feature	Lj1g3v1626490.1	mRNA	Protein coding	Spc97 / Spc98 family of spindle pole body component isoform 1	ID=Lj1g3v1626490.1;Parent=Lj1g3v1626490;Name=Lj1g3v1626490.1;sequencetype=Protein coding;annotation=Spc97 / Spc98 family of spindle pole body component isoform 1 [Theobroma cacao] gi|508727515|gb|EOY19412.1|
20180309-Lj-allsets-LP_median_Root_tortuosity_day008.hdf5	chr1	19326780	3.00301e-05	39	2.7785e-07	2.7785e-07	0.0509812	FALSE	19319433	19327954	+	7347	in feature	Lj1g3v1626490.2	mRNA	Protein coding	Spc97 / Spc98 family of spindle pole body component isoform 1	ID=Lj1g3v1626490.2;Parent=Lj1g3v1626490;Name=Lj1g3v1626490.2;sequencetype=Protein coding;annotation=Spc97 / Spc98 family of spindle pole body component isoform 1 [Theobroma cacao] gi|508727515|gb|EOY19412.1|
20180309-Lj-allsets-LP_median_Root_tortuosity_day008.hdf5	chr1	19326780	3.00301e-05	39	2.7785e-07	2.7785e-07	0.0509812	FALSE	19329976	19330735	-	3196	downstream	Lj1g3v1627500	gene	Protein coding	NA	ID=Lj1g3v1627500;Name=CUFF.27585;sequencetype=Protein coding
20180309-Lj-allsets-LP_median_Root_tortuosity_day008.hdf5	chr1	19326780	3.00301e-05	39	2.7785e-07	2.7785e-07	0.0509812	FALSE	19329976	19330735	-	3196	downstream	Lj1g3v1627500.1	mRNA	Protein coding	Uncharacterized protein TCM_007002	ID=Lj1g3v1627500.1;Parent=Lj1g3v1627500;Name=Lj1g3v1627500.1;sequencetype=Protein coding;annotation=Uncharacterized protein TCM_007002 [Theobroma cacao] gi|508706292|gb|EOX98188.1|
20180309-Lj-allsets-LP_median_Root_tortuosity_day008.hdf5	chr1	19326780	3.00301e-05	39	2.7785e-07	2.7785e-07	0.0509812	FALSE	19330242	19331060	-	3462	downstream	Lj1g3v1627510	gene	Protein coding	NA	ID=Lj1g3v1627510;Name=CUFF.27587;sequencetype=Protein coding
20180309-Lj-allsets-LP_median_Root_tortuosity_day008.hdf5	chr1	19326780	3.00301e-05	39	2.7785e-07	2.7785e-07	0.0509812	FALSE	19330242	19331060	-	3462	downstream	Lj1g3v1627510.1	mRNA	Protein coding	Uncharacterized protein TCM_007002	ID=Lj1g3v1627510.1;Parent=Lj1g3v1627510;Name=Lj1g3v1627510.1;sequencetype=Protein coding;annotation=Uncharacterized protein TCM_007002 [Theobroma cacao] gi|508706292|gb|EOX98188.1|
20180309-Lj-allsets-LP_median_Root_tortuosity_day008.hdf5	chr1	19326780	3.00301e-05	39	2.7785e-07	2.7785e-07	0.0509812	FALSE	19330242	19331060	-	3462	downstream	Lj1g3v1627510.2	mRNA	Protein coding	Uncharacterized protein TCM_007002	ID=Lj1g3v1627510.2;Parent=Lj1g3v1627510;Name=Lj1g3v1627510.2;sequencetype=Protein coding;annotation=Uncharacterized protein TCM_007002 [Theobroma cacao] gi|508706292|gb|EOX98188.1|
20180309-Lj-allsets-LP_median_Root_tortuosity_day008.hdf5	chr1	19325935	3.00301e-05	39	2.7785e-07	2.7785e-07	0.0509812	FALSE	19319433	19327954	+	6502	in gene	Lj1g3v1626490	gene	Protein coding	NA	ID=Lj1g3v1626490;Name=CUFF.27592;sequencetype=Protein coding
20180309-Lj-allsets-LP_median_Root_tortuosity_day008.hdf5	chr1	19325935	3.00301e-05	39	2.7785e-07	2.7785e-07	0.0509812	FALSE	19319433	19327954	+	6502	in feature	Lj1g3v1626490.1	mRNA	Protein coding	Spc97 / Spc98 family of spindle pole body component isoform 1	ID=Lj1g3v1626490.1;Parent=Lj1g3v1626490;Name=Lj1g3v1626490.1;sequencetype=Protein coding;annotation=Spc97 / Spc98 family of spindle pole body component isoform 1 [Theobroma cacao] gi|508727515|gb|EOY19412.1|
20180309-Lj-allsets-LP_median_Root_tortuosity_day008.hdf5	chr1	19325935	3.00301e-05	39	2.7785e-07	2.7785e-07	0.0509812	FALSE	19319433	19327954	+	6502	in feature	Lj1g3v1626490.2	mRNA	Protein coding	Spc97 / Spc98 family of spindle pole body component isoform 1	ID=Lj1g3v1626490.2;Parent=Lj1g3v1626490;Name=Lj1g3v1626490.2;sequencetype=Protein coding;annotation=Spc97 / Spc98 family of spindle pole body component isoform 1 [Theobroma cacao] gi|508727515|gb|EOY19412.1|
20180309-Lj-allsets-LP_median_Root_tortuosity_day008.hdf5	chr1	19325935	3.00301e-05	39	2.7785e-07	2.7785e-07	0.0509812	FALSE	19329976	19330735	-	4041	downstream	Lj1g3v1627500	gene	Protein coding	NA	ID=Lj1g3v1627500;Name=CUFF.27585;sequencetype=Protein coding
20180309-Lj-allsets-LP_median_Root_tortuosity_day008.hdf5	chr1	19325935	3.00301e-05	39	2.7785e-07	2.7785e-07	0.0509812	FALSE	19329976	19330735	-	4041	downstream	Lj1g3v1627500.1	mRNA	Protein coding	Uncharacterized protein TCM_007002	ID=Lj1g3v1627500.1;Parent=Lj1g3v1627500;Name=Lj1g3v1627500.1;sequencetype=Protein coding;annotation=Uncharacterized protein TCM_007002 [Theobroma cacao] gi|508706292|gb|EOX98188.1|
20180309-Lj-allsets-LP_median_Root_tortuosity_day008.hdf5	chr1	19325935	3.00301e-05	39	2.7785e-07	2.7785e-07	0.0509812	FALSE	19330242	19331060	-	4307	downstream	Lj1g3v1627510	gene	Protein coding	NA	ID=Lj1g3v1627510;Name=CUFF.27587;sequencetype=Protein coding
20180309-Lj-allsets-LP_median_Root_tortuosity_day008.hdf5	chr1	19325935	3.00301e-05	39	2.7785e-07	2.7785e-07	0.0509812	FALSE	19330242	19331060	-	4307	downstream	Lj1g3v1627510.1	mRNA	Protein coding	Uncharacterized protein TCM_007002	ID=Lj1g3v1627510.1;Parent=Lj1g3v1627510;Name=Lj1g3v1627510.1;sequencetype=Protein coding;annotation=Uncharacterized protein TCM_007002 [Theobroma cacao] gi|508706292|gb|EOX98188.1|
20180309-Lj-allsets-LP_median_Root_tortuosity_day008.hdf5	chr1	19325935	3.00301e-05	39	2.7785e-07	2.7785e-07	0.0509812	FALSE	19330242	19331060	-	4307	downstream	Lj1g3v1627510.2	mRNA	Protein coding	Uncharacterized protein TCM_007002	ID=Lj1g3v1627510.2;Parent=Lj1g3v1627510;Name=Lj1g3v1627510.2;sequencetype=Protein coding;annotation=Uncharacterized protein TCM_007002 [Theobroma cacao] gi|508706292|gb|EOX98188.1|
20180309-Lj-allsets-LP_median_Root_tortuosity_day008.hdf5	chr1	19321944	3.00301e-05	39	2.7785e-07	2.7785e-07	0.0509812	FALSE	19319433	19327954	+	2511	in gene	Lj1g3v1626490	gene	Protein coding	NA	ID=Lj1g3v1626490;Name=CUFF.27592;sequencetype=Protein coding
20180309-Lj-allsets-LP_median_Root_tortuosity_day008.hdf5	chr1	19321944	3.00301e-05	39	2.7785e-07	2.7785e-07	0.0509812	FALSE	19319433	19327954	+	2511	in feature	Lj1g3v1626490.1	mRNA	Protein coding	Spc97 / Spc98 family of spindle pole body component isoform 1	ID=Lj1g3v1626490.1;Parent=Lj1g3v1626490;Name=Lj1g3v1626490.1;sequencetype=Protein coding;annotation=Spc97 / Spc98 family of spindle pole body component isoform 1 [Theobroma cacao] gi|508727515|gb|EOY19412.1|
20180309-Lj-allsets-LP_median_Root_tortuosity_day008.hdf5	chr1	19321944	3.00301e-05	39	2.7785e-07	2.7785e-07	0.0509812	FALSE	19319433	19327954	+	2511	in feature	Lj1g3v1626490.2	mRNA	Protein coding	Spc97 / Spc98 family of spindle pole body component isoform 1	ID=Lj1g3v1626490.2;Parent=Lj1g3v1626490;Name=Lj1g3v1626490.2;sequencetype=Protein coding;annotation=Spc97 / Spc98 family of spindle pole body component isoform 1 [Theobroma cacao] gi|508727515|gb|EOY19412.1|
20180309-Lj-allsets-LP_median_Root_tortuosity_day008.hdf5	chr1	16306729	3.63757e-05	59	2.7785e-07	2.7785e-07	0.0534965	FALSE	16303968	16310002	+	2761	in gene	Lj1g3v1362030	gene	Protein coding	NA	ID=Lj1g3v1362030;Name=CUFF.27207;sequencetype=Protein coding
20180309-Lj-allsets-LP_median_Root_tortuosity_day008.hdf5	chr1	16306729	3.63757e-05	59	2.7785e-07	2.7785e-07	0.0534965	FALSE	16303968	16310002	+	2761	in feature	Lj1g3v1362030.1	mRNA	Protein coding	PREDICTED: neutral alpha-glucosidase AB-like	ID=Lj1g3v1362030.1;Parent=Lj1g3v1362030;Name=Lj1g3v1362030.1;sequencetype=Protein coding;annotation=PREDICTED: neutral alpha-glucosidase AB-like [Cicer arietinum] gi|502137140|ref|XP_004502983.1|
20180309-Lj-allsets-LP_median_Root_tortuosity_day008.hdf5	chr1	16306729	3.63757e-05	59	2.7785e-07	2.7785e-07	0.0534965	FALSE	16301275	16301896	-	-5454	upstream	Lj1g3v1362020	gene	repeat	NA	ID=Lj1g3v1362020;Name=CUFF.27164;sequencetype=repeat
20180309-Lj-allsets-LP_median_Root_tortuosity_day008.hdf5	chr1	16306729	3.63757e-05	59	2.7785e-07	2.7785e-07	0.0534965	FALSE	16301275	16301896	-	-5454	upstream	Lj1g3v1362020.1	mRNA	repeat		ID=Lj1g3v1362020.1;Parent=Lj1g3v1362020;Name=Lj1g3v1362020.1;sequencetype=repeat;annotation=NoHit
20180309-Lj-allsets-LP_median_Root_tortuosity_day008.hdf5	chr1	16306729	3.63757e-05	59	2.7785e-07	2.7785e-07	0.0534965	FALSE	16310029	16310218	-	3300	downstream	Lj1g3v1362040	gene	Non-coding	NA	ID=Lj1g3v1362040;Name=FS345852.path1;sequencetype=Non-coding
20180309-Lj-allsets-LP_median_Root_tortuosity_day008.hdf5	chr1	16306729	3.63757e-05	59	2.7785e-07	2.7785e-07	0.0534965	FALSE	16310029	16310218	-	3300	downstream	Lj1g3v1362040.1	mRNA	Non-coding		ID=Lj1g3v1362040.1;Parent=Lj1g3v1362040;Name=Lj1g3v1362040.1;sequencetype=Non-coding;annotation=NoHit
20180309-Lj-allsets-LP_median_Root_tortuosity_day008.hdf5	chr1	16306729	3.63757e-05	59	2.7785e-07	2.7785e-07	0.0534965	FALSE	16310764	16311177	-	4035	downstream	Lj1g3v1362050	gene	Protein coding	NA	ID=Lj1g3v1362050;Name=CUFF.27165;sequencetype=Protein coding
20180309-Lj-allsets-LP_median_Root_tortuosity_day008.hdf5	chr1	16306729	3.63757e-05	59	2.7785e-07	2.7785e-07	0.0534965	FALSE	16310764	16311177	-	4035	downstream	Lj1g3v1362050.1	mRNA	Protein coding	Uncharacterized protein TCM_008613	ID=Lj1g3v1362050.1;Parent=Lj1g3v1362050;Name=Lj1g3v1362050.1;sequencetype=Protein coding;annotation=Uncharacterized protein TCM_008613 [Theobroma cacao] gi|508707851|gb|EOX99747.1|
20180309-Lj-allsets-LP_median_Root_tortuosity_day008.hdf5	chr1	16306729	3.63757e-05	59	2.7785e-07	2.7785e-07	0.0534965	FALSE	16310764	16311998	-	4035	downstream	Lj1g3v1362060	gene	Protein coding	NA	ID=Lj1g3v1362060;Name=CUFF.27166;sequencetype=Protein coding
20180309-Lj-allsets-LP_median_Root_tortuosity_day008.hdf5	chr1	16306729	3.63757e-05	59	2.7785e-07	2.7785e-07	0.0534965	FALSE	16310764	16311998	-	4035	downstream	Lj1g3v1362060.1	mRNA	Protein coding	Uncharacterized protein TCM_008613	ID=Lj1g3v1362060.1;Parent=Lj1g3v1362060;Name=Lj1g3v1362060.1;sequencetype=Protein coding;annotation=Uncharacterized protein TCM_008613 [Theobroma cacao] gi|508707851|gb|EOX99747.1|
20180309-Lj-allsets-LP_median_Root_tortuosity_day008.hdf5	chr1	45901095	8.58129e-05	14	2.7785e-07	2.7785e-07	0.102949	FALSE	45895969	45907657	+	5126	in gene	Lj1g3v3930430	gene	Protein coding	NA	ID=Lj1g3v3930430;Name=CUFF.31512;sequencetype=Protein coding
20180309-Lj-allsets-LP_median_Root_tortuosity_day008.hdf5	chr1	45901095	8.58129e-05	14	2.7785e-07	2.7785e-07	0.102949	FALSE	45895969	45907657	+	5126	in feature	Lj1g3v3930430.1	mRNA	Protein coding	PREDICTED: transcription-repair-coupling factor-like	ID=Lj1g3v3930430.1;Parent=Lj1g3v3930430;Name=Lj1g3v3930430.1;sequencetype=Protein coding;annotation=PREDICTED: transcription-repair-coupling factor-like [Cicer arietinum] gi|502106943|ref|XP_004493106.1|
20180309-Lj-allsets-LP_median_Root_tortuosity_day008.hdf5	chr1	45901309	8.58129e-05	14	2.7785e-07	2.7785e-07	0.102949	FALSE	45895969	45907657	+	5340	in gene	Lj1g3v3930430	gene	Protein coding	NA	ID=Lj1g3v3930430;Name=CUFF.31512;sequencetype=Protein coding
20180309-Lj-allsets-LP_median_Root_tortuosity_day008.hdf5	chr1	45901309	8.58129e-05	14	2.7785e-07	2.7785e-07	0.102949	FALSE	45895969	45907657	+	5340	in feature	Lj1g3v3930430.1	mRNA	Protein coding	PREDICTED: transcription-repair-coupling factor-like	ID=Lj1g3v3930430.1;Parent=Lj1g3v3930430;Name=Lj1g3v3930430.1;sequencetype=Protein coding;annotation=PREDICTED: transcription-repair-coupling factor-like [Cicer arietinum] gi|502106943|ref|XP_004493106.1|
20180309-Lj-allsets-LP_median_Root_tortuosity_day008.hdf5	chr6	18800193	6.01988e-05	14	2.7785e-07	2.7785e-07	0.0793627	FALSE	18799622	18803042	+	571	in gene	Lj6g3v1692400	gene	Protein coding	NA	ID=Lj6g3v1692400;Name=CUFF.59782;sequencetype=Protein coding
20180309-Lj-allsets-LP_median_Root_tortuosity_day008.hdf5	chr6	18800193	6.01988e-05	14	2.7785e-07	2.7785e-07	0.0793627	FALSE	18799622	18803042	+	571	in feature	Lj6g3v1692400.1	mRNA	Protein coding	Uncharacterized protein isoform 1	ID=Lj6g3v1692400.1;Parent=Lj6g3v1692400;Name=Lj6g3v1692400.1;sequencetype=Protein coding;annotation=Uncharacterized protein isoform 1 [Theobroma cacao] gi|508724221|gb|EOY16118.1|
20180309-Lj-allsets-LP_median_Root_tortuosity_day008.hdf5	chr6	18800193	6.01988e-05	14	2.7785e-07	2.7785e-07	0.0793627	FALSE	18803668	18804393	-	3475	downstream	Lj6g3v1692410	gene	repeat	NA	ID=Lj6g3v1692410;Name=gene.g66527.t1;sequencetype=repeat
20180309-Lj-allsets-LP_median_Root_tortuosity_day008.hdf5	chr6	18800193	6.01988e-05	14	2.7785e-07	2.7785e-07	0.0793627	FALSE	18803668	18804393	-	3475	downstream	Lj6g3v1692410.1	mRNA		NA	ID=Lj6g3v1692410.1;Name=Lj6g3v1692410.1;Parent=Lj6g3v1692410;Name=Lj6g3v1692410.1
20180309-Lj-allsets-LP_median_Root_direction_index_day003.hdf5	chr1	21772596	9.55822e-05	12	2.77877e-07	2.77877e-07	0.731652	FALSE	21768483	21770006	+	4113	downstream	Lj1g3v1798810	gene	Protein coding	NA	ID=Lj1g3v1798810;Name=CUFF.27963;sequencetype=Protein coding
20180309-Lj-allsets-LP_median_Root_direction_index_day003.hdf5	chr1	21772596	9.55822e-05	12	2.77877e-07	2.77877e-07	0.731652	FALSE	21768483	21770006	+	4113	downstream	Lj1g3v1798810.1	mRNA	Protein coding	GL13013	ID=Lj1g3v1798810.1;Parent=Lj1g3v1798810;Name=Lj1g3v1798810.1;sequencetype=Protein coding;annotation=GL13013 [Drosophila persimilis] gi|195163121|ref|XP_002022401.1|
20180309-Lj-allsets-LP_median_Root_direction_index_day003.hdf5	chr1	21772596	9.55822e-05	12	2.77877e-07	2.77877e-07	0.731652	FALSE	21774852	21779491	+	-2256	upstream	Lj1g3v1798830	gene	Protein coding	NA	ID=Lj1g3v1798830;Name=CUFF.27987;sequencetype=Protein coding
20180309-Lj-allsets-LP_median_Root_direction_index_day003.hdf5	chr1	21772596	9.55822e-05	12	2.77877e-07	2.77877e-07	0.731652	FALSE	21774852	21779491	+	-2256	upstream	Lj1g3v1798830.2	mRNA	Protein coding	PREDICTED: ras-related protein RABE1c	ID=Lj1g3v1798830.2;Parent=Lj1g3v1798830;Name=Lj1g3v1798830.2;sequencetype=Protein coding;annotation=PREDICTED: ras-related protein RABE1c [Vitis vinifera] gi|225435058|ref|XP_002284365.1|
20180309-Lj-allsets-LP_median_Root_direction_index_day003.hdf5	chr1	21772596	9.55822e-05	12	2.77877e-07	2.77877e-07	0.731652	FALSE	21774852	21779491	+	-2256	upstream	Lj1g3v1798830.1	mRNA	Non-coding		ID=Lj1g3v1798830.1;Parent=Lj1g3v1798830;Name=Lj1g3v1798830.1;sequencetype=Non-coding;annotation=NoHit
20180309-Lj-allsets-LP_median_Root_direction_index_day003.hdf5	chr1	21772596	9.55822e-05	12	2.77877e-07	2.77877e-07	0.731652	FALSE	21772595	21773009	-	-1	in gene	Lj1g3v1798820	gene	Non-coding	NA	ID=Lj1g3v1798820;Name=TC76821.path2;sequencetype=Non-coding
20180309-Lj-allsets-LP_median_Root_direction_index_day003.hdf5	chr1	21772596	9.55822e-05	12	2.77877e-07	2.77877e-07	0.731652	FALSE	21772595	21773009	-	-1	in feature	Lj1g3v1798820.1	mRNA	Non-coding		ID=Lj1g3v1798820.1;Parent=Lj1g3v1798820;Name=Lj1g3v1798820.1;sequencetype=Non-coding;annotation=NoHit
20180309-Lj-allsets-LP_median_Root_direction_index_day003.hdf5	chr1	21772596	9.55822e-05	12	2.77877e-07	2.77877e-07	0.731652	FALSE	21776803	21780276	-	4207	downstream	Lj1g3v1798840	gene	Non-coding	NA	ID=Lj1g3v1798840;Name=CUFF.27985;sequencetype=Non-coding
20180309-Lj-allsets-LP_median_Root_direction_index_day003.hdf5	chr1	21772596	9.55822e-05	12	2.77877e-07	2.77877e-07	0.731652	FALSE	21776803	21780276	-	4207	downstream	Lj1g3v1798840.1	mRNA	Non-coding		ID=Lj1g3v1798840.1;Parent=Lj1g3v1798840;Name=Lj1g3v1798840.1;sequencetype=Non-coding;annotation=NoHit
20180309-Lj-allsets-LP_median_Root_direction_index_day005.hdf5	chr0	187176128	1.64116e-05	11	2.7785e-07	2.7785e-07	0.321978	FALSE	187173859	187174329	+	2269	downstream	Lj0g3v0355349	gene	Protein coding	NA	ID=Lj0g3v0355349;Name=gene.g27910.t1;sequencetype=Protein coding
20180309-Lj-allsets-LP_median_Root_direction_index_day005.hdf5	chr0	187176128	1.64116e-05	11	2.7785e-07	2.7785e-07	0.321978	FALSE	187173859	187174329	+	2269	downstream	Lj0g3v0355349.1	mRNA	Protein coding	PREDICTED: probable methyltransferase PMT1-like	ID=Lj0g3v0355349.1;Parent=Lj0g3v0355349;Name=Lj0g3v0355349.1;sequencetype=Protein coding;annotation=PREDICTED: probable methyltransferase PMT1-like [Cicer arietinum] gi|502116328|ref|XP_004495377.1|
20180309-Lj-allsets-LP_median_Root_direction_index_day005.hdf5	chr0	187176128	1.64116e-05	11	2.7785e-07	2.7785e-07	0.321978	FALSE	187176436	187176924	+	-308	upstream	Lj0g3v0355359	gene	Non-coding	NA	ID=Lj0g3v0355359;Name=CUFF.24473;sequencetype=Non-coding
20180309-Lj-allsets-LP_median_Root_direction_index_day005.hdf5	chr0	187176128	1.64116e-05	11	2.7785e-07	2.7785e-07	0.321978	FALSE	187176436	187176924	+	-308	upstream	Lj0g3v0355359.1	mRNA	Non-coding		ID=Lj0g3v0355359.1;Parent=Lj0g3v0355359;Name=Lj0g3v0355359.1;sequencetype=Non-coding;annotation=NoHit
20180309-Lj-allsets-LP_median_Root_direction_index_day005.hdf5	chr0	187176128	1.64116e-05	11	2.7785e-07	2.7785e-07	0.321978	FALSE	187171113	187171836	-	-5015	upstream	Lj0g3v0355339	gene	Non-coding	NA	ID=Lj0g3v0355339;Name=CUFF.24471;sequencetype=Non-coding
20180309-Lj-allsets-LP_median_Root_direction_index_day005.hdf5	chr0	187176128	1.64116e-05	11	2.7785e-07	2.7785e-07	0.321978	FALSE	187171113	187171836	-	-5015	upstream	Lj0g3v0355339.1	mRNA	Non-coding		ID=Lj0g3v0355339.1;Parent=Lj0g3v0355339;Name=Lj0g3v0355339.1;sequencetype=Non-coding;annotation=NoHit
20180309-Lj-allsets-LP_median_Root_direction_index_day005.hdf5	chr0	187176128	1.64116e-05	11	2.7785e-07	2.7785e-07	0.321978	FALSE	187177051	187177720	-	923	downstream	Lj0g3v0355369	gene	repeat	NA	ID=Lj0g3v0355369;Name=CUFF.24474;sequencetype=repeat
20180309-Lj-allsets-LP_median_Root_direction_index_day005.hdf5	chr0	187176128	1.64116e-05	11	2.7785e-07	2.7785e-07	0.321978	FALSE	187177051	187177720	-	923	downstream	Lj0g3v0355369.1	mRNA	repeat		ID=Lj0g3v0355369.1;Parent=Lj0g3v0355369;Name=Lj0g3v0355369.1;sequencetype=repeat;annotation=NoHit
20180309-Lj-allsets-LP_median_Root_direction_index_day005.hdf5	chr0	54375038	1.78923e-05	10	2.7785e-07	2.7785e-07	0.321978	FALSE	54370718	54372688	+	4320	downstream	Lj0g3v0121799	gene	repeat	NA	ID=Lj0g3v0121799;Name=gene.g9268.t1;sequencetype=repeat
20180309-Lj-allsets-LP_median_Root_direction_index_day005.hdf5	chr0	54375038	1.78923e-05	10	2.7785e-07	2.7785e-07	0.321978	FALSE	54370718	54372688	+	4320	downstream	Lj0g3v0121799.1	mRNA	repeat		ID=Lj0g3v0121799.1;Parent=Lj0g3v0121799;Name=Lj0g3v0121799.1;sequencetype=repeat;annotation=NoHit
20180309-Lj-allsets-LP_median_Root_direction_index_day005.hdf5	chr0	54375038	1.78923e-05	10	2.7785e-07	2.7785e-07	0.321978	FALSE	54375427	54376266	-	389	downstream	Lj0g3v0121809	gene	Protein coding	NA	ID=Lj0g3v0121809;Name=CUFF.7274;sequencetype=Protein coding
20180309-Lj-allsets-LP_median_Root_direction_index_day005.hdf5	chr0	54375038	1.78923e-05	10	2.7785e-07	2.7785e-07	0.321978	FALSE	54375427	54376266	-	389	downstream	Lj0g3v0121809.1	mRNA	Protein coding	Pentatricopeptide repeat-containing protein	ID=Lj0g3v0121809.1;Parent=Lj0g3v0121809;Name=Lj0g3v0121809.1;sequencetype=Protein coding;annotation=Pentatricopeptide repeat-containing protein [Medicago truncatula] gi|357508177|ref|XP_003624377.1|
20180309-Lj-allsets-LP_median_Root_direction_index_day005.hdf5	chr1	36886213	3.89592e-05	12	2.7785e-07	2.7785e-07	0.351717	FALSE	36872559	36881770	+	13654	downstream	Lj1g3v3278880	gene	Protein coding	NA	ID=Lj1g3v3278880;Name=CUFF.30304;sequencetype=Protein coding
20180309-Lj-allsets-LP_median_Root_direction_index_day005.hdf5	chr1	36886213	3.89592e-05	12	2.7785e-07	2.7785e-07	0.351717	FALSE	36872559	36881770	+	13654	downstream	Lj1g3v3278880.1	mRNA	Protein coding	PREDICTED: lisH domain and HEAT repeat-containing protein KIAA1468 homolog	ID=Lj1g3v3278880.1;Parent=Lj1g3v3278880;Name=Lj1g3v3278880.1;sequencetype=Protein coding;annotation=PREDICTED: lisH domain and HEAT repeat-containing protein KIAA1468 homolog [Glycine max] gi|356499610|ref|XP_003518631.1|
20180309-Lj-allsets-LP_median_Root_direction_index_day005.hdf5	chr1	36886213	3.89592e-05	12	2.7785e-07	2.7785e-07	0.351717	FALSE	36872559	36881770	+	13654	downstream	Lj1g3v3278880.2	mRNA	Protein coding	PREDICTED: lisH domain and HEAT repeat-containing protein KIAA1468 homolog	ID=Lj1g3v3278880.2;Parent=Lj1g3v3278880;Name=Lj1g3v3278880.2;sequencetype=Protein coding;annotation=PREDICTED: lisH domain and HEAT repeat-containing protein KIAA1468 homolog [Glycine max] gi|356499610|ref|XP_003518631.1|
20180309-Lj-allsets-LP_median_Root_direction_index_day005.hdf5	chr1	36886213	3.89592e-05	12	2.7785e-07	2.7785e-07	0.351717	FALSE	36882941	36883895	+	3272	downstream	Lj1g3v3278890	gene	Protein coding	NA	ID=Lj1g3v3278890;Name=CUFF.30293;sequencetype=Protein coding
20180309-Lj-allsets-LP_median_Root_direction_index_day005.hdf5	chr1	36886213	3.89592e-05	12	2.7785e-07	2.7785e-07	0.351717	FALSE	36882941	36883895	+	3272	downstream	Lj1g3v3278890.1	mRNA	Protein coding	PREDICTED: probable non-specific lipid-transfer protein AKCS9-like	ID=Lj1g3v3278890.1;Parent=Lj1g3v3278890;Name=Lj1g3v3278890.1;sequencetype=Protein coding;annotation=PREDICTED: probable non-specific lipid-transfer protein AKCS9-like [Glycine max] gi|356573851|ref|XP_003555069.1|
20180309-Lj-allsets-LP_median_Root_width_20_day002.hdf5	chr1	33370697	9.27177e-09	26	2.7785e-07	6.94626e-06	0.000834241	TRUE	33366005	33367039	-	-4692	upstream	Lj1g3v2941830	gene	Protein coding	NA	ID=Lj1g3v2941830;Name=CUFF.29781;sequencetype=Protein coding
20180309-Lj-allsets-LP_median_Root_width_20_day002.hdf5	chr1	33370697	9.27177e-09	26	2.7785e-07	6.94626e-06	0.000834241	TRUE	33366005	33367039	-	-4692	upstream	Lj1g3v2941830.1	mRNA	Protein coding	Thioredoxin	ID=Lj1g3v2941830.1;Parent=Lj1g3v2941830;Name=Lj1g3v2941830.1;sequencetype=Protein coding;annotation=thioredoxin [Arabidopsis thaliana] gi|21595244|gb|AAM66084.1|
20180309-Lj-allsets-LP_median_Root_width_20_day002.hdf5	chr1	33370697	9.27177e-09	26	2.7785e-07	6.94626e-06	0.000834241	TRUE	33367243	33367666	-	-3454	upstream	Lj1g3v2941840	gene	Non-coding	NA	ID=Lj1g3v2941840;Name=CUFF.29727;sequencetype=Non-coding
20180309-Lj-allsets-LP_median_Root_width_20_day002.hdf5	chr1	33370697	9.27177e-09	26	2.7785e-07	6.94626e-06	0.000834241	TRUE	33367243	33367666	-	-3454	upstream	Lj1g3v2941840.1	mRNA	Non-coding		ID=Lj1g3v2941840.1;Parent=Lj1g3v2941840;Name=Lj1g3v2941840.1;sequencetype=Non-coding;annotation=NoHit
20180309-Lj-allsets-LP_median_Root_width_20_day002.hdf5	chr1	33370697	9.27177e-09	26	2.7785e-07	6.94626e-06	0.000834241	TRUE	33368640	33368987	-	-2057	upstream	Lj1g3v2941850	gene	Non-coding	NA	ID=Lj1g3v2941850;Name=CUFF.29728;sequencetype=Non-coding
20180309-Lj-allsets-LP_median_Root_width_20_day002.hdf5	chr1	33370697	9.27177e-09	26	2.7785e-07	6.94626e-06	0.000834241	TRUE	33368640	33368987	-	-2057	upstream	Lj1g3v2941850.1	mRNA	Non-coding		ID=Lj1g3v2941850.1;Parent=Lj1g3v2941850;Name=Lj1g3v2941850.1;sequencetype=Non-coding;annotation=NoHit
20180309-Lj-allsets-LP_median_Root_width_20_day002.hdf5	chr1	33370697	9.27177e-09	26	2.7785e-07	6.94626e-06	0.000834241	TRUE	33372215	33373494	-	1518	downstream	Lj1g3v2941860	gene	Non-coding	NA	ID=Lj1g3v2941860;Name=CUFF.29730;sequencetype=Non-coding
20180309-Lj-allsets-LP_median_Root_width_20_day002.hdf5	chr1	33370697	9.27177e-09	26	2.7785e-07	6.94626e-06	0.000834241	TRUE	33372215	33373494	-	1518	downstream	Lj1g3v2941860.1	mRNA	Non-coding		ID=Lj1g3v2941860.1;Parent=Lj1g3v2941860;Name=Lj1g3v2941860.1;sequencetype=Non-coding;annotation=NoHit
20180309-Lj-allsets-LP_mean_Root_tortuosity_day004.hdf5	chr0	54375038	1.79819e-08	10	2.7785e-07	0.000466233	4.75866e-05	TRUE	54370718	54372688	+	4320	downstream	Lj0g3v0121799	gene	repeat	NA	ID=Lj0g3v0121799;Name=gene.g9268.t1;sequencetype=repeat
20180309-Lj-allsets-LP_mean_Root_tortuosity_day004.hdf5	chr0	54375038	1.79819e-08	10	2.7785e-07	0.000466233	4.75866e-05	TRUE	54370718	54372688	+	4320	downstream	Lj0g3v0121799.1	mRNA	repeat		ID=Lj0g3v0121799.1;Parent=Lj0g3v0121799;Name=Lj0g3v0121799.1;sequencetype=repeat;annotation=NoHit
20180309-Lj-allsets-LP_mean_Root_tortuosity_day004.hdf5	chr0	54375038	1.79819e-08	10	2.7785e-07	0.000466233	4.75866e-05	TRUE	54375427	54376266	-	389	downstream	Lj0g3v0121809	gene	Protein coding	NA	ID=Lj0g3v0121809;Name=CUFF.7274;sequencetype=Protein coding
20180309-Lj-allsets-LP_median_Root_direction_index_day005.hdf5	chr2	41731733	4.63617e-05	10	2.7785e-07	2.7785e-07	0.351717	FALSE	41730311	41733649	+	1422	in gene	Lj2g3v3281250	gene	Protein coding	NA	ID=Lj2g3v3281250;Name=CUFF.39946;sequencetype=Protein coding
20180309-Lj-allsets-LP_median_Root_direction_index_day005.hdf5	chr2	41731733	4.63617e-05	10	2.7785e-07	2.7785e-07	0.351717	FALSE	41730311	41733649	+	1422	in feature	Lj2g3v3281250.1	mRNA	Protein coding	PREDICTED: pectinesterase QRT1-like	ID=Lj2g3v3281250.1;Parent=Lj2g3v3281250;Name=Lj2g3v3281250.1;sequencetype=Protein coding;annotation=PREDICTED: pectinesterase QRT1-like [Glycine max] gi|356553513|ref|XP_003545100.1|
20180309-Lj-allsets-LP_median_Root_direction_index_day005.hdf5	chr3	45608139	5.21495e-05	29	2.7785e-07	2.7785e-07	0.356486	FALSE	45605895	45607153	+	2244	downstream	Lj3g3v3776610	gene	Non-coding	NA	ID=Lj3g3v3776610;Name=CUFF.46343;sequencetype=Non-coding
20180309-Lj-allsets-LP_median_Root_direction_index_day005.hdf5	chr3	45608139	5.21495e-05	29	2.7785e-07	2.7785e-07	0.356486	FALSE	45605895	45607153	+	2244	downstream	Lj3g3v3776610.1	mRNA	Non-coding		ID=Lj3g3v3776610.1;Parent=Lj3g3v3776610;Name=Lj3g3v3776610.1;sequencetype=Non-coding;annotation=NoHit
20180309-Lj-allsets-LP_median_Root_direction_index_day005.hdf5	chr3	45608139	5.21495e-05	29	2.7785e-07	2.7785e-07	0.356486	FALSE	45609502	45609939	+	-1363	upstream	Lj3g3v3776620	gene	Non-coding	NA	ID=Lj3g3v3776620;Name=CUFF.46337;sequencetype=Non-coding
20180309-Lj-allsets-LP_median_Root_direction_index_day005.hdf5	chr3	45608139	5.21495e-05	29	2.7785e-07	2.7785e-07	0.356486	FALSE	45609502	45609939	+	-1363	upstream	Lj3g3v3776620.1	mRNA	Non-coding		ID=Lj3g3v3776620.1;Parent=Lj3g3v3776620;Name=Lj3g3v3776620.1;sequencetype=Non-coding;annotation=NoHit
20180309-Lj-allsets-LP_median_Root_direction_index_day005.hdf5	chr3	45608139	5.21495e-05	29	2.7785e-07	2.7785e-07	0.356486	FALSE	45610034	45610639	+	-1895	upstream	Lj3g3v3776630	gene	Non-coding	NA	ID=Lj3g3v3776630;Name=CUFF.46338;sequencetype=Non-coding
20180309-Lj-allsets-LP_median_Root_direction_index_day005.hdf5	chr3	45608139	5.21495e-05	29	2.7785e-07	2.7785e-07	0.356486	FALSE	45610034	45610639	+	-1895	upstream	Lj3g3v3776630.1	mRNA	Non-coding		ID=Lj3g3v3776630.1;Parent=Lj3g3v3776630;Name=Lj3g3v3776630.1;sequencetype=Non-coding;annotation=NoHit
20180309-Lj-allsets-LP_median_Root_direction_index_day005.hdf5	chr3	45608139	5.21495e-05	29	2.7785e-07	2.7785e-07	0.356486	FALSE	45604487	45604969	-	-3652	upstream	Lj3g3v3776590	gene	Non-coding	NA	ID=Lj3g3v3776590;Name=CUFF.46336;sequencetype=Non-coding
20180309-Lj-allsets-LP_median_Root_direction_index_day005.hdf5	chr3	45608139	5.21495e-05	29	2.7785e-07	2.7785e-07	0.356486	FALSE	45604487	45604969	-	-3652	upstream	Lj3g3v3776590.1	mRNA	Non-coding		ID=Lj3g3v3776590.1;Parent=Lj3g3v3776590;Name=Lj3g3v3776590.1;sequencetype=Non-coding;annotation=NoHit
20180309-Lj-allsets-LP_median_Root_direction_index_day005.hdf5	chr3	45608139	5.21495e-05	29	2.7785e-07	2.7785e-07	0.356486	FALSE	45605043	45607501	-	-3096	upstream	Lj3g3v3776600	gene	Protein coding	NA	ID=Lj3g3v3776600;Name=CUFF.46342;sequencetype=Protein coding
20180309-Lj-allsets-LP_median_Root_direction_index_day005.hdf5	chr3	45608139	5.21495e-05	29	2.7785e-07	2.7785e-07	0.356486	FALSE	45605043	45607501	-	-3096	upstream	Lj3g3v3776600.1	mRNA	Protein coding	glycosyltransferase GT18P15	ID=Lj3g3v3776600.1;Parent=Lj3g3v3776600;Name=Lj3g3v3776600.1;sequencetype=Protein coding;annotation=glycosyltransferase GT18P15 [Pueraria montana var. lobata] gi|319759272|gb|ADV71372.1|
20180309-Lj-allsets-LP_median_Root_direction_index_day005.hdf5	chr3	45543090	9.07967e-05	32	2.7785e-07	2.7785e-07	0.356486	FALSE	45542881	45552227	-	-209	in gene	Lj3g3v3755440	gene	Protein coding	NA	ID=Lj3g3v3755440;Name=CUFF.46331;sequencetype=Protein coding
20180309-Lj-allsets-LP_median_Root_direction_index_day005.hdf5	chr3	45543090	9.07967e-05	32	2.7785e-07	2.7785e-07	0.356486	FALSE	45542881	45552227	-	-209	in feature	Lj3g3v3755440.1	mRNA	Protein coding	PREDICTED: ran-binding protein 10-like	ID=Lj3g3v3755440.1;Parent=Lj3g3v3755440;Name=Lj3g3v3755440.1;sequencetype=Protein coding;annotation=PREDICTED: ran-binding protein 10-like [Glycine max] gi|356541828|ref|XP_003539374.1|
20180309-Lj-allsets-LP_median_Root_direction_index_day005.hdf5	chr3	45543090	9.07967e-05	32	2.7785e-07	2.7785e-07	0.356486	FALSE	45551201	45552227	-	8111	downstream	Lj3g3v3755440.2	mRNA	Protein coding	PREDICTED: ran-binding protein 10-like	ID=Lj3g3v3755440.2;Parent=Lj3g3v3755440;Name=Lj3g3v3755440.2;sequencetype=Protein coding;annotation=PREDICTED: ran-binding protein 10-like [Glycine max] gi|356541828|ref|XP_003539374.1|
20180309-Lj-allsets-LP_mean_Root_tortuosity_day004.hdf5	chr0	54375038	1.79819e-08	10	2.7785e-07	0.000466233	4.75866e-05	TRUE	54375427	54376266	-	389	downstream	Lj0g3v0121809.1	mRNA	Protein coding	Pentatricopeptide repeat-containing protein	ID=Lj0g3v0121809.1;Parent=Lj0g3v0121809;Name=Lj0g3v0121809.1;sequencetype=Protein coding;annotation=Pentatricopeptide repeat-containing protein [Medicago truncatula] gi|357508177|ref|XP_003624377.1|
20180309-Lj-allsets-LP_median_Root_width_40_day000.hdf5	chr0	55274112	2.44795e-08	12	2.7785e-07	0.000253677	4.98953e-05	TRUE	55274642	55275046	+	-530	upstream	Lj0g3v0123279	gene	Protein coding	NA	ID=Lj0g3v0123279;Name=CUFF.7389;sequencetype=Protein coding
20180309-Lj-allsets-LP_median_Root_width_60_day006.hdf5	chr0	5076683	2.67832e-05	16	2.7785e-07	2.7785e-07	0.65557	FALSE	5070945	5071779	-	-5738	upstream	Lj0g3v0013429	gene	Protein coding	NA	ID=Lj0g3v0013429;Name=CUFF.700;sequencetype=Protein coding
20180309-Lj-allsets-LP_median_Root_width_60_day006.hdf5	chr0	5076683	2.67832e-05	16	2.7785e-07	2.7785e-07	0.65557	FALSE	5070945	5071779	-	-5738	upstream	Lj0g3v0013429.1	mRNA	Protein coding	expansin	ID=Lj0g3v0013429.1;Parent=Lj0g3v0013429;Name=Lj0g3v0013429.1;sequencetype=Protein coding;annotation=expansin [Melilotus albus] gi|33324609|gb|AAQ08016.1|
20180309-Lj-allsets-LP_median_Root_width_60_day006.hdf5	chr4	38466532	3.59453e-05	44	2.7785e-07	2.7785e-07	0.65557	FALSE	38459937	38468406	-	-6595	in gene	Lj4g3v2881970	gene	Protein coding	NA	ID=Lj4g3v2881970;Name=CUFF.51804;sequencetype=Protein coding
20180309-Lj-allsets-LP_median_Root_width_60_day006.hdf5	chr4	38466532	3.59453e-05	44	2.7785e-07	2.7785e-07	0.65557	FALSE	38459937	38468406	-	-6595	in feature	Lj4g3v2881970.1	mRNA	Protein coding	Benzoyl coenzyme A benzyl alcohol benzoyl transferase	ID=Lj4g3v2881970.1;Parent=Lj4g3v2881970;Name=Lj4g3v2881970.1;sequencetype=Protein coding;annotation=Benzoyl coenzyme A benzyl alcohol benzoyl transferase [Medicago truncatula] gi|357512189|ref|XP_003626383.1|
20180309-Lj-allsets-LP_median_Root_width_40_day000.hdf5	chr0	55274112	2.44795e-08	12	2.7785e-07	0.000253677	4.98953e-05	TRUE	55274642	55275046	+	-530	upstream	Lj0g3v0123279.1	mRNA	Protein coding	F1L3.4	ID=Lj0g3v0123279.1;Parent=Lj0g3v0123279;Name=Lj0g3v0123279.1;sequencetype=Protein coding;annotation=F1L3.4 [Arabidopsis thaliana] gi|8778482|gb|AAF79490.1|AC022492_34
20180309-Lj-allsets-LP_median_Root_width_40_day000.hdf5	chr0	55274112	2.44795e-08	12	2.7785e-07	0.000253677	4.98953e-05	TRUE	55275235	55276312	+	-1123	upstream	Lj0g3v0123289	gene	Protein coding	NA	ID=Lj0g3v0123289;Name=CUFF.7390;sequencetype=Protein coding
20180309-Lj-allsets-LP_median_Root_width_40_day000.hdf5	chr0	55274112	2.44795e-08	12	2.7785e-07	0.000253677	4.98953e-05	TRUE	55275235	55279595	+	-1123	upstream	Lj0g3v0123289.2	mRNA	Protein coding	PREDICTED: ankyrin repeat-containing protein At3g12360-like	ID=Lj0g3v0123289.2;Parent=Lj0g3v0123289;Name=Lj0g3v0123289.2;sequencetype=Protein coding;annotation=PREDICTED: ankyrin repeat-containing protein At3g12360-like [Vitis vinifera] gi|225425076|ref|XP_002271486.1|
20180309-Lj-allsets-LP_median_Root_width_40_day000.hdf5	chr0	55274112	2.44795e-08	12	2.7785e-07	0.000253677	4.98953e-05	TRUE	55276896	55279595	+	-2784	upstream	Lj0g3v0123289.3	mRNA	Protein coding	PREDICTED: ankyrin repeat-containing protein At3g12360-like	ID=Lj0g3v0123289.3;Parent=Lj0g3v0123289;Name=Lj0g3v0123289.3;sequencetype=Protein coding;annotation=PREDICTED: ankyrin repeat-containing protein At3g12360-like [Glycine max] gi|356499291|ref|XP_003518475.1|
20180309-Lj-allsets-LP_median_Root_width_40_day000.hdf5	chr0	55274112	2.44795e-08	12	2.7785e-07	0.000253677	4.98953e-05	TRUE	55275235	55276312	+	-1123	upstream	Lj0g3v0123289.1	mRNA	Non-coding		ID=Lj0g3v0123289.1;Parent=Lj0g3v0123289;Name=Lj0g3v0123289.1;sequencetype=Non-coding;annotation=NoHit
20180309-Lj-allsets-LP_median_Root_width_20_day005.hdf5	chr1	61505577	2.93113e-08	10	2.7785e-07	5.946e-05	6.89741e-05	TRUE	61500927	61501406	+	4650	downstream	Lj1g3v5034690	gene	Non-coding	NA	ID=Lj1g3v5034690;Name=CUFF.33892;sequencetype=Non-coding
20180309-Lj-allsets-LP_median_Root_width_20_day005.hdf5	chr1	61505577	2.93113e-08	10	2.7785e-07	5.946e-05	6.89741e-05	TRUE	61500927	61501406	+	4650	downstream	Lj1g3v5034690.1	mRNA	Non-coding		ID=Lj1g3v5034690.1;Parent=Lj1g3v5034690;Name=Lj1g3v5034690.1;sequencetype=Non-coding;annotation=NoHit
20180309-Lj-allsets-LP_median_Root_width_20_day005.hdf5	chr1	61505577	2.93113e-08	10	2.7785e-07	5.946e-05	6.89741e-05	TRUE	61502981	61503655	+	2596	downstream	Lj1g3v5034700	gene	Protein coding	NA	ID=Lj1g3v5034700;Name=CUFF.33893;sequencetype=Protein coding
20180309-Lj-allsets-LP_median_Root_width_20_day005.hdf5	chr1	61505577	2.93113e-08	10	2.7785e-07	5.946e-05	6.89741e-05	TRUE	61502981	61503655	+	2596	downstream	Lj1g3v5034700.1	mRNA	Protein coding	predicted protein	ID=Lj1g3v5034700.1;Parent=Lj1g3v5034700;Name=Lj1g3v5034700.1;sequencetype=Protein coding;annotation=predicted protein [Chaetomium globosum CBS 148.51] gi|116205093|ref|XP_001228357.1|
20180309-Lj-allsets-LP_median_Root_width_20_day005.hdf5	chr1	61505577	2.93113e-08	10	2.7785e-07	5.946e-05	6.89741e-05	TRUE	61505486	61509988	+	91	in gene	Lj1g3v5034710	gene	Protein coding	NA	ID=Lj1g3v5034710;Name=CUFF.33897;sequencetype=Protein coding
20180309-Lj-allsets-LP_median_Root_width_20_day005.hdf5	chr1	61505577	2.93113e-08	10	2.7785e-07	5.946e-05	6.89741e-05	TRUE	61505486	61509988	+	91	in feature	Lj1g3v5034710.1	mRNA	Protein coding	Plant protein 1589 of Uncharacterized protein function isoform 1	ID=Lj1g3v5034710.1;Parent=Lj1g3v5034710;Name=Lj1g3v5034710.1;sequencetype=Protein coding;annotation=Plant protein 1589 of Uncharacterized protein function isoform 1 [Theobroma cacao] gi|508703833|gb|EOX95729.1|
20180309-Lj-allsets-LP_mean_Relative_root_growth_rate_day001-day002.hdf5	chr3	5771117	2.96107e-08	54	2.7785e-07	1.1114e-06	0.00401942	TRUE	5760793	5766172	+	10324	downstream	Lj3g3v0489450	gene	Protein coding	NA	ID=Lj3g3v0489450;Name=CUFF.40899;sequencetype=Protein coding
20180309-Lj-allsets-LP_mean_Relative_root_growth_rate_day001-day002.hdf5	chr3	5771117	2.96107e-08	54	2.7785e-07	1.1114e-06	0.00401942	TRUE	5760793	5766172	+	10324	downstream	Lj3g3v0489450.1	mRNA	Protein coding	PREDICTED: E3 ubiquitin ligase BIG BROTHER-like	ID=Lj3g3v0489450.1;Parent=Lj3g3v0489450;Name=Lj3g3v0489450.1;sequencetype=Protein coding;annotation=PREDICTED: E3 ubiquitin ligase BIG BROTHER-like [Cicer arietinum] gi|502157944|ref|XP_004510966.1|
20180309-Lj-allsets-LP_mean_Relative_root_growth_rate_day001-day002.hdf5	chr3	5771117	2.96107e-08	54	2.7785e-07	1.1114e-06	0.00401942	TRUE	5768871	5769778	-	-2246	upstream	Lj3g3v0489460	gene	Protein coding	NA	ID=Lj3g3v0489460;Name=CUFF.40900;sequencetype=Protein coding
20180309-Lj-allsets-LP_mean_Relative_root_growth_rate_day001-day002.hdf5	chr3	5771117	2.96107e-08	54	2.7785e-07	1.1114e-06	0.00401942	TRUE	5768871	5769778	-	-2246	upstream	Lj3g3v0489460.1	mRNA	Protein coding	F-box/WD repeat-containing protein 4	ID=Lj3g3v0489460.1;Parent=Lj3g3v0489460;Name=Lj3g3v0489460.1;sequencetype=Protein coding;annotation=F-box/WD repeat-containing protein 4 [Theobroma cacao] gi|508704799|gb|EOX96695.1|
20180309-Lj-allsets-LP_mean_Relative_root_growth_rate_day001-day002.hdf5	chr3	5771117	2.96107e-08	54	2.7785e-07	1.1114e-06	0.00401942	TRUE	5773369	5775792	-	2252	downstream	Lj3g3v0489470	gene	Non-coding	NA	ID=Lj3g3v0489470;Name=CUFF.40901;sequencetype=Non-coding
20180309-Lj-allsets-LP_mean_Relative_root_growth_rate_day001-day002.hdf5	chr3	5771117	2.96107e-08	54	2.7785e-07	1.1114e-06	0.00401942	TRUE	5773369	5775792	-	2252	downstream	Lj3g3v0489470.1	mRNA	Protein coding	unknown	ID=Lj3g3v0489470.1;Parent=Lj3g3v0489470;Name=Lj3g3v0489470.1;sequencetype=Protein coding;annotation=unknown [Lotus japonicus] gi|388491942|gb|AFK34037.1|
20180309-Lj-allsets-LP_mean_Relative_root_growth_rate_day001-day002.hdf5	chr3	5771117	2.96107e-08	54	2.7785e-07	1.1114e-06	0.00401942	TRUE	5773677	5775792	-	2560	downstream	Lj3g3v0489470.2	mRNA	Non-coding		ID=Lj3g3v0489470.2;Parent=Lj3g3v0489470;Name=Lj3g3v0489470.2;sequencetype=Non-coding;annotation=NoHit
20180309-Lj-allsets-LP_median_Root_width_20_day002.hdf5	chr1	33372107	3.28572e-08	27	2.7785e-07	6.94626e-06	0.00197092	TRUE	33367243	33367666	-	-4864	upstream	Lj1g3v2941840	gene	Non-coding	NA	ID=Lj1g3v2941840;Name=CUFF.29727;sequencetype=Non-coding
20180309-Lj-allsets-LP_median_Root_width_20_day002.hdf5	chr1	33372107	3.28572e-08	27	2.7785e-07	6.94626e-06	0.00197092	TRUE	33367243	33367666	-	-4864	upstream	Lj1g3v2941840.1	mRNA	Non-coding		ID=Lj1g3v2941840.1;Parent=Lj1g3v2941840;Name=Lj1g3v2941840.1;sequencetype=Non-coding;annotation=NoHit
20180309-Lj-allsets-LP_median_Root_width_20_day002.hdf5	chr1	33372107	3.28572e-08	27	2.7785e-07	6.94626e-06	0.00197092	TRUE	33368640	33368987	-	-3467	upstream	Lj1g3v2941850	gene	Non-coding	NA	ID=Lj1g3v2941850;Name=CUFF.29728;sequencetype=Non-coding
20180309-Lj-allsets-LP_median_Root_width_20_day002.hdf5	chr1	33372107	3.28572e-08	27	2.7785e-07	6.94626e-06	0.00197092	TRUE	33368640	33368987	-	-3467	upstream	Lj1g3v2941850.1	mRNA	Non-coding		ID=Lj1g3v2941850.1;Parent=Lj1g3v2941850;Name=Lj1g3v2941850.1;sequencetype=Non-coding;annotation=NoHit
20180309-Lj-allsets-LP_median_Root_width_20_day002.hdf5	chr1	33372107	3.28572e-08	27	2.7785e-07	6.94626e-06	0.00197092	TRUE	33372215	33373494	-	108	downstream	Lj1g3v2941860	gene	Non-coding	NA	ID=Lj1g3v2941860;Name=CUFF.29730;sequencetype=Non-coding
20180309-Lj-allsets-LP_median_Root_width_20_day002.hdf5	chr1	33372107	3.28572e-08	27	2.7785e-07	6.94626e-06	0.00197092	TRUE	33372215	33373494	-	108	downstream	Lj1g3v2941860.1	mRNA	Non-coding		ID=Lj1g3v2941860.1;Parent=Lj1g3v2941860;Name=Lj1g3v2941860.1;sequencetype=Non-coding;annotation=NoHit
20180309-Lj-allsets-LP_median_Root_width_20_day002.hdf5	chr1	33372107	3.28572e-08	27	2.7785e-07	6.94626e-06	0.00197092	TRUE	33376162	33376452	-	4055	downstream	Lj1g3v2941870	gene	Non-coding	NA	ID=Lj1g3v2941870;Name=CUFF.29732;sequencetype=Non-coding
20180309-Lj-allsets-LP_median_Root_width_20_day002.hdf5	chr1	33372107	3.28572e-08	27	2.7785e-07	6.94626e-06	0.00197092	TRUE	33376162	33376452	-	4055	downstream	Lj1g3v2941870.1	mRNA	Non-coding		ID=Lj1g3v2941870.1;Parent=Lj1g3v2941870;Name=Lj1g3v2941870.1;sequencetype=Non-coding;annotation=NoHit
20180309-Lj-allsets-LP_median_Root_horizontal_index_day003.hdf5	chr3	10034692	3.56899e-08	14	2.77877e-07	5.30744e-05	0.000715688	TRUE	10027777	10030299	+	6915	downstream	Lj3g3v0821320	gene	Protein coding	NA	ID=Lj3g3v0821320;Name=CUFF.41474;sequencetype=Protein coding
20180309-Lj-allsets-LP_median_Root_horizontal_index_day003.hdf5	chr3	10034692	3.56899e-08	14	2.77877e-07	5.30744e-05	0.000715688	TRUE	10027777	10030299	+	6915	downstream	Lj3g3v0821320.1	mRNA	Protein coding	PREDICTED: LOW QUALITY PROTEIN: scarecrow-like protein 3-like partial	ID=Lj3g3v0821320.1;Parent=Lj3g3v0821320;Name=Lj3g3v0821320.1;sequencetype=Protein coding;annotation=PREDICTED: LOW QUALITY PROTEIN: scarecrow-like protein 3-like partial [Glycine max] gi|356541516|ref|XP_003539221.1|
20180309-Lj-allsets-LP_median_Root_horizontal_index_day003.hdf5	chr3	10034692	3.56899e-08	14	2.77877e-07	5.30744e-05	0.000715688	TRUE	10032668	10032987	+	2024	downstream	Lj3g3v0821340	gene	Non-coding	NA	ID=Lj3g3v0821340;Name=NODE_77081_length_266_cov_15.511278.path2;sequencetype=Non-coding
20180309-Lj-allsets-LP_median_Root_horizontal_index_day003.hdf5	chr3	10034692	3.56899e-08	14	2.77877e-07	5.30744e-05	0.000715688	TRUE	10032668	10032987	+	2024	downstream	Lj3g3v0821340.1	mRNA	Non-coding		ID=Lj3g3v0821340.1;Parent=Lj3g3v0821340;Name=Lj3g3v0821340.1;sequencetype=Non-coding;annotation=NoHit
20180309-Lj-allsets-LP_median_Root_horizontal_index_day003.hdf5	chr3	10034692	3.56899e-08	14	2.77877e-07	5.30744e-05	0.000715688	TRUE	10027777	10030299	-	-6915	upstream	Lj3g3v0821310	gene	Non-coding	NA	ID=Lj3g3v0821310;Name=CUFF.41473;sequencetype=Non-coding
20180309-Lj-allsets-LP_median_Root_horizontal_index_day003.hdf5	chr3	10034692	3.56899e-08	14	2.77877e-07	5.30744e-05	0.000715688	TRUE	10027777	10030299	-	-6915	upstream	Lj3g3v0821310.1	mRNA	Non-coding		ID=Lj3g3v0821310.1;Parent=Lj3g3v0821310;Name=Lj3g3v0821310.1;sequencetype=Non-coding;annotation=NoHit
20180309-Lj-allsets-LP_median_Root_horizontal_index_day003.hdf5	chr3	10034692	3.56899e-08	14	2.77877e-07	5.30744e-05	0.000715688	TRUE	10030434	10031714	-	-4258	upstream	Lj3g3v0821330	gene	Protein coding	NA	ID=Lj3g3v0821330;Name=CUFF.41521;sequencetype=Protein coding
20180309-Lj-allsets-LP_median_Root_horizontal_index_day003.hdf5	chr3	10034692	3.56899e-08	14	2.77877e-07	5.30744e-05	0.000715688	TRUE	10030434	10031714	-	-4258	upstream	Lj3g3v0821330.1	mRNA	Protein coding	PREDICTED: disease resistance response protein 206-like	ID=Lj3g3v0821330.1;Parent=Lj3g3v0821330;Name=Lj3g3v0821330.1;sequencetype=Protein coding;annotation=PREDICTED: disease resistance response protein 206-like [Cicer arietinum] gi|502158728|ref|XP_004511259.1|
20180309-Lj-allsets-LP_median_Root_horizontal_index_day003.hdf5	chr3	10034692	3.56899e-08	14	2.77877e-07	5.30744e-05	0.000715688	TRUE	10033076	10033727	-	-1616	upstream	Lj3g3v0821350	gene	Non-coding	NA	ID=Lj3g3v0821350;Name=CUFF.41507;sequencetype=Non-coding
20180309-Lj-allsets-LP_median_Root_horizontal_index_day003.hdf5	chr3	10034692	3.56899e-08	14	2.77877e-07	5.30744e-05	0.000715688	TRUE	10033076	10033727	-	-1616	upstream	Lj3g3v0821350.1	mRNA	Non-coding		ID=Lj3g3v0821350.1;Parent=Lj3g3v0821350;Name=Lj3g3v0821350.1;sequencetype=Non-coding;annotation=NoHit
20180309-Lj-allsets-LP_median_Root_horizontal_index_day003.hdf5	chr3	10034692	3.56899e-08	14	2.77877e-07	5.30744e-05	0.000715688	TRUE	10037264	10037375	-	2572	downstream	Lj3g3v0821360	gene	Non-coding	NA	ID=Lj3g3v0821360;Name=NODE_27940_length_58_cov_487.551727.path5;sequencetype=Non-coding
20180309-Lj-allsets-LP_median_Root_horizontal_index_day003.hdf5	chr3	10034692	3.56899e-08	14	2.77877e-07	5.30744e-05	0.000715688	TRUE	10037264	10037375	-	2572	downstream	Lj3g3v0821360.1	mRNA	Non-coding		ID=Lj3g3v0821360.1;Parent=Lj3g3v0821360;Name=Lj3g3v0821360.1;sequencetype=Non-coding;annotation=NoHit
20180309-Lj-allsets-LP_median_Root_horizontal_index_day003.hdf5	chr3	10034692	3.56899e-08	14	2.77877e-07	5.30744e-05	0.000715688	TRUE	10037322	10037437	-	2630	downstream	Lj3g3v0821370	gene	Non-coding	NA	ID=Lj3g3v0821370;Name=NODE_27939_length_62_cov_145.951614.path4;sequencetype=Non-coding
20180309-Lj-allsets-LP_median_Root_horizontal_index_day003.hdf5	chr3	10034692	3.56899e-08	14	2.77877e-07	5.30744e-05	0.000715688	TRUE	10037322	10037437	-	2630	downstream	Lj3g3v0821370.1	mRNA	Non-coding		ID=Lj3g3v0821370.1;Parent=Lj3g3v0821370;Name=Lj3g3v0821370.1;sequencetype=Non-coding;annotation=NoHit
20180309-Lj-allsets-LP_median_Root_width_20_day003.hdf5	chr0	21556038	4.10017e-08	10	2.77877e-07	5.58532e-05	0.000560343	TRUE	21556363	21557239	+	-325	upstream	Lj0g3v0063479	gene	Non-coding	NA	ID=Lj0g3v0063479;Name=CUFF.2882;sequencetype=Non-coding
20180309-Lj-allsets-LP_median_Root_width_20_day003.hdf5	chr0	21556038	4.10017e-08	10	2.77877e-07	5.58532e-05	0.000560343	TRUE	21556363	21557239	+	-325	upstream	Lj0g3v0063479.1	mRNA	Non-coding		ID=Lj0g3v0063479.1;Parent=Lj0g3v0063479;Name=Lj0g3v0063479.1;sequencetype=Non-coding;annotation=NoHit
20180309-Lj-allsets-LP_median_Root_width_20_day003.hdf5	chr0	21556038	4.10017e-08	10	2.77877e-07	5.58532e-05	0.000560343	TRUE	21550422	21555728	-	-5616	upstream	Lj0g3v0063469	gene	Protein coding	NA	ID=Lj0g3v0063469;Name=CUFF.2885;sequencetype=Protein coding
20180309-Lj-allsets-LP_median_Root_width_20_day003.hdf5	chr0	21556038	4.10017e-08	10	2.77877e-07	5.58532e-05	0.000560343	TRUE	21550422	21555728	-	-5616	upstream	Lj0g3v0063469.1	mRNA	Protein coding	Uncharacterized protein TCM_015048	ID=Lj0g3v0063469.1;Parent=Lj0g3v0063469;Name=Lj0g3v0063469.1;sequencetype=Protein coding;annotation=Uncharacterized protein TCM_015048 [Theobroma cacao] gi|508775784|gb|EOY23040.1|
20180309-Lj-allsets-LP_median_Root_width_20_day003.hdf5	chr0	21556038	4.10017e-08	10	2.77877e-07	5.58532e-05	0.000560343	TRUE	21551480	21556086	-	-4558	in feature	Lj0g3v0063469.2	mRNA	Protein coding	Uncharacterized protein TCM_015048	ID=Lj0g3v0063469.2;Parent=Lj0g3v0063469;Name=Lj0g3v0063469.2;sequencetype=Protein coding;annotation=Uncharacterized protein TCM_015048 [Theobroma cacao] gi|508775784|gb|EOY23040.1|
20180309-Lj-allsets-LP_median_Root_width_20_day003.hdf5	chr0	21556038	4.10017e-08	10	2.77877e-07	5.58532e-05	0.000560343	TRUE	21551480	21555728	-	-4558	upstream	Lj0g3v0063469.3	mRNA	Protein coding	Uncharacterized protein TCM_015048	ID=Lj0g3v0063469.3;Parent=Lj0g3v0063469;Name=Lj0g3v0063469.3;sequencetype=Protein coding;annotation=Uncharacterized protein TCM_015048 [Theobroma cacao] gi|508775784|gb|EOY23040.1|
20180309-Lj-allsets-LP_median_Root_width_20_day003.hdf5	chr0	21551385	4.10017e-08	10	2.77877e-07	5.58532e-05	0.000560343	TRUE	21556363	21557239	+	-4978	upstream	Lj0g3v0063479	gene	Non-coding	NA	ID=Lj0g3v0063479;Name=CUFF.2882;sequencetype=Non-coding
20180309-Lj-allsets-LP_median_Root_width_20_day003.hdf5	chr0	21551385	4.10017e-08	10	2.77877e-07	5.58532e-05	0.000560343	TRUE	21556363	21557239	+	-4978	upstream	Lj0g3v0063479.1	mRNA	Non-coding		ID=Lj0g3v0063479.1;Parent=Lj0g3v0063479;Name=Lj0g3v0063479.1;sequencetype=Non-coding;annotation=NoHit
20180309-Lj-allsets-LP_median_Root_width_20_day003.hdf5	chr0	21551385	4.10017e-08	10	2.77877e-07	5.58532e-05	0.000560343	TRUE	21550422	21555728	-	-963	in gene	Lj0g3v0063469	gene	Protein coding	NA	ID=Lj0g3v0063469;Name=CUFF.2885;sequencetype=Protein coding
20180309-Lj-allsets-LP_median_Root_width_20_day003.hdf5	chr0	21551385	4.10017e-08	10	2.77877e-07	5.58532e-05	0.000560343	TRUE	21550422	21555728	-	-963	in feature	Lj0g3v0063469.1	mRNA	Protein coding	Uncharacterized protein TCM_015048	ID=Lj0g3v0063469.1;Parent=Lj0g3v0063469;Name=Lj0g3v0063469.1;sequencetype=Protein coding;annotation=Uncharacterized protein TCM_015048 [Theobroma cacao] gi|508775784|gb|EOY23040.1|
20180309-Lj-allsets-LP_median_Root_width_20_day003.hdf5	chr0	21551385	4.10017e-08	10	2.77877e-07	5.58532e-05	0.000560343	TRUE	21551480	21556086	-	95	downstream	Lj0g3v0063469.2	mRNA	Protein coding	Uncharacterized protein TCM_015048	ID=Lj0g3v0063469.2;Parent=Lj0g3v0063469;Name=Lj0g3v0063469.2;sequencetype=Protein coding;annotation=Uncharacterized protein TCM_015048 [Theobroma cacao] gi|508775784|gb|EOY23040.1|
20180309-Lj-allsets-LP_median_Root_width_20_day003.hdf5	chr0	21551385	4.10017e-08	10	2.77877e-07	5.58532e-05	0.000560343	TRUE	21551480	21555728	-	95	downstream	Lj0g3v0063469.3	mRNA	Protein coding	Uncharacterized protein TCM_015048	ID=Lj0g3v0063469.3;Parent=Lj0g3v0063469;Name=Lj0g3v0063469.3;sequencetype=Protein coding;annotation=Uncharacterized protein TCM_015048 [Theobroma cacao] gi|508775784|gb|EOY23040.1|
20180309-Lj-allsets-LP_median_Root_width_80_day002.hdf5	chr3	37240755	4.97622e-08	10	2.7785e-07	5.55701e-06	0.00239291	TRUE	37220495	37238714	+	20260	downstream	Lj3g3v2995730	gene	Protein coding	NA	ID=Lj3g3v2995730;Name=CUFF.45111;sequencetype=Protein coding
20180309-Lj-allsets-LP_median_Root_width_80_day002.hdf5	chr3	37240755	4.97622e-08	10	2.7785e-07	5.55701e-06	0.00239291	TRUE	37220495	37238714	+	20260	downstream	Lj3g3v2995730.1	mRNA	Protein coding	PREDICTED: fatty acyl-CoA reductase 3-like isoform 1	ID=Lj3g3v2995730.1;Parent=Lj3g3v2995730;Name=Lj3g3v2995730.1;sequencetype=Protein coding;annotation=PREDICTED: fatty acyl-CoA reductase 3-like isoform 1 [Glycine max] gi|356542728|ref|XP_003539817.1|
20180309-Lj-allsets-LP_median_Root_width_80_day002.hdf5	chr3	37240755	4.97622e-08	10	2.7785e-07	5.55701e-06	0.00239291	TRUE	37243120	37244998	-	2365	downstream	Lj3g3v2995740	gene	Non-coding	NA	ID=Lj3g3v2995740;Name=85405_g;sequencetype=Non-coding
20180309-Lj-allsets-LP_median_Average_root_width_day000.hdf5	chr2	36595193	6.64787e-05	19	2.7785e-07	5.55701e-05	0.0597394	FALSE	36584104	36602634	+	11089	in gene	Lj2g3v2771110	gene	Protein coding	NA	ID=Lj2g3v2771110;Name=CUFF.39304;sequencetype=Protein coding
20180309-Lj-allsets-LP_median_Average_root_width_day000.hdf5	chr2	36595193	6.64787e-05	19	2.7785e-07	5.55701e-05	0.0597394	FALSE	36584104	36602634	+	11089	in feature	Lj2g3v2771110.1	mRNA	Protein coding	PREDICTED: clathrin heavy chain 2-like	ID=Lj2g3v2771110.1;Parent=Lj2g3v2771110;Name=Lj2g3v2771110.1;sequencetype=Protein coding;annotation=PREDICTED: clathrin heavy chain 2-like [Cicer arietinum] gi|502097571|ref|XP_004491025.1|
20180309-Lj-allsets-LP_median_Root_width_80_day002.hdf5	chr3	37240755	4.97622e-08	10	2.7785e-07	5.55701e-06	0.00239291	TRUE	37243120	37244998	-	2365	downstream	Lj3g3v2995740.1	mRNA		NA	ID=Lj3g3v2995740.1;Name=Lj3g3v2995740.1;Parent=Lj3g3v2995740;Name=Lj3g3v2995740.1
20180309-Lj-allsets-LP_mean_Relative_root_growth_rate_avg.hdf5	chr3	657580	6.04817e-08	15	2.7785e-07	1.83381e-05	0.000687219	TRUE	650970	652696	+	6610	downstream	Lj3g3v0065540	gene	Protein coding	NA	ID=Lj3g3v0065540;Name=CUFF.40252;sequencetype=Protein coding
20180309-Lj-allsets-LP_mean_Relative_root_growth_rate_avg.hdf5	chr3	657580	6.04817e-08	15	2.7785e-07	1.83381e-05	0.000687219	TRUE	650970	652696	+	6610	downstream	Lj3g3v0065540.1	mRNA	Protein coding	DNA topoisomerase	ID=Lj3g3v0065540.1;Parent=Lj3g3v0065540;Name=Lj3g3v0065540.1;sequencetype=Protein coding;annotation=DNA topoisomerase [Enterococcus casseliflavus] gi|491379745|ref|WP_005237632.1|
20180309-Lj-allsets-LP_mean_Relative_root_growth_rate_avg.hdf5	chr3	657580	6.04817e-08	15	2.7785e-07	1.83381e-05	0.000687219	TRUE	656568	660174	-	-1012	in gene	Lj3g3v0065550	gene	Protein coding	NA	ID=Lj3g3v0065550;Name=CUFF.40268;sequencetype=Protein coding
20180309-Lj-allsets-LP_mean_Relative_root_growth_rate_avg.hdf5	chr3	657580	6.04817e-08	15	2.7785e-07	1.83381e-05	0.000687219	TRUE	656568	660174	-	-1012	in feature	Lj3g3v0065550.1	mRNA	Protein coding	Uncharacterized protein TCM_037003	ID=Lj3g3v0065550.1;Parent=Lj3g3v0065550;Name=Lj3g3v0065550.1;sequencetype=Protein coding;annotation=Uncharacterized protein TCM_037003 [Theobroma cacao] gi|508782229|gb|EOY29485.1|
20180309-Lj-allsets-LP_mean_Relative_root_growth_rate_avg.hdf5	chr3	657580	6.04817e-08	15	2.7785e-07	1.83381e-05	0.000687219	TRUE	656568	660174	-	-1012	in feature	Lj3g3v0065550.2	mRNA	Protein coding	Uncharacterized protein TCM_037003	ID=Lj3g3v0065550.2;Parent=Lj3g3v0065550;Name=Lj3g3v0065550.2;sequencetype=Protein coding;annotation=Uncharacterized protein TCM_037003 [Theobroma cacao] gi|508782229|gb|EOY29485.1|
20180309-Lj-allsets-LP_mean_Relative_root_growth_rate_avg.hdf5	chr3	657580	6.04817e-08	15	2.7785e-07	1.83381e-05	0.000687219	TRUE	656568	660150	-	-1012	in feature	Lj3g3v0065550.3	mRNA	Protein coding	Uncharacterized protein TCM_037003	ID=Lj3g3v0065550.3;Parent=Lj3g3v0065550;Name=Lj3g3v0065550.3;sequencetype=Protein coding;annotation=Uncharacterized protein TCM_037003 [Theobroma cacao] gi|508782229|gb|EOY29485.1|
20180309-Lj-allsets-LP_mean_Relative_root_growth_rate_avg.hdf5	chr3	657580	6.04817e-08	15	2.7785e-07	1.83381e-05	0.000687219	TRUE	662040	662943	-	4460	downstream	Lj3g3v0065560	gene	Protein coding	NA	ID=Lj3g3v0065560;Name=CUFF.40260;sequencetype=Protein coding
20180309-Lj-allsets-LP_mean_Relative_root_growth_rate_avg.hdf5	chr3	657580	6.04817e-08	15	2.7785e-07	1.83381e-05	0.000687219	TRUE	662040	662943	-	4460	downstream	Lj3g3v0065560.1	mRNA	Protein coding	Uncharacterized protein TCM_027159	ID=Lj3g3v0065560.1;Parent=Lj3g3v0065560;Name=Lj3g3v0065560.1;sequencetype=Protein coding;annotation=Uncharacterized protein TCM_027159 [Theobroma cacao] gi|508778543|gb|EOY25799.1|
20180309-Lj-allsets-LP_mean_Root_width_20_day004.hdf5	chr0	96015739	6.07782e-08	11	2.7785e-07	1.52818e-05	0.00135587	TRUE	NA	NA	NA	NA	NA	NA	NA	NA	NA	NA
20180309-Lj-allsets-LP_median_Relative_root_growth_rate_day001-day002.hdf5	chr3	5771117	6.20127e-08	54	2.7785e-07	5.55701e-07	0.0111594	TRUE	5760793	5766172	+	10324	downstream	Lj3g3v0489450	gene	Protein coding	NA	ID=Lj3g3v0489450;Name=CUFF.40899;sequencetype=Protein coding
20180309-Lj-allsets-LP_median_Relative_root_growth_rate_day001-day002.hdf5	chr3	5771117	6.20127e-08	54	2.7785e-07	5.55701e-07	0.0111594	TRUE	5760793	5766172	+	10324	downstream	Lj3g3v0489450.1	mRNA	Protein coding	PREDICTED: E3 ubiquitin ligase BIG BROTHER-like	ID=Lj3g3v0489450.1;Parent=Lj3g3v0489450;Name=Lj3g3v0489450.1;sequencetype=Protein coding;annotation=PREDICTED: E3 ubiquitin ligase BIG BROTHER-like [Cicer arietinum] gi|502157944|ref|XP_004510966.1|
20180309-Lj-allsets-LP_median_Relative_root_growth_rate_day001-day002.hdf5	chr3	5771117	6.20127e-08	54	2.7785e-07	5.55701e-07	0.0111594	TRUE	5768871	5769778	-	-2246	upstream	Lj3g3v0489460	gene	Protein coding	NA	ID=Lj3g3v0489460;Name=CUFF.40900;sequencetype=Protein coding
20180309-Lj-allsets-LP_median_Relative_root_growth_rate_day001-day002.hdf5	chr3	5771117	6.20127e-08	54	2.7785e-07	5.55701e-07	0.0111594	TRUE	5768871	5769778	-	-2246	upstream	Lj3g3v0489460.1	mRNA	Protein coding	F-box/WD repeat-containing protein 4	ID=Lj3g3v0489460.1;Parent=Lj3g3v0489460;Name=Lj3g3v0489460.1;sequencetype=Protein coding;annotation=F-box/WD repeat-containing protein 4 [Theobroma cacao] gi|508704799|gb|EOX96695.1|
20180309-Lj-allsets-LP_median_Relative_root_growth_rate_day001-day002.hdf5	chr3	5771117	6.20127e-08	54	2.7785e-07	5.55701e-07	0.0111594	TRUE	5773369	5775792	-	2252	downstream	Lj3g3v0489470	gene	Non-coding	NA	ID=Lj3g3v0489470;Name=CUFF.40901;sequencetype=Non-coding
20180309-Lj-allsets-LP_median_Relative_root_growth_rate_day001-day002.hdf5	chr3	5771117	6.20127e-08	54	2.7785e-07	5.55701e-07	0.0111594	TRUE	5773369	5775792	-	2252	downstream	Lj3g3v0489470.1	mRNA	Protein coding	unknown	ID=Lj3g3v0489470.1;Parent=Lj3g3v0489470;Name=Lj3g3v0489470.1;sequencetype=Protein coding;annotation=unknown [Lotus japonicus] gi|388491942|gb|AFK34037.1|
20180309-Lj-allsets-LP_median_Relative_root_growth_rate_day001-day002.hdf5	chr3	5771117	6.20127e-08	54	2.7785e-07	5.55701e-07	0.0111594	TRUE	5773677	5775792	-	2560	downstream	Lj3g3v0489470.2	mRNA	Non-coding		ID=Lj3g3v0489470.2;Parent=Lj3g3v0489470;Name=Lj3g3v0489470.2;sequencetype=Non-coding;annotation=NoHit
20180309-Lj-allsets-LP_median_Root_width_40_day000.hdf5	chr0	189632747	6.37173e-08	14	2.7785e-07	0.000253677	9.24687e-05	TRUE	189630425	189633046	+	2322	in gene	Lj0g3v0360049	gene	Protein coding	NA	ID=Lj0g3v0360049;Name=CUFF.24790;sequencetype=Protein coding
20180309-Lj-allsets-LP_median_Root_width_40_day000.hdf5	chr0	189632747	6.37173e-08	14	2.7785e-07	0.000253677	9.24687e-05	TRUE	189630425	189633046	+	2322	in feature	Lj0g3v0360049.1	mRNA	Protein coding	PREDICTED: auxin-induced protein 5NG4-like	ID=Lj0g3v0360049.1;Parent=Lj0g3v0360049;Name=Lj0g3v0360049.1;sequencetype=Protein coding;annotation=PREDICTED: auxin-induced protein 5NG4-like [Glycine max] gi|356515312|ref|XP_003526345.1|
20180309-Lj-allsets-LP_median_Root_width_40_day000.hdf5	chr0	189632747	6.37173e-08	14	2.7785e-07	0.000253677	9.24687e-05	TRUE	189636198	189641665	+	-3451	upstream	Lj0g3v0360079	gene	Protein coding	NA	ID=Lj0g3v0360079;Name=CUFF.24793;sequencetype=Protein coding
20180309-Lj-allsets-LP_median_Average_root_width_day000.hdf5	chr4	40304012	7.03781e-05	14	2.7785e-07	5.55701e-05	0.0597394	FALSE	40304715	40306026	+	-703	upstream	Lj4g3v3015030	gene	Non-coding	NA	ID=Lj4g3v3015030;Name=CUFF.52097;sequencetype=Non-coding
20180309-Lj-allsets-LP_median_Average_root_width_day000.hdf5	chr4	40304012	7.03781e-05	14	2.7785e-07	5.55701e-05	0.0597394	FALSE	40304715	40306026	+	-703	upstream	Lj4g3v3015030.1	mRNA	Non-coding		ID=Lj4g3v3015030.1;Parent=Lj4g3v3015030;Name=Lj4g3v3015030.1;sequencetype=Non-coding;annotation=NoHit
20180309-Lj-allsets-LP_median_Average_root_width_day000.hdf5	chr4	40304012	7.03781e-05	14	2.7785e-07	5.55701e-05	0.0597394	FALSE	40296573	40303908	-	-7439	upstream	Lj4g3v3015020	gene	Protein coding	NA	ID=Lj4g3v3015020;Name=CUFF.52119;sequencetype=Protein coding
20180309-Lj-allsets-LP_median_Average_root_width_day000.hdf5	chr4	40304012	7.03781e-05	14	2.7785e-07	5.55701e-05	0.0597394	FALSE	40296573	40303908	-	-7439	upstream	Lj4g3v3015020.1	mRNA	Protein coding	PREDICTED: biotin carboxylase 1 chloroplastic-like	ID=Lj4g3v3015020.1;Parent=Lj4g3v3015020;Name=Lj4g3v3015020.1;sequencetype=Protein coding;annotation=PREDICTED: biotin carboxylase 1 chloroplastic-like [Cicer arietinum] gi|502138858|ref|XP_004503555.1|
20180309-Lj-allsets-LP_median_Average_root_width_day000.hdf5	chr4	40304012	7.03781e-05	14	2.7785e-07	5.55701e-05	0.0597394	FALSE	40307356	40314831	-	3344	downstream	Lj4g3v3015040	gene	Protein coding	NA	ID=Lj4g3v3015040;Name=CUFF.52100;sequencetype=Protein coding
20180309-Lj-allsets-LP_median_Average_root_width_day000.hdf5	chr4	40304012	7.03781e-05	14	2.7785e-07	5.55701e-05	0.0597394	FALSE	40307356	40314831	-	3344	downstream	Lj4g3v3015040.1	mRNA	Protein coding	PREDICTED: superkiller viralicidic activity 2-like 2-like	ID=Lj4g3v3015040.1;Parent=Lj4g3v3015040;Name=Lj4g3v3015040.1;sequencetype=Protein coding;annotation=PREDICTED: superkiller viralicidic activity 2-like 2-like [Glycine max] gi|356523685|ref|XP_003530466.1|
20180309-Lj-allsets-LP_median_Average_root_width_day000.hdf5	chr4	40304012	7.03781e-05	14	2.7785e-07	5.55701e-05	0.0597394	FALSE	40307356	40313778	-	3344	downstream	Lj4g3v3015040.2	mRNA	Protein coding	PREDICTED: LOW QUALITY PROTEIN: superkiller viralicidic activity 2-like 2-like	ID=Lj4g3v3015040.2;Parent=Lj4g3v3015040;Name=Lj4g3v3015040.2;sequencetype=Protein coding;annotation=PREDICTED: LOW QUALITY PROTEIN: superkiller viralicidic activity 2-like 2-like [Glycine max] gi|356513235|ref|XP_003525319.1|
20180309-Lj-allsets-LP_median_Average_root_width_day000.hdf5	chr4	40149893	9.67147e-05	15	2.7785e-07	5.55701e-05	0.0716218	FALSE	40143191	40147405	-	-6702	upstream	Lj4g3v3014540	gene	Protein coding	NA	ID=Lj4g3v3014540;Name=CUFF.52110;sequencetype=Protein coding
20180309-Lj-allsets-LP_median_Average_root_width_day000.hdf5	chr4	40149893	9.67147e-05	15	2.7785e-07	5.55701e-05	0.0716218	FALSE	40143191	40147405	-	-6702	upstream	Lj4g3v3014540.1	mRNA	Protein coding	PREDICTED: WD repeat-containing protein 44-like	ID=Lj4g3v3014540.1;Parent=Lj4g3v3014540;Name=Lj4g3v3014540.1;sequencetype=Protein coding;annotation=PREDICTED: WD repeat-containing protein 44-like [Glycine max] gi|356527704|ref|XP_003532448.1|
20180309-Lj-allsets-LP_median_Average_root_width_day000.hdf5	chr4	40149893	9.67147e-05	15	2.7785e-07	5.55701e-05	0.0716218	FALSE	40145257	40147230	-	-4636	upstream	Lj4g3v3014540.2	mRNA	Protein coding	PREDICTED: WD repeat-containing protein 44-like	ID=Lj4g3v3014540.2;Parent=Lj4g3v3014540;Name=Lj4g3v3014540.2;sequencetype=Protein coding;annotation=PREDICTED: WD repeat-containing protein 44-like [Glycine max] gi|356527704|ref|XP_003532448.1|
20180309-Lj-allsets-LP_median_Average_root_width_day000.hdf5	chr4	40149893	9.67147e-05	15	2.7785e-07	5.55701e-05	0.0716218	FALSE	40149113	40149403	-	-780	upstream	Lj4g3v3014550	gene	Non-coding	NA	ID=Lj4g3v3014550;Name=CUFF.52069;sequencetype=Non-coding
20180309-Lj-allsets-LP_median_Average_root_width_day000.hdf5	chr4	40149893	9.67147e-05	15	2.7785e-07	5.55701e-05	0.0716218	FALSE	40149113	40149403	-	-780	upstream	Lj4g3v3014550.1	mRNA	Non-coding		ID=Lj4g3v3014550.1;Parent=Lj4g3v3014550;Name=Lj4g3v3014550.1;sequencetype=Non-coding;annotation=NoHit
20180309-Lj-allsets-LP_median_Average_root_width_day000.hdf5	chr4	40149893	9.67147e-05	15	2.7785e-07	5.55701e-05	0.0716218	FALSE	40151855	40152630	-	1962	downstream	Lj4g3v3014560	gene	Protein coding	NA	ID=Lj4g3v3014560;Name=CUFF.52070;sequencetype=Protein coding
20180309-Lj-allsets-LP_median_Average_root_width_day000.hdf5	chr4	40149893	9.67147e-05	15	2.7785e-07	5.55701e-05	0.0716218	FALSE	40151855	40152630	-	1962	downstream	Lj4g3v3014560.1	mRNA	Protein coding		ID=Lj4g3v3014560.1;Parent=Lj4g3v3014560;Name=Lj4g3v3014560.1;sequencetype=Protein coding;annotation=NoHit
20180309-Lj-allsets-LP_median_Root_width_40_day000.hdf5	chr0	189632747	6.37173e-08	14	2.7785e-07	0.000253677	9.24687e-05	TRUE	189636198	189641665	+	-3451	upstream	Lj0g3v0360079.1	mRNA	Protein coding	Uncharacterized protein isoform 1	ID=Lj0g3v0360079.1;Parent=Lj0g3v0360079;Name=Lj0g3v0360079.1;sequencetype=Protein coding;annotation=Uncharacterized protein isoform 1 [Theobroma cacao] gi|508720167|gb|EOY12064.1|
20180309-Lj-allsets-LP_median_Root_width_40_day000.hdf5	chr0	189632747	6.37173e-08	14	2.7785e-07	0.000253677	9.24687e-05	TRUE	189633310	189633508	-	563	downstream	Lj0g3v0360059	gene	Non-coding	NA	ID=Lj0g3v0360059;Name=NODE_75481_length_145_cov_41.020691.path1;sequencetype=Non-coding
20180309-Lj-allsets-LP_median_Root_width_40_day000.hdf5	chr0	189632747	6.37173e-08	14	2.7785e-07	0.000253677	9.24687e-05	TRUE	189633310	189633508	-	563	downstream	Lj0g3v0360059.1	mRNA	Non-coding		ID=Lj0g3v0360059.1;Parent=Lj0g3v0360059;Name=Lj0g3v0360059.1;sequencetype=Non-coding;annotation=NoHit
20180309-Lj-allsets-LP_median_Root_width_40_day000.hdf5	chr0	189632747	6.37173e-08	14	2.7785e-07	0.000253677	9.24687e-05	TRUE	189634383	189634619	-	1636	downstream	Lj0g3v0360069	gene	Protein coding	NA	ID=Lj0g3v0360069;Name=CUFF.24787;sequencetype=Protein coding
20180309-Lj-allsets-LP_median_Root_width_40_day000.hdf5	chr0	189632747	6.37173e-08	14	2.7785e-07	0.000253677	9.24687e-05	TRUE	189634383	189634619	-	1636	downstream	Lj0g3v0360069.1	mRNA	Protein coding	OSJNBa0059D20.5	ID=Lj0g3v0360069.1;Parent=Lj0g3v0360069;Name=Lj0g3v0360069.1;sequencetype=Protein coding;annotation=OSJNBa0059D20.5 [Oryza sativa Japonica Group] gi|38346033|emb|CAE01899.2|
20180309-Lj-allsets-LP_median_Root_width_40_day000.hdf5	chr0	189621382	6.37173e-08	14	2.7785e-07	0.000253677	9.24687e-05	TRUE	189617835	189617996	-	-3547	upstream	Lj0g3v0360019	gene	Non-coding	NA	ID=Lj0g3v0360019;Name=CUFF.24784;sequencetype=Non-coding
20180309-Lj-allsets-LP_median_Root_width_40_day000.hdf5	chr0	189621382	6.37173e-08	14	2.7785e-07	0.000253677	9.24687e-05	TRUE	189617835	189617996	-	-3547	upstream	Lj0g3v0360019.1	mRNA	Non-coding		ID=Lj0g3v0360019.1;Parent=Lj0g3v0360019;Name=Lj0g3v0360019.1;sequencetype=Non-coding;annotation=NoHit
20180309-Lj-allsets-LP_median_Root_width_40_day000.hdf5	chr0	189621382	6.37173e-08	14	2.7785e-07	0.000253677	9.24687e-05	TRUE	189619596	189620624	-	-1786	upstream	Lj0g3v0360029	gene	Protein coding	NA	ID=Lj0g3v0360029;Name=CUFF.24785;sequencetype=Protein coding
20180309-Lj-allsets-LP_median_Root_width_40_day000.hdf5	chr0	189621382	6.37173e-08	14	2.7785e-07	0.000253677	9.24687e-05	TRUE	189619596	189620624	-	-1786	upstream	Lj0g3v0360029.1	mRNA	Protein coding	hypothetical protein PGTG_17357	ID=Lj0g3v0360029.1;Parent=Lj0g3v0360029;Name=Lj0g3v0360029.1;sequencetype=Protein coding;annotation=hypothetical protein PGTG_17357 [Puccinia graminis f. sp. tritici CRL 75-36-700-3] gi|403177272|ref|XP_003335820.2|
20180309-Lj-allsets-LP_median_Root_width_40_day000.hdf5	chr0	189621382	6.37173e-08	14	2.7785e-07	0.000253677	9.24687e-05	TRUE	189621188	189621911	-	-194	in gene	Lj0g3v0360039	gene	Non-coding	NA	ID=Lj0g3v0360039;Name=CUFF.24786;sequencetype=Non-coding
20180309-Lj-allsets-LP_median_Root_width_40_day000.hdf5	chr0	189621382	6.37173e-08	14	2.7785e-07	0.000253677	9.24687e-05	TRUE	189621188	189621911	-	-194	in feature	Lj0g3v0360039.1	mRNA	Non-coding		ID=Lj0g3v0360039.1;Parent=Lj0g3v0360039;Name=Lj0g3v0360039.1;sequencetype=Non-coding;annotation=NoHit
20180309-Lj-allsets-LP_mean_Relative_root_growth_rate_day001-day002.hdf5	chr1	27223592	6.70078e-08	54	2.7785e-07	1.1114e-06	0.00401942	TRUE	27213345	27223358	-	-10247	upstream	Lj1g3v2312970	gene	Protein coding	NA	ID=Lj1g3v2312970;Name=CUFF.28856;sequencetype=Protein coding
20180309-Lj-allsets-LP_mean_Relative_root_growth_rate_day001-day002.hdf5	chr1	27223592	6.70078e-08	54	2.7785e-07	1.1114e-06	0.00401942	TRUE	27213345	27223358	-	-10247	upstream	Lj1g3v2312970.1	mRNA	Protein coding	PREDICTED: RNA polymerase II C-terminal domain phosphatase-like 2-like	ID=Lj1g3v2312970.1;Parent=Lj1g3v2312970;Name=Lj1g3v2312970.1;sequencetype=Protein coding;annotation=PREDICTED: RNA polymerase II C-terminal domain phosphatase-like 2-like [Glycine max] gi|356521002|ref|XP_003529147.1|
20180309-Lj-allsets-LP_mean_Relative_root_growth_rate_day001-day002.hdf5	chr1	27223592	6.70078e-08	54	2.7785e-07	1.1114e-06	0.00401942	TRUE	27213345	27223358	-	-10247	upstream	Lj1g3v2312970.2	mRNA	Protein coding	PREDICTED: RNA polymerase II C-terminal domain phosphatase-like 2-like	ID=Lj1g3v2312970.2;Parent=Lj1g3v2312970;Name=Lj1g3v2312970.2;sequencetype=Protein coding;annotation=PREDICTED: RNA polymerase II C-terminal domain phosphatase-like 2-like [Glycine max] gi|356521002|ref|XP_003529147.1|
20180309-Lj-allsets-LP_mean_Relative_root_growth_rate_day001-day002.hdf5	chr1	27223566	6.70078e-08	54	2.7785e-07	1.1114e-06	0.00401942	TRUE	27213345	27223358	-	-10221	upstream	Lj1g3v2312970	gene	Protein coding	NA	ID=Lj1g3v2312970;Name=CUFF.28856;sequencetype=Protein coding
20180309-Lj-allsets-LP_mean_Relative_root_growth_rate_day001-day002.hdf5	chr1	27223566	6.70078e-08	54	2.7785e-07	1.1114e-06	0.00401942	TRUE	27213345	27223358	-	-10221	upstream	Lj1g3v2312970.1	mRNA	Protein coding	PREDICTED: RNA polymerase II C-terminal domain phosphatase-like 2-like	ID=Lj1g3v2312970.1;Parent=Lj1g3v2312970;Name=Lj1g3v2312970.1;sequencetype=Protein coding;annotation=PREDICTED: RNA polymerase II C-terminal domain phosphatase-like 2-like [Glycine max] gi|356521002|ref|XP_003529147.1|
20180309-Lj-allsets-LP_mean_Relative_root_growth_rate_day001-day002.hdf5	chr1	27223566	6.70078e-08	54	2.7785e-07	1.1114e-06	0.00401942	TRUE	27213345	27223358	-	-10221	upstream	Lj1g3v2312970.2	mRNA	Protein coding	PREDICTED: RNA polymerase II C-terminal domain phosphatase-like 2-like	ID=Lj1g3v2312970.2;Parent=Lj1g3v2312970;Name=Lj1g3v2312970.2;sequencetype=Protein coding;annotation=PREDICTED: RNA polymerase II C-terminal domain phosphatase-like 2-like [Glycine max] gi|356521002|ref|XP_003529147.1|
20180309-Lj-allsets-LP_mean_Root_horizontal_index_day008.hdf5	chr1	5104016	8.71874e-08	10	2.7785e-07	2.2228e-06	0.00313793	TRUE	5095002	5099803	+	9014	downstream	Lj1g3v0414970	gene	repeat	NA	ID=Lj1g3v0414970;Name=CUFF.25774;sequencetype=repeat
20180309-Lj-allsets-LP_mean_Root_horizontal_index_day008.hdf5	chr1	5104016	8.71874e-08	10	2.7785e-07	2.2228e-06	0.00313793	TRUE	5095002	5099803	+	9014	downstream	Lj1g3v0414970.1	mRNA	repeat		ID=Lj1g3v0414970.1;Parent=Lj1g3v0414970;Name=Lj1g3v0414970.1;sequencetype=repeat;annotation=NoHit
20180309-Lj-allsets-LP_mean_Root_horizontal_index_day008.hdf5	chr1	5104016	8.71874e-08	10	2.7785e-07	2.2228e-06	0.00313793	TRUE	5095002	5099803	+	9014	downstream	Lj1g3v0414970.2	mRNA	repeat		ID=Lj1g3v0414970.2;Parent=Lj1g3v0414970;Name=Lj1g3v0414970.2;sequencetype=repeat;annotation=NoHit
20180309-Lj-allsets-LP_mean_Root_horizontal_index_day008.hdf5	chr1	5104016	8.71874e-08	10	2.7785e-07	2.2228e-06	0.00313793	TRUE	5095002	5100075	+	9014	downstream	Lj1g3v0414980	gene	repeat	NA	ID=Lj1g3v0414980;Name=CUFF.25775;sequencetype=repeat
20180309-Lj-allsets-LP_mean_Root_horizontal_index_day008.hdf5	chr1	5104016	8.71874e-08	10	2.7785e-07	2.2228e-06	0.00313793	TRUE	5095002	5100075	+	9014	downstream	Lj1g3v0414980.1	mRNA	repeat		ID=Lj1g3v0414980.1;Parent=Lj1g3v0414980;Name=Lj1g3v0414980.1;sequencetype=repeat;annotation=NoHit
20180309-Lj-allsets-LP_mean_Root_horizontal_index_day008.hdf5	chr1	5104016	8.71874e-08	10	2.7785e-07	2.2228e-06	0.00313793	TRUE	5103213	5104067	+	803	in gene	Lj1g3v0415000	gene	Protein coding	NA	ID=Lj1g3v0415000;Name=CUFF.25710;sequencetype=Protein coding
20180309-Lj-allsets-LP_mean_Root_horizontal_index_day008.hdf5	chr1	5104016	8.71874e-08	10	2.7785e-07	2.2228e-06	0.00313793	TRUE	5103213	5104067	+	803	in feature	Lj1g3v0415000.1	mRNA	Protein coding	Potassium transporter	ID=Lj1g3v0415000.1;Parent=Lj1g3v0415000;Name=Lj1g3v0415000.1;sequencetype=Protein coding;annotation=Potassium transporter [Medicago truncatula] gi|358347137|ref|XP_003637618.1|
20180309-Lj-allsets-LP_mean_Root_horizontal_index_day008.hdf5	chr1	5104016	8.71874e-08	10	2.7785e-07	2.2228e-06	0.00313793	TRUE	5104424	5105133	+	-408	upstream	Lj1g3v0415010	gene	Non-coding	NA	ID=Lj1g3v0415010;Name=CUFF.25711;sequencetype=Non-coding
20180309-Lj-allsets-LP_mean_Root_horizontal_index_day008.hdf5	chr1	5104016	8.71874e-08	10	2.7785e-07	2.2228e-06	0.00313793	TRUE	5104424	5105133	+	-408	upstream	Lj1g3v0415010.1	mRNA	Non-coding		ID=Lj1g3v0415010.1;Parent=Lj1g3v0415010;Name=Lj1g3v0415010.1;sequencetype=Non-coding;annotation=NoHit
20180309-Lj-allsets-LP_mean_Root_horizontal_index_day008.hdf5	chr1	5104016	8.71874e-08	10	2.7785e-07	2.2228e-06	0.00313793	TRUE	5105814	5106892	+	-1798	upstream	Lj1g3v0415020	gene	Protein coding	NA	ID=Lj1g3v0415020;Name=CUFF.25712;sequencetype=Protein coding
20180309-Lj-allsets-LP_mean_Root_horizontal_index_day008.hdf5	chr1	5104016	8.71874e-08	10	2.7785e-07	2.2228e-06	0.00313793	TRUE	5105814	5106892	+	-1798	upstream	Lj1g3v0415020.1	mRNA	Protein coding	PREDICTED: exosome complex exonuclease RRP46 homolog isoform X1	ID=Lj1g3v0415020.1;Parent=Lj1g3v0415020;Name=Lj1g3v0415020.1;sequencetype=Protein coding;annotation=PREDICTED: exosome complex exonuclease RRP46 homolog isoform X1 [Cicer arietinum] gi|502105061|ref|XP_004492714.1|
20180309-Lj-allsets-LP_mean_Root_horizontal_index_day008.hdf5	chr1	5104016	8.71874e-08	10	2.7785e-07	2.2228e-06	0.00313793	TRUE	5100480	5100998	-	-3536	upstream	Lj1g3v0414990	gene	Protein coding	NA	ID=Lj1g3v0414990;Name=gene.g29537.t1;sequencetype=Protein coding
20180309-Lj-allsets-LP_mean_Root_horizontal_index_day008.hdf5	chr1	5104016	8.71874e-08	10	2.7785e-07	2.2228e-06	0.00313793	TRUE	5100480	5100998	-	-3536	upstream	Lj1g3v0414990.1	mRNA		NA	ID=Lj1g3v0414990.1;Name=Lj1g3v0414990.1;Parent=Lj1g3v0414990;Name=Lj1g3v0414990.1
20180309-Lj-allsets-LP_mean_Root_horizontal_index_day008.hdf5	chr1	5104051	8.71874e-08	10	2.7785e-07	2.2228e-06	0.00313793	TRUE	5095002	5099803	+	9049	downstream	Lj1g3v0414970	gene	repeat	NA	ID=Lj1g3v0414970;Name=CUFF.25774;sequencetype=repeat
20180309-Lj-allsets-LP_mean_Root_horizontal_index_day008.hdf5	chr1	5104051	8.71874e-08	10	2.7785e-07	2.2228e-06	0.00313793	TRUE	5095002	5099803	+	9049	downstream	Lj1g3v0414970.1	mRNA	repeat		ID=Lj1g3v0414970.1;Parent=Lj1g3v0414970;Name=Lj1g3v0414970.1;sequencetype=repeat;annotation=NoHit
20180309-Lj-allsets-LP_mean_Root_horizontal_index_day008.hdf5	chr1	5104051	8.71874e-08	10	2.7785e-07	2.2228e-06	0.00313793	TRUE	5095002	5099803	+	9049	downstream	Lj1g3v0414970.2	mRNA	repeat		ID=Lj1g3v0414970.2;Parent=Lj1g3v0414970;Name=Lj1g3v0414970.2;sequencetype=repeat;annotation=NoHit
20180309-Lj-allsets-LP_mean_Root_horizontal_index_day008.hdf5	chr1	5104051	8.71874e-08	10	2.7785e-07	2.2228e-06	0.00313793	TRUE	5095002	5100075	+	9049	downstream	Lj1g3v0414980	gene	repeat	NA	ID=Lj1g3v0414980;Name=CUFF.25775;sequencetype=repeat
20180309-Lj-allsets-LP_mean_Root_horizontal_index_day008.hdf5	chr1	5104051	8.71874e-08	10	2.7785e-07	2.2228e-06	0.00313793	TRUE	5095002	5100075	+	9049	downstream	Lj1g3v0414980.1	mRNA	repeat		ID=Lj1g3v0414980.1;Parent=Lj1g3v0414980;Name=Lj1g3v0414980.1;sequencetype=repeat;annotation=NoHit
20180309-Lj-allsets-LP_mean_Root_horizontal_index_day008.hdf5	chr1	5104051	8.71874e-08	10	2.7785e-07	2.2228e-06	0.00313793	TRUE	5103213	5104067	+	838	in gene	Lj1g3v0415000	gene	Protein coding	NA	ID=Lj1g3v0415000;Name=CUFF.25710;sequencetype=Protein coding
20180309-Lj-allsets-LP_mean_Root_horizontal_index_day008.hdf5	chr1	5104051	8.71874e-08	10	2.7785e-07	2.2228e-06	0.00313793	TRUE	5103213	5104067	+	838	in feature	Lj1g3v0415000.1	mRNA	Protein coding	Potassium transporter	ID=Lj1g3v0415000.1;Parent=Lj1g3v0415000;Name=Lj1g3v0415000.1;sequencetype=Protein coding;annotation=Potassium transporter [Medicago truncatula] gi|358347137|ref|XP_003637618.1|
20180309-Lj-allsets-LP_mean_Root_horizontal_index_day008.hdf5	chr1	5104051	8.71874e-08	10	2.7785e-07	2.2228e-06	0.00313793	TRUE	5104424	5105133	+	-373	upstream	Lj1g3v0415010	gene	Non-coding	NA	ID=Lj1g3v0415010;Name=CUFF.25711;sequencetype=Non-coding
20180309-Lj-allsets-LP_mean_Root_horizontal_index_day008.hdf5	chr1	5104051	8.71874e-08	10	2.7785e-07	2.2228e-06	0.00313793	TRUE	5104424	5105133	+	-373	upstream	Lj1g3v0415010.1	mRNA	Non-coding		ID=Lj1g3v0415010.1;Parent=Lj1g3v0415010;Name=Lj1g3v0415010.1;sequencetype=Non-coding;annotation=NoHit
20180309-Lj-allsets-LP_mean_Root_horizontal_index_day008.hdf5	chr1	5104051	8.71874e-08	10	2.7785e-07	2.2228e-06	0.00313793	TRUE	5105814	5106892	+	-1763	upstream	Lj1g3v0415020	gene	Protein coding	NA	ID=Lj1g3v0415020;Name=CUFF.25712;sequencetype=Protein coding
20180309-Lj-allsets-LP_mean_Root_horizontal_index_day008.hdf5	chr1	5104051	8.71874e-08	10	2.7785e-07	2.2228e-06	0.00313793	TRUE	5105814	5106892	+	-1763	upstream	Lj1g3v0415020.1	mRNA	Protein coding	PREDICTED: exosome complex exonuclease RRP46 homolog isoform X1	ID=Lj1g3v0415020.1;Parent=Lj1g3v0415020;Name=Lj1g3v0415020.1;sequencetype=Protein coding;annotation=PREDICTED: exosome complex exonuclease RRP46 homolog isoform X1 [Cicer arietinum] gi|502105061|ref|XP_004492714.1|
20180309-Lj-allsets-LP_mean_Root_horizontal_index_day008.hdf5	chr1	5104051	8.71874e-08	10	2.7785e-07	2.2228e-06	0.00313793	TRUE	5100480	5100998	-	-3571	upstream	Lj1g3v0414990	gene	Protein coding	NA	ID=Lj1g3v0414990;Name=gene.g29537.t1;sequencetype=Protein coding
20180309-Lj-allsets-LP_mean_Root_horizontal_index_day008.hdf5	chr1	5104051	8.71874e-08	10	2.7785e-07	2.2228e-06	0.00313793	TRUE	5100480	5100998	-	-3571	upstream	Lj1g3v0414990.1	mRNA		NA	ID=Lj1g3v0414990.1;Name=Lj1g3v0414990.1;Parent=Lj1g3v0414990;Name=Lj1g3v0414990.1
20180309-Lj-allsets-LP_mean_Root_horizontal_index_day008.hdf5	chr1	5104078	8.71874e-08	10	2.7785e-07	2.2228e-06	0.00313793	TRUE	5095002	5099803	+	9076	downstream	Lj1g3v0414970	gene	repeat	NA	ID=Lj1g3v0414970;Name=CUFF.25774;sequencetype=repeat
20180309-Lj-allsets-LP_mean_Root_horizontal_index_day008.hdf5	chr1	5104078	8.71874e-08	10	2.7785e-07	2.2228e-06	0.00313793	TRUE	5095002	5099803	+	9076	downstream	Lj1g3v0414970.1	mRNA	repeat		ID=Lj1g3v0414970.1;Parent=Lj1g3v0414970;Name=Lj1g3v0414970.1;sequencetype=repeat;annotation=NoHit
20180309-Lj-allsets-LP_mean_Root_horizontal_index_day008.hdf5	chr1	5104078	8.71874e-08	10	2.7785e-07	2.2228e-06	0.00313793	TRUE	5095002	5099803	+	9076	downstream	Lj1g3v0414970.2	mRNA	repeat		ID=Lj1g3v0414970.2;Parent=Lj1g3v0414970;Name=Lj1g3v0414970.2;sequencetype=repeat;annotation=NoHit
20180309-Lj-allsets-LP_mean_Root_horizontal_index_day008.hdf5	chr1	5104078	8.71874e-08	10	2.7785e-07	2.2228e-06	0.00313793	TRUE	5095002	5100075	+	9076	downstream	Lj1g3v0414980	gene	repeat	NA	ID=Lj1g3v0414980;Name=CUFF.25775;sequencetype=repeat
20180309-Lj-allsets-LP_mean_Root_horizontal_index_day008.hdf5	chr1	5104078	8.71874e-08	10	2.7785e-07	2.2228e-06	0.00313793	TRUE	5095002	5100075	+	9076	downstream	Lj1g3v0414980.1	mRNA	repeat		ID=Lj1g3v0414980.1;Parent=Lj1g3v0414980;Name=Lj1g3v0414980.1;sequencetype=repeat;annotation=NoHit
20180309-Lj-allsets-LP_mean_Root_horizontal_index_day008.hdf5	chr1	5104078	8.71874e-08	10	2.7785e-07	2.2228e-06	0.00313793	TRUE	5103213	5104067	+	865	downstream	Lj1g3v0415000	gene	Protein coding	NA	ID=Lj1g3v0415000;Name=CUFF.25710;sequencetype=Protein coding
20180309-Lj-allsets-LP_mean_Root_horizontal_index_day008.hdf5	chr1	5104078	8.71874e-08	10	2.7785e-07	2.2228e-06	0.00313793	TRUE	5103213	5104067	+	865	downstream	Lj1g3v0415000.1	mRNA	Protein coding	Potassium transporter	ID=Lj1g3v0415000.1;Parent=Lj1g3v0415000;Name=Lj1g3v0415000.1;sequencetype=Protein coding;annotation=Potassium transporter [Medicago truncatula] gi|358347137|ref|XP_003637618.1|
20180309-Lj-allsets-LP_mean_Root_horizontal_index_day008.hdf5	chr1	5104078	8.71874e-08	10	2.7785e-07	2.2228e-06	0.00313793	TRUE	5104424	5105133	+	-346	upstream	Lj1g3v0415010	gene	Non-coding	NA	ID=Lj1g3v0415010;Name=CUFF.25711;sequencetype=Non-coding
20180309-Lj-allsets-LP_mean_Root_horizontal_index_day008.hdf5	chr1	5104078	8.71874e-08	10	2.7785e-07	2.2228e-06	0.00313793	TRUE	5104424	5105133	+	-346	upstream	Lj1g3v0415010.1	mRNA	Non-coding		ID=Lj1g3v0415010.1;Parent=Lj1g3v0415010;Name=Lj1g3v0415010.1;sequencetype=Non-coding;annotation=NoHit
20180309-Lj-allsets-LP_mean_Root_horizontal_index_day008.hdf5	chr1	5104078	8.71874e-08	10	2.7785e-07	2.2228e-06	0.00313793	TRUE	5105814	5106892	+	-1736	upstream	Lj1g3v0415020	gene	Protein coding	NA	ID=Lj1g3v0415020;Name=CUFF.25712;sequencetype=Protein coding
20180309-Lj-allsets-LP_mean_Root_horizontal_index_day008.hdf5	chr1	5104078	8.71874e-08	10	2.7785e-07	2.2228e-06	0.00313793	TRUE	5105814	5106892	+	-1736	upstream	Lj1g3v0415020.1	mRNA	Protein coding	PREDICTED: exosome complex exonuclease RRP46 homolog isoform X1	ID=Lj1g3v0415020.1;Parent=Lj1g3v0415020;Name=Lj1g3v0415020.1;sequencetype=Protein coding;annotation=PREDICTED: exosome complex exonuclease RRP46 homolog isoform X1 [Cicer arietinum] gi|502105061|ref|XP_004492714.1|
20180309-Lj-allsets-LP_mean_Root_horizontal_index_day008.hdf5	chr1	5104078	8.71874e-08	10	2.7785e-07	2.2228e-06	0.00313793	TRUE	5100480	5100998	-	-3598	upstream	Lj1g3v0414990	gene	Protein coding	NA	ID=Lj1g3v0414990;Name=gene.g29537.t1;sequencetype=Protein coding
20180309-Lj-allsets-LP_mean_Root_horizontal_index_day008.hdf5	chr1	5104078	8.71874e-08	10	2.7785e-07	2.2228e-06	0.00313793	TRUE	5100480	5100998	-	-3598	upstream	Lj1g3v0414990.1	mRNA		NA	ID=Lj1g3v0414990.1;Name=Lj1g3v0414990.1;Parent=Lj1g3v0414990;Name=Lj1g3v0414990.1
20180309-Lj-allsets-LP_mean_Root_horizontal_index_day008.hdf5	chr1	5104093	8.71874e-08	10	2.7785e-07	2.2228e-06	0.00313793	TRUE	5095002	5099803	+	9091	downstream	Lj1g3v0414970	gene	repeat	NA	ID=Lj1g3v0414970;Name=CUFF.25774;sequencetype=repeat
20180309-Lj-allsets-LP_mean_Root_horizontal_index_day008.hdf5	chr1	5104093	8.71874e-08	10	2.7785e-07	2.2228e-06	0.00313793	TRUE	5095002	5099803	+	9091	downstream	Lj1g3v0414970.1	mRNA	repeat		ID=Lj1g3v0414970.1;Parent=Lj1g3v0414970;Name=Lj1g3v0414970.1;sequencetype=repeat;annotation=NoHit
20180309-Lj-allsets-LP_mean_Root_horizontal_index_day008.hdf5	chr1	5104093	8.71874e-08	10	2.7785e-07	2.2228e-06	0.00313793	TRUE	5095002	5099803	+	9091	downstream	Lj1g3v0414970.2	mRNA	repeat		ID=Lj1g3v0414970.2;Parent=Lj1g3v0414970;Name=Lj1g3v0414970.2;sequencetype=repeat;annotation=NoHit
20180309-Lj-allsets-LP_mean_Root_horizontal_index_day008.hdf5	chr1	5104093	8.71874e-08	10	2.7785e-07	2.2228e-06	0.00313793	TRUE	5095002	5100075	+	9091	downstream	Lj1g3v0414980	gene	repeat	NA	ID=Lj1g3v0414980;Name=CUFF.25775;sequencetype=repeat
20180309-Lj-allsets-LP_mean_Root_width_80_day002.hdf5	chr0	65837061	3.43651e-05	12	2.7785e-07	1.38925e-05	0.0672185	FALSE	65832207	65832707	+	4854	downstream	Lj0g3v0142559	gene	Protein coding	NA	ID=Lj0g3v0142559;Name=gene.g10832.t1;sequencetype=Protein coding
20180309-Lj-allsets-LP_mean_Root_width_80_day002.hdf5	chr0	65837061	3.43651e-05	12	2.7785e-07	1.38925e-05	0.0672185	FALSE	65832207	65832707	+	4854	downstream	Lj0g3v0142559.1	mRNA	Protein coding	chromosome segregation protein SMC	ID=Lj0g3v0142559.1;Parent=Lj0g3v0142559;Name=Lj0g3v0142559.1;sequencetype=Protein coding;annotation=chromosome segregation protein SMC [Peptostreptococcus anaerobius] gi|488933492|ref|WP_002844567.1|
20180309-Lj-allsets-LP_mean_Root_width_80_day002.hdf5	chr0	65837061	3.43651e-05	12	2.7785e-07	1.38925e-05	0.0672185	FALSE	65841889	65847182	+	-4828	upstream	Lj0g3v0142579	gene	Protein coding	NA	ID=Lj0g3v0142579;Name=CUFF.8714;sequencetype=Protein coding
20180309-Lj-allsets-LP_mean_Root_width_80_day002.hdf5	chr0	65837061	3.43651e-05	12	2.7785e-07	1.38925e-05	0.0672185	FALSE	65841889	65847182	+	-4828	upstream	Lj0g3v0142579.1	mRNA	Protein coding	PREDICTED: RPM1-interacting protein 4-like isoform X3	ID=Lj0g3v0142579.1;Parent=Lj0g3v0142579;Name=Lj0g3v0142579.1;sequencetype=Protein coding;annotation=PREDICTED: RPM1-interacting protein 4-like isoform X3 [Cicer arietinum] gi|502177479|ref|XP_004516093.1|
20180309-Lj-allsets-LP_mean_Root_width_80_day002.hdf5	chr0	65837061	3.43651e-05	12	2.7785e-07	1.38925e-05	0.0672185	FALSE	65837346	65839952	-	285	downstream	Lj0g3v0142569	gene	Non-coding	NA	ID=Lj0g3v0142569;Name=18814_g;sequencetype=Non-coding
20180309-Lj-allsets-LP_mean_Root_width_80_day002.hdf5	chr0	65837061	3.43651e-05	12	2.7785e-07	1.38925e-05	0.0672185	FALSE	65837346	65839952	-	285	downstream	Lj0g3v0142569.1	mRNA	Non-coding		ID=Lj0g3v0142569.1;Parent=Lj0g3v0142569;Name=Lj0g3v0142569.1;sequencetype=Non-coding;annotation=NoHit
20180309-Lj-allsets-LP_mean_Root_width_80_day002.hdf5	chr0	94903798	3.68082e-05	14	2.7785e-07	1.38925e-05	0.0685159	FALSE	94894575	94898914	-	-9223	upstream	Lj0g3v0194509	gene	Protein coding	NA	ID=Lj0g3v0194509;Name=CUFF.12315;sequencetype=Protein coding
20180309-Lj-allsets-LP_mean_Root_width_80_day002.hdf5	chr0	94903798	3.68082e-05	14	2.7785e-07	1.38925e-05	0.0685159	FALSE	94894575	94898914	-	-9223	upstream	Lj0g3v0194509.1	mRNA	Protein coding	PREDICTED: F-box protein PP2-A12-like	ID=Lj0g3v0194509.1;Parent=Lj0g3v0194509;Name=Lj0g3v0194509.1;sequencetype=Protein coding;annotation=PREDICTED: F-box protein PP2-A12-like [Cicer arietinum] gi|502160000|ref|XP_004511601.1|
20180309-Lj-allsets-LP_mean_Root_width_80_day002.hdf5	chr0	94903798	3.68082e-05	14	2.7785e-07	1.38925e-05	0.0685159	FALSE	94898101	94898914	-	-5697	upstream	Lj0g3v0194509.2	mRNA	Protein coding	F-box family protein	ID=Lj0g3v0194509.2;Parent=Lj0g3v0194509;Name=Lj0g3v0194509.2;sequencetype=Protein coding;annotation=F-box family protein [Medicago truncatula] gi|357481719|ref|XP_003611145.1|
20180309-Lj-allsets-LP_mean_Root_width_80_day002.hdf5	chr0	94903798	3.68082e-05	14	2.7785e-07	1.38925e-05	0.0685159	FALSE	94900479	94900824	-	-3319	upstream	Lj0g3v0194519	gene	repeat	NA	ID=Lj0g3v0194519;Name=CUFF.12300;sequencetype=repeat
20180309-Lj-allsets-LP_mean_Root_width_80_day002.hdf5	chr0	94903798	3.68082e-05	14	2.7785e-07	1.38925e-05	0.0685159	FALSE	94900479	94900824	-	-3319	upstream	Lj0g3v0194519.1	mRNA	repeat		ID=Lj0g3v0194519.1;Parent=Lj0g3v0194519;Name=Lj0g3v0194519.1;sequencetype=repeat;annotation=NoHit
20180309-Lj-allsets-LP_mean_Root_width_80_day002.hdf5	chr0	94903798	3.68082e-05	14	2.7785e-07	1.38925e-05	0.0685159	FALSE	94903795	94904414	-	-3	in gene	Lj0g3v0194529	gene	Protein coding	NA	ID=Lj0g3v0194529;Name=CUFF.12306;sequencetype=Protein coding
20180309-Lj-allsets-LP_mean_Root_width_80_day002.hdf5	chr0	94903798	3.68082e-05	14	2.7785e-07	1.38925e-05	0.0685159	FALSE	94903795	94904414	-	-3	in feature	Lj0g3v0194529.1	mRNA	Protein coding	Unknown protein	ID=Lj0g3v0194529.1;Parent=Lj0g3v0194529;Name=Lj0g3v0194529.1;sequencetype=Protein coding;annotation=Unknown protein [Arabidopsis thaliana] gi|14596001|gb|AAK68728.1|
20180309-Lj-allsets-LP_mean_Root_width_80_day002.hdf5	chr0	34556099	7.36058e-05	18	2.7785e-07	1.38925e-05	0.0952919	FALSE	34556633	34556932	-	534	downstream	Lj0g3v0085919	gene	Non-coding	NA	ID=Lj0g3v0085919;Name=CUFF.4547;sequencetype=Non-coding
20180309-Lj-allsets-LP_mean_Root_width_80_day002.hdf5	chr0	34556099	7.36058e-05	18	2.7785e-07	1.38925e-05	0.0952919	FALSE	34556633	34556932	-	534	downstream	Lj0g3v0085919.1	mRNA	Non-coding		ID=Lj0g3v0085919.1;Parent=Lj0g3v0085919;Name=Lj0g3v0085919.1;sequencetype=Non-coding;annotation=NoHit
20180309-Lj-allsets-LP_mean_Root_width_80_day002.hdf5	chr0	34556099	7.36058e-05	18	2.7785e-07	1.38925e-05	0.0952919	FALSE	34559979	34560932	-	3880	downstream	Lj0g3v0085929	gene	repeat	NA	ID=Lj0g3v0085929;Name=gene.g6415.t1;sequencetype=repeat
20180309-Lj-allsets-LP_mean_Root_width_80_day002.hdf5	chr0	34556099	7.36058e-05	18	2.7785e-07	1.38925e-05	0.0952919	FALSE	34559979	34560932	-	3880	downstream	Lj0g3v0085929.1	mRNA		NA	ID=Lj0g3v0085929.1;Parent=Lj0g3v0085929;Name=Lj0g3v0085929.1
20180309-Lj-allsets-LP_mean_Root_horizontal_index_day008.hdf5	chr1	5104093	8.71874e-08	10	2.7785e-07	2.2228e-06	0.00313793	TRUE	5095002	5100075	+	9091	downstream	Lj1g3v0414980.1	mRNA	repeat		ID=Lj1g3v0414980.1;Parent=Lj1g3v0414980;Name=Lj1g3v0414980.1;sequencetype=repeat;annotation=NoHit
20180309-Lj-allsets-LP_mean_Root_horizontal_index_day008.hdf5	chr1	5104093	8.71874e-08	10	2.7785e-07	2.2228e-06	0.00313793	TRUE	5103213	5104067	+	880	downstream	Lj1g3v0415000	gene	Protein coding	NA	ID=Lj1g3v0415000;Name=CUFF.25710;sequencetype=Protein coding
20180309-Lj-allsets-LP_mean_Root_horizontal_index_day008.hdf5	chr1	5104093	8.71874e-08	10	2.7785e-07	2.2228e-06	0.00313793	TRUE	5103213	5104067	+	880	downstream	Lj1g3v0415000.1	mRNA	Protein coding	Potassium transporter	ID=Lj1g3v0415000.1;Parent=Lj1g3v0415000;Name=Lj1g3v0415000.1;sequencetype=Protein coding;annotation=Potassium transporter [Medicago truncatula] gi|358347137|ref|XP_003637618.1|
20180309-Lj-allsets-LP_mean_Root_horizontal_index_day008.hdf5	chr1	5104093	8.71874e-08	10	2.7785e-07	2.2228e-06	0.00313793	TRUE	5104424	5105133	+	-331	upstream	Lj1g3v0415010	gene	Non-coding	NA	ID=Lj1g3v0415010;Name=CUFF.25711;sequencetype=Non-coding
20180309-Lj-allsets-LP_mean_Root_horizontal_index_day008.hdf5	chr1	5104093	8.71874e-08	10	2.7785e-07	2.2228e-06	0.00313793	TRUE	5104424	5105133	+	-331	upstream	Lj1g3v0415010.1	mRNA	Non-coding		ID=Lj1g3v0415010.1;Parent=Lj1g3v0415010;Name=Lj1g3v0415010.1;sequencetype=Non-coding;annotation=NoHit
20180309-Lj-allsets-LP_mean_Root_horizontal_index_day008.hdf5	chr1	5104093	8.71874e-08	10	2.7785e-07	2.2228e-06	0.00313793	TRUE	5105814	5106892	+	-1721	upstream	Lj1g3v0415020	gene	Protein coding	NA	ID=Lj1g3v0415020;Name=CUFF.25712;sequencetype=Protein coding
20180309-Lj-allsets-LP_mean_Root_width_80_day002.hdf5	chr2	39369291	2.48694e-05	11	2.7785e-07	1.38925e-05	0.0526509	FALSE	39365815	39366255	+	3476	downstream	Lj2g3v3058570	gene	Non-coding	NA	ID=Lj2g3v3058570;Name=CUFF.39654;sequencetype=Non-coding
20180309-Lj-allsets-LP_mean_Root_width_80_day002.hdf5	chr2	39369291	2.48694e-05	11	2.7785e-07	1.38925e-05	0.0526509	FALSE	39365815	39366255	+	3476	downstream	Lj2g3v3058570.1	mRNA	Non-coding		ID=Lj2g3v3058570.1;Parent=Lj2g3v3058570;Name=Lj2g3v3058570.1;sequencetype=Non-coding;annotation=NoHit
20180309-Lj-allsets-LP_mean_Root_width_80_day002.hdf5	chr2	39369291	2.48694e-05	11	2.7785e-07	1.38925e-05	0.0526509	FALSE	39368988	39369174	+	303	downstream	Lj2g3v3058580	gene	Non-coding	NA	ID=Lj2g3v3058580;Name=CUFF.39655;sequencetype=Non-coding
20180309-Lj-allsets-LP_mean_Root_width_80_day002.hdf5	chr2	39369291	2.48694e-05	11	2.7785e-07	1.38925e-05	0.0526509	FALSE	39368988	39369174	+	303	downstream	Lj2g3v3058580.1	mRNA	Non-coding		ID=Lj2g3v3058580.1;Parent=Lj2g3v3058580;Name=Lj2g3v3058580.1;sequencetype=Non-coding;annotation=NoHit
20180309-Lj-allsets-LP_mean_Root_width_80_day002.hdf5	chr2	39369291	2.48694e-05	11	2.7785e-07	1.38925e-05	0.0526509	FALSE	39365476	39365758	-	-3815	upstream	Lj2g3v3058560	gene	Non-coding	NA	ID=Lj2g3v3058560;Name=CUFF.39653;sequencetype=Non-coding
20180309-Lj-allsets-LP_mean_Root_width_80_day002.hdf5	chr2	39369291	2.48694e-05	11	2.7785e-07	1.38925e-05	0.0526509	FALSE	39365476	39365758	-	-3815	upstream	Lj2g3v3058560.1	mRNA	Non-coding		ID=Lj2g3v3058560.1;Parent=Lj2g3v3058560;Name=Lj2g3v3058560.1;sequencetype=Non-coding;annotation=NoHit
20180309-Lj-allsets-LP_mean_Root_width_80_day002.hdf5	chr2	39369291	2.48694e-05	11	2.7785e-07	1.38925e-05	0.0526509	FALSE	39369594	39375372	-	303	downstream	Lj2g3v3058590	gene	Protein coding	NA	ID=Lj2g3v3058590;Name=CUFF.39661;sequencetype=Protein coding
20180309-Lj-allsets-LP_mean_Root_width_80_day002.hdf5	chr2	39369291	2.48694e-05	11	2.7785e-07	1.38925e-05	0.0526509	FALSE	39369594	39375372	-	303	downstream	Lj2g3v3058590.1	mRNA	Protein coding	PREDICTED: leucine-rich repeat receptor-like serine/threonine-protein kinase BAM3-like	ID=Lj2g3v3058590.1;Parent=Lj2g3v3058590;Name=Lj2g3v3058590.1;sequencetype=Protein coding;annotation=PREDICTED: leucine-rich repeat receptor-like serine/threonine-protein kinase BAM3-like [Glycine max] gi|356553634|ref|XP_003545159.1|
20180309-Lj-allsets-LP_mean_Root_horizontal_index_day008.hdf5	chr1	5104093	8.71874e-08	10	2.7785e-07	2.2228e-06	0.00313793	TRUE	5105814	5106892	+	-1721	upstream	Lj1g3v0415020.1	mRNA	Protein coding	PREDICTED: exosome complex exonuclease RRP46 homolog isoform X1	ID=Lj1g3v0415020.1;Parent=Lj1g3v0415020;Name=Lj1g3v0415020.1;sequencetype=Protein coding;annotation=PREDICTED: exosome complex exonuclease RRP46 homolog isoform X1 [Cicer arietinum] gi|502105061|ref|XP_004492714.1|
20180309-Lj-allsets-LP_mean_Root_horizontal_index_day008.hdf5	chr1	5104093	8.71874e-08	10	2.7785e-07	2.2228e-06	0.00313793	TRUE	5100480	5100998	-	-3613	upstream	Lj1g3v0414990	gene	Protein coding	NA	ID=Lj1g3v0414990;Name=gene.g29537.t1;sequencetype=Protein coding
20180309-Lj-allsets-LP_mean_Root_horizontal_index_day008.hdf5	chr1	5104093	8.71874e-08	10	2.7785e-07	2.2228e-06	0.00313793	TRUE	5100480	5100998	-	-3613	upstream	Lj1g3v0414990.1	mRNA		NA	ID=Lj1g3v0414990.1;Name=Lj1g3v0414990.1;Parent=Lj1g3v0414990;Name=Lj1g3v0414990.1
20180309-Lj-allsets-LP_mean_Root_horizontal_index_day008.hdf5	chr1	5104337	8.71874e-08	10	2.7785e-07	2.2228e-06	0.00313793	TRUE	5095002	5099803	+	9335	downstream	Lj1g3v0414970	gene	repeat	NA	ID=Lj1g3v0414970;Name=CUFF.25774;sequencetype=repeat
20180309-Lj-allsets-LP_mean_Root_horizontal_index_day008.hdf5	chr1	5104337	8.71874e-08	10	2.7785e-07	2.2228e-06	0.00313793	TRUE	5095002	5099803	+	9335	downstream	Lj1g3v0414970.1	mRNA	repeat		ID=Lj1g3v0414970.1;Parent=Lj1g3v0414970;Name=Lj1g3v0414970.1;sequencetype=repeat;annotation=NoHit
20180309-Lj-allsets-LP_mean_Root_horizontal_index_day008.hdf5	chr1	5104337	8.71874e-08	10	2.7785e-07	2.2228e-06	0.00313793	TRUE	5095002	5099803	+	9335	downstream	Lj1g3v0414970.2	mRNA	repeat		ID=Lj1g3v0414970.2;Parent=Lj1g3v0414970;Name=Lj1g3v0414970.2;sequencetype=repeat;annotation=NoHit
20180309-Lj-allsets-LP_mean_Root_horizontal_index_day008.hdf5	chr1	5104337	8.71874e-08	10	2.7785e-07	2.2228e-06	0.00313793	TRUE	5095002	5100075	+	9335	downstream	Lj1g3v0414980	gene	repeat	NA	ID=Lj1g3v0414980;Name=CUFF.25775;sequencetype=repeat
20180309-Lj-allsets-LP_mean_Root_horizontal_index_day008.hdf5	chr1	5104337	8.71874e-08	10	2.7785e-07	2.2228e-06	0.00313793	TRUE	5095002	5100075	+	9335	downstream	Lj1g3v0414980.1	mRNA	repeat		ID=Lj1g3v0414980.1;Parent=Lj1g3v0414980;Name=Lj1g3v0414980.1;sequencetype=repeat;annotation=NoHit
20180309-Lj-allsets-LP_mean_Root_horizontal_index_day008.hdf5	chr1	5104337	8.71874e-08	10	2.7785e-07	2.2228e-06	0.00313793	TRUE	5103213	5104067	+	1124	downstream	Lj1g3v0415000	gene	Protein coding	NA	ID=Lj1g3v0415000;Name=CUFF.25710;sequencetype=Protein coding
20180309-Lj-allsets-LP_mean_Root_horizontal_index_day008.hdf5	chr1	5104337	8.71874e-08	10	2.7785e-07	2.2228e-06	0.00313793	TRUE	5103213	5104067	+	1124	downstream	Lj1g3v0415000.1	mRNA	Protein coding	Potassium transporter	ID=Lj1g3v0415000.1;Parent=Lj1g3v0415000;Name=Lj1g3v0415000.1;sequencetype=Protein coding;annotation=Potassium transporter [Medicago truncatula] gi|358347137|ref|XP_003637618.1|
20180309-Lj-allsets-LP_mean_Root_horizontal_index_day008.hdf5	chr1	5104337	8.71874e-08	10	2.7785e-07	2.2228e-06	0.00313793	TRUE	5104424	5105133	+	-87	upstream	Lj1g3v0415010	gene	Non-coding	NA	ID=Lj1g3v0415010;Name=CUFF.25711;sequencetype=Non-coding
20180309-Lj-allsets-LP_mean_Root_horizontal_index_day008.hdf5	chr1	5104337	8.71874e-08	10	2.7785e-07	2.2228e-06	0.00313793	TRUE	5104424	5105133	+	-87	upstream	Lj1g3v0415010.1	mRNA	Non-coding		ID=Lj1g3v0415010.1;Parent=Lj1g3v0415010;Name=Lj1g3v0415010.1;sequencetype=Non-coding;annotation=NoHit
20180309-Lj-allsets-LP_mean_Root_horizontal_index_day008.hdf5	chr1	5104337	8.71874e-08	10	2.7785e-07	2.2228e-06	0.00313793	TRUE	5105814	5106892	+	-1477	upstream	Lj1g3v0415020	gene	Protein coding	NA	ID=Lj1g3v0415020;Name=CUFF.25712;sequencetype=Protein coding
20180309-Lj-allsets-LP_mean_Root_horizontal_index_day008.hdf5	chr1	5104337	8.71874e-08	10	2.7785e-07	2.2228e-06	0.00313793	TRUE	5105814	5106892	+	-1477	upstream	Lj1g3v0415020.1	mRNA	Protein coding	PREDICTED: exosome complex exonuclease RRP46 homolog isoform X1	ID=Lj1g3v0415020.1;Parent=Lj1g3v0415020;Name=Lj1g3v0415020.1;sequencetype=Protein coding;annotation=PREDICTED: exosome complex exonuclease RRP46 homolog isoform X1 [Cicer arietinum] gi|502105061|ref|XP_004492714.1|
20180309-Lj-allsets-LP_mean_Root_horizontal_index_day008.hdf5	chr1	5104337	8.71874e-08	10	2.7785e-07	2.2228e-06	0.00313793	TRUE	5100480	5100998	-	-3857	upstream	Lj1g3v0414990	gene	Protein coding	NA	ID=Lj1g3v0414990;Name=gene.g29537.t1;sequencetype=Protein coding
20180309-Lj-allsets-LP_mean_Root_horizontal_index_day008.hdf5	chr1	5104337	8.71874e-08	10	2.7785e-07	2.2228e-06	0.00313793	TRUE	5100480	5100998	-	-3857	upstream	Lj1g3v0414990.1	mRNA		NA	ID=Lj1g3v0414990.1;Name=Lj1g3v0414990.1;Parent=Lj1g3v0414990;Name=Lj1g3v0414990.1
20180309-Lj-allsets-LP_median_Relative_root_growth_rate_day002-day003.hdf5	chr0	160681004	1.64254e-05	38	2.77877e-07	2.77877e-07	0.0718876	FALSE	NA	NA	NA	NA	NA	NA	NA	NA	NA	NA
20180309-Lj-allsets-LP_median_Relative_root_growth_rate_day002-day003.hdf5	chr0	160679646	1.64254e-05	38	2.77877e-07	2.77877e-07	0.0718876	FALSE	NA	NA	NA	NA	NA	NA	NA	NA	NA	NA
20180309-Lj-allsets-LP_median_Relative_root_growth_rate_day002-day003.hdf5	chr0	119886960	1.65775e-05	10	2.77877e-07	2.77877e-07	0.0718876	FALSE	119888499	119888927	+	-1539	upstream	Lj0g3v0231219	gene	Non-coding	NA	ID=Lj0g3v0231219;Name=CUFF.15121;sequencetype=Non-coding
20180309-Lj-allsets-LP_median_Relative_root_growth_rate_day002-day003.hdf5	chr0	119886960	1.65775e-05	10	2.77877e-07	2.77877e-07	0.0718876	FALSE	119888499	119888927	+	-1539	upstream	Lj0g3v0231219.1	mRNA	Non-coding		ID=Lj0g3v0231219.1;Parent=Lj0g3v0231219;Name=Lj0g3v0231219.1;sequencetype=Non-coding;annotation=NoHit
20180309-Lj-allsets-LP_median_Relative_root_growth_rate_day002-day003.hdf5	chr0	119886960	1.65775e-05	10	2.77877e-07	2.77877e-07	0.0718876	FALSE	119890495	119891573	+	-3535	upstream	Lj0g3v0231229	gene	Protein coding	NA	ID=Lj0g3v0231229;Name=CUFF.15124;sequencetype=Protein coding
20180309-Lj-allsets-LP_median_Relative_root_growth_rate_day002-day003.hdf5	chr0	119886960	1.65775e-05	10	2.77877e-07	2.77877e-07	0.0718876	FALSE	119890495	119891573	+	-3535	upstream	Lj0g3v0231229.1	mRNA	Protein coding	PREDICTED: protein SENSITIVE TO PROTON RHIZOTOXICITY 1-like isoform X2	ID=Lj0g3v0231229.1;Parent=Lj0g3v0231229;Name=Lj0g3v0231229.1;sequencetype=Protein coding;annotation=PREDICTED: protein SENSITIVE TO PROTON RHIZOTOXICITY 1-like isoform X2 [Cicer arietinum] gi|502135682|ref|XP_004502417.1|
20180309-Lj-allsets-LP_median_Relative_root_growth_rate_day002-day003.hdf5	chr0	119742775	2.10592e-05	54	2.77877e-07	2.77877e-07	0.0861207	FALSE	119738620	119739930	+	4155	downstream	Lj0g3v0230979	gene	Protein coding	NA	ID=Lj0g3v0230979;Name=CUFF.15108;sequencetype=Protein coding
20180309-Lj-allsets-LP_median_Relative_root_growth_rate_day002-day003.hdf5	chr0	119742775	2.10592e-05	54	2.77877e-07	2.77877e-07	0.0861207	FALSE	119738620	119739930	+	4155	downstream	Lj0g3v0230979.1	mRNA	Protein coding	HlyD family type I secretion membrane fusion protein	ID=Lj0g3v0230979.1;Parent=Lj0g3v0230979;Name=Lj0g3v0230979.1;sequencetype=Protein coding;annotation=HlyD family type I secretion membrane fusion protein [Marinomonas sp. MWYL1] gi|152994821|ref|YP_001339656.1|
20180309-Lj-allsets-LP_median_Relative_root_growth_rate_day002-day003.hdf5	chr0	119742775	2.10592e-05	54	2.77877e-07	2.77877e-07	0.0861207	FALSE	119738620	119741095	+	4155	downstream	Lj0g3v0230979.2	mRNA	Protein coding	HlyD family type I secretion membrane fusion protein	ID=Lj0g3v0230979.2;Parent=Lj0g3v0230979;Name=Lj0g3v0230979.2;sequencetype=Protein coding;annotation=HlyD family type I secretion membrane fusion protein [Marinomonas sp. MWYL1] gi|152994821|ref|YP_001339656.1|
20180309-Lj-allsets-LP_median_Relative_root_growth_rate_day002-day003.hdf5	chr0	119742775	2.10592e-05	54	2.77877e-07	2.77877e-07	0.0861207	FALSE	119738620	119741154	+	4155	downstream	Lj0g3v0230979.3	mRNA	Protein coding	HlyD family type I secretion membrane fusion protein	ID=Lj0g3v0230979.3;Parent=Lj0g3v0230979;Name=Lj0g3v0230979.3;sequencetype=Protein coding;annotation=HlyD family type I secretion membrane fusion protein [Marinomonas sp. MWYL1] gi|152994821|ref|YP_001339656.1|
20180309-Lj-allsets-LP_median_Relative_root_growth_rate_day002-day003.hdf5	chr0	119742775	2.10592e-05	54	2.77877e-07	2.77877e-07	0.0861207	FALSE	119742167	119742553	+	608	downstream	Lj0g3v0230989	gene	Protein coding	NA	ID=Lj0g3v0230989;Name=CUFF.15098;sequencetype=Protein coding
20180309-Lj-allsets-LP_median_Relative_root_growth_rate_day002-day003.hdf5	chr0	119742775	2.10592e-05	54	2.77877e-07	2.77877e-07	0.0861207	FALSE	119742167	119742553	+	608	downstream	Lj0g3v0230989.1	mRNA	Protein coding	PREDICTED: pentatricopeptide repeat-containing protein At1g20300 mitochondrial-like	ID=Lj0g3v0230989.1;Parent=Lj0g3v0230989;Name=Lj0g3v0230989.1;sequencetype=Protein coding;annotation=PREDICTED: pentatricopeptide repeat-containing protein At1g20300 mitochondrial-like [Cicer arietinum] gi|502131219|ref|XP_004500913.1|
20180309-Lj-allsets-LP_median_Relative_root_growth_rate_day002-day003.hdf5	chr0	119742775	2.10592e-05	54	2.77877e-07	2.77877e-07	0.0861207	FALSE	119742910	119743477	+	-135	upstream	Lj0g3v0230999	gene	Non-coding	NA	ID=Lj0g3v0230999;Name=CUFF.15099;sequencetype=Non-coding
20180309-Lj-allsets-LP_median_Relative_root_growth_rate_day002-day003.hdf5	chr0	119742775	2.10592e-05	54	2.77877e-07	2.77877e-07	0.0861207	FALSE	119742910	119743477	+	-135	upstream	Lj0g3v0230999.1	mRNA	Non-coding		ID=Lj0g3v0230999.1;Parent=Lj0g3v0230999;Name=Lj0g3v0230999.1;sequencetype=Non-coding;annotation=NoHit
20180309-Lj-allsets-LP_median_Relative_root_growth_rate_day002-day003.hdf5	chr0	178991867	3.53642e-05	39	2.77877e-07	2.77877e-07	0.110325	FALSE	178991625	178992274	+	242	in gene	Lj0g3v0341539	gene	Non-coding	NA	ID=Lj0g3v0341539;Name=CUFF.23392;sequencetype=Non-coding
20180309-Lj-allsets-LP_median_Relative_root_growth_rate_day002-day003.hdf5	chr0	178991867	3.53642e-05	39	2.77877e-07	2.77877e-07	0.110325	FALSE	178991625	178992274	+	242	in feature	Lj0g3v0341539.1	mRNA	Non-coding		ID=Lj0g3v0341539.1;Parent=Lj0g3v0341539;Name=Lj0g3v0341539.1;sequencetype=Non-coding;annotation=NoHit
20180309-Lj-allsets-LP_median_Relative_root_growth_rate_day002-day003.hdf5	chr0	178992283	3.53642e-05	39	2.77877e-07	2.77877e-07	0.110325	FALSE	178991625	178992274	+	658	downstream	Lj0g3v0341539	gene	Non-coding	NA	ID=Lj0g3v0341539;Name=CUFF.23392;sequencetype=Non-coding
20180309-Lj-allsets-LP_median_Relative_root_growth_rate_day002-day003.hdf5	chr0	178992283	3.53642e-05	39	2.77877e-07	2.77877e-07	0.110325	FALSE	178991625	178992274	+	658	downstream	Lj0g3v0341539.1	mRNA	Non-coding		ID=Lj0g3v0341539.1;Parent=Lj0g3v0341539;Name=Lj0g3v0341539.1;sequencetype=Non-coding;annotation=NoHit
20180309-Lj-allsets-LP_median_Relative_root_growth_rate_day002-day003.hdf5	chr0	160678577	3.53642e-05	39	2.77877e-07	2.77877e-07	0.110325	FALSE	NA	NA	NA	NA	NA	NA	NA	NA	NA	NA
20180309-Lj-allsets-LP_median_Relative_root_growth_rate_day002-day003.hdf5	chr0	160677545	3.53642e-05	39	2.77877e-07	2.77877e-07	0.110325	FALSE	NA	NA	NA	NA	NA	NA	NA	NA	NA	NA
20180309-Lj-allsets-LP_median_Relative_root_growth_rate_day002-day003.hdf5	chr0	160676727	3.53642e-05	39	2.77877e-07	2.77877e-07	0.110325	FALSE	160671739	160672116	+	4988	downstream	Lj0g3v0307789	gene	Non-coding	NA	ID=Lj0g3v0307789;Name=CUFF.20770;sequencetype=Non-coding
20180309-Lj-allsets-LP_median_Relative_root_growth_rate_day002-day003.hdf5	chr0	160676727	3.53642e-05	39	2.77877e-07	2.77877e-07	0.110325	FALSE	160671739	160672116	+	4988	downstream	Lj0g3v0307789.1	mRNA	Non-coding		ID=Lj0g3v0307789.1;Parent=Lj0g3v0307789;Name=Lj0g3v0307789.1;sequencetype=Non-coding;annotation=NoHit
20180309-Lj-allsets-LP_median_Relative_root_growth_rate_day002-day003.hdf5	chr0	178989949	3.53642e-05	39	2.77877e-07	2.77877e-07	0.110325	FALSE	178991625	178992274	+	-1676	upstream	Lj0g3v0341539	gene	Non-coding	NA	ID=Lj0g3v0341539;Name=CUFF.23392;sequencetype=Non-coding
20180309-Lj-allsets-LP_median_Relative_root_growth_rate_day002-day003.hdf5	chr0	178989949	3.53642e-05	39	2.77877e-07	2.77877e-07	0.110325	FALSE	178991625	178992274	+	-1676	upstream	Lj0g3v0341539.1	mRNA	Non-coding		ID=Lj0g3v0341539.1;Parent=Lj0g3v0341539;Name=Lj0g3v0341539.1;sequencetype=Non-coding;annotation=NoHit
20180309-Lj-allsets-LP_median_Relative_root_growth_rate_day002-day003.hdf5	chr0	178992590	3.53642e-05	39	2.77877e-07	2.77877e-07	0.110325	FALSE	178991625	178992274	+	965	downstream	Lj0g3v0341539	gene	Non-coding	NA	ID=Lj0g3v0341539;Name=CUFF.23392;sequencetype=Non-coding
20180309-Lj-allsets-LP_median_Relative_root_growth_rate_day002-day003.hdf5	chr0	178992590	3.53642e-05	39	2.77877e-07	2.77877e-07	0.110325	FALSE	178991625	178992274	+	965	downstream	Lj0g3v0341539.1	mRNA	Non-coding		ID=Lj0g3v0341539.1;Parent=Lj0g3v0341539;Name=Lj0g3v0341539.1;sequencetype=Non-coding;annotation=NoHit
20180309-Lj-allsets-LP_median_Relative_root_growth_rate_day002-day003.hdf5	chr0	160676665	3.53642e-05	39	2.77877e-07	2.77877e-07	0.110325	FALSE	160671739	160672116	+	4926	downstream	Lj0g3v0307789	gene	Non-coding	NA	ID=Lj0g3v0307789;Name=CUFF.20770;sequencetype=Non-coding
20180309-Lj-allsets-LP_median_Relative_root_growth_rate_day002-day003.hdf5	chr0	160676665	3.53642e-05	39	2.77877e-07	2.77877e-07	0.110325	FALSE	160671739	160672116	+	4926	downstream	Lj0g3v0307789.1	mRNA	Non-coding		ID=Lj0g3v0307789.1;Parent=Lj0g3v0307789;Name=Lj0g3v0307789.1;sequencetype=Non-coding;annotation=NoHit
20180309-Lj-allsets-LP_median_Relative_root_growth_rate_day002-day003.hdf5	chr0	16329954	4.86248e-05	10	2.77877e-07	2.77877e-07	0.128667	FALSE	16311658	16340069	+	18296	in gene	Lj0g3v0048489	gene	Protein coding	NA	ID=Lj0g3v0048489;Name=CUFF.2243;sequencetype=Protein coding
20180309-Lj-allsets-LP_median_Relative_root_growth_rate_day002-day003.hdf5	chr0	16329954	4.86248e-05	10	2.77877e-07	2.77877e-07	0.128667	FALSE	16311658	16340069	+	18296	in feature	Lj0g3v0048489.1	mRNA	Protein coding	ATP-dependent Clp protease ATP-binding subunit clpX	ID=Lj0g3v0048489.1;Parent=Lj0g3v0048489;Name=Lj0g3v0048489.1;sequencetype=Protein coding;annotation=ATP-dependent Clp protease ATP-binding subunit clpX [Theobroma cacao] gi|508775823|gb|EOY23079.1|
20180309-Lj-allsets-LP_median_Relative_root_growth_rate_day002-day003.hdf5	chr0	16329954	4.86248e-05	10	2.77877e-07	2.77877e-07	0.128667	FALSE	16312637	16340069	+	17317	in feature	Lj0g3v0048489.2	mRNA	Protein coding	ATP-dependent Clp protease ATP-binding subunit clpX	ID=Lj0g3v0048489.2;Parent=Lj0g3v0048489;Name=Lj0g3v0048489.2;sequencetype=Protein coding;annotation=ATP-dependent Clp protease ATP-binding subunit clpX [Theobroma cacao] gi|508775823|gb|EOY23079.1|
20180309-Lj-allsets-LP_median_Relative_root_growth_rate_day002-day003.hdf5	chr0	16329954	4.86248e-05	10	2.77877e-07	2.77877e-07	0.128667	FALSE	16331390	16340624	+	-1436	upstream	Lj0g3v0048509	gene	Protein coding	NA	ID=Lj0g3v0048509;Name=CUFF.2244;sequencetype=Protein coding
20180309-Lj-allsets-LP_median_Relative_root_growth_rate_day002-day003.hdf5	chr0	16329954	4.86248e-05	10	2.77877e-07	2.77877e-07	0.128667	FALSE	16331390	16340624	+	-1436	upstream	Lj0g3v0048509.1	mRNA	Protein coding	Pentatricopeptide repeat-containing protein	ID=Lj0g3v0048509.1;Parent=Lj0g3v0048509;Name=Lj0g3v0048509.1;sequencetype=Protein coding;annotation=Pentatricopeptide repeat-containing protein [Medicago truncatula] gi|357502217|ref|XP_003621397.1|
20180309-Lj-allsets-LP_median_Relative_root_growth_rate_day002-day003.hdf5	chr2	8312475	1.3627e-05	58	2.77877e-07	2.77877e-07	0.0718876	FALSE	8315332	8322768	-	2857	downstream	Lj2g3v0609810	gene	Protein coding	NA	ID=Lj2g3v0609810;Name=CUFF.34826;sequencetype=Protein coding
20180309-Lj-allsets-LP_median_Relative_root_growth_rate_day002-day003.hdf5	chr2	8312475	1.3627e-05	58	2.77877e-07	2.77877e-07	0.0718876	FALSE	8315332	8322768	-	2857	downstream	Lj2g3v0609810.1	mRNA	Protein coding	PREDICTED: E3 ubiquitin-protein ligase RING1-like isoform X1	ID=Lj2g3v0609810.1;Parent=Lj2g3v0609810;Name=Lj2g3v0609810.1;sequencetype=Protein coding;annotation=PREDICTED: E3 ubiquitin-protein ligase RING1-like isoform X1 [Cicer arietinum] gi|502173204|ref|XP_004515274.1|
20180309-Lj-allsets-LP_median_Relative_root_growth_rate_day002-day003.hdf5	chr2	22252163	1.70633e-05	34	2.77877e-07	2.77877e-07	0.0718876	FALSE	22247086	22252390	+	5077	in gene	Lj2g3v1415020	gene	Protein coding	NA	ID=Lj2g3v1415020;Name=CUFF.36990;sequencetype=Protein coding
20180309-Lj-allsets-LP_median_Relative_root_growth_rate_day002-day003.hdf5	chr2	22252163	1.70633e-05	34	2.77877e-07	2.77877e-07	0.0718876	FALSE	22247086	22252390	+	5077	in feature	Lj2g3v1415020.1	mRNA	Protein coding	Uncharacterized protein isoform 1	ID=Lj2g3v1415020.1;Parent=Lj2g3v1415020;Name=Lj2g3v1415020.1;sequencetype=Protein coding;annotation=Uncharacterized protein isoform 1 [Theobroma cacao] gi|508708637|gb|EOY00534.1|
20180309-Lj-allsets-LP_median_Relative_root_growth_rate_day002-day003.hdf5	chr2	22252163	1.70633e-05	34	2.77877e-07	2.77877e-07	0.0718876	FALSE	22247086	22252390	+	5077	in feature	Lj2g3v1415020.2	mRNA	Protein coding	Uncharacterized protein isoform 1	ID=Lj2g3v1415020.2;Parent=Lj2g3v1415020;Name=Lj2g3v1415020.2;sequencetype=Protein coding;annotation=Uncharacterized protein isoform 1 [Theobroma cacao] gi|508708637|gb|EOY00534.1|
20180309-Lj-allsets-LP_median_Relative_root_growth_rate_day002-day003.hdf5	chr2	22252163	1.70633e-05	34	2.77877e-07	2.77877e-07	0.0718876	FALSE	22253945	22255418	+	-1782	upstream	Lj2g3v1415040	gene	Non-coding	NA	ID=Lj2g3v1415040;Name=73682_g;sequencetype=Non-coding
20180309-Lj-allsets-LP_median_Relative_root_growth_rate_day002-day003.hdf5	chr2	22252163	1.70633e-05	34	2.77877e-07	2.77877e-07	0.0718876	FALSE	22253945	22255418	+	-1782	upstream	Lj2g3v1415040.1	mRNA	Non-coding		ID=Lj2g3v1415040.1;Parent=Lj2g3v1415040;Name=Lj2g3v1415040.1;sequencetype=Non-coding;annotation=NoHit
20180309-Lj-allsets-LP_median_Relative_root_growth_rate_day002-day003.hdf5	chr2	22252163	1.70633e-05	34	2.77877e-07	2.77877e-07	0.0718876	FALSE	22256563	22257952	+	-4400	upstream	Lj2g3v1415050	gene	Non-coding	NA	ID=Lj2g3v1415050;Name=73683_g;sequencetype=Non-coding
20180309-Lj-allsets-LP_median_Relative_root_growth_rate_day002-day003.hdf5	chr2	22252163	1.70633e-05	34	2.77877e-07	2.77877e-07	0.0718876	FALSE	22256563	22257952	+	-4400	upstream	Lj2g3v1415050.1	mRNA	Non-coding		ID=Lj2g3v1415050.1;Parent=Lj2g3v1415050;Name=Lj2g3v1415050.1;sequencetype=Non-coding;annotation=NoHit
20180309-Lj-allsets-LP_median_Relative_root_growth_rate_day002-day003.hdf5	chr2	22252163	1.70633e-05	34	2.77877e-07	2.77877e-07	0.0718876	FALSE	22252522	22252804	-	359	downstream	Lj2g3v1415030	gene	Non-coding	NA	ID=Lj2g3v1415030;Name=NODE_56260_length_229_cov_29.672489.path1;sequencetype=Non-coding
20180309-Lj-allsets-LP_median_Relative_root_growth_rate_day002-day003.hdf5	chr2	22252163	1.70633e-05	34	2.77877e-07	2.77877e-07	0.0718876	FALSE	22252522	22252804	-	359	downstream	Lj2g3v1415030.1	mRNA	Non-coding		ID=Lj2g3v1415030.1;Parent=Lj2g3v1415030;Name=Lj2g3v1415030.1;sequencetype=Non-coding;annotation=NoHit
20180309-Lj-allsets-LP_median_Relative_root_growth_rate_day002-day003.hdf5	chr2	22249264	1.70633e-05	34	2.77877e-07	2.77877e-07	0.0718876	FALSE	22247086	22252390	+	2178	in gene	Lj2g3v1415020	gene	Protein coding	NA	ID=Lj2g3v1415020;Name=CUFF.36990;sequencetype=Protein coding
20180309-Lj-allsets-LP_median_Relative_root_growth_rate_day002-day003.hdf5	chr2	22249264	1.70633e-05	34	2.77877e-07	2.77877e-07	0.0718876	FALSE	22247086	22252390	+	2178	in feature	Lj2g3v1415020.1	mRNA	Protein coding	Uncharacterized protein isoform 1	ID=Lj2g3v1415020.1;Parent=Lj2g3v1415020;Name=Lj2g3v1415020.1;sequencetype=Protein coding;annotation=Uncharacterized protein isoform 1 [Theobroma cacao] gi|508708637|gb|EOY00534.1|
20180309-Lj-allsets-LP_median_Relative_root_growth_rate_day002-day003.hdf5	chr2	22249264	1.70633e-05	34	2.77877e-07	2.77877e-07	0.0718876	FALSE	22247086	22252390	+	2178	in feature	Lj2g3v1415020.2	mRNA	Protein coding	Uncharacterized protein isoform 1	ID=Lj2g3v1415020.2;Parent=Lj2g3v1415020;Name=Lj2g3v1415020.2;sequencetype=Protein coding;annotation=Uncharacterized protein isoform 1 [Theobroma cacao] gi|508708637|gb|EOY00534.1|
20180309-Lj-allsets-LP_median_Relative_root_growth_rate_day002-day003.hdf5	chr2	22249264	1.70633e-05	34	2.77877e-07	2.77877e-07	0.0718876	FALSE	22253945	22255418	+	-4681	upstream	Lj2g3v1415040	gene	Non-coding	NA	ID=Lj2g3v1415040;Name=73682_g;sequencetype=Non-coding
20180309-Lj-allsets-LP_median_Relative_root_growth_rate_day002-day003.hdf5	chr2	22249264	1.70633e-05	34	2.77877e-07	2.77877e-07	0.0718876	FALSE	22253945	22255418	+	-4681	upstream	Lj2g3v1415040.1	mRNA	Non-coding		ID=Lj2g3v1415040.1;Parent=Lj2g3v1415040;Name=Lj2g3v1415040.1;sequencetype=Non-coding;annotation=NoHit
20180309-Lj-allsets-LP_median_Relative_root_growth_rate_day002-day003.hdf5	chr2	22249264	1.70633e-05	34	2.77877e-07	2.77877e-07	0.0718876	FALSE	22243992	22244365	-	-5272	upstream	Lj2g3v1415000	gene	Non-coding	NA	ID=Lj2g3v1415000;Name=CUFF.36984;sequencetype=Non-coding
20180309-Lj-allsets-LP_median_Relative_root_growth_rate_day002-day003.hdf5	chr2	22249264	1.70633e-05	34	2.77877e-07	2.77877e-07	0.0718876	FALSE	22243992	22244365	-	-5272	upstream	Lj2g3v1415000.1	mRNA	Non-coding		ID=Lj2g3v1415000.1;Parent=Lj2g3v1415000;Name=Lj2g3v1415000.1;sequencetype=Non-coding;annotation=NoHit
20180309-Lj-allsets-LP_median_Relative_root_growth_rate_day002-day003.hdf5	chr2	22249264	1.70633e-05	34	2.77877e-07	2.77877e-07	0.0718876	FALSE	22244732	22245790	-	-4532	upstream	Lj2g3v1415010	gene	Protein coding	NA	ID=Lj2g3v1415010;Name=CUFF.36992;sequencetype=Protein coding
20180309-Lj-allsets-LP_median_Relative_root_growth_rate_day002-day003.hdf5	chr2	22249264	1.70633e-05	34	2.77877e-07	2.77877e-07	0.0718876	FALSE	22244732	22245790	-	-4532	upstream	Lj2g3v1415010.1	mRNA	Protein coding	Ubiquitin	ID=Lj2g3v1415010.1;Parent=Lj2g3v1415010;Name=Lj2g3v1415010.1;sequencetype=Protein coding;annotation=Ubiquitin [Medicago truncatula] gi|357519213|ref|XP_003629895.1|
20180309-Lj-allsets-LP_median_Relative_root_growth_rate_day002-day003.hdf5	chr2	22249264	1.70633e-05	34	2.77877e-07	2.77877e-07	0.0718876	FALSE	22252522	22252804	-	3258	downstream	Lj2g3v1415030	gene	Non-coding	NA	ID=Lj2g3v1415030;Name=NODE_56260_length_229_cov_29.672489.path1;sequencetype=Non-coding
20180309-Lj-allsets-LP_median_Relative_root_growth_rate_day002-day003.hdf5	chr2	22249264	1.70633e-05	34	2.77877e-07	2.77877e-07	0.0718876	FALSE	22252522	22252804	-	3258	downstream	Lj2g3v1415030.1	mRNA	Non-coding		ID=Lj2g3v1415030.1;Parent=Lj2g3v1415030;Name=Lj2g3v1415030.1;sequencetype=Non-coding;annotation=NoHit
20180309-Lj-allsets-LP_median_Relative_root_growth_rate_day002-day003.hdf5	chr2	26017960	2.83237e-05	58	2.77877e-07	2.77877e-07	0.110325	FALSE	26011424	26017323	-	-6536	upstream	Lj2g3v1670960	gene	Protein coding	NA	ID=Lj2g3v1670960;Name=CUFF.37650;sequencetype=Protein coding
20180309-Lj-allsets-LP_median_Relative_root_growth_rate_day002-day003.hdf5	chr2	26017960	2.83237e-05	58	2.77877e-07	2.77877e-07	0.110325	FALSE	26011424	26017323	-	-6536	upstream	Lj2g3v1670960.1	mRNA	Protein coding	PREDICTED: protein MID1-COMPLEMENTING ACTIVITY 1-like	ID=Lj2g3v1670960.1;Parent=Lj2g3v1670960;Name=Lj2g3v1670960.1;sequencetype=Protein coding;annotation=PREDICTED: protein MID1-COMPLEMENTING ACTIVITY 1-like [Glycine max] gi|356538319|ref|XP_003537651.1|
20180309-Lj-allsets-LP_median_Relative_root_growth_rate_day002-day003.hdf5	chr3	38360300	1.18341e-05	46	2.77877e-07	2.77877e-07	0.0670486	FALSE	38354351	38356626	-	-5949	upstream	Lj3g3v3067930	gene	Protein coding	NA	ID=Lj3g3v3067930;Name=CUFF.45213;sequencetype=Protein coding
20180309-Lj-allsets-LP_median_Relative_root_growth_rate_day002-day003.hdf5	chr3	38360300	1.18341e-05	46	2.77877e-07	2.77877e-07	0.0670486	FALSE	38354351	38356626	-	-5949	upstream	Lj3g3v3067930.1	mRNA	Protein coding	Uncharacterized protein TCM_042131	ID=Lj3g3v3067930.1;Parent=Lj3g3v3067930;Name=Lj3g3v3067930.1;sequencetype=Protein coding;annotation=Uncharacterized protein TCM_042131 [Theobroma cacao] gi|508787196|gb|EOY34452.1|
20180309-Lj-allsets-LP_median_Relative_root_growth_rate_day002-day003.hdf5	chr3	38360300	1.18341e-05	46	2.77877e-07	2.77877e-07	0.0670486	FALSE	38354351	38355392	-	-5949	upstream	Lj3g3v3067940	gene	Protein coding	NA	ID=Lj3g3v3067940;Name=CUFF.45214;sequencetype=Protein coding
20180309-Lj-allsets-LP_median_Relative_root_growth_rate_day002-day003.hdf5	chr3	38360300	1.18341e-05	46	2.77877e-07	2.77877e-07	0.0670486	FALSE	38354351	38355392	-	-5949	upstream	Lj3g3v3067940.1	mRNA	Protein coding	Uncharacterized protein TCM_042131	ID=Lj3g3v3067940.1;Parent=Lj3g3v3067940;Name=Lj3g3v3067940.1;sequencetype=Protein coding;annotation=Uncharacterized protein TCM_042131 [Theobroma cacao] gi|508787196|gb|EOY34452.1|
20180309-Lj-allsets-LP_median_Relative_root_growth_rate_day002-day003.hdf5	chr3	38360300	1.18341e-05	46	2.77877e-07	2.77877e-07	0.0670486	FALSE	38355837	38356626	-	-4463	upstream	Lj3g3v3067950	gene	Protein coding	NA	ID=Lj3g3v3067950;Name=CUFF.45215;sequencetype=Protein coding
20180309-Lj-allsets-LP_median_Relative_root_growth_rate_day002-day003.hdf5	chr3	38360300	1.18341e-05	46	2.77877e-07	2.77877e-07	0.0670486	FALSE	38355837	38356626	-	-4463	upstream	Lj3g3v3067950.1	mRNA	Protein coding	Uncharacterized protein TCM_042131	ID=Lj3g3v3067950.1;Parent=Lj3g3v3067950;Name=Lj3g3v3067950.1;sequencetype=Protein coding;annotation=Uncharacterized protein TCM_042131 [Theobroma cacao] gi|508787196|gb|EOY34452.1|
20180309-Lj-allsets-LP_median_Relative_root_growth_rate_day002-day003.hdf5	chr3	38360300	1.18341e-05	46	2.77877e-07	2.77877e-07	0.0670486	FALSE	38360212	38363223	-	-88	in gene	Lj3g3v3067960	gene	Protein coding	NA	ID=Lj3g3v3067960;Name=CUFF.49534;sequencetype=Protein coding
20180309-Lj-allsets-LP_median_Relative_root_growth_rate_day002-day003.hdf5	chr3	38360300	1.18341e-05	46	2.77877e-07	2.77877e-07	0.0670486	FALSE	38360212	38363223	-	-88	in feature	Lj3g3v3067960.1	mRNA	Protein coding	PIN domain protein	ID=Lj3g3v3067960.1;Parent=Lj3g3v3067960;Name=Lj3g3v3067960.1;sequencetype=Protein coding;annotation=PIN domain protein [Capnocytophaga sp. oral taxon 332] gi|496945161|ref|WP_009415961.1|
20180309-Lj-allsets-LP_median_Relative_root_growth_rate_day002-day003.hdf5	chr3	15845129	1.1924e-05	54	2.77877e-07	2.77877e-07	0.0670486	FALSE	15839947	15840962	+	5182	downstream	Lj3g3v1193470	gene	Protein coding	NA	ID=Lj3g3v1193470;Name=CUFF.42344;sequencetype=Protein coding
20180309-Lj-allsets-LP_median_Relative_root_growth_rate_day002-day003.hdf5	chr3	15845129	1.1924e-05	54	2.77877e-07	2.77877e-07	0.0670486	FALSE	15839947	15840962	+	5182	downstream	Lj3g3v1193470.1	mRNA	Protein coding	TonB-dependent hemin receptor	ID=Lj3g3v1193470.1;Parent=Lj3g3v1193470;Name=Lj3g3v1193470.1;sequencetype=Protein coding;annotation=TonB-dependent hemin receptor [Rhodobacter capsulatus SB 1003] gi|294675655|ref|YP_003576270.1|
20180309-Lj-allsets-LP_median_Relative_root_growth_rate_day002-day003.hdf5	chr3	15845129	1.1924e-05	54	2.77877e-07	2.77877e-07	0.0670486	FALSE	15845814	15847325	+	-685	upstream	Lj3g3v1193480	gene	Protein coding	NA	ID=Lj3g3v1193480;Name=CUFF.42345;sequencetype=Protein coding
20180309-Lj-allsets-LP_median_Relative_root_growth_rate_day002-day003.hdf5	chr3	15845129	1.1924e-05	54	2.77877e-07	2.77877e-07	0.0670486	FALSE	15845814	15847325	+	-685	upstream	Lj3g3v1193480.1	mRNA	Protein coding	pollen Ole e 1 allergen and extensin family protein	ID=Lj3g3v1193480.1;Parent=Lj3g3v1193480;Name=Lj3g3v1193480.1;sequencetype=Protein coding;annotation=pollen Ole e 1 allergen and extensin family protein [Arabidopsis thaliana] gi|18420486|ref|NP_568418.1|
20180309-Lj-allsets-LP_median_Relative_root_growth_rate_day002-day003.hdf5	chr3	15845129	1.1924e-05	54	2.77877e-07	2.77877e-07	0.0670486	FALSE	15849837	15851010	+	-4708	upstream	Lj3g3v1193490	gene	Protein coding	NA	ID=Lj3g3v1193490;Name=CUFF.42348;sequencetype=Protein coding
20180309-Lj-allsets-LP_median_Relative_root_growth_rate_day002-day003.hdf5	chr3	15845129	1.1924e-05	54	2.77877e-07	2.77877e-07	0.0670486	FALSE	15849837	15851010	+	-4708	upstream	Lj3g3v1193490.1	mRNA	Protein coding	PREDICTED: capsanthin/capsorubin synthase chromoplast-like	ID=Lj3g3v1193490.1;Parent=Lj3g3v1193490;Name=Lj3g3v1193490.1;sequencetype=Protein coding;annotation=PREDICTED: capsanthin/capsorubin synthase chromoplast-like [Glycine max] gi|356547120|ref|XP_003541965.1|
20180309-Lj-allsets-LP_median_Relative_root_growth_rate_day002-day003.hdf5	chr3	15849188	1.57861e-05	55	2.77877e-07	2.77877e-07	0.0718876	FALSE	15845814	15847325	+	3374	downstream	Lj3g3v1193480	gene	Protein coding	NA	ID=Lj3g3v1193480;Name=CUFF.42345;sequencetype=Protein coding
20180309-Lj-allsets-LP_median_Relative_root_growth_rate_day002-day003.hdf5	chr3	15849188	1.57861e-05	55	2.77877e-07	2.77877e-07	0.0718876	FALSE	15845814	15847325	+	3374	downstream	Lj3g3v1193480.1	mRNA	Protein coding	pollen Ole e 1 allergen and extensin family protein	ID=Lj3g3v1193480.1;Parent=Lj3g3v1193480;Name=Lj3g3v1193480.1;sequencetype=Protein coding;annotation=pollen Ole e 1 allergen and extensin family protein [Arabidopsis thaliana] gi|18420486|ref|NP_568418.1|
20180309-Lj-allsets-LP_median_Relative_root_growth_rate_day002-day003.hdf5	chr3	15849188	1.57861e-05	55	2.77877e-07	2.77877e-07	0.0718876	FALSE	15849837	15851010	+	-649	upstream	Lj3g3v1193490	gene	Protein coding	NA	ID=Lj3g3v1193490;Name=CUFF.42348;sequencetype=Protein coding
20180309-Lj-allsets-LP_median_Relative_root_growth_rate_day002-day003.hdf5	chr3	15849188	1.57861e-05	55	2.77877e-07	2.77877e-07	0.0718876	FALSE	15849837	15851010	+	-649	upstream	Lj3g3v1193490.1	mRNA	Protein coding	PREDICTED: capsanthin/capsorubin synthase chromoplast-like	ID=Lj3g3v1193490.1;Parent=Lj3g3v1193490;Name=Lj3g3v1193490.1;sequencetype=Protein coding;annotation=PREDICTED: capsanthin/capsorubin synthase chromoplast-like [Glycine max] gi|356547120|ref|XP_003541965.1|
20180309-Lj-allsets-LP_median_Relative_root_growth_rate_day002-day003.hdf5	chr3	15849188	1.57861e-05	55	2.77877e-07	2.77877e-07	0.0718876	FALSE	15854071	15855419	+	-4883	upstream	Lj3g3v1203500	gene	Protein coding	NA	ID=Lj3g3v1203500;Name=CUFF.42350;sequencetype=Protein coding
20180309-Lj-allsets-LP_median_Relative_root_growth_rate_day002-day003.hdf5	chr3	15849188	1.57861e-05	55	2.77877e-07	2.77877e-07	0.0718876	FALSE	15854071	15855419	+	-4883	upstream	Lj3g3v1203500.1	mRNA	Protein coding	casparian strip membrane protein 5	ID=Lj3g3v1203500.1;Parent=Lj3g3v1203500;Name=Lj3g3v1203500.1;sequencetype=Protein coding;annotation=casparian strip membrane protein 5 [Glycine max] gi|351725825|ref|NP_001236338.1|
20180309-Lj-allsets-LP_median_Relative_root_growth_rate_day002-day003.hdf5	chr3	27444001	3.03299e-05	55	2.77877e-07	2.77877e-07	0.110325	FALSE	27448979	27451032	+	-4978	upstream	Lj3g3v2214660	gene	Protein coding	NA	ID=Lj3g3v2214660;Name=CUFF.43683;sequencetype=Protein coding
20180309-Lj-allsets-LP_median_Relative_root_growth_rate_day002-day003.hdf5	chr3	27444001	3.03299e-05	55	2.77877e-07	2.77877e-07	0.110325	FALSE	27448979	27451032	+	-4978	upstream	Lj3g3v2214660.1	mRNA	Protein coding	Uncharacterized protein TCM_028295	ID=Lj3g3v2214660.1;Parent=Lj3g3v2214660;Name=Lj3g3v2214660.1;sequencetype=Protein coding;annotation=Uncharacterized protein TCM_028295 [Theobroma cacao] gi|508779256|gb|EOY26512.1|
20180309-Lj-allsets-LP_median_Relative_root_growth_rate_day002-day003.hdf5	chr3	27444001	3.03299e-05	55	2.77877e-07	2.77877e-07	0.110325	FALSE	27439984	27441131	-	-4017	upstream	Lj3g3v2213630	gene	Protein coding	NA	ID=Lj3g3v2213630;Name=CUFF.43680;sequencetype=Protein coding
20180309-Lj-allsets-LP_median_Relative_root_growth_rate_day002-day003.hdf5	chr3	27444001	3.03299e-05	55	2.77877e-07	2.77877e-07	0.110325	FALSE	27439984	27441131	-	-4017	upstream	Lj3g3v2213630.1	mRNA	Protein coding	Uncharacterized protein TCM_028280	ID=Lj3g3v2213630.1;Parent=Lj3g3v2213630;Name=Lj3g3v2213630.1;sequencetype=Protein coding;annotation=Uncharacterized protein TCM_028280 [Theobroma cacao] gi|508779243|gb|EOY26499.1|
20180309-Lj-allsets-LP_median_Relative_root_growth_rate_day002-day003.hdf5	chr3	27444001	3.03299e-05	55	2.77877e-07	2.77877e-07	0.110325	FALSE	27442909	27443600	-	-1092	upstream	Lj3g3v2213640	gene	Non-coding	NA	ID=Lj3g3v2213640;Name=CUFF.43681;sequencetype=Non-coding
20180309-Lj-allsets-LP_median_Relative_root_growth_rate_day002-day003.hdf5	chr3	27444001	3.03299e-05	55	2.77877e-07	2.77877e-07	0.110325	FALSE	27442909	27443600	-	-1092	upstream	Lj3g3v2213640.1	mRNA	Non-coding		ID=Lj3g3v2213640.1;Parent=Lj3g3v2213640;Name=Lj3g3v2213640.1;sequencetype=Non-coding;annotation=NoHit
20180309-Lj-allsets-LP_median_Relative_root_growth_rate_day002-day003.hdf5	chr3	27444001	3.03299e-05	55	2.77877e-07	2.77877e-07	0.110325	FALSE	27446059	27447500	-	2058	downstream	Lj3g3v2213650	gene	Protein coding	NA	ID=Lj3g3v2213650;Name=CUFF.43682;sequencetype=Protein coding
20180309-Lj-allsets-LP_median_Relative_root_growth_rate_day002-day003.hdf5	chr3	27444001	3.03299e-05	55	2.77877e-07	2.77877e-07	0.110325	FALSE	27446059	27447500	-	2058	downstream	Lj3g3v2213650.1	mRNA	Protein coding	PREDICTED: F-box only protein 6-like	ID=Lj3g3v2213650.1;Parent=Lj3g3v2213650;Name=Lj3g3v2213650.1;sequencetype=Protein coding;annotation=PREDICTED: F-box only protein 6-like [Glycine max] gi|356522353|ref|XP_003529811.1|
20180309-Lj-allsets-LP_median_Relative_root_growth_rate_day002-day003.hdf5	chr3	27443969	3.55619e-05	54	2.77877e-07	2.77877e-07	0.110325	FALSE	27439984	27441131	-	-3985	upstream	Lj3g3v2213630	gene	Protein coding	NA	ID=Lj3g3v2213630;Name=CUFF.43680;sequencetype=Protein coding
20180309-Lj-allsets-LP_median_Relative_root_growth_rate_day002-day003.hdf5	chr3	27443969	3.55619e-05	54	2.77877e-07	2.77877e-07	0.110325	FALSE	27439984	27441131	-	-3985	upstream	Lj3g3v2213630.1	mRNA	Protein coding	Uncharacterized protein TCM_028280	ID=Lj3g3v2213630.1;Parent=Lj3g3v2213630;Name=Lj3g3v2213630.1;sequencetype=Protein coding;annotation=Uncharacterized protein TCM_028280 [Theobroma cacao] gi|508779243|gb|EOY26499.1|
20180309-Lj-allsets-LP_median_Relative_root_growth_rate_day002-day003.hdf5	chr3	27443969	3.55619e-05	54	2.77877e-07	2.77877e-07	0.110325	FALSE	27442909	27443600	-	-1060	upstream	Lj3g3v2213640	gene	Non-coding	NA	ID=Lj3g3v2213640;Name=CUFF.43681;sequencetype=Non-coding
20180309-Lj-allsets-LP_median_Relative_root_growth_rate_day002-day003.hdf5	chr3	27443969	3.55619e-05	54	2.77877e-07	2.77877e-07	0.110325	FALSE	27442909	27443600	-	-1060	upstream	Lj3g3v2213640.1	mRNA	Non-coding		ID=Lj3g3v2213640.1;Parent=Lj3g3v2213640;Name=Lj3g3v2213640.1;sequencetype=Non-coding;annotation=NoHit
20180309-Lj-allsets-LP_median_Relative_root_growth_rate_day002-day003.hdf5	chr3	27443969	3.55619e-05	54	2.77877e-07	2.77877e-07	0.110325	FALSE	27446059	27447500	-	2090	downstream	Lj3g3v2213650	gene	Protein coding	NA	ID=Lj3g3v2213650;Name=CUFF.43682;sequencetype=Protein coding
20180309-Lj-allsets-LP_median_Relative_root_growth_rate_day002-day003.hdf5	chr3	27443969	3.55619e-05	54	2.77877e-07	2.77877e-07	0.110325	FALSE	27446059	27447500	-	2090	downstream	Lj3g3v2213650.1	mRNA	Protein coding	PREDICTED: F-box only protein 6-like	ID=Lj3g3v2213650.1;Parent=Lj3g3v2213650;Name=Lj3g3v2213650.1;sequencetype=Protein coding;annotation=PREDICTED: F-box only protein 6-like [Glycine max] gi|356522353|ref|XP_003529811.1|
20180309-Lj-allsets-LP_median_Relative_root_growth_rate_day002-day003.hdf5	chr3	27444184	8.48779e-05	58	2.77877e-07	2.77877e-07	0.198345	FALSE	27448979	27451032	+	-4795	upstream	Lj3g3v2214660	gene	Protein coding	NA	ID=Lj3g3v2214660;Name=CUFF.43683;sequencetype=Protein coding
20180309-Lj-allsets-LP_median_Relative_root_growth_rate_day002-day003.hdf5	chr3	27444184	8.48779e-05	58	2.77877e-07	2.77877e-07	0.198345	FALSE	27448979	27451032	+	-4795	upstream	Lj3g3v2214660.1	mRNA	Protein coding	Uncharacterized protein TCM_028295	ID=Lj3g3v2214660.1;Parent=Lj3g3v2214660;Name=Lj3g3v2214660.1;sequencetype=Protein coding;annotation=Uncharacterized protein TCM_028295 [Theobroma cacao] gi|508779256|gb|EOY26512.1|
20180309-Lj-allsets-LP_median_Relative_root_growth_rate_day002-day003.hdf5	chr3	27444184	8.48779e-05	58	2.77877e-07	2.77877e-07	0.198345	FALSE	27439984	27441131	-	-4200	upstream	Lj3g3v2213630	gene	Protein coding	NA	ID=Lj3g3v2213630;Name=CUFF.43680;sequencetype=Protein coding
20180309-Lj-allsets-LP_median_Relative_root_growth_rate_day002-day003.hdf5	chr3	27444184	8.48779e-05	58	2.77877e-07	2.77877e-07	0.198345	FALSE	27439984	27441131	-	-4200	upstream	Lj3g3v2213630.1	mRNA	Protein coding	Uncharacterized protein TCM_028280	ID=Lj3g3v2213630.1;Parent=Lj3g3v2213630;Name=Lj3g3v2213630.1;sequencetype=Protein coding;annotation=Uncharacterized protein TCM_028280 [Theobroma cacao] gi|508779243|gb|EOY26499.1|
20180309-Lj-allsets-LP_median_Relative_root_growth_rate_day002-day003.hdf5	chr3	27444184	8.48779e-05	58	2.77877e-07	2.77877e-07	0.198345	FALSE	27442909	27443600	-	-1275	upstream	Lj3g3v2213640	gene	Non-coding	NA	ID=Lj3g3v2213640;Name=CUFF.43681;sequencetype=Non-coding
20180309-Lj-allsets-LP_median_Relative_root_growth_rate_day002-day003.hdf5	chr3	27444184	8.48779e-05	58	2.77877e-07	2.77877e-07	0.198345	FALSE	27442909	27443600	-	-1275	upstream	Lj3g3v2213640.1	mRNA	Non-coding		ID=Lj3g3v2213640.1;Parent=Lj3g3v2213640;Name=Lj3g3v2213640.1;sequencetype=Non-coding;annotation=NoHit
20180309-Lj-allsets-LP_median_Relative_root_growth_rate_day002-day003.hdf5	chr3	27444184	8.48779e-05	58	2.77877e-07	2.77877e-07	0.198345	FALSE	27446059	27447500	-	1875	downstream	Lj3g3v2213650	gene	Protein coding	NA	ID=Lj3g3v2213650;Name=CUFF.43682;sequencetype=Protein coding
20180309-Lj-allsets-LP_median_Relative_root_growth_rate_day002-day003.hdf5	chr3	27444184	8.48779e-05	58	2.77877e-07	2.77877e-07	0.198345	FALSE	27446059	27447500	-	1875	downstream	Lj3g3v2213650.1	mRNA	Protein coding	PREDICTED: F-box only protein 6-like	ID=Lj3g3v2213650.1;Parent=Lj3g3v2213650;Name=Lj3g3v2213650.1;sequencetype=Protein coding;annotation=PREDICTED: F-box only protein 6-like [Glycine max] gi|356522353|ref|XP_003529811.1|
20180309-Lj-allsets-LP_median_Relative_root_growth_rate_day002-day003.hdf5	chr3	38374157	9.17554e-05	47	2.77877e-07	2.77877e-07	0.210353	FALSE	38369764	38371604	+	4393	downstream	Lj3g3v3069000	gene	Protein coding	NA	ID=Lj3g3v3069000;Name=85627_g;sequencetype=Protein coding
20180309-Lj-allsets-LP_median_Relative_root_growth_rate_day002-day003.hdf5	chr3	38374157	9.17554e-05	47	2.77877e-07	2.77877e-07	0.210353	FALSE	38369764	38371604	+	4393	downstream	Lj3g3v3069000.1	mRNA		NA	ID=Lj3g3v3069000.1;Name=Lj3g3v3069000.1;Parent=Lj3g3v3069000;Name=Lj3g3v3069000.1
20180309-Lj-allsets-LP_median_Relative_root_growth_rate_day002-day003.hdf5	chr3	38374157	9.17554e-05	47	2.77877e-07	2.77877e-07	0.210353	FALSE	38371818	38374311	-	-2339	in gene	Lj3g3v3069010	gene	Protein coding	NA	ID=Lj3g3v3069010;Name=CUFF.49567;sequencetype=Protein coding
20180309-Lj-allsets-LP_median_Relative_root_growth_rate_day002-day003.hdf5	chr3	38374157	9.17554e-05	47	2.77877e-07	2.77877e-07	0.210353	FALSE	38371818	38374311	-	-2339	in feature	Lj3g3v3069010.1	mRNA	Protein coding	membrane transporter	ID=Lj3g3v3069010.1;Parent=Lj3g3v3069010;Name=Lj3g3v3069010.1;sequencetype=Protein coding;annotation=membrane transporter [Lotus japonicus] gi|13539545|emb|CAC35729.1|
20180309-Lj-allsets-LP_median_Relative_root_growth_rate_day002-day003.hdf5	chr3	38374157	9.17554e-05	47	2.77877e-07	2.77877e-07	0.210353	FALSE	38372162	38391557	-	-1995	in gene	Lj3g3v3069020	gene	Protein coding	NA	ID=Lj3g3v3069020;Name=CUFF.49570;sequencetype=Protein coding
20180309-Lj-allsets-LP_median_Relative_root_growth_rate_day002-day003.hdf5	chr3	38374157	9.17554e-05	47	2.77877e-07	2.77877e-07	0.210353	FALSE	38372162	38391557	-	-1995	in feature	Lj3g3v3069020.1	mRNA	Protein coding	membrane transporter	ID=Lj3g3v3069020.1;Parent=Lj3g3v3069020;Name=Lj3g3v3069020.1;sequencetype=Protein coding;annotation=membrane transporter [Lotus japonicus] gi|13539545|emb|CAC35729.1|
20180309-Lj-allsets-LP_median_Root_width_80_day002.hdf5	chr3	37264591	9.30819e-08	11	2.7785e-07	5.55701e-06	0.00239291	TRUE	37258894	37259655	+	5697	downstream	Lj3g3v2995770	gene	Protein coding	NA	ID=Lj3g3v2995770;Name=gene.Ljchr3_pseudomol_20120830.path1.g3vene6642;sequencetype=Protein coding
20180309-Lj-allsets-LP_median_Root_width_80_day002.hdf5	chr3	37264591	9.30819e-08	11	2.7785e-07	5.55701e-06	0.00239291	TRUE	37258894	37259655	+	5697	downstream	Lj3g3v2995770.1	mRNA	Protein coding	Fatty acyl-CoA reductase	ID=Lj3g3v2995770.1;Parent=Lj3g3v2995770;Name=Lj3g3v2995770.1;sequencetype=Protein coding;annotation=Fatty acyl-CoA reductase [Medicago truncatula] gi|357471749|ref|XP_003606159.1|
20180309-Lj-allsets-LP_median_Root_width_80_day002.hdf5	chr3	37264591	9.30819e-08	11	2.7785e-07	5.55701e-06	0.00239291	TRUE	37264268	37266644	+	323	in gene	Lj3g3v2995780	gene	Protein coding	NA	ID=Lj3g3v2995780;Name=CUFF.45113;sequencetype=Protein coding
20180309-Lj-allsets-LP_median_Root_width_80_day002.hdf5	chr3	37264591	9.30819e-08	11	2.7785e-07	5.55701e-06	0.00239291	TRUE	37264268	37266644	+	323	in feature	Lj3g3v2995780.1	mRNA	Protein coding	Fatty acyl-CoA reductase	ID=Lj3g3v2995780.1;Parent=Lj3g3v2995780;Name=Lj3g3v2995780.1;sequencetype=Protein coding;annotation=Fatty acyl-CoA reductase [Medicago truncatula] gi|357471757|ref|XP_003606163.1|
20180309-Lj-allsets-LP_median_Root_width_80_day002.hdf5	chr3	37264591	9.30819e-08	11	2.7785e-07	5.55701e-06	0.00239291	TRUE	37267580	37268463	-	2989	downstream	Lj3g3v2995790	gene	Protein coding	NA	ID=Lj3g3v2995790;Name=CUFF.45114;sequencetype=Protein coding
20180309-Lj-allsets-LP_median_Root_width_80_day002.hdf5	chr3	37264591	9.30819e-08	11	2.7785e-07	5.55701e-06	0.00239291	TRUE	37267580	37268463	-	2989	downstream	Lj3g3v2995790.1	mRNA	Protein coding	Stress responsive alpha-beta barrel domain protein	ID=Lj3g3v2995790.1;Parent=Lj3g3v2995790;Name=Lj3g3v2995790.1;sequencetype=Protein coding;annotation=Stress responsive alpha-beta barrel domain protein [Arabidopsis thaliana] gi|15225120|ref|NP_180725.1|
20180309-Lj-allsets-LP_median_Relative_root_growth_rate_day002-day003.hdf5	chr5	27267243	1.40041e-05	56	2.77877e-07	2.77877e-07	0.0718876	FALSE	27258032	27262877	+	9211	downstream	Lj5g3v1915190	gene	Protein coding	NA	ID=Lj5g3v1915190;Name=CUFF.56181;sequencetype=Protein coding
20180309-Lj-allsets-LP_median_Relative_root_growth_rate_day002-day003.hdf5	chr5	27267243	1.40041e-05	56	2.77877e-07	2.77877e-07	0.0718876	FALSE	27258032	27262877	+	9211	downstream	Lj5g3v1915190.1	mRNA	Protein coding	PREDICTED: probable serine/threonine-protein kinase At1g09600-like	ID=Lj5g3v1915190.1;Parent=Lj5g3v1915190;Name=Lj5g3v1915190.1;sequencetype=Protein coding;annotation=PREDICTED: probable serine/threonine-protein kinase At1g09600-like [Cicer arietinum] gi|502118923|ref|XP_004496442.1|
20180309-Lj-allsets-LP_median_Relative_root_growth_rate_day002-day003.hdf5	chr5	27267243	1.40041e-05	56	2.77877e-07	2.77877e-07	0.0718876	FALSE	27263823	27266641	+	3420	downstream	Lj5g3v1915200	gene	Non-coding	NA	ID=Lj5g3v1915200;Name=CUFF.56183;sequencetype=Non-coding
20180309-Lj-allsets-LP_median_Relative_root_growth_rate_day002-day003.hdf5	chr5	27267243	1.40041e-05	56	2.77877e-07	2.77877e-07	0.0718876	FALSE	27263823	27266641	+	3420	downstream	Lj5g3v1915200.1	mRNA	Non-coding		ID=Lj5g3v1915200.1;Parent=Lj5g3v1915200;Name=Lj5g3v1915200.1;sequencetype=Non-coding;annotation=NoHit
20180309-Lj-allsets-LP_median_Relative_root_growth_rate_day002-day003.hdf5	chr5	27267243	1.40041e-05	56	2.77877e-07	2.77877e-07	0.0718876	FALSE	27265524	27266580	-	-1719	upstream	Lj5g3v1915210	gene	Protein coding	NA	ID=Lj5g3v1915210;Name=CUFF.56182;sequencetype=Protein coding
20180309-Lj-allsets-LP_median_Relative_root_growth_rate_day002-day003.hdf5	chr5	27267243	1.40041e-05	56	2.77877e-07	2.77877e-07	0.0718876	FALSE	27265524	27266580	-	-1719	upstream	Lj5g3v1915210.1	mRNA	Protein coding	Mediator of RNA polymerase II transcription subunit 8	ID=Lj5g3v1915210.1;Parent=Lj5g3v1915210;Name=Lj5g3v1915210.1;sequencetype=Protein coding;annotation=Mediator of RNA polymerase II transcription subunit 8 [Theobroma cacao] gi|508724911|gb|EOY16808.1|
20180309-Lj-allsets-LP_median_Relative_root_growth_rate_day002-day003.hdf5	chr5	27264685	1.55114e-05	55	2.77877e-07	2.77877e-07	0.0718876	FALSE	27258032	27262877	+	6653	downstream	Lj5g3v1915190	gene	Protein coding	NA	ID=Lj5g3v1915190;Name=CUFF.56181;sequencetype=Protein coding
20180309-Lj-allsets-LP_median_Relative_root_growth_rate_day002-day003.hdf5	chr5	27264685	1.55114e-05	55	2.77877e-07	2.77877e-07	0.0718876	FALSE	27258032	27262877	+	6653	downstream	Lj5g3v1915190.1	mRNA	Protein coding	PREDICTED: probable serine/threonine-protein kinase At1g09600-like	ID=Lj5g3v1915190.1;Parent=Lj5g3v1915190;Name=Lj5g3v1915190.1;sequencetype=Protein coding;annotation=PREDICTED: probable serine/threonine-protein kinase At1g09600-like [Cicer arietinum] gi|502118923|ref|XP_004496442.1|
20180309-Lj-allsets-LP_median_Relative_root_growth_rate_day002-day003.hdf5	chr5	27264685	1.55114e-05	55	2.77877e-07	2.77877e-07	0.0718876	FALSE	27263823	27266641	+	862	in gene	Lj5g3v1915200	gene	Non-coding	NA	ID=Lj5g3v1915200;Name=CUFF.56183;sequencetype=Non-coding
20180309-Lj-allsets-LP_median_Relative_root_growth_rate_day002-day003.hdf5	chr5	27264685	1.55114e-05	55	2.77877e-07	2.77877e-07	0.0718876	FALSE	27263823	27266641	+	862	in feature	Lj5g3v1915200.1	mRNA	Non-coding		ID=Lj5g3v1915200.1;Parent=Lj5g3v1915200;Name=Lj5g3v1915200.1;sequencetype=Non-coding;annotation=NoHit
20180309-Lj-allsets-LP_median_Relative_root_growth_rate_day002-day003.hdf5	chr5	27264685	1.55114e-05	55	2.77877e-07	2.77877e-07	0.0718876	FALSE	27265524	27266580	-	839	downstream	Lj5g3v1915210	gene	Protein coding	NA	ID=Lj5g3v1915210;Name=CUFF.56182;sequencetype=Protein coding
20180309-Lj-allsets-LP_median_Relative_root_growth_rate_day002-day003.hdf5	chr5	27264685	1.55114e-05	55	2.77877e-07	2.77877e-07	0.0718876	FALSE	27265524	27266580	-	839	downstream	Lj5g3v1915210.1	mRNA	Protein coding	Mediator of RNA polymerase II transcription subunit 8	ID=Lj5g3v1915210.1;Parent=Lj5g3v1915210;Name=Lj5g3v1915210.1;sequencetype=Protein coding;annotation=Mediator of RNA polymerase II transcription subunit 8 [Theobroma cacao] gi|508724911|gb|EOY16808.1|
20180309-Lj-allsets-LP_median_Relative_root_growth_rate_day002-day003.hdf5	chr5	27251517	3.89107e-05	57	2.77877e-07	2.77877e-07	0.116691	FALSE	27246664	27251352	+	4853	downstream	Lj5g3v1914150	gene	Protein coding	NA	ID=Lj5g3v1914150;Name=CUFF.56175;sequencetype=Protein coding
20180309-Lj-allsets-LP_median_Relative_root_growth_rate_day002-day003.hdf5	chr5	27251517	3.89107e-05	57	2.77877e-07	2.77877e-07	0.116691	FALSE	27246664	27251352	+	4853	downstream	Lj5g3v1914150.1	mRNA	Protein coding	Low affinity potassium transport system protein kup isoform 1	ID=Lj5g3v1914150.1;Parent=Lj5g3v1914150;Name=Lj5g3v1914150.1;sequencetype=Protein coding;annotation=Low affinity potassium transport system protein kup isoform 1 [Theobroma cacao] gi|508724917|gb|EOY16814.1|
20180309-Lj-allsets-LP_median_Relative_root_growth_rate_day002-day003.hdf5	chr5	27251517	3.89107e-05	57	2.77877e-07	2.77877e-07	0.116691	FALSE	27253062	27253476	+	-1545	upstream	Lj5g3v1914170	gene	Protein coding	NA	ID=Lj5g3v1914170;Name=CUFF.56173;sequencetype=Protein coding
20180309-Lj-allsets-LP_median_Relative_root_growth_rate_day002-day003.hdf5	chr5	27251517	3.89107e-05	57	2.77877e-07	2.77877e-07	0.116691	FALSE	27253062	27253476	+	-1545	upstream	Lj5g3v1914170.1	mRNA	Protein coding	One-helix protein	ID=Lj5g3v1914170.1;Parent=Lj5g3v1914170;Name=Lj5g3v1914170.1;sequencetype=Protein coding;annotation=One-helix protein [Medicago truncatula] gi|357443565|ref|XP_003592060.1|
20180309-Lj-allsets-LP_median_Relative_root_growth_rate_day002-day003.hdf5	chr5	27251517	3.89107e-05	57	2.77877e-07	2.77877e-07	0.116691	FALSE	27254241	27256358	+	-2724	upstream	Lj5g3v1915180	gene	Protein coding	NA	ID=Lj5g3v1915180;Name=CUFF.56174;sequencetype=Protein coding
20180309-Lj-allsets-LP_median_Relative_root_growth_rate_day002-day003.hdf5	chr5	27251517	3.89107e-05	57	2.77877e-07	2.77877e-07	0.116691	FALSE	27254241	27256358	+	-2724	upstream	Lj5g3v1915180.1	mRNA	Protein coding	e helix protein 2	ID=Lj5g3v1915180.1;Parent=Lj5g3v1915180;Name=Lj5g3v1915180.1;sequencetype=Protein coding;annotation=one helix protein 2 [Populus trichocarpa] gi|224085165|ref|XP_002307511.1|
20180309-Lj-allsets-LP_median_Relative_root_growth_rate_day002-day003.hdf5	chr5	27251517	3.89107e-05	57	2.77877e-07	2.77877e-07	0.116691	FALSE	27251659	27251930	-	142	downstream	Lj5g3v1914160	gene	Non-coding	NA	ID=Lj5g3v1914160;Name=NODE_63180_length_218_cov_7.463303.path1;sequencetype=Non-coding
20180309-Lj-allsets-LP_median_Relative_root_growth_rate_day002-day003.hdf5	chr5	27251517	3.89107e-05	57	2.77877e-07	2.77877e-07	0.116691	FALSE	27251659	27251930	-	142	downstream	Lj5g3v1914160.1	mRNA	Non-coding		ID=Lj5g3v1914160.1;Parent=Lj5g3v1914160;Name=Lj5g3v1914160.1;sequencetype=Non-coding;annotation=NoHit
20180309-Lj-allsets-LP_median_Relative_root_growth_rate_day002-day003.hdf5	chr5	27252814	3.89107e-05	57	2.77877e-07	2.77877e-07	0.116691	FALSE	27246664	27251352	+	6150	downstream	Lj5g3v1914150	gene	Protein coding	NA	ID=Lj5g3v1914150;Name=CUFF.56175;sequencetype=Protein coding
20180309-Lj-allsets-LP_median_Relative_root_growth_rate_day002-day003.hdf5	chr5	27252814	3.89107e-05	57	2.77877e-07	2.77877e-07	0.116691	FALSE	27246664	27251352	+	6150	downstream	Lj5g3v1914150.1	mRNA	Protein coding	Low affinity potassium transport system protein kup isoform 1	ID=Lj5g3v1914150.1;Parent=Lj5g3v1914150;Name=Lj5g3v1914150.1;sequencetype=Protein coding;annotation=Low affinity potassium transport system protein kup isoform 1 [Theobroma cacao] gi|508724917|gb|EOY16814.1|
20180309-Lj-allsets-LP_median_Relative_root_growth_rate_day002-day003.hdf5	chr5	27252814	3.89107e-05	57	2.77877e-07	2.77877e-07	0.116691	FALSE	27253062	27253476	+	-248	upstream	Lj5g3v1914170	gene	Protein coding	NA	ID=Lj5g3v1914170;Name=CUFF.56173;sequencetype=Protein coding
20180309-Lj-allsets-LP_median_Relative_root_growth_rate_day002-day003.hdf5	chr5	27252814	3.89107e-05	57	2.77877e-07	2.77877e-07	0.116691	FALSE	27253062	27253476	+	-248	upstream	Lj5g3v1914170.1	mRNA	Protein coding	One-helix protein	ID=Lj5g3v1914170.1;Parent=Lj5g3v1914170;Name=Lj5g3v1914170.1;sequencetype=Protein coding;annotation=One-helix protein [Medicago truncatula] gi|357443565|ref|XP_003592060.1|
20180309-Lj-allsets-LP_median_Relative_root_growth_rate_day002-day003.hdf5	chr5	27252814	3.89107e-05	57	2.77877e-07	2.77877e-07	0.116691	FALSE	27254241	27256358	+	-1427	upstream	Lj5g3v1915180	gene	Protein coding	NA	ID=Lj5g3v1915180;Name=CUFF.56174;sequencetype=Protein coding
20180309-Lj-allsets-LP_median_Relative_root_growth_rate_day002-day003.hdf5	chr5	27252814	3.89107e-05	57	2.77877e-07	2.77877e-07	0.116691	FALSE	27254241	27256358	+	-1427	upstream	Lj5g3v1915180.1	mRNA	Protein coding	e helix protein 2	ID=Lj5g3v1915180.1;Parent=Lj5g3v1915180;Name=Lj5g3v1915180.1;sequencetype=Protein coding;annotation=one helix protein 2 [Populus trichocarpa] gi|224085165|ref|XP_002307511.1|
20180309-Lj-allsets-LP_median_Relative_root_growth_rate_day002-day003.hdf5	chr5	27252814	3.89107e-05	57	2.77877e-07	2.77877e-07	0.116691	FALSE	27251659	27251930	-	-1155	upstream	Lj5g3v1914160	gene	Non-coding	NA	ID=Lj5g3v1914160;Name=NODE_63180_length_218_cov_7.463303.path1;sequencetype=Non-coding
20180309-Lj-allsets-LP_median_Relative_root_growth_rate_day002-day003.hdf5	chr5	27252814	3.89107e-05	57	2.77877e-07	2.77877e-07	0.116691	FALSE	27251659	27251930	-	-1155	upstream	Lj5g3v1914160.1	mRNA	Non-coding		ID=Lj5g3v1914160.1;Parent=Lj5g3v1914160;Name=Lj5g3v1914160.1;sequencetype=Non-coding;annotation=NoHit
20180309-Lj-allsets-LP_median_Relative_root_growth_rate_day002-day003.hdf5	chr5	21257871	6.56067e-05	27	2.77877e-07	2.77877e-07	0.163363	FALSE	21245676	21259626	+	12195	in gene	Lj5g3v1427710	gene	Protein coding	NA	ID=Lj5g3v1427710;Name=CUFF.55464;sequencetype=Protein coding
20180309-Lj-allsets-LP_median_Relative_root_growth_rate_day002-day003.hdf5	chr5	21257871	6.56067e-05	27	2.77877e-07	2.77877e-07	0.163363	FALSE	21245676	21259626	+	12195	in feature	Lj5g3v1427710.1	mRNA	Protein coding	PREDICTED: WD repeat-containing protein 48-like	ID=Lj5g3v1427710.1;Parent=Lj5g3v1427710;Name=Lj5g3v1427710.1;sequencetype=Protein coding;annotation=PREDICTED: WD repeat-containing protein 48-like [Cicer arietinum] gi|502117294|ref|XP_004495771.1|
20180309-Lj-allsets-LP_median_Relative_root_growth_rate_day002-day003.hdf5	chr5	21257871	6.56067e-05	27	2.77877e-07	2.77877e-07	0.163363	FALSE	21260599	21263793	+	-2728	upstream	Lj5g3v1427720	gene	Protein coding	NA	ID=Lj5g3v1427720;Name=CUFF.55238;sequencetype=Protein coding
20180309-Lj-allsets-LP_median_Relative_root_growth_rate_day002-day003.hdf5	chr5	21257871	6.56067e-05	27	2.77877e-07	2.77877e-07	0.163363	FALSE	21260599	21263793	+	-2728	upstream	Lj5g3v1427720.1	mRNA	Protein coding	malate dehydrogenase 1a NAD (soluble)	ID=Lj5g3v1427720.1;Parent=Lj5g3v1427720;Name=Lj5g3v1427720.1;sequencetype=Protein coding;annotation=malate dehydrogenase 1a NAD (soluble) [Danio rerio] gi|41053939|ref|NP_956241.1|
20180309-Lj-allsets-LP_median_Relative_root_growth_rate_day002-day003.hdf5	chr5	21270008	6.56067e-05	27	2.77877e-07	2.77877e-07	0.163363	FALSE	21266530	21269231	+	3478	downstream	Lj5g3v1427730	gene	Protein coding	NA	ID=Lj5g3v1427730;Name=CUFF.55240;sequencetype=Protein coding
20180309-Lj-allsets-LP_median_Relative_root_growth_rate_day002-day003.hdf5	chr5	21270008	6.56067e-05	27	2.77877e-07	2.77877e-07	0.163363	FALSE	21266530	21269231	+	3478	downstream	Lj5g3v1427730.1	mRNA	Protein coding	PPE family protein	ID=Lj5g3v1427730.1;Parent=Lj5g3v1427730;Name=Lj5g3v1427730.1;sequencetype=Protein coding;annotation=PPE family protein [Mycobacterium tuberculosis RGTB327] gi|383308148|ref|YP_005360959.1|
20180309-Lj-allsets-LP_median_Relative_root_growth_rate_day002-day003.hdf5	chr5	21270008	6.56067e-05	27	2.77877e-07	2.77877e-07	0.163363	FALSE	21266866	21276416	-	-3142	in gene	Lj5g3v1427740	gene	Protein coding	NA	ID=Lj5g3v1427740;Name=CUFF.55242;sequencetype=Protein coding
20180309-Lj-allsets-LP_median_Relative_root_growth_rate_day002-day003.hdf5	chr5	21270008	6.56067e-05	27	2.77877e-07	2.77877e-07	0.163363	FALSE	21269777	21276416	-	-231	in feature	Lj5g3v1427740.2	mRNA	Protein coding	PREDICTED: probable serine/threonine-protein kinase At1g54610-like	ID=Lj5g3v1427740.2;Parent=Lj5g3v1427740;Name=Lj5g3v1427740.2;sequencetype=Protein coding;annotation=PREDICTED: probable serine/threonine-protein kinase At1g54610-like [Glycine max] gi|356535133|ref|XP_003536103.1|
20180309-Lj-allsets-LP_median_Relative_root_growth_rate_day002-day003.hdf5	chr5	21270008	6.56067e-05	27	2.77877e-07	2.77877e-07	0.163363	FALSE	21266866	21276416	-	-3142	in feature	Lj5g3v1427740.1	mRNA	Non-coding		ID=Lj5g3v1427740.1;Parent=Lj5g3v1427740;Name=Lj5g3v1427740.1;sequencetype=Non-coding;annotation=NoHit
20180309-Lj-allsets-LP_median_Root_horizontal_index_day007.hdf5	chr2	41080121	4.9648e-05	25	2.7785e-07	2.7785e-07	0.0531804	FALSE	41077995	41078938	-	-2126	upstream	Lj2g3v3209620	gene	Non-coding	NA	ID=Lj2g3v3209620;Name=CUFF.39881;sequencetype=Non-coding
20180309-Lj-allsets-LP_median_Root_horizontal_index_day007.hdf5	chr2	41080121	4.9648e-05	25	2.7785e-07	2.7785e-07	0.0531804	FALSE	41077995	41078938	-	-2126	upstream	Lj2g3v3209620.1	mRNA	Non-coding		ID=Lj2g3v3209620.1;Parent=Lj2g3v3209620;Name=Lj2g3v3209620.1;sequencetype=Non-coding;annotation=NoHit
20180309-Lj-allsets-LP_median_Root_horizontal_index_day007.hdf5	chr2	41080121	4.9648e-05	25	2.7785e-07	2.7785e-07	0.0531804	FALSE	41079076	41080003	-	-1045	upstream	Lj2g3v3209730	gene	Protein coding	NA	ID=Lj2g3v3209730;Name=CUFF.39883;sequencetype=Protein coding
20180309-Lj-allsets-LP_median_Root_horizontal_index_day007.hdf5	chr2	41080121	4.9648e-05	25	2.7785e-07	2.7785e-07	0.0531804	FALSE	41079076	41080003	-	-1045	upstream	Lj2g3v3209730.1	mRNA	Protein coding	PREDICTED: ethylene-responsive transcription factor 3-like	ID=Lj2g3v3209730.1;Parent=Lj2g3v3209730;Name=Lj2g3v3209730.1;sequencetype=Protein coding;annotation=PREDICTED: ethylene-responsive transcription factor 3-like [Glycine max] gi|356552847|ref|XP_003544774.1|
20180309-Lj-allsets-LP_median_Root_horizontal_index_day007.hdf5	chr2	41080121	4.9648e-05	25	2.7785e-07	2.7785e-07	0.0531804	FALSE	41084641	41086715	-	4520	downstream	Lj2g3v3209740	gene	Protein coding	NA	ID=Lj2g3v3209740;Name=CUFF.39882;sequencetype=Protein coding
20180309-Lj-allsets-LP_median_Root_horizontal_index_day007.hdf5	chr2	41080121	4.9648e-05	25	2.7785e-07	2.7785e-07	0.0531804	FALSE	41084641	41086715	-	4520	downstream	Lj2g3v3209740.1	mRNA	Protein coding	PREDICTED: glucan endo-13-beta-glucosidase 12-like	ID=Lj2g3v3209740.1;Parent=Lj2g3v3209740;Name=Lj2g3v3209740.1;sequencetype=Protein coding;annotation=PREDICTED: glucan endo-13-beta-glucosidase 12-like [Glycine max] gi|356501562|ref|XP_003519593.1|
20180309-Lj-allsets-LP_median_Root_vertical_index_day007.hdf5	chr1	47058546	4.42778e-05	14	2.7785e-07	2.7785e-07	0.955463	FALSE	47061014	47061951	+	-2468	upstream	Lj1g3v3975860	gene	Non-coding	NA	ID=Lj1g3v3975860;Name=CUFF.31693;sequencetype=Non-coding
20180309-Lj-allsets-LP_median_Root_vertical_index_day007.hdf5	chr1	47058546	4.42778e-05	14	2.7785e-07	2.7785e-07	0.955463	FALSE	47061014	47061951	+	-2468	upstream	Lj1g3v3975860.1	mRNA	Non-coding		ID=Lj1g3v3975860.1;Parent=Lj1g3v3975860;Name=Lj1g3v3975860.1;sequencetype=Non-coding;annotation=NoHit
20180309-Lj-allsets-LP_median_Root_vertical_index_day007.hdf5	chr1	47058546	4.42778e-05	14	2.7785e-07	2.7785e-07	0.955463	FALSE	47057981	47060560	-	-565	in gene	Lj1g3v3975850	gene	Protein coding	NA	ID=Lj1g3v3975850;Name=CUFF.31694;sequencetype=Protein coding
20180309-Lj-allsets-LP_median_Root_vertical_index_day007.hdf5	chr1	47058546	4.42778e-05	14	2.7785e-07	2.7785e-07	0.955463	FALSE	47057981	47060560	-	-565	in feature	Lj1g3v3975850.1	mRNA	Protein coding	PREDICTED: ankyrin repeat and protein kinase domain-containing protein 1-like	ID=Lj1g3v3975850.1;Parent=Lj1g3v3975850;Name=Lj1g3v3975850.1;sequencetype=Protein coding;annotation=PREDICTED: ankyrin repeat and protein kinase domain-containing protein 1-like [Fragaria vesca subsp. vesca] gi|470103946|ref|XP_004288386.1|
20180309-Lj-allsets-LP_median_Root_vertical_index_day007.hdf5	chr2	41323866	7.34749e-05	18	2.7785e-07	2.7785e-07	0.955463	FALSE	41319498	41320019	+	4368	downstream	Lj2g3v3224520	gene	Non-coding	NA	ID=Lj2g3v3224520;Name=CUFF.40159;sequencetype=Non-coding
20180309-Lj-allsets-LP_median_Root_vertical_index_day007.hdf5	chr2	41323866	7.34749e-05	18	2.7785e-07	2.7785e-07	0.955463	FALSE	41319498	41320019	+	4368	downstream	Lj2g3v3224520.1	mRNA	Non-coding		ID=Lj2g3v3224520.1;Parent=Lj2g3v3224520;Name=Lj2g3v3224520.1;sequencetype=Non-coding;annotation=NoHit
20180309-Lj-allsets-LP_median_Root_vertical_index_day007.hdf5	chr2	41323866	7.34749e-05	18	2.7785e-07	2.7785e-07	0.955463	FALSE	41320260	41321310	+	3606	downstream	Lj2g3v3224530	gene	Non-coding	NA	ID=Lj2g3v3224530;Name=CUFF.39911;sequencetype=Non-coding
20180309-Lj-allsets-LP_median_Root_vertical_index_day007.hdf5	chr2	41323866	7.34749e-05	18	2.7785e-07	2.7785e-07	0.955463	FALSE	41320260	41321310	+	3606	downstream	Lj2g3v3224530.1	mRNA	Non-coding		ID=Lj2g3v3224530.1;Parent=Lj2g3v3224530;Name=Lj2g3v3224530.1;sequencetype=Non-coding;annotation=NoHit
20180309-Lj-allsets-LP_median_Root_vertical_index_day007.hdf5	chr2	41323866	7.34749e-05	18	2.7785e-07	2.7785e-07	0.955463	FALSE	41321518	41322442	+	2348	downstream	Lj2g3v3224540	gene	Non-coding	NA	ID=Lj2g3v3224540;Name=CUFF.39910;sequencetype=Non-coding
20180309-Lj-allsets-LP_median_Root_vertical_index_day007.hdf5	chr2	41323866	7.34749e-05	18	2.7785e-07	2.7785e-07	0.955463	FALSE	41321518	41322442	+	2348	downstream	Lj2g3v3224540.1	mRNA	Non-coding		ID=Lj2g3v3224540.1;Parent=Lj2g3v3224540;Name=Lj2g3v3224540.1;sequencetype=Non-coding;annotation=NoHit
20180309-Lj-allsets-LP_median_Root_vertical_index_day007.hdf5	chr2	41323866	7.34749e-05	18	2.7785e-07	2.7785e-07	0.955463	FALSE	41325992	41326227	+	-2126	upstream	Lj2g3v3224560	gene	Non-coding	NA	ID=Lj2g3v3224560;Name=CUFF.39913;sequencetype=Non-coding
20180309-Lj-allsets-LP_median_Root_vertical_index_day007.hdf5	chr2	41323866	7.34749e-05	18	2.7785e-07	2.7785e-07	0.955463	FALSE	41325992	41326227	+	-2126	upstream	Lj2g3v3224560.1	mRNA	Non-coding		ID=Lj2g3v3224560.1;Parent=Lj2g3v3224560;Name=Lj2g3v3224560.1;sequencetype=Non-coding;annotation=NoHit
20180309-Lj-allsets-LP_median_Root_vertical_index_day007.hdf5	chr2	41323866	7.34749e-05	18	2.7785e-07	2.7785e-07	0.955463	FALSE	41316174	41319397	-	-7692	upstream	Lj2g3v3224510	gene	Protein coding	NA	ID=Lj2g3v3224510;Name=NODE_85661_length_3170_cov_7.877918.path1;sequencetype=Protein coding
20180309-Lj-allsets-LP_median_Root_vertical_index_day007.hdf5	chr2	41323866	7.34749e-05	18	2.7785e-07	2.7785e-07	0.955463	FALSE	41316174	41319397	-	-7692	upstream	Lj2g3v3224510.1	mRNA	Protein coding	PREDICTED: pentatricopeptide repeat-containing protein At4g39952 mitochondrial-like isoform X1	ID=Lj2g3v3224510.1;Parent=Lj2g3v3224510;Name=Lj2g3v3224510.1;sequencetype=Protein coding;annotation=PREDICTED: pentatricopeptide repeat-containing protein At4g39952 mitochondrial-like isoform X1 [Cicer arietinum] gi|502099300|ref|XP_004491447.1|
20180309-Lj-allsets-LP_median_Root_vertical_index_day007.hdf5	chr2	41323866	7.34749e-05	18	2.7785e-07	2.7785e-07	0.955463	FALSE	41322717	41323285	-	-1149	upstream	Lj2g3v3224550	gene	Non-coding	NA	ID=Lj2g3v3224550;Name=CUFF.39912;sequencetype=Non-coding
20180309-Lj-allsets-LP_median_Root_vertical_index_day007.hdf5	chr2	41323866	7.34749e-05	18	2.7785e-07	2.7785e-07	0.955463	FALSE	41322717	41323285	-	-1149	upstream	Lj2g3v3224550.1	mRNA	Non-coding		ID=Lj2g3v3224550.1;Parent=Lj2g3v3224550;Name=Lj2g3v3224550.1;sequencetype=Non-coding;annotation=NoHit
20180309-Lj-allsets-LP_mean_Root_tortuosity_day000.hdf5	chr0	123708023	5.88378e-05	14	2.7785e-07	2.7785e-07	0.46035	FALSE	123710147	123711083	+	-2124	upstream	Lj0g3v0238429	gene	Non-coding	NA	ID=Lj0g3v0238429;Name=CUFF.15633;sequencetype=Non-coding
20180309-Lj-allsets-LP_mean_Root_tortuosity_day000.hdf5	chr0	123708023	5.88378e-05	14	2.7785e-07	2.7785e-07	0.46035	FALSE	123710147	123711083	+	-2124	upstream	Lj0g3v0238429.1	mRNA	Non-coding		ID=Lj0g3v0238429.1;Parent=Lj0g3v0238429;Name=Lj0g3v0238429.1;sequencetype=Non-coding;annotation=NoHit
20180309-Lj-allsets-LP_mean_Root_tortuosity_day000.hdf5	chr0	123708023	5.88378e-05	14	2.7785e-07	2.7785e-07	0.46035	FALSE	123711578	123712568	-	3555	downstream	Lj0g3v0238439	gene	Protein coding	NA	ID=Lj0g3v0238439;Name=CUFF.15632;sequencetype=Protein coding
20180309-Lj-allsets-LP_mean_Root_tortuosity_day000.hdf5	chr0	123708023	5.88378e-05	14	2.7785e-07	2.7785e-07	0.46035	FALSE	123711578	123712568	-	3555	downstream	Lj0g3v0238439.1	mRNA	Protein coding	y3-gypsy retrotransposon protein	ID=Lj0g3v0238439.1;Parent=Lj0g3v0238439;Name=Lj0g3v0238439.1;sequencetype=Protein coding;annotation=ty3-gypsy retrotransposon protein [Cucumis melo subsp. melo] gi|307135885|gb|ADN33750.1|
20180309-Lj-allsets-LP_mean_Root_tortuosity_day000.hdf5	chr0	51146831	9.59978e-05	12	2.7785e-07	2.7785e-07	0.540309	FALSE	51142747	51147018	+	4084	in gene	Lj0g3v0116299	gene	Protein coding	NA	ID=Lj0g3v0116299;Name=CUFF.6826;sequencetype=Protein coding
20180309-Lj-allsets-LP_mean_Root_tortuosity_day000.hdf5	chr0	51146831	9.59978e-05	12	2.7785e-07	2.7785e-07	0.540309	FALSE	51142747	51147018	+	4084	in feature	Lj0g3v0116299.1	mRNA	Protein coding	Meiotic recombination protein SPO11	ID=Lj0g3v0116299.1;Parent=Lj0g3v0116299;Name=Lj0g3v0116299.1;sequencetype=Protein coding;annotation=Meiotic recombination protein SPO11 [Medicago truncatula] gi|357494931|ref|XP_003617754.1|
20180309-Lj-allsets-LP_mean_Root_tortuosity_day000.hdf5	chr0	51146831	9.59978e-05	12	2.7785e-07	2.7785e-07	0.540309	FALSE	51142747	51147018	+	4084	in feature	Lj0g3v0116299.2	mRNA	Protein coding	Meiotic recombination protein SPO11	ID=Lj0g3v0116299.2;Parent=Lj0g3v0116299;Name=Lj0g3v0116299.2;sequencetype=Protein coding;annotation=Meiotic recombination protein SPO11 [Medicago truncatula] gi|357494931|ref|XP_003617754.1|
20180309-Lj-allsets-LP_mean_Root_tortuosity_day000.hdf5	chr0	51146831	9.59978e-05	12	2.7785e-07	2.7785e-07	0.540309	FALSE	51142747	51147018	+	4084	in feature	Lj0g3v0116299.3	mRNA	Protein coding	PREDICTED: meiotic recombination protein SPO11-1-like	ID=Lj0g3v0116299.3;Parent=Lj0g3v0116299;Name=Lj0g3v0116299.3;sequencetype=Protein coding;annotation=PREDICTED: meiotic recombination protein SPO11-1-like [Glycine max] gi|356499439|ref|XP_003518548.1|
20180309-Lj-allsets-LP_mean_Root_tortuosity_day000.hdf5	chr0	51128097	9.59978e-05	12	2.7785e-07	2.7785e-07	0.540309	FALSE	51126888	51127854	+	1209	downstream	Lj0g3v0116279	gene	Non-coding	NA	ID=Lj0g3v0116279;Name=CUFF.6821;sequencetype=Non-coding
20180309-Lj-allsets-LP_mean_Root_tortuosity_day000.hdf5	chr0	51128097	9.59978e-05	12	2.7785e-07	2.7785e-07	0.540309	FALSE	51126888	51127854	+	1209	downstream	Lj0g3v0116279.1	mRNA	Non-coding		ID=Lj0g3v0116279.1;Parent=Lj0g3v0116279;Name=Lj0g3v0116279.1;sequencetype=Non-coding;annotation=NoHit
20180309-Lj-allsets-LP_mean_Root_tortuosity_day000.hdf5	chr0	51128097	9.59978e-05	12	2.7785e-07	2.7785e-07	0.540309	FALSE	51124371	51124887	-	-3726	upstream	Lj0g3v0116269	gene	repeat	NA	ID=Lj0g3v0116269;Name=CUFF.6820;sequencetype=repeat
20180309-Lj-allsets-LP_mean_Root_tortuosity_day000.hdf5	chr0	51128097	9.59978e-05	12	2.7785e-07	2.7785e-07	0.540309	FALSE	51124371	51124887	-	-3726	upstream	Lj0g3v0116269.1	mRNA	repeat		ID=Lj0g3v0116269.1;Parent=Lj0g3v0116269;Name=Lj0g3v0116269.1;sequencetype=repeat;annotation=NoHit
20180309-Lj-allsets-LP_mean_Root_tortuosity_day000.hdf5	chr0	51128097	9.59978e-05	12	2.7785e-07	2.7785e-07	0.540309	FALSE	51128617	51134725	-	520	downstream	Lj0g3v0116289	gene	Protein coding	NA	ID=Lj0g3v0116289;Name=CUFF.7134;sequencetype=Protein coding
20180309-Lj-allsets-LP_mean_Root_tortuosity_day000.hdf5	chr0	51128097	9.59978e-05	12	2.7785e-07	2.7785e-07	0.540309	FALSE	51128617	51134725	-	520	downstream	Lj0g3v0116289.1	mRNA	Protein coding	PREDICTED: glutamic acid-rich protein-like	ID=Lj0g3v0116289.1;Parent=Lj0g3v0116289;Name=Lj0g3v0116289.1;sequencetype=Protein coding;annotation=PREDICTED: glutamic acid-rich protein-like [Cicer arietinum] gi|502099577|ref|XP_004491513.1|
20180309-Lj-allsets-LP_mean_Root_tortuosity_day000.hdf5	chr0	51128097	9.59978e-05	12	2.7785e-07	2.7785e-07	0.540309	FALSE	51129524	51134768	-	1427	downstream	Lj0g3v0116289.2	mRNA	Protein coding	PREDICTED: glutamic acid-rich protein-like	ID=Lj0g3v0116289.2;Parent=Lj0g3v0116289;Name=Lj0g3v0116289.2;sequencetype=Protein coding;annotation=PREDICTED: glutamic acid-rich protein-like [Cicer arietinum] gi|502099577|ref|XP_004491513.1|
20180309-Lj-allsets-LP_median_Root_width_80_day002.hdf5	chr3	37249351	9.30819e-08	11	2.7785e-07	5.55701e-06	0.00239291	TRUE	37246434	37253867	+	2917	in gene	Lj3g3v2995750	gene	Protein coding	NA	ID=Lj3g3v2995750;Name=CUFF.45112;sequencetype=Protein coding
20180309-Lj-allsets-LP_median_Root_width_80_day002.hdf5	chr3	37249351	9.30819e-08	11	2.7785e-07	5.55701e-06	0.00239291	TRUE	37246434	37253867	+	2917	in feature	Lj3g3v2995750.1	mRNA	Protein coding	PREDICTED: fatty acyl-CoA reductase 3-like	ID=Lj3g3v2995750.1;Parent=Lj3g3v2995750;Name=Lj3g3v2995750.1;sequencetype=Protein coding;annotation=PREDICTED: fatty acyl-CoA reductase 3-like [Glycine max] gi|356539286|ref|XP_003538130.1|
20180309-Lj-allsets-LP_median_Root_width_80_day002.hdf5	chr3	37249351	9.30819e-08	11	2.7785e-07	5.55701e-06	0.00239291	TRUE	37243120	37244998	-	-6231	upstream	Lj3g3v2995740	gene	Non-coding	NA	ID=Lj3g3v2995740;Name=85405_g;sequencetype=Non-coding
20180309-Lj-allsets-LP_mean_Root_tortuosity_day000.hdf5	chr1	45901095	1.01979e-05	14	2.7785e-07	2.7785e-07	0.203905	FALSE	45895969	45907657	+	5126	in gene	Lj1g3v3930430	gene	Protein coding	NA	ID=Lj1g3v3930430;Name=CUFF.31512;sequencetype=Protein coding
20180309-Lj-allsets-LP_mean_Root_tortuosity_day000.hdf5	chr1	45901095	1.01979e-05	14	2.7785e-07	2.7785e-07	0.203905	FALSE	45895969	45907657	+	5126	in feature	Lj1g3v3930430.1	mRNA	Protein coding	PREDICTED: transcription-repair-coupling factor-like	ID=Lj1g3v3930430.1;Parent=Lj1g3v3930430;Name=Lj1g3v3930430.1;sequencetype=Protein coding;annotation=PREDICTED: transcription-repair-coupling factor-like [Cicer arietinum] gi|502106943|ref|XP_004493106.1|
20180309-Lj-allsets-LP_mean_Root_tortuosity_day000.hdf5	chr1	45901309	1.01979e-05	14	2.7785e-07	2.7785e-07	0.203905	FALSE	45895969	45907657	+	5340	in gene	Lj1g3v3930430	gene	Protein coding	NA	ID=Lj1g3v3930430;Name=CUFF.31512;sequencetype=Protein coding
20180309-Lj-allsets-LP_mean_Root_tortuosity_day000.hdf5	chr1	45901309	1.01979e-05	14	2.7785e-07	2.7785e-07	0.203905	FALSE	45895969	45907657	+	5340	in feature	Lj1g3v3930430.1	mRNA	Protein coding	PREDICTED: transcription-repair-coupling factor-like	ID=Lj1g3v3930430.1;Parent=Lj1g3v3930430;Name=Lj1g3v3930430.1;sequencetype=Protein coding;annotation=PREDICTED: transcription-repair-coupling factor-like [Cicer arietinum] gi|502106943|ref|XP_004493106.1|
20180309-Lj-allsets-LP_mean_Root_tortuosity_day000.hdf5	chr1	46615493	2.49711e-05	13	2.7785e-07	2.7785e-07	0.345663	FALSE	46610198	46612687	+	5295	downstream	Lj1g3v3974830	gene	repeat	NA	ID=Lj1g3v3974830;Name=CUFF.31612;sequencetype=repeat
20180309-Lj-allsets-LP_mean_Root_tortuosity_day000.hdf5	chr1	46615493	2.49711e-05	13	2.7785e-07	2.7785e-07	0.345663	FALSE	46610198	46612687	+	5295	downstream	Lj1g3v3974830.1	mRNA	repeat		ID=Lj1g3v3974830.1;Parent=Lj1g3v3974830;Name=Lj1g3v3974830.1;sequencetype=repeat;annotation=NoHit
20180309-Lj-allsets-LP_mean_Root_tortuosity_day000.hdf5	chr1	46615493	2.49711e-05	13	2.7785e-07	2.7785e-07	0.345663	FALSE	46612963	46616250	-	-2530	in gene	Lj1g3v3974840	gene	Protein coding	NA	ID=Lj1g3v3974840;Name=CUFF.31615;sequencetype=Protein coding
20180309-Lj-allsets-LP_mean_Root_tortuosity_day000.hdf5	chr1	46615493	2.49711e-05	13	2.7785e-07	2.7785e-07	0.345663	FALSE	46612963	46616250	-	-2530	in feature	Lj1g3v3974840.1	mRNA	Protein coding	PREDICTED: probable receptor-like protein kinase At1g67000-like	ID=Lj1g3v3974840.1;Parent=Lj1g3v3974840;Name=Lj1g3v3974840.1;sequencetype=Protein coding;annotation=PREDICTED: probable receptor-like protein kinase At1g67000-like [Cicer arietinum] gi|502124167|ref|XP_004498414.1|
20180309-Lj-allsets-LP_mean_Root_tortuosity_day000.hdf5	chr1	45869992	4.01367e-05	18	2.7785e-07	2.7785e-07	0.380144	FALSE	45869358	45882371	+	634	in gene	Lj1g3v3930310	gene	Protein coding	NA	ID=Lj1g3v3930310;Name=CUFF.31525;sequencetype=Protein coding
20180309-Lj-allsets-LP_mean_Root_tortuosity_day000.hdf5	chr1	45869992	4.01367e-05	18	2.7785e-07	2.7785e-07	0.380144	FALSE	45869358	45882371	+	634	in feature	Lj1g3v3930310.1	mRNA	Protein coding	PREDICTED: nudix hydrolase 12 mitochondrial-like isoform X2	ID=Lj1g3v3930310.1;Parent=Lj1g3v3930310;Name=Lj1g3v3930310.1;sequencetype=Protein coding;annotation=PREDICTED: nudix hydrolase 12 mitochondrial-like isoform X2 [Cicer arietinum] gi|502106928|ref|XP_004493101.1|
20180309-Lj-allsets-LP_mean_Root_tortuosity_day000.hdf5	chr1	45869992	4.01367e-05	18	2.7785e-07	2.7785e-07	0.380144	FALSE	45869358	45881944	+	634	in feature	Lj1g3v3930310.2	mRNA	Protein coding	PREDICTED: nudix hydrolase 12 mitochondrial-like isoform X2	ID=Lj1g3v3930310.2;Parent=Lj1g3v3930310;Name=Lj1g3v3930310.2;sequencetype=Protein coding;annotation=PREDICTED: nudix hydrolase 12 mitochondrial-like isoform X2 [Cicer arietinum] gi|502106928|ref|XP_004493101.1|
20180309-Lj-allsets-LP_mean_Root_tortuosity_day000.hdf5	chr1	45869992	4.01367e-05	18	2.7785e-07	2.7785e-07	0.380144	FALSE	45869358	45881944	+	634	in feature	Lj1g3v3930310.3	mRNA	Protein coding	PREDICTED: nudix hydrolase 12 mitochondrial-like isoform X2	ID=Lj1g3v3930310.3;Parent=Lj1g3v3930310;Name=Lj1g3v3930310.3;sequencetype=Protein coding;annotation=PREDICTED: nudix hydrolase 12 mitochondrial-like isoform X2 [Cicer arietinum] gi|502106928|ref|XP_004493101.1|
20180309-Lj-allsets-LP_mean_Root_tortuosity_day000.hdf5	chr1	45869992	4.01367e-05	18	2.7785e-07	2.7785e-07	0.380144	FALSE	45869358	45881944	+	634	in feature	Lj1g3v3930310.4	mRNA	Protein coding	PREDICTED: nudix hydrolase 12 mitochondrial-like isoform X2	ID=Lj1g3v3930310.4;Parent=Lj1g3v3930310;Name=Lj1g3v3930310.4;sequencetype=Protein coding;annotation=PREDICTED: nudix hydrolase 12 mitochondrial-like isoform X2 [Cicer arietinum] gi|502106928|ref|XP_004493101.1|
20180309-Lj-allsets-LP_mean_Root_tortuosity_day000.hdf5	chr1	45869992	4.01367e-05	18	2.7785e-07	2.7785e-07	0.380144	FALSE	45869358	45881944	+	634	in feature	Lj1g3v3930310.5	mRNA	Protein coding	PREDICTED: nudix hydrolase 12 mitochondrial-like isoform X2	ID=Lj1g3v3930310.5;Parent=Lj1g3v3930310;Name=Lj1g3v3930310.5;sequencetype=Protein coding;annotation=PREDICTED: nudix hydrolase 12 mitochondrial-like isoform X2 [Cicer arietinum] gi|502106928|ref|XP_004493101.1|
20180309-Lj-allsets-LP_mean_Root_tortuosity_day000.hdf5	chr1	46591903	5.16713e-05	10	2.7785e-07	2.7785e-07	0.442782	FALSE	46582872	46587481	+	9031	downstream	Lj1g3v3974770	gene	Non-coding	NA	ID=Lj1g3v3974770;Name=CUFF.31597;sequencetype=Non-coding
20180309-Lj-allsets-LP_mean_Root_tortuosity_day000.hdf5	chr1	46591903	5.16713e-05	10	2.7785e-07	2.7785e-07	0.442782	FALSE	46582872	46587481	+	9031	downstream	Lj1g3v3974770.1	mRNA	Protein coding	unknown	ID=Lj1g3v3974770.1;Parent=Lj1g3v3974770;Name=Lj1g3v3974770.1;sequencetype=Protein coding;annotation=unknown [Lotus japonicus] gi|388518323|gb|AFK47223.1|
20180309-Lj-allsets-LP_mean_Root_tortuosity_day000.hdf5	chr1	46591903	5.16713e-05	10	2.7785e-07	2.7785e-07	0.442782	FALSE	46582872	46587481	+	9031	downstream	Lj1g3v3974770.2	mRNA	Protein coding	major facilitator superfamily protein	ID=Lj1g3v3974770.2;Parent=Lj1g3v3974770;Name=Lj1g3v3974770.2;sequencetype=Protein coding;annotation=major facilitator superfamily protein [Caulobacter segnis ATCC 21756] gi|295689155|ref|YP_003592848.1|
20180309-Lj-allsets-LP_mean_Root_tortuosity_day000.hdf5	chr1	46591903	5.16713e-05	10	2.7785e-07	2.7785e-07	0.442782	FALSE	46584203	46587481	+	7700	downstream	Lj1g3v3974770.3	mRNA	Protein coding	unknown	ID=Lj1g3v3974770.3;Parent=Lj1g3v3974770;Name=Lj1g3v3974770.3;sequencetype=Protein coding;annotation=unknown [Lotus japonicus] gi|388518323|gb|AFK47223.1|
20180309-Lj-allsets-LP_mean_Root_tortuosity_day000.hdf5	chr1	46591903	5.16713e-05	10	2.7785e-07	2.7785e-07	0.442782	FALSE	46586134	46587481	+	5769	downstream	Lj1g3v3974770.4	mRNA	Non-coding		ID=Lj1g3v3974770.4;Parent=Lj1g3v3974770;Name=Lj1g3v3974770.4;sequencetype=Non-coding;annotation=NoHit
20180309-Lj-allsets-LP_mean_Root_tortuosity_day000.hdf5	chr1	46591903	5.16713e-05	10	2.7785e-07	2.7785e-07	0.442782	FALSE	46589266	46591331	+	2637	downstream	Lj1g3v3974780	gene	Protein coding	NA	ID=Lj1g3v3974780;Name=CUFF.31625;sequencetype=Protein coding
20180309-Lj-allsets-LP_mean_Root_tortuosity_day000.hdf5	chr1	46591903	5.16713e-05	10	2.7785e-07	2.7785e-07	0.442782	FALSE	46589266	46591331	+	2637	downstream	Lj1g3v3974780.1	mRNA	Protein coding	PREDICTED: ribosomal L1 domain-containing protein 1-like	ID=Lj1g3v3974780.1;Parent=Lj1g3v3974780;Name=Lj1g3v3974780.1;sequencetype=Protein coding;annotation=PREDICTED: ribosomal L1 domain-containing protein 1-like [Glycine max] gi|356555162|ref|XP_003545905.1|
20180309-Lj-allsets-LP_mean_Root_tortuosity_day000.hdf5	chr1	46591903	5.16713e-05	10	2.7785e-07	2.7785e-07	0.442782	FALSE	46589296	46597240	+	2607	in feature	Lj1g3v3974780.2	mRNA	Protein coding	Chaperone protein dnaJ	ID=Lj1g3v3974780.2;Parent=Lj1g3v3974780;Name=Lj1g3v3974780.2;sequencetype=Protein coding;annotation=Chaperone protein dnaJ [Medicago truncatula] gi|357512005|ref|XP_003626291.1|
20180309-Lj-allsets-LP_mean_Root_tortuosity_day000.hdf5	chr1	46591903	5.16713e-05	10	2.7785e-07	2.7785e-07	0.442782	FALSE	46589747	46591331	+	2156	downstream	Lj1g3v3974780.3	mRNA	Protein coding	PREDICTED: ribosomal L1 domain-containing protein 1-like	ID=Lj1g3v3974780.3;Parent=Lj1g3v3974780;Name=Lj1g3v3974780.3;sequencetype=Protein coding;annotation=PREDICTED: ribosomal L1 domain-containing protein 1-like [Glycine max] gi|356528716|ref|XP_003532945.1|
20180309-Lj-allsets-LP_mean_Root_tortuosity_day000.hdf5	chr1	46591903	5.16713e-05	10	2.7785e-07	2.7785e-07	0.442782	FALSE	46584547	46587440	-	-7356	upstream	Lj1g3v3974760	gene	Non-coding	NA	ID=Lj1g3v3974760;Name=CUFF.31598;sequencetype=Non-coding
20180309-Lj-allsets-LP_mean_Root_tortuosity_day000.hdf5	chr1	46591903	5.16713e-05	10	2.7785e-07	2.7785e-07	0.442782	FALSE	46584547	46587440	-	-7356	upstream	Lj1g3v3974760.1	mRNA	Non-coding		ID=Lj1g3v3974760.1;Parent=Lj1g3v3974760;Name=Lj1g3v3974760.1;sequencetype=Non-coding;annotation=NoHit
20180309-Lj-allsets-LP_mean_Root_tortuosity_day000.hdf5	chr2	17670743	5.74429e-05	15	2.7785e-07	2.7785e-07	0.46035	FALSE	17666110	17666545	+	4633	downstream	Lj2g3v1090780	gene	Protein coding	NA	ID=Lj2g3v1090780;Name=CUFF.36214;sequencetype=Protein coding
20180309-Lj-allsets-LP_mean_Root_tortuosity_day000.hdf5	chr2	17670743	5.74429e-05	15	2.7785e-07	2.7785e-07	0.46035	FALSE	17666110	17666545	+	4633	downstream	Lj2g3v1090780.1	mRNA	Protein coding	PREDICTED: bromodomain adjacent to zinc finger domain protein 2B-like isoform X5	ID=Lj2g3v1090780.1;Parent=Lj2g3v1090780;Name=Lj2g3v1090780.1;sequencetype=Protein coding;annotation=PREDICTED: bromodomain adjacent to zinc finger domain protein 2B-like isoform X5 [Maylandia zebra] gi|498949115|ref|XP_004543439.1|
20180309-Lj-allsets-LP_mean_Root_tortuosity_day000.hdf5	chr2	17670743	5.74429e-05	15	2.7785e-07	2.7785e-07	0.46035	FALSE	17671747	17672008	+	-1004	upstream	Lj2g3v1090810	gene	Non-coding	NA	ID=Lj2g3v1090810;Name=72794_g;sequencetype=Non-coding
20180309-Lj-allsets-LP_mean_Root_tortuosity_day000.hdf5	chr2	17670743	5.74429e-05	15	2.7785e-07	2.7785e-07	0.46035	FALSE	17671747	17672008	+	-1004	upstream	Lj2g3v1090810.1	mRNA	Non-coding		ID=Lj2g3v1090810.1;Parent=Lj2g3v1090810;Name=Lj2g3v1090810.1;sequencetype=Non-coding;annotation=NoHit
20180309-Lj-allsets-LP_mean_Root_tortuosity_day000.hdf5	chr2	17670743	5.74429e-05	15	2.7785e-07	2.7785e-07	0.46035	FALSE	17673715	17673937	+	-2972	upstream	Lj2g3v1090820	gene	Non-coding	NA	ID=Lj2g3v1090820;Name=CUFF.36315;sequencetype=Non-coding
20180309-Lj-allsets-LP_mean_Root_tortuosity_day000.hdf5	chr2	17670743	5.74429e-05	15	2.7785e-07	2.7785e-07	0.46035	FALSE	17673715	17673937	+	-2972	upstream	Lj2g3v1090820.1	mRNA	Non-coding		ID=Lj2g3v1090820.1;Parent=Lj2g3v1090820;Name=Lj2g3v1090820.1;sequencetype=Non-coding;annotation=NoHit
20180309-Lj-allsets-LP_mean_Root_tortuosity_day000.hdf5	chr2	17670743	5.74429e-05	15	2.7785e-07	2.7785e-07	0.46035	FALSE	17667576	17669403	-	-3167	upstream	Lj2g3v1090790	gene	Protein coding	NA	ID=Lj2g3v1090790;Name=CUFF.36314;sequencetype=Protein coding
20180309-Lj-allsets-LP_mean_Root_tortuosity_day000.hdf5	chr2	17670743	5.74429e-05	15	2.7785e-07	2.7785e-07	0.46035	FALSE	17667576	17669403	-	-3167	upstream	Lj2g3v1090790.1	mRNA	Protein coding	PREDICTED: phenolic glucoside malonyltransferase 1-like	ID=Lj2g3v1090790.1;Parent=Lj2g3v1090790;Name=Lj2g3v1090790.1;sequencetype=Protein coding;annotation=PREDICTED: phenolic glucoside malonyltransferase 1-like [Cicer arietinum] gi|502091174|ref|XP_004489466.1|
20180309-Lj-allsets-LP_mean_Root_tortuosity_day000.hdf5	chr2	17670743	5.74429e-05	15	2.7785e-07	2.7785e-07	0.46035	FALSE	17671136	17671483	-	393	downstream	Lj2g3v1090800	gene	Protein coding	NA	ID=Lj2g3v1090800;Name=gene.g40801.t1;sequencetype=Protein coding
20180309-Lj-allsets-LP_mean_Root_tortuosity_day000.hdf5	chr2	17670743	5.74429e-05	15	2.7785e-07	2.7785e-07	0.46035	FALSE	17671136	17671483	-	393	downstream	Lj2g3v1090800.1	mRNA	Protein coding	Ribonuclease H	ID=Lj2g3v1090800.1;Parent=Lj2g3v1090800;Name=Lj2g3v1090800.1;sequencetype=Protein coding;annotation=Ribonuclease H [Medicago truncatula] gi|124361129|gb|ABN09101.1|
20180309-Lj-allsets-LP_mean_Root_tortuosity_day000.hdf5	chr2	17670743	5.74429e-05	15	2.7785e-07	2.7785e-07	0.46035	FALSE	17675483	17685408	-	4740	downstream	Lj2g3v1090830	gene	Protein coding	NA	ID=Lj2g3v1090830;Name=CUFF.36313;sequencetype=Protein coding
20180309-Lj-allsets-LP_mean_Root_tortuosity_day000.hdf5	chr2	17670743	5.74429e-05	15	2.7785e-07	2.7785e-07	0.46035	FALSE	17675483	17685408	-	4740	downstream	Lj2g3v1090830.1	mRNA	Protein coding	PREDICTED: phenolic glucoside malonyltransferase 1-like	ID=Lj2g3v1090830.1;Parent=Lj2g3v1090830;Name=Lj2g3v1090830.1;sequencetype=Protein coding;annotation=PREDICTED: phenolic glucoside malonyltransferase 1-like [Cicer arietinum] gi|502091178|ref|XP_004489467.1|
20180309-Lj-allsets-LP_mean_Root_tortuosity_day000.hdf5	chr2	41706350	6.72216e-05	15	2.7785e-07	2.7785e-07	0.489766	FALSE	41706529	41709495	+	-179	upstream	Lj2g3v3261200	gene	Non-coding	NA	ID=Lj2g3v3261200;Name=CUFF.39944;sequencetype=Non-coding
20180309-Lj-allsets-LP_mean_Root_tortuosity_day000.hdf5	chr2	41706350	6.72216e-05	15	2.7785e-07	2.7785e-07	0.489766	FALSE	41706529	41709495	+	-179	upstream	Lj2g3v3261200.1	mRNA	Non-coding		ID=Lj2g3v3261200.1;Parent=Lj2g3v3261200;Name=Lj2g3v3261200.1;sequencetype=Non-coding;annotation=NoHit
20180309-Lj-allsets-LP_mean_Root_tortuosity_day000.hdf5	chr2	41706350	6.72216e-05	15	2.7785e-07	2.7785e-07	0.489766	FALSE	41706529	41709495	+	-179	upstream	Lj2g3v3261200.2	mRNA	Non-coding		ID=Lj2g3v3261200.2;Parent=Lj2g3v3261200;Name=Lj2g3v3261200.2;sequencetype=Non-coding;annotation=NoHit
20180309-Lj-allsets-LP_mean_Root_tortuosity_day000.hdf5	chr2	41706350	6.72216e-05	15	2.7785e-07	2.7785e-07	0.489766	FALSE	41706529	41709495	+	-179	upstream	Lj2g3v3261200.3	mRNA	Non-coding		ID=Lj2g3v3261200.3;Parent=Lj2g3v3261200;Name=Lj2g3v3261200.3;sequencetype=Non-coding;annotation=NoHit
20180309-Lj-allsets-LP_mean_Root_tortuosity_day000.hdf5	chr2	41706350	6.72216e-05	15	2.7785e-07	2.7785e-07	0.489766	FALSE	41706529	41709495	+	-179	upstream	Lj2g3v3261200.4	mRNA	Non-coding		ID=Lj2g3v3261200.4;Parent=Lj2g3v3261200;Name=Lj2g3v3261200.4;sequencetype=Non-coding;annotation=NoHit
20180309-Lj-allsets-LP_mean_Root_tortuosity_day000.hdf5	chr2	41706350	6.72216e-05	15	2.7785e-07	2.7785e-07	0.489766	FALSE	41709634	41710794	+	-3284	upstream	Lj2g3v3261210	gene	Protein coding	NA	ID=Lj2g3v3261210;Name=FS356137.path2;sequencetype=Protein coding
20180309-Lj-allsets-LP_mean_Root_tortuosity_day000.hdf5	chr2	41706350	6.72216e-05	15	2.7785e-07	2.7785e-07	0.489766	FALSE	41709634	41710794	+	-3284	upstream	Lj2g3v3261210.1	mRNA	Protein coding	cticosapeptide/Phox/Bem1p domain-containing protein kinase	ID=Lj2g3v3261210.1;Parent=Lj2g3v3261210;Name=Lj2g3v3261210.1;sequencetype=Protein coding;annotation=octicosapeptide/Phox/Bem1p domain-containing protein kinase [Arabidopsis thaliana] gi|15232679|ref|NP_190276.1|
20180309-Lj-allsets-LP_mean_Root_tortuosity_day000.hdf5	chr2	41706350	6.72216e-05	15	2.7785e-07	2.7785e-07	0.489766	FALSE	41699075	41701927	-	-7275	upstream	Lj2g3v3261180	gene	Protein coding	NA	ID=Lj2g3v3261180;Name=CUFF.39942;sequencetype=Protein coding
20180309-Lj-allsets-LP_mean_Root_tortuosity_day000.hdf5	chr2	41706350	6.72216e-05	15	2.7785e-07	2.7785e-07	0.489766	FALSE	41699075	41701927	-	-7275	upstream	Lj2g3v3261180.1	mRNA	Protein coding	PREDICTED: DNA double-strand break repair Rad50 ATPase-like isoform X1	ID=Lj2g3v3261180.1;Parent=Lj2g3v3261180;Name=Lj2g3v3261180.1;sequencetype=Protein coding;annotation=PREDICTED: DNA double-strand break repair Rad50 ATPase-like isoform X1 [Cicer arietinum] gi|502099500|ref|XP_004491494.1|
20180309-Lj-allsets-LP_mean_Root_tortuosity_day000.hdf5	chr2	41706350	6.72216e-05	15	2.7785e-07	2.7785e-07	0.489766	FALSE	41703302	41705969	-	-3048	upstream	Lj2g3v3261190	gene	Protein coding	NA	ID=Lj2g3v3261190;Name=CUFF.39943;sequencetype=Protein coding
20180309-Lj-allsets-LP_mean_Root_tortuosity_day000.hdf5	chr2	41706350	6.72216e-05	15	2.7785e-07	2.7785e-07	0.489766	FALSE	41703302	41705969	-	-3048	upstream	Lj2g3v3261190.1	mRNA	Protein coding	PREDICTED: DNA double-strand break repair Rad50 ATPase-like isoform X2	ID=Lj2g3v3261190.1;Parent=Lj2g3v3261190;Name=Lj2g3v3261190.1;sequencetype=Protein coding;annotation=PREDICTED: DNA double-strand break repair Rad50 ATPase-like isoform X2 [Cicer arietinum] gi|502099504|ref|XP_004491495.1|
20180309-Lj-allsets-LP_mean_Root_tortuosity_day000.hdf5	chr2	41731733	8.72892e-05	10	2.7785e-07	2.7785e-07	0.540309	FALSE	41730311	41733649	+	1422	in gene	Lj2g3v3281250	gene	Protein coding	NA	ID=Lj2g3v3281250;Name=CUFF.39946;sequencetype=Protein coding
20180309-Lj-allsets-LP_mean_Root_tortuosity_day000.hdf5	chr2	41731733	8.72892e-05	10	2.7785e-07	2.7785e-07	0.540309	FALSE	41730311	41733649	+	1422	in feature	Lj2g3v3281250.1	mRNA	Protein coding	PREDICTED: pectinesterase QRT1-like	ID=Lj2g3v3281250.1;Parent=Lj2g3v3281250;Name=Lj2g3v3281250.1;sequencetype=Protein coding;annotation=PREDICTED: pectinesterase QRT1-like [Glycine max] gi|356553513|ref|XP_003545100.1|
20180309-Lj-allsets-LP_mean_Root_tortuosity_day000.hdf5	chr4	14542664	6.80408e-05	50	2.7785e-07	2.7785e-07	0.489766	FALSE	14539456	14541137	+	3208	downstream	Lj4g3v1010080	gene	Protein coding	NA	ID=Lj4g3v1010080;Name=CUFF.48268;sequencetype=Protein coding
20180309-Lj-allsets-LP_mean_Root_tortuosity_day000.hdf5	chr4	14542664	6.80408e-05	50	2.7785e-07	2.7785e-07	0.489766	FALSE	14539456	14541137	+	3208	downstream	Lj4g3v1010080.1	mRNA	Protein coding	PREDICTED: GATA transcription factor 5-like	ID=Lj4g3v1010080.1;Parent=Lj4g3v1010080;Name=Lj4g3v1010080.1;sequencetype=Protein coding;annotation=PREDICTED: GATA transcription factor 5-like [Cicer arietinum] gi|502153411|ref|XP_004509331.1|
20180309-Lj-allsets-LP_mean_Root_tortuosity_day000.hdf5	chr4	14542664	6.80408e-05	50	2.7785e-07	2.7785e-07	0.489766	FALSE	14538972	14539090	-	-3692	upstream	Lj4g3v1010070	gene	Non-coding	NA	ID=Lj4g3v1010070;Name=CUFF.48267;sequencetype=Non-coding
20180309-Lj-allsets-LP_mean_Root_tortuosity_day000.hdf5	chr4	14542664	6.80408e-05	50	2.7785e-07	2.7785e-07	0.489766	FALSE	14538972	14539090	-	-3692	upstream	Lj4g3v1010070.1	mRNA	Non-coding		ID=Lj4g3v1010070.1;Parent=Lj4g3v1010070;Name=Lj4g3v1010070.1;sequencetype=Non-coding;annotation=NoHit
20180309-Lj-allsets-LP_mean_Root_width_100_avg.hdf5	chr0	163445758	6.33653e-05	49	2.7785e-07	2.7785e-07	0.963513	FALSE	163443750	163444155	+	2008	downstream	Lj0g3v0312999	gene	Protein coding	NA	ID=Lj0g3v0312999;Name=CUFF.21129;sequencetype=Protein coding
20180309-Lj-allsets-LP_mean_Root_width_100_avg.hdf5	chr0	163445758	6.33653e-05	49	2.7785e-07	2.7785e-07	0.963513	FALSE	163443750	163444155	+	2008	downstream	Lj0g3v0312999.1	mRNA	Protein coding	PREDICTED: LOW QUALITY PROTEIN: pentatricopeptide repeat-containing protein At1g26900 mitochondrial-like	ID=Lj0g3v0312999.1;Parent=Lj0g3v0312999;Name=Lj0g3v0312999.1;sequencetype=Protein coding;annotation=PREDICTED: LOW QUALITY PROTEIN: pentatricopeptide repeat-containing protein At1g26900 mitochondrial-like [Glycine max] gi|356546500|ref|XP_003541664.1|
20180309-Lj-allsets-LP_mean_Root_width_100_avg.hdf5	chr0	163445758	6.33653e-05	49	2.7785e-07	2.7785e-07	0.963513	FALSE	163446539	163446776	-	781	downstream	Lj0g3v0313009	gene	Non-coding	NA	ID=Lj0g3v0313009;Name=CUFF.21130;sequencetype=Non-coding
20180309-Lj-allsets-LP_mean_Root_width_100_avg.hdf5	chr0	163445758	6.33653e-05	49	2.7785e-07	2.7785e-07	0.963513	FALSE	163446539	163446776	-	781	downstream	Lj0g3v0313009.1	mRNA	Non-coding		ID=Lj0g3v0313009.1;Parent=Lj0g3v0313009;Name=Lj0g3v0313009.1;sequencetype=Non-coding;annotation=NoHit
20180309-Lj-allsets-LP_mean_Root_width_100_avg.hdf5	chr0	163445758	6.33653e-05	49	2.7785e-07	2.7785e-07	0.963513	FALSE	163449971	163455865	-	4213	downstream	Lj0g3v0313019	gene	repeat	NA	ID=Lj0g3v0313019;Name=CUFF.21138;sequencetype=repeat
20180309-Lj-allsets-LP_mean_Root_width_100_avg.hdf5	chr0	163445758	6.33653e-05	49	2.7785e-07	2.7785e-07	0.963513	FALSE	163449971	163455865	-	4213	downstream	Lj0g3v0313019.1	mRNA	repeat		ID=Lj0g3v0313019.1;Parent=Lj0g3v0313019;Name=Lj0g3v0313019.1;sequencetype=repeat;annotation=NoHit
20180309-Lj-allsets-LP_mean_Root_width_100_avg.hdf5	chr0	163445758	6.33653e-05	49	2.7785e-07	2.7785e-07	0.963513	FALSE	163449971	163455865	-	4213	downstream	Lj0g3v0313019.2	mRNA	repeat		ID=Lj0g3v0313019.2;Parent=Lj0g3v0313019;Name=Lj0g3v0313019.2;sequencetype=repeat;annotation=NoHit
20180309-Lj-allsets-LP_mean_Root_width_100_avg.hdf5	chr0	163445756	6.33653e-05	49	2.7785e-07	2.7785e-07	0.963513	FALSE	163443750	163444155	+	2006	downstream	Lj0g3v0312999	gene	Protein coding	NA	ID=Lj0g3v0312999;Name=CUFF.21129;sequencetype=Protein coding
20180309-Lj-allsets-LP_mean_Root_width_100_avg.hdf5	chr0	163445756	6.33653e-05	49	2.7785e-07	2.7785e-07	0.963513	FALSE	163443750	163444155	+	2006	downstream	Lj0g3v0312999.1	mRNA	Protein coding	PREDICTED: LOW QUALITY PROTEIN: pentatricopeptide repeat-containing protein At1g26900 mitochondrial-like	ID=Lj0g3v0312999.1;Parent=Lj0g3v0312999;Name=Lj0g3v0312999.1;sequencetype=Protein coding;annotation=PREDICTED: LOW QUALITY PROTEIN: pentatricopeptide repeat-containing protein At1g26900 mitochondrial-like [Glycine max] gi|356546500|ref|XP_003541664.1|
20180309-Lj-allsets-LP_mean_Root_width_100_avg.hdf5	chr0	163445756	6.33653e-05	49	2.7785e-07	2.7785e-07	0.963513	FALSE	163446539	163446776	-	783	downstream	Lj0g3v0313009	gene	Non-coding	NA	ID=Lj0g3v0313009;Name=CUFF.21130;sequencetype=Non-coding
20180309-Lj-allsets-LP_mean_Root_width_100_avg.hdf5	chr0	163445756	6.33653e-05	49	2.7785e-07	2.7785e-07	0.963513	FALSE	163446539	163446776	-	783	downstream	Lj0g3v0313009.1	mRNA	Non-coding		ID=Lj0g3v0313009.1;Parent=Lj0g3v0313009;Name=Lj0g3v0313009.1;sequencetype=Non-coding;annotation=NoHit
20180309-Lj-allsets-LP_mean_Root_width_100_avg.hdf5	chr0	163445756	6.33653e-05	49	2.7785e-07	2.7785e-07	0.963513	FALSE	163449971	163455865	-	4215	downstream	Lj0g3v0313019	gene	repeat	NA	ID=Lj0g3v0313019;Name=CUFF.21138;sequencetype=repeat
20180309-Lj-allsets-LP_mean_Root_width_100_avg.hdf5	chr0	163445756	6.33653e-05	49	2.7785e-07	2.7785e-07	0.963513	FALSE	163449971	163455865	-	4215	downstream	Lj0g3v0313019.1	mRNA	repeat		ID=Lj0g3v0313019.1;Parent=Lj0g3v0313019;Name=Lj0g3v0313019.1;sequencetype=repeat;annotation=NoHit
20180309-Lj-allsets-LP_mean_Root_width_100_avg.hdf5	chr0	163445756	6.33653e-05	49	2.7785e-07	2.7785e-07	0.963513	FALSE	163449971	163455865	-	4215	downstream	Lj0g3v0313019.2	mRNA	repeat		ID=Lj0g3v0313019.2;Parent=Lj0g3v0313019;Name=Lj0g3v0313019.2;sequencetype=repeat;annotation=NoHit
20180309-Lj-allsets-LP_mean_Root_width_100_avg.hdf5	chr0	173612747	7.23022e-05	31	2.7785e-07	2.7785e-07	0.963513	FALSE	173612909	173613460	-	162	downstream	Lj0g3v0331829	gene	Non-coding	NA	ID=Lj0g3v0331829;Name=CUFF.22610;sequencetype=Non-coding
20180309-Lj-allsets-LP_mean_Root_width_100_avg.hdf5	chr0	173612747	7.23022e-05	31	2.7785e-07	2.7785e-07	0.963513	FALSE	173612909	173613460	-	162	downstream	Lj0g3v0331829.1	mRNA	Non-coding		ID=Lj0g3v0331829.1;Parent=Lj0g3v0331829;Name=Lj0g3v0331829.1;sequencetype=Non-coding;annotation=NoHit
20180309-Lj-allsets-LP_mean_Root_width_100_avg.hdf5	chr1	37449855	8.99051e-05	39	2.7785e-07	2.7785e-07	0.963513	FALSE	37445202	37448266	+	4653	downstream	Lj1g3v3329000	gene	Protein coding	NA	ID=Lj1g3v3329000;Name=CUFF.30361;sequencetype=Protein coding
20180309-Lj-allsets-LP_mean_Root_width_100_avg.hdf5	chr1	37449855	8.99051e-05	39	2.7785e-07	2.7785e-07	0.963513	FALSE	37445202	37448266	+	4653	downstream	Lj1g3v3329000.1	mRNA	Protein coding	PREDICTED: TVP38/TMEM64 family membrane protein slr0305-like	ID=Lj1g3v3329000.1;Parent=Lj1g3v3329000;Name=Lj1g3v3329000.1;sequencetype=Protein coding;annotation=PREDICTED: TVP38/TMEM64 family membrane protein slr0305-like [Cicer arietinum] gi|502090123|ref|XP_004489128.1|
20180309-Lj-allsets-LP_mean_Root_width_100_avg.hdf5	chr1	37449855	8.99051e-05	39	2.7785e-07	2.7785e-07	0.963513	FALSE	37451353	37456762	+	-1498	upstream	Lj1g3v3329010	gene	Protein coding	NA	ID=Lj1g3v3329010;Name=CUFF.30366;sequencetype=Protein coding
20180309-Lj-allsets-LP_mean_Root_width_100_avg.hdf5	chr1	37449855	8.99051e-05	39	2.7785e-07	2.7785e-07	0.963513	FALSE	37451353	37456762	+	-1498	upstream	Lj1g3v3329010.1	mRNA	Protein coding	No exine formation 1 isoform 1	ID=Lj1g3v3329010.1;Parent=Lj1g3v3329010;Name=Lj1g3v3329010.1;sequencetype=Protein coding;annotation=No exine formation 1 isoform 1 [Theobroma cacao] gi|508707689|gb|EOX99585.1|
20180309-Lj-allsets-LP_mean_Root_width_100_avg.hdf5	chr2	42798127	4.13834e-05	31	2.7785e-07	2.7785e-07	0.963513	FALSE	42793382	42794980	+	4745	downstream	Lj2g3v3339670	gene	Protein coding	NA	ID=Lj2g3v3339670;Name=CUFF.40112;sequencetype=Protein coding
20180309-Lj-allsets-LP_mean_Root_width_100_avg.hdf5	chr2	42798127	4.13834e-05	31	2.7785e-07	2.7785e-07	0.963513	FALSE	42793382	42794980	+	4745	downstream	Lj2g3v3339670.1	mRNA	Protein coding		ID=Lj2g3v3339670.1;Parent=Lj2g3v3339670;Name=Lj2g3v3339670.1;sequencetype=Protein coding;annotation=NoHit
20180309-Lj-allsets-LP_mean_Root_width_100_avg.hdf5	chr2	42798127	4.13834e-05	31	2.7785e-07	2.7785e-07	0.963513	FALSE	42793639	42797488	-	-4488	upstream	Lj2g3v3339680	gene	Protein coding	NA	ID=Lj2g3v3339680;Name=CUFF.40113;sequencetype=Protein coding
20180309-Lj-allsets-LP_mean_Root_width_100_avg.hdf5	chr2	42798127	4.13834e-05	31	2.7785e-07	2.7785e-07	0.963513	FALSE	42793639	42797488	-	-4488	upstream	Lj2g3v3339680.1	mRNA	Protein coding	PREDICTED: E3 ubiquitin-protein ligase ORTHRUS 2-like	ID=Lj2g3v3339680.1;Parent=Lj2g3v3339680;Name=Lj2g3v3339680.1;sequencetype=Protein coding;annotation=PREDICTED: E3 ubiquitin-protein ligase ORTHRUS 2-like [Glycine max] gi|356499501|ref|XP_003518578.1|
20180309-Lj-allsets-LP_mean_Root_width_100_avg.hdf5	chr2	42798141	4.13834e-05	31	2.7785e-07	2.7785e-07	0.963513	FALSE	42793382	42794980	+	4759	downstream	Lj2g3v3339670	gene	Protein coding	NA	ID=Lj2g3v3339670;Name=CUFF.40112;sequencetype=Protein coding
20180309-Lj-allsets-LP_mean_Root_width_100_avg.hdf5	chr2	42798141	4.13834e-05	31	2.7785e-07	2.7785e-07	0.963513	FALSE	42793382	42794980	+	4759	downstream	Lj2g3v3339670.1	mRNA	Protein coding		ID=Lj2g3v3339670.1;Parent=Lj2g3v3339670;Name=Lj2g3v3339670.1;sequencetype=Protein coding;annotation=NoHit
20180309-Lj-allsets-LP_mean_Root_width_100_avg.hdf5	chr2	42798141	4.13834e-05	31	2.7785e-07	2.7785e-07	0.963513	FALSE	42793639	42797488	-	-4502	upstream	Lj2g3v3339680	gene	Protein coding	NA	ID=Lj2g3v3339680;Name=CUFF.40113;sequencetype=Protein coding
20180309-Lj-allsets-LP_mean_Root_width_100_avg.hdf5	chr2	42798141	4.13834e-05	31	2.7785e-07	2.7785e-07	0.963513	FALSE	42793639	42797488	-	-4502	upstream	Lj2g3v3339680.1	mRNA	Protein coding	PREDICTED: E3 ubiquitin-protein ligase ORTHRUS 2-like	ID=Lj2g3v3339680.1;Parent=Lj2g3v3339680;Name=Lj2g3v3339680.1;sequencetype=Protein coding;annotation=PREDICTED: E3 ubiquitin-protein ligase ORTHRUS 2-like [Glycine max] gi|356499501|ref|XP_003518578.1|
20180309-Lj-allsets-LP_mean_Root_width_100_avg.hdf5	chr2	42798148	4.13834e-05	31	2.7785e-07	2.7785e-07	0.963513	FALSE	42793382	42794980	+	4766	downstream	Lj2g3v3339670	gene	Protein coding	NA	ID=Lj2g3v3339670;Name=CUFF.40112;sequencetype=Protein coding
20180309-Lj-allsets-LP_mean_Root_width_100_avg.hdf5	chr2	42798148	4.13834e-05	31	2.7785e-07	2.7785e-07	0.963513	FALSE	42793382	42794980	+	4766	downstream	Lj2g3v3339670.1	mRNA	Protein coding		ID=Lj2g3v3339670.1;Parent=Lj2g3v3339670;Name=Lj2g3v3339670.1;sequencetype=Protein coding;annotation=NoHit
20180309-Lj-allsets-LP_mean_Root_width_100_avg.hdf5	chr2	42798148	4.13834e-05	31	2.7785e-07	2.7785e-07	0.963513	FALSE	42793639	42797488	-	-4509	upstream	Lj2g3v3339680	gene	Protein coding	NA	ID=Lj2g3v3339680;Name=CUFF.40113;sequencetype=Protein coding
20180309-Lj-allsets-LP_mean_Root_width_100_avg.hdf5	chr2	42798148	4.13834e-05	31	2.7785e-07	2.7785e-07	0.963513	FALSE	42793639	42797488	-	-4509	upstream	Lj2g3v3339680.1	mRNA	Protein coding	PREDICTED: E3 ubiquitin-protein ligase ORTHRUS 2-like	ID=Lj2g3v3339680.1;Parent=Lj2g3v3339680;Name=Lj2g3v3339680.1;sequencetype=Protein coding;annotation=PREDICTED: E3 ubiquitin-protein ligase ORTHRUS 2-like [Glycine max] gi|356499501|ref|XP_003518578.1|
20180309-Lj-allsets-LP_mean_Root_width_100_avg.hdf5	chr3	17717616	6.14257e-05	32	2.7785e-07	2.7785e-07	0.963513	FALSE	17712000	17714533	-	-5616	upstream	Lj3g3v1382540	gene	Non-coding	NA	ID=Lj3g3v1382540;Name=CUFF.42517;sequencetype=Non-coding
20180309-Lj-allsets-LP_mean_Root_width_100_avg.hdf5	chr3	17717616	6.14257e-05	32	2.7785e-07	2.7785e-07	0.963513	FALSE	17712000	17714533	-	-5616	upstream	Lj3g3v1382540.1	mRNA	Non-coding		ID=Lj3g3v1382540.1;Parent=Lj3g3v1382540;Name=Lj3g3v1382540.1;sequencetype=Non-coding;annotation=NoHit
20180309-Lj-allsets-LP_mean_Root_width_100_avg.hdf5	chr3	17717616	6.14257e-05	32	2.7785e-07	2.7785e-07	0.963513	FALSE	17712000	17713301	-	-5616	upstream	Lj3g3v1382540.2	mRNA	Non-coding		ID=Lj3g3v1382540.2;Parent=Lj3g3v1382540;Name=Lj3g3v1382540.2;sequencetype=Non-coding;annotation=NoHit
20180309-Lj-allsets-LP_mean_Root_width_100_avg.hdf5	chr3	17717616	6.14257e-05	32	2.7785e-07	2.7785e-07	0.963513	FALSE	17714073	17714315	-	-3543	upstream	Lj3g3v1382550	gene	Non-coding	NA	ID=Lj3g3v1382550;Name=CUFF.42518;sequencetype=Non-coding
20180309-Lj-allsets-LP_mean_Root_width_100_avg.hdf5	chr3	17717616	6.14257e-05	32	2.7785e-07	2.7785e-07	0.963513	FALSE	17714073	17714315	-	-3543	upstream	Lj3g3v1382550.1	mRNA	Non-coding		ID=Lj3g3v1382550.1;Parent=Lj3g3v1382550;Name=Lj3g3v1382550.1;sequencetype=Non-coding;annotation=NoHit
20180309-Lj-allsets-LP_mean_Root_width_100_avg.hdf5	chr6	5136510	8.82664e-05	43	2.7785e-07	2.7785e-07	0.963513	FALSE	5135258	5135385	+	1252	downstream	Lj6g3v0521720	gene	Non-coding	NA	ID=Lj6g3v0521720;Name=NODE_126675_length_74_cov_21.702703.path3;sequencetype=Non-coding
20180309-Lj-allsets-LP_mean_Root_width_100_avg.hdf5	chr6	5136510	8.82664e-05	43	2.7785e-07	2.7785e-07	0.963513	FALSE	5135258	5135385	+	1252	downstream	Lj6g3v0521720.1	mRNA	Non-coding		ID=Lj6g3v0521720.1;Parent=Lj6g3v0521720;Name=Lj6g3v0521720.1;sequencetype=Non-coding;annotation=NoHit
20180309-Lj-allsets-LP_mean_Root_width_100_avg.hdf5	chr6	5136510	8.82664e-05	43	2.7785e-07	2.7785e-07	0.963513	FALSE	5138145	5138891	+	-1635	upstream	Lj6g3v0521750	gene	repeat	NA	ID=Lj6g3v0521750;Name=CUFF.57954;sequencetype=repeat
20180309-Lj-allsets-LP_mean_Root_width_100_avg.hdf5	chr6	5136510	8.82664e-05	43	2.7785e-07	2.7785e-07	0.963513	FALSE	5138145	5138891	+	-1635	upstream	Lj6g3v0521750.1	mRNA	repeat		ID=Lj6g3v0521750.1;Parent=Lj6g3v0521750;Name=Lj6g3v0521750.1;sequencetype=repeat;annotation=NoHit
20180309-Lj-allsets-LP_mean_Root_width_100_avg.hdf5	chr6	5136510	8.82664e-05	43	2.7785e-07	2.7785e-07	0.963513	FALSE	5139648	5140370	+	-3138	upstream	Lj6g3v0521760	gene	Protein coding	NA	ID=Lj6g3v0521760;Name=CUFF.57953;sequencetype=Protein coding
20180309-Lj-allsets-LP_mean_Root_width_100_avg.hdf5	chr6	5136510	8.82664e-05	43	2.7785e-07	2.7785e-07	0.963513	FALSE	5139648	5140370	+	-3138	upstream	Lj6g3v0521760.1	mRNA	Protein coding		ID=Lj6g3v0521760.1;Parent=Lj6g3v0521760;Name=Lj6g3v0521760.1;sequencetype=Protein coding;annotation=NoHit
20180309-Lj-allsets-LP_mean_Root_width_100_avg.hdf5	chr6	5136510	8.82664e-05	43	2.7785e-07	2.7785e-07	0.963513	FALSE	5132347	5134863	-	-4163	upstream	Lj6g3v0521710	gene	Protein coding	NA	ID=Lj6g3v0521710;Name=CUFF.57949;sequencetype=Protein coding
20180309-Lj-allsets-LP_mean_Root_width_100_avg.hdf5	chr6	5136510	8.82664e-05	43	2.7785e-07	2.7785e-07	0.963513	FALSE	5132347	5134863	-	-4163	upstream	Lj6g3v0521710.1	mRNA	Protein coding	PREDICTED: ABC transporter F family member 4-like isoform X1	ID=Lj6g3v0521710.1;Parent=Lj6g3v0521710;Name=Lj6g3v0521710.1;sequencetype=Protein coding;annotation=PREDICTED: ABC transporter F family member 4-like isoform X1 [Cicer arietinum] gi|502102241|ref|XP_004492011.1|
20180309-Lj-allsets-LP_mean_Root_width_100_avg.hdf5	chr6	5136510	8.82664e-05	43	2.7785e-07	2.7785e-07	0.963513	FALSE	5137701	5137910	-	1191	downstream	Lj6g3v0521740	gene	Protein coding	NA	ID=Lj6g3v0521740;Name=CUFF.57952;sequencetype=Protein coding
20180309-Lj-allsets-LP_mean_Root_width_100_avg.hdf5	chr6	5136510	8.82664e-05	43	2.7785e-07	2.7785e-07	0.963513	FALSE	5137701	5137910	-	1191	downstream	Lj6g3v0521740.1	mRNA	Protein coding	PREDICTED: sodium/hydrogen exchanger 2-like	ID=Lj6g3v0521740.1;Parent=Lj6g3v0521740;Name=Lj6g3v0521740.1;sequencetype=Protein coding;annotation=PREDICTED: sodium/hydrogen exchanger 2-like [Fragaria vesca subsp. vesca] gi|470106513|ref|XP_004289614.1|
20180309-Lj-allsets-LP_mean_Root_width_100_avg.hdf5	chr6	18726662	9.85753e-05	58	2.7785e-07	2.7785e-07	0.963513	FALSE	18722912	18727174	-	-3750	in gene	Lj6g3v1690540	gene	Protein coding	NA	ID=Lj6g3v1690540;Name=CUFF.59765;sequencetype=Protein coding
20180309-Lj-allsets-LP_mean_Root_width_100_avg.hdf5	chr6	18726662	9.85753e-05	58	2.7785e-07	2.7785e-07	0.963513	FALSE	18722912	18727174	-	-3750	in feature	Lj6g3v1690540.1	mRNA	Protein coding	PREDICTED: protein ROOT HAIR DEFECTIVE 3 homolog 2-like	ID=Lj6g3v1690540.1;Parent=Lj6g3v1690540;Name=Lj6g3v1690540.1;sequencetype=Protein coding;annotation=PREDICTED: protein ROOT HAIR DEFECTIVE 3 homolog 2-like [Glycine max] gi|356555849|ref|XP_003546242.1|
20180309-Lj-allsets-LP_mean_Root_width_100_avg.hdf5	chr6	18726662	9.85753e-05	58	2.7785e-07	2.7785e-07	0.963513	FALSE	18722912	18726991	-	-3750	in feature	Lj6g3v1690540.2	mRNA	Protein coding	PREDICTED: protein ROOT HAIR DEFECTIVE 3 homolog 2-like	ID=Lj6g3v1690540.2;Parent=Lj6g3v1690540;Name=Lj6g3v1690540.2;sequencetype=Protein coding;annotation=PREDICTED: protein ROOT HAIR DEFECTIVE 3 homolog 2-like [Glycine max] gi|356555849|ref|XP_003546242.1|
20180309-Lj-allsets-LP_mean_Root_width_100_avg.hdf5	chr6	18726662	9.85753e-05	58	2.7785e-07	2.7785e-07	0.963513	FALSE	18729157	18731518	-	2495	downstream	Lj6g3v1690550	gene	Protein coding	NA	ID=Lj6g3v1690550;Name=CUFF.59763;sequencetype=Protein coding
20180309-Lj-allsets-LP_mean_Root_width_100_avg.hdf5	chr6	18726662	9.85753e-05	58	2.7785e-07	2.7785e-07	0.963513	FALSE	18729157	18731518	-	2495	downstream	Lj6g3v1690550.1	mRNA	Protein coding	PREDICTED: transcription elongation factor SPT4 homolog 1-like	ID=Lj6g3v1690550.1;Parent=Lj6g3v1690550;Name=Lj6g3v1690550.1;sequencetype=Protein coding;annotation=PREDICTED: transcription elongation factor SPT4 homolog 1-like [Glycine max] gi|356522132|ref|XP_003529703.1|
20180309-Lj-allsets-LP_median_Root_width_80_day002.hdf5	chr3	37249351	9.30819e-08	11	2.7785e-07	5.55701e-06	0.00239291	TRUE	37243120	37244998	-	-6231	upstream	Lj3g3v2995740.1	mRNA		NA	ID=Lj3g3v2995740.1;Name=Lj3g3v2995740.1;Parent=Lj3g3v2995740;Name=Lj3g3v2995740.1
20180309-Lj-allsets-LP_median_Root_width_80_day002.hdf5	chr3	37249351	9.30819e-08	11	2.7785e-07	5.55701e-06	0.00239291	TRUE	37254064	37255363	-	4713	downstream	Lj3g3v2995760	gene	Non-coding	NA	ID=Lj3g3v2995760;Name=gene.Ljchr3_pseudomol_20120830.path1.g3vene6641;sequencetype=Non-coding
20180309-Lj-allsets-LP_median_Root_width_80_day002.hdf5	chr3	37249351	9.30819e-08	11	2.7785e-07	5.55701e-06	0.00239291	TRUE	37254064	37255363	-	4713	downstream	Lj3g3v2995760.1	mRNA		NA	ID=Lj3g3v2995760.1;Parent=Lj3g3v2995760;Name=Lj3g3v2995760.1
20180309-Lj-allsets-LP_median_Root_width_80_day002.hdf5	chr3	37302863	9.30819e-08	11	2.7785e-07	5.55701e-06	0.00239291	TRUE	37300859	37301720	-	-2004	upstream	Lj3g3v2995900	gene	Protein coding	NA	ID=Lj3g3v2995900;Name=CUFF.45122;sequencetype=Protein coding
20180309-Lj-allsets-LP_median_Root_width_80_day002.hdf5	chr3	37302863	9.30819e-08	11	2.7785e-07	5.55701e-06	0.00239291	TRUE	37300859	37301720	-	-2004	upstream	Lj3g3v2995900.1	mRNA	Protein coding	Stress responsive alpha-beta barrel domain protein	ID=Lj3g3v2995900.1;Parent=Lj3g3v2995900;Name=Lj3g3v2995900.1;sequencetype=Protein coding;annotation=Stress responsive alpha-beta barrel domain protein [Arabidopsis thaliana] gi|15225120|ref|NP_180725.1|
20180309-Lj-allsets-LP_median_Root_width_80_day002.hdf5	chr3	37295894	9.30819e-08	11	2.7785e-07	5.55701e-06	0.00239291	TRUE	37300859	37301720	-	4965	downstream	Lj3g3v2995900	gene	Protein coding	NA	ID=Lj3g3v2995900;Name=CUFF.45122;sequencetype=Protein coding
20180309-Lj-allsets-LP_median_Root_width_80_day002.hdf5	chr3	37295894	9.30819e-08	11	2.7785e-07	5.55701e-06	0.00239291	TRUE	37300859	37301720	-	4965	downstream	Lj3g3v2995900.1	mRNA	Protein coding	Stress responsive alpha-beta barrel domain protein	ID=Lj3g3v2995900.1;Parent=Lj3g3v2995900;Name=Lj3g3v2995900.1;sequencetype=Protein coding;annotation=Stress responsive alpha-beta barrel domain protein [Arabidopsis thaliana] gi|15225120|ref|NP_180725.1|
20180309-Lj-allsets-LP_mean_Average_root_width_day005.hdf5	chr2	22778503	9.3714e-08	11	2.7785e-07	0.00133868	7.26902e-05	TRUE	22780394	22781703	+	-1891	upstream	Lj2g3v1439670	gene	Protein coding	NA	ID=Lj2g3v1439670;Name=CUFF.37094;sequencetype=Protein coding
20180309-Lj-allsets-LP_mean_Average_root_width_day005.hdf5	chr2	22778503	9.3714e-08	11	2.7785e-07	0.00133868	7.26902e-05	TRUE	22780394	22781703	+	-1891	upstream	Lj2g3v1439670.1	mRNA	Protein coding	PREDICTED: ZF-HD homeobox protein At5g65410-like	ID=Lj2g3v1439670.1;Parent=Lj2g3v1439670;Name=Lj2g3v1439670.1;sequencetype=Protein coding;annotation=PREDICTED: ZF-HD homeobox protein At5g65410-like [Cicer arietinum] gi|502092759|ref|XP_004489767.1|
20180309-Lj-allsets-LP_mean_Average_root_width_day005.hdf5	chr2	22778503	9.3714e-08	11	2.7785e-07	0.00133868	7.26902e-05	TRUE	22778020	22778397	-	-483	upstream	Lj2g3v1439560	gene	Non-coding	NA	ID=Lj2g3v1439560;Name=CUFF.37093;sequencetype=Non-coding
20180309-Lj-allsets-LP_mean_Average_root_width_day005.hdf5	chr2	22778503	9.3714e-08	11	2.7785e-07	0.00133868	7.26902e-05	TRUE	22778020	22778397	-	-483	upstream	Lj2g3v1439560.1	mRNA	Non-coding		ID=Lj2g3v1439560.1;Parent=Lj2g3v1439560;Name=Lj2g3v1439560.1;sequencetype=Non-coding;annotation=NoHit
20180309-Lj-allsets-LP_mean_Average_root_width_day005.hdf5	chr2	22779002	9.3714e-08	11	2.7785e-07	0.00133868	7.26902e-05	TRUE	22780394	22781703	+	-1392	upstream	Lj2g3v1439670	gene	Protein coding	NA	ID=Lj2g3v1439670;Name=CUFF.37094;sequencetype=Protein coding
20180309-Lj-allsets-LP_mean_Average_root_width_day005.hdf5	chr2	22779002	9.3714e-08	11	2.7785e-07	0.00133868	7.26902e-05	TRUE	22780394	22781703	+	-1392	upstream	Lj2g3v1439670.1	mRNA	Protein coding	PREDICTED: ZF-HD homeobox protein At5g65410-like	ID=Lj2g3v1439670.1;Parent=Lj2g3v1439670;Name=Lj2g3v1439670.1;sequencetype=Protein coding;annotation=PREDICTED: ZF-HD homeobox protein At5g65410-like [Cicer arietinum] gi|502092759|ref|XP_004489767.1|
20180309-Lj-allsets-LP_mean_Average_root_width_day005.hdf5	chr2	22779002	9.3714e-08	11	2.7785e-07	0.00133868	7.26902e-05	TRUE	22778020	22778397	-	-982	upstream	Lj2g3v1439560	gene	Non-coding	NA	ID=Lj2g3v1439560;Name=CUFF.37093;sequencetype=Non-coding
20180309-Lj-allsets-LP_mean_Average_root_width_day005.hdf5	chr2	22779002	9.3714e-08	11	2.7785e-07	0.00133868	7.26902e-05	TRUE	22778020	22778397	-	-982	upstream	Lj2g3v1439560.1	mRNA	Non-coding		ID=Lj2g3v1439560.1;Parent=Lj2g3v1439560;Name=Lj2g3v1439560.1;sequencetype=Non-coding;annotation=NoHit
20180309-Lj-allsets-LP_mean_Average_root_width_day005.hdf5	chr2	22779004	9.3714e-08	11	2.7785e-07	0.00133868	7.26902e-05	TRUE	22780394	22781703	+	-1390	upstream	Lj2g3v1439670	gene	Protein coding	NA	ID=Lj2g3v1439670;Name=CUFF.37094;sequencetype=Protein coding
20180309-Lj-allsets-LP_mean_Average_root_width_day005.hdf5	chr2	22779004	9.3714e-08	11	2.7785e-07	0.00133868	7.26902e-05	TRUE	22780394	22781703	+	-1390	upstream	Lj2g3v1439670.1	mRNA	Protein coding	PREDICTED: ZF-HD homeobox protein At5g65410-like	ID=Lj2g3v1439670.1;Parent=Lj2g3v1439670;Name=Lj2g3v1439670.1;sequencetype=Protein coding;annotation=PREDICTED: ZF-HD homeobox protein At5g65410-like [Cicer arietinum] gi|502092759|ref|XP_004489767.1|
20180309-Lj-allsets-LP_mean_Average_root_width_day005.hdf5	chr2	22779004	9.3714e-08	11	2.7785e-07	0.00133868	7.26902e-05	TRUE	22778020	22778397	-	-984	upstream	Lj2g3v1439560	gene	Non-coding	NA	ID=Lj2g3v1439560;Name=CUFF.37093;sequencetype=Non-coding
20180309-Lj-allsets-LP_mean_Average_root_width_day005.hdf5	chr2	22779004	9.3714e-08	11	2.7785e-07	0.00133868	7.26902e-05	TRUE	22778020	22778397	-	-984	upstream	Lj2g3v1439560.1	mRNA	Non-coding		ID=Lj2g3v1439560.1;Parent=Lj2g3v1439560;Name=Lj2g3v1439560.1;sequencetype=Non-coding;annotation=NoHit
20180309-Lj-allsets-LP_median_Root_width_40_day000.hdf5	chr0	189636685	9.82481e-08	12	2.7785e-07	0.000253677	0.000107805	TRUE	189630425	189633046	+	6260	downstream	Lj0g3v0360049	gene	Protein coding	NA	ID=Lj0g3v0360049;Name=CUFF.24790;sequencetype=Protein coding
20180309-Lj-allsets-LP_median_Root_width_40_day000.hdf5	chr0	189636685	9.82481e-08	12	2.7785e-07	0.000253677	0.000107805	TRUE	189630425	189633046	+	6260	downstream	Lj0g3v0360049.1	mRNA	Protein coding	PREDICTED: auxin-induced protein 5NG4-like	ID=Lj0g3v0360049.1;Parent=Lj0g3v0360049;Name=Lj0g3v0360049.1;sequencetype=Protein coding;annotation=PREDICTED: auxin-induced protein 5NG4-like [Glycine max] gi|356515312|ref|XP_003526345.1|
20180309-Lj-allsets-LP_median_Root_width_40_day000.hdf5	chr0	189636685	9.82481e-08	12	2.7785e-07	0.000253677	0.000107805	TRUE	189636198	189641665	+	487	in gene	Lj0g3v0360079	gene	Protein coding	NA	ID=Lj0g3v0360079;Name=CUFF.24793;sequencetype=Protein coding
20180309-Lj-allsets-LP_median_Root_width_40_day000.hdf5	chr0	189636685	9.82481e-08	12	2.7785e-07	0.000253677	0.000107805	TRUE	189636198	189641665	+	487	in feature	Lj0g3v0360079.1	mRNA	Protein coding	Uncharacterized protein isoform 1	ID=Lj0g3v0360079.1;Parent=Lj0g3v0360079;Name=Lj0g3v0360079.1;sequencetype=Protein coding;annotation=Uncharacterized protein isoform 1 [Theobroma cacao] gi|508720167|gb|EOY12064.1|
20180309-Lj-allsets-LP_median_Root_width_40_day000.hdf5	chr0	189636685	9.82481e-08	12	2.7785e-07	0.000253677	0.000107805	TRUE	189633310	189633508	-	-3375	upstream	Lj0g3v0360059	gene	Non-coding	NA	ID=Lj0g3v0360059;Name=NODE_75481_length_145_cov_41.020691.path1;sequencetype=Non-coding
20180309-Lj-allsets-LP_median_Root_width_40_day000.hdf5	chr0	189636685	9.82481e-08	12	2.7785e-07	0.000253677	0.000107805	TRUE	189633310	189633508	-	-3375	upstream	Lj0g3v0360059.1	mRNA	Non-coding		ID=Lj0g3v0360059.1;Parent=Lj0g3v0360059;Name=Lj0g3v0360059.1;sequencetype=Non-coding;annotation=NoHit
20180309-Lj-allsets-LP_median_Root_width_40_day000.hdf5	chr0	189636685	9.82481e-08	12	2.7785e-07	0.000253677	0.000107805	TRUE	189634383	189634619	-	-2302	upstream	Lj0g3v0360069	gene	Protein coding	NA	ID=Lj0g3v0360069;Name=CUFF.24787;sequencetype=Protein coding
20180309-Lj-allsets-LP_median_Root_width_40_day000.hdf5	chr0	189636685	9.82481e-08	12	2.7785e-07	0.000253677	0.000107805	TRUE	189634383	189634619	-	-2302	upstream	Lj0g3v0360069.1	mRNA	Protein coding	OSJNBa0059D20.5	ID=Lj0g3v0360069.1;Parent=Lj0g3v0360069;Name=Lj0g3v0360069.1;sequencetype=Protein coding;annotation=OSJNBa0059D20.5 [Oryza sativa Japonica Group] gi|38346033|emb|CAE01899.2|
20180309-Lj-allsets-LP_median_Root_width_40_day000.hdf5	chr0	189649311	9.82481e-08	12	2.7785e-07	0.000253677	0.000107805	TRUE	189643284	189648854	+	6027	downstream	Lj0g3v0360099	gene	Protein coding	NA	ID=Lj0g3v0360099;Name=CUFF.24819;sequencetype=Protein coding
20180309-Lj-allsets-LP_median_Root_width_40_day000.hdf5	chr0	189649311	9.82481e-08	12	2.7785e-07	0.000253677	0.000107805	TRUE	189643284	189648854	+	6027	downstream	Lj0g3v0360099.1	mRNA	Protein coding	PREDICTED: disease resistance protein RPM1-like isoform X1	ID=Lj0g3v0360099.1;Parent=Lj0g3v0360099;Name=Lj0g3v0360099.1;sequencetype=Protein coding;annotation=PREDICTED: disease resistance protein RPM1-like isoform X1 [Cicer arietinum] gi|502125327|ref|XP_004498891.1|
20180309-Lj-allsets-LP_median_Root_width_40_day000.hdf5	chr0	189649311	9.82481e-08	12	2.7785e-07	0.000253677	0.000107805	TRUE	189650259	189654644	+	-948	upstream	Lj0g3v0360099.2	mRNA	Protein coding	PREDICTED: disease resistance protein RPM1-like isoform X1	ID=Lj0g3v0360099.2;Parent=Lj0g3v0360099;Name=Lj0g3v0360099.2;sequencetype=Protein coding;annotation=PREDICTED: disease resistance protein RPM1-like isoform X1 [Cicer arietinum] gi|502125327|ref|XP_004498891.1|
20180309-Lj-allsets-LP_mean_Average_root_width_day000.hdf5	chr0	148801308	1.11061e-07	11	2.7785e-07	0.000148094	0.000122612	TRUE	148799709	148800923	+	1599	downstream	Lj0g3v0286409	gene	Non-coding	NA	ID=Lj0g3v0286409;Name=DC597981.path1;sequencetype=Non-coding
20180309-Lj-allsets-LP_mean_Average_root_width_day000.hdf5	chr0	148801308	1.11061e-07	11	2.7785e-07	0.000148094	0.000122612	TRUE	148799709	148800923	+	1599	downstream	Lj0g3v0286409.1	mRNA	Non-coding		ID=Lj0g3v0286409.1;Parent=Lj0g3v0286409;Name=Lj0g3v0286409.1;sequencetype=Non-coding;annotation=NoHit
20180309-Lj-allsets-LP_mean_Average_root_width_day000.hdf5	chr0	148801308	1.11061e-07	11	2.7785e-07	0.000148094	0.000122612	TRUE	148800955	148801246	-	-353	upstream	Lj0g3v0286419	gene	Non-coding	NA	ID=Lj0g3v0286419;Name=NODE_20199_length_239_cov_848.079468.path1;sequencetype=Non-coding
20180309-Lj-allsets-LP_mean_Average_root_width_day000.hdf5	chr0	148801308	1.11061e-07	11	2.7785e-07	0.000148094	0.000122612	TRUE	148800955	148801246	-	-353	upstream	Lj0g3v0286419.1	mRNA	Non-coding		ID=Lj0g3v0286419.1;Parent=Lj0g3v0286419;Name=Lj0g3v0286419.1;sequencetype=Non-coding;annotation=NoHit
20180309-Lj-allsets-LP_mean_Average_root_width_day000.hdf5	chr0	148801308	1.11061e-07	11	2.7785e-07	0.000148094	0.000122612	TRUE	148801251	148809738	-	-57	in gene	Lj0g3v0286429	gene	Protein coding	NA	ID=Lj0g3v0286429;Name=CUFF.19312;sequencetype=Protein coding
20180309-Lj-allsets-LP_mean_Average_root_width_day000.hdf5	chr0	148801308	1.11061e-07	11	2.7785e-07	0.000148094	0.000122612	TRUE	148801251	148809738	-	-57	in feature	Lj0g3v0286429.1	mRNA	Protein coding	3'-hydroxy-N-methyl-(S)-coclaurine 4'-O-methyltransferase-like	ID=Lj0g3v0286429.1;Parent=Lj0g3v0286429;Name=Lj0g3v0286429.1;sequencetype=Protein coding;annotation=3'-hydroxy-N-methyl-(S)-coclaurine 4'-O-methyltransferase-like [Glycine max] gi|371502138|ref|NP_001243073.1|
20180309-Lj-allsets-LP_mean_Average_root_width_day000.hdf5	chr0	148804358	1.11061e-07	11	2.7785e-07	0.000148094	0.000122612	TRUE	148799709	148800923	+	4649	downstream	Lj0g3v0286409	gene	Non-coding	NA	ID=Lj0g3v0286409;Name=DC597981.path1;sequencetype=Non-coding
20180309-Lj-allsets-LP_mean_Average_root_width_day000.hdf5	chr0	148804358	1.11061e-07	11	2.7785e-07	0.000148094	0.000122612	TRUE	148799709	148800923	+	4649	downstream	Lj0g3v0286409.1	mRNA	Non-coding		ID=Lj0g3v0286409.1;Parent=Lj0g3v0286409;Name=Lj0g3v0286409.1;sequencetype=Non-coding;annotation=NoHit
20180309-Lj-allsets-LP_mean_Average_root_width_day000.hdf5	chr0	148804358	1.11061e-07	11	2.7785e-07	0.000148094	0.000122612	TRUE	148800955	148801246	-	-3403	upstream	Lj0g3v0286419	gene	Non-coding	NA	ID=Lj0g3v0286419;Name=NODE_20199_length_239_cov_848.079468.path1;sequencetype=Non-coding
20180309-Lj-allsets-LP_mean_Average_root_width_day000.hdf5	chr0	148804358	1.11061e-07	11	2.7785e-07	0.000148094	0.000122612	TRUE	148800955	148801246	-	-3403	upstream	Lj0g3v0286419.1	mRNA	Non-coding		ID=Lj0g3v0286419.1;Parent=Lj0g3v0286419;Name=Lj0g3v0286419.1;sequencetype=Non-coding;annotation=NoHit
20180309-Lj-allsets-LP_mean_Average_root_width_day000.hdf5	chr0	148804358	1.11061e-07	11	2.7785e-07	0.000148094	0.000122612	TRUE	148801251	148809738	-	-3107	in gene	Lj0g3v0286429	gene	Protein coding	NA	ID=Lj0g3v0286429;Name=CUFF.19312;sequencetype=Protein coding
20180309-Lj-allsets-LP_mean_Average_root_width_day000.hdf5	chr0	148804358	1.11061e-07	11	2.7785e-07	0.000148094	0.000122612	TRUE	148801251	148809738	-	-3107	in feature	Lj0g3v0286429.1	mRNA	Protein coding	3'-hydroxy-N-methyl-(S)-coclaurine 4'-O-methyltransferase-like	ID=Lj0g3v0286429.1;Parent=Lj0g3v0286429;Name=Lj0g3v0286429.1;sequencetype=Protein coding;annotation=3'-hydroxy-N-methyl-(S)-coclaurine 4'-O-methyltransferase-like [Glycine max] gi|371502138|ref|NP_001243073.1|
20180309-Lj-allsets-LP_median_Root_direction_index_day007.hdf5	chr1	2200944	1.19738e-07	10	2.7785e-07	5.02909e-05	0.00388967	TRUE	2199561	2200109	+	1383	downstream	Lj1g3v0203180	gene	repeat	NA	ID=Lj1g3v0203180;Name=CUFF.25345;sequencetype=repeat
20180309-Lj-allsets-LP_median_Root_direction_index_day007.hdf5	chr1	2200944	1.19738e-07	10	2.7785e-07	5.02909e-05	0.00388967	TRUE	2199561	2200109	+	1383	downstream	Lj1g3v0203180.1	mRNA	repeat		ID=Lj1g3v0203180.1;Parent=Lj1g3v0203180;Name=Lj1g3v0203180.1;sequencetype=repeat;annotation=NoHit
20180309-Lj-allsets-LP_median_Root_direction_index_day007.hdf5	chr1	2200944	1.19738e-07	10	2.7785e-07	5.02909e-05	0.00388967	TRUE	2200515	2204441	+	429	in gene	Lj1g3v0203190	gene	Protein coding	NA	ID=Lj1g3v0203190;Name=CUFF.25346;sequencetype=Protein coding
20180309-Lj-allsets-LP_median_Root_direction_index_day007.hdf5	chr1	2200944	1.19738e-07	10	2.7785e-07	5.02909e-05	0.00388967	TRUE	2200515	2204441	+	429	in feature	Lj1g3v0203190.1	mRNA	Protein coding	RING finger protein 214 isoform 1	ID=Lj1g3v0203190.1;Parent=Lj1g3v0203190;Name=Lj1g3v0203190.1;sequencetype=Protein coding;annotation=RING finger protein 214 isoform 1 [Theobroma cacao] gi|508723519|gb|EOY15416.1|
20180309-Lj-allsets-LP_median_Root_width_80_day004.hdf5	chr0	185042699	1.21582e-07	15	2.7785e-07	5.55701e-07	0.0218791	TRUE	185040441	185041690	+	2258	downstream	Lj0g3v0351929	gene	Protein coding	NA	ID=Lj0g3v0351929;Name=CUFF.24192;sequencetype=Protein coding
20180309-Lj-allsets-LP_median_Root_width_80_day004.hdf5	chr0	185042699	1.21582e-07	15	2.7785e-07	5.55701e-07	0.0218791	TRUE	185040441	185041690	+	2258	downstream	Lj0g3v0351929.1	mRNA	Protein coding	Tir-nbs-lrr resistance protein	ID=Lj0g3v0351929.1;Parent=Lj0g3v0351929;Name=Lj0g3v0351929.1;sequencetype=Protein coding;annotation=Tir-nbs-lrr resistance protein [Medicago truncatula] gi|357474813|ref|XP_003607692.1|
20180309-Lj-allsets-LP_median_Average_root_width_day000.hdf5	chr0	189649311	1.27063e-07	12	2.7785e-07	5.55701e-05	0.00138386	TRUE	189643284	189648854	+	6027	downstream	Lj0g3v0360099	gene	Protein coding	NA	ID=Lj0g3v0360099;Name=CUFF.24819;sequencetype=Protein coding
20180309-Lj-allsets-LP_median_Average_root_width_day000.hdf5	chr0	189649311	1.27063e-07	12	2.7785e-07	5.55701e-05	0.00138386	TRUE	189643284	189648854	+	6027	downstream	Lj0g3v0360099.1	mRNA	Protein coding	PREDICTED: disease resistance protein RPM1-like isoform X1	ID=Lj0g3v0360099.1;Parent=Lj0g3v0360099;Name=Lj0g3v0360099.1;sequencetype=Protein coding;annotation=PREDICTED: disease resistance protein RPM1-like isoform X1 [Cicer arietinum] gi|502125327|ref|XP_004498891.1|
20180309-Lj-allsets-LP_median_Average_root_width_day000.hdf5	chr0	189649311	1.27063e-07	12	2.7785e-07	5.55701e-05	0.00138386	TRUE	189650259	189654644	+	-948	upstream	Lj0g3v0360099.2	mRNA	Protein coding	PREDICTED: disease resistance protein RPM1-like isoform X1	ID=Lj0g3v0360099.2;Parent=Lj0g3v0360099;Name=Lj0g3v0360099.2;sequencetype=Protein coding;annotation=PREDICTED: disease resistance protein RPM1-like isoform X1 [Cicer arietinum] gi|502125327|ref|XP_004498891.1|
20180309-Lj-allsets-LP_median_Average_root_width_day000.hdf5	chr0	189636685	1.27063e-07	12	2.7785e-07	5.55701e-05	0.00138386	TRUE	189630425	189633046	+	6260	downstream	Lj0g3v0360049	gene	Protein coding	NA	ID=Lj0g3v0360049;Name=CUFF.24790;sequencetype=Protein coding
20180309-Lj-allsets-LP_median_Average_root_width_day000.hdf5	chr0	189636685	1.27063e-07	12	2.7785e-07	5.55701e-05	0.00138386	TRUE	189630425	189633046	+	6260	downstream	Lj0g3v0360049.1	mRNA	Protein coding	PREDICTED: auxin-induced protein 5NG4-like	ID=Lj0g3v0360049.1;Parent=Lj0g3v0360049;Name=Lj0g3v0360049.1;sequencetype=Protein coding;annotation=PREDICTED: auxin-induced protein 5NG4-like [Glycine max] gi|356515312|ref|XP_003526345.1|
20180309-Lj-allsets-LP_median_Average_root_width_day000.hdf5	chr0	189636685	1.27063e-07	12	2.7785e-07	5.55701e-05	0.00138386	TRUE	189636198	189641665	+	487	in gene	Lj0g3v0360079	gene	Protein coding	NA	ID=Lj0g3v0360079;Name=CUFF.24793;sequencetype=Protein coding
20180309-Lj-allsets-LP_median_Average_root_width_day000.hdf5	chr0	189636685	1.27063e-07	12	2.7785e-07	5.55701e-05	0.00138386	TRUE	189636198	189641665	+	487	in feature	Lj0g3v0360079.1	mRNA	Protein coding	Uncharacterized protein isoform 1	ID=Lj0g3v0360079.1;Parent=Lj0g3v0360079;Name=Lj0g3v0360079.1;sequencetype=Protein coding;annotation=Uncharacterized protein isoform 1 [Theobroma cacao] gi|508720167|gb|EOY12064.1|
20180309-Lj-allsets-LP_median_Average_root_width_day000.hdf5	chr0	189636685	1.27063e-07	12	2.7785e-07	5.55701e-05	0.00138386	TRUE	189633310	189633508	-	-3375	upstream	Lj0g3v0360059	gene	Non-coding	NA	ID=Lj0g3v0360059;Name=NODE_75481_length_145_cov_41.020691.path1;sequencetype=Non-coding
20180309-Lj-allsets-LP_median_Average_root_width_day000.hdf5	chr0	189636685	1.27063e-07	12	2.7785e-07	5.55701e-05	0.00138386	TRUE	189633310	189633508	-	-3375	upstream	Lj0g3v0360059.1	mRNA	Non-coding		ID=Lj0g3v0360059.1;Parent=Lj0g3v0360059;Name=Lj0g3v0360059.1;sequencetype=Non-coding;annotation=NoHit
20180309-Lj-allsets-LP_median_Average_root_width_day000.hdf5	chr0	189636685	1.27063e-07	12	2.7785e-07	5.55701e-05	0.00138386	TRUE	189634383	189634619	-	-2302	upstream	Lj0g3v0360069	gene	Protein coding	NA	ID=Lj0g3v0360069;Name=CUFF.24787;sequencetype=Protein coding
20180309-Lj-allsets-LP_median_Average_root_width_day000.hdf5	chr0	189636685	1.27063e-07	12	2.7785e-07	5.55701e-05	0.00138386	TRUE	189634383	189634619	-	-2302	upstream	Lj0g3v0360069.1	mRNA	Protein coding	OSJNBa0059D20.5	ID=Lj0g3v0360069.1;Parent=Lj0g3v0360069;Name=Lj0g3v0360069.1;sequencetype=Protein coding;annotation=OSJNBa0059D20.5 [Oryza sativa Japonica Group] gi|38346033|emb|CAE01899.2|
20180309-Lj-allsets-LP_median_Root_direction_index_day000.hdf5	chr2	30307013	1.47407e-07	10	2.7785e-07	0.00011503	0.000434859	TRUE	30301782	30302493	+	5231	downstream	Lj2g3v2002370	gene	Non-coding	NA	ID=Lj2g3v2002370;Name=CUFF.38349;sequencetype=Non-coding
20180309-Lj-allsets-LP_median_Root_direction_index_day000.hdf5	chr2	30307013	1.47407e-07	10	2.7785e-07	0.00011503	0.000434859	TRUE	30301782	30302493	+	5231	downstream	Lj2g3v2002370.1	mRNA	Non-coding		ID=Lj2g3v2002370.1;Parent=Lj2g3v2002370;Name=Lj2g3v2002370.1;sequencetype=Non-coding;annotation=NoHit
20180309-Lj-allsets-LP_median_Root_direction_index_day000.hdf5	chr2	30307013	1.47407e-07	10	2.7785e-07	0.00011503	0.000434859	TRUE	30309315	30312907	+	-2302	upstream	Lj2g3v2002390	gene	Protein coding	NA	ID=Lj2g3v2002390;Name=CUFF.38377;sequencetype=Protein coding
20180309-Lj-allsets-LP_median_Root_direction_index_day000.hdf5	chr2	30307013	1.47407e-07	10	2.7785e-07	0.00011503	0.000434859	TRUE	30309315	30312907	+	-2302	upstream	Lj2g3v2002390.1	mRNA	Protein coding	PREDICTED: heat shock protein STI-like	ID=Lj2g3v2002390.1;Parent=Lj2g3v2002390;Name=Lj2g3v2002390.1;sequencetype=Protein coding;annotation=PREDICTED: heat shock protein STI-like [Cicer arietinum] gi|502160177|ref|XP_004511659.1|
20180309-Lj-allsets-LP_median_Root_direction_index_day000.hdf5	chr2	30307013	1.47407e-07	10	2.7785e-07	0.00011503	0.000434859	TRUE	30310022	30312907	+	-3009	upstream	Lj2g3v2002390.2	mRNA	Protein coding	PREDICTED: heat shock protein STI-like	ID=Lj2g3v2002390.2;Parent=Lj2g3v2002390;Name=Lj2g3v2002390.2;sequencetype=Protein coding;annotation=PREDICTED: heat shock protein STI-like [Glycine max] gi|356540381|ref|XP_003538668.1|
20180309-Lj-allsets-LP_median_Root_direction_index_day000.hdf5	chr2	30307013	1.47407e-07	10	2.7785e-07	0.00011503	0.000434859	TRUE	30304093	30307918	-	-2920	in gene	Lj2g3v2002380	gene	Protein coding	NA	ID=Lj2g3v2002380;Name=CUFF.38352;sequencetype=Protein coding
20180309-Lj-allsets-LP_median_Root_direction_index_day000.hdf5	chr2	30307013	1.47407e-07	10	2.7785e-07	0.00011503	0.000434859	TRUE	30304093	30307918	-	-2920	in feature	Lj2g3v2002380.1	mRNA	Protein coding	PREDICTED: UPF0551 protein C8orf38 homolog mitochondrial-like	ID=Lj2g3v2002380.1;Parent=Lj2g3v2002380;Name=Lj2g3v2002380.1;sequencetype=Protein coding;annotation=PREDICTED: UPF0551 protein C8orf38 homolog mitochondrial-like [Glycine max] gi|356550901|ref|XP_003543821.1|
20180309-Lj-allsets-LP_median_Root_direction_index_day000.hdf5	chr2	30307013	1.47407e-07	10	2.7785e-07	0.00011503	0.000434859	TRUE	30304093	30307904	-	-2920	in feature	Lj2g3v2002380.2	mRNA	Protein coding	PREDICTED: UPF0551 protein C8orf38 homolog mitochondrial-like	ID=Lj2g3v2002380.2;Parent=Lj2g3v2002380;Name=Lj2g3v2002380.2;sequencetype=Protein coding;annotation=PREDICTED: UPF0551 protein C8orf38 homolog mitochondrial-like [Glycine max] gi|356550901|ref|XP_003543821.1|
20180309-Lj-allsets-LP_median_Root_width_60_day000.hdf5	chr2	36479606	5.925e-05	22	2.7785e-07	5.25137e-05	0.0558231	FALSE	36477111	36480114	+	2495	in gene	Lj2g3v2748860	gene	Protein coding	NA	ID=Lj2g3v2748860;Name=CUFF.39303;sequencetype=Protein coding
20180309-Lj-allsets-LP_median_Root_width_60_day000.hdf5	chr2	36479606	5.925e-05	22	2.7785e-07	5.25137e-05	0.0558231	FALSE	36477111	36480114	+	2495	in feature	Lj2g3v2748860.1	mRNA	Protein coding	PREDICTED: zinc finger CCCH domain-containing protein 29-like isoform 1	ID=Lj2g3v2748860.1;Parent=Lj2g3v2748860;Name=Lj2g3v2748860.1;sequencetype=Protein coding;annotation=PREDICTED: zinc finger CCCH domain-containing protein 29-like isoform 1 [Glycine max] gi|356552713|ref|XP_003544707.1|
20180309-Lj-allsets-LP_median_Root_width_60_day000.hdf5	chr2	36479606	5.925e-05	22	2.7785e-07	5.25137e-05	0.0558231	FALSE	36481269	36481617	+	-1663	upstream	Lj2g3v2748880	gene	Protein coding	NA	ID=Lj2g3v2748880;Name=CUFF.39240;sequencetype=Protein coding
20180309-Lj-allsets-LP_median_Root_width_60_day000.hdf5	chr2	36479606	5.925e-05	22	2.7785e-07	5.25137e-05	0.0558231	FALSE	36481269	36481617	+	-1663	upstream	Lj2g3v2748880.1	mRNA	Protein coding	Protein UNC-73 isoform i	ID=Lj2g3v2748880.1;Parent=Lj2g3v2748880;Name=Lj2g3v2748880.1;sequencetype=Protein coding;annotation=Protein UNC-73 isoform i [Caenorhabditis elegans] gi|392885280|ref|NP_001249517.1|
20180309-Lj-allsets-LP_median_Root_width_60_day000.hdf5	chr2	36479606	5.925e-05	22	2.7785e-07	5.25137e-05	0.0558231	FALSE	36480132	36480295	-	526	downstream	Lj2g3v2748870	gene	Non-coding	NA	ID=Lj2g3v2748870;Name=BP059059.path1;sequencetype=Non-coding
20180309-Lj-allsets-LP_median_Root_width_60_day000.hdf5	chr2	36479606	5.925e-05	22	2.7785e-07	5.25137e-05	0.0558231	FALSE	36480132	36480295	-	526	downstream	Lj2g3v2748870.1	mRNA	Non-coding		ID=Lj2g3v2748870.1;Parent=Lj2g3v2748870;Name=Lj2g3v2748870.1;sequencetype=Non-coding;annotation=NoHit
20180309-Lj-allsets-LP_median_Root_width_60_day000.hdf5	chr2	36479606	5.925e-05	22	2.7785e-07	5.25137e-05	0.0558231	FALSE	36482313	36494245	-	2707	downstream	Lj2g3v2748890	gene	Protein coding	NA	ID=Lj2g3v2748890;Name=CUFF.39243;sequencetype=Protein coding
20180309-Lj-allsets-LP_median_Root_width_60_day000.hdf5	chr2	36479606	5.925e-05	22	2.7785e-07	5.25137e-05	0.0558231	FALSE	36482313	36494245	-	2707	downstream	Lj2g3v2748890.1	mRNA	Protein coding	PREDICTED: lethal(2) giant larvae protein homolog SRO77-like isoform X2	ID=Lj2g3v2748890.1;Parent=Lj2g3v2748890;Name=Lj2g3v2748890.1;sequencetype=Protein coding;annotation=PREDICTED: lethal(2) giant larvae protein homolog SRO77-like isoform X2 [Cicer arietinum] gi|502097592|ref|XP_004491030.1|
20180309-Lj-allsets-LP_median_Root_width_60_day000.hdf5	chr2	36479606	5.925e-05	22	2.7785e-07	5.25137e-05	0.0558231	FALSE	36482313	36497280	-	2707	downstream	Lj2g3v2748890.3	mRNA	Protein coding	PREDICTED: lethal(2) giant larvae protein homolog SRO77-like isoform X2	ID=Lj2g3v2748890.3;Parent=Lj2g3v2748890;Name=Lj2g3v2748890.3;sequencetype=Protein coding;annotation=PREDICTED: lethal(2) giant larvae protein homolog SRO77-like isoform X2 [Cicer arietinum] gi|502097592|ref|XP_004491030.1|
20180309-Lj-allsets-LP_median_Root_width_60_day000.hdf5	chr2	36479606	5.925e-05	22	2.7785e-07	5.25137e-05	0.0558231	FALSE	36482313	36497280	-	2707	downstream	Lj2g3v2748890.4	mRNA	Protein coding	PREDICTED: lethal(2) giant larvae protein homolog SRO77-like isoform X2	ID=Lj2g3v2748890.4;Parent=Lj2g3v2748890;Name=Lj2g3v2748890.4;sequencetype=Protein coding;annotation=PREDICTED: lethal(2) giant larvae protein homolog SRO77-like isoform X2 [Cicer arietinum] gi|502097592|ref|XP_004491030.1|
20180309-Lj-allsets-LP_median_Root_width_60_day000.hdf5	chr2	36479606	5.925e-05	22	2.7785e-07	5.25137e-05	0.0558231	FALSE	36482313	36484695	-	2707	downstream	Lj2g3v2748890.2	mRNA	Non-coding		ID=Lj2g3v2748890.2;Parent=Lj2g3v2748890;Name=Lj2g3v2748890.2;sequencetype=Non-coding;annotation=NoHit
20180309-Lj-allsets-LP_median_Root_width_60_day000.hdf5	chr2	19096005	6.77042e-05	23	2.7785e-07	5.25137e-05	0.0628019	FALSE	19079378	19091179	-	-16627	upstream	Lj2g3v1196760	gene	Protein coding	NA	ID=Lj2g3v1196760;Name=CUFF.36483;sequencetype=Protein coding
20180309-Lj-allsets-LP_median_Root_width_60_day000.hdf5	chr2	19096005	6.77042e-05	23	2.7785e-07	5.25137e-05	0.0628019	FALSE	19079378	19091179	-	-16627	upstream	Lj2g3v1196760.1	mRNA	Protein coding	PREDICTED: uridine-cytidine kinase C-like	ID=Lj2g3v1196760.1;Parent=Lj2g3v1196760;Name=Lj2g3v1196760.1;sequencetype=Protein coding;annotation=PREDICTED: uridine-cytidine kinase C-like [Glycine max] gi|356499984|ref|XP_003518815.1|
20180309-Lj-allsets-LP_median_Root_width_60_day000.hdf5	chr2	19096005	6.77042e-05	23	2.7785e-07	5.25137e-05	0.0628019	FALSE	19079378	19091179	-	-16627	upstream	Lj2g3v1196760.2	mRNA	Protein coding	PREDICTED: uridine-cytidine kinase C-like	ID=Lj2g3v1196760.2;Parent=Lj2g3v1196760;Name=Lj2g3v1196760.2;sequencetype=Protein coding;annotation=PREDICTED: uridine-cytidine kinase C-like [Glycine max] gi|356499984|ref|XP_003518815.1|
20180309-Lj-allsets-LP_median_Root_width_60_day000.hdf5	chr2	19096005	6.77042e-05	23	2.7785e-07	5.25137e-05	0.0628019	FALSE	19095938	19096274	-	-67	in gene	Lj2g3v1197770	gene	Non-coding	NA	ID=Lj2g3v1197770;Name=CUFF.36464;sequencetype=Non-coding
20180309-Lj-allsets-LP_median_Root_width_60_day000.hdf5	chr2	19096005	6.77042e-05	23	2.7785e-07	5.25137e-05	0.0628019	FALSE	19095938	19096274	-	-67	in feature	Lj2g3v1197770.1	mRNA	Non-coding		ID=Lj2g3v1197770.1;Parent=Lj2g3v1197770;Name=Lj2g3v1197770.1;sequencetype=Non-coding;annotation=NoHit
20180309-Lj-allsets-LP_median_Root_width_60_day000.hdf5	chr2	19096005	6.77042e-05	23	2.7785e-07	5.25137e-05	0.0628019	FALSE	19097056	19100717	-	1051	downstream	Lj2g3v1197780	gene	Protein coding	NA	ID=Lj2g3v1197780;Name=CUFF.36479;sequencetype=Protein coding
20180309-Lj-allsets-LP_median_Root_width_60_day000.hdf5	chr2	19096005	6.77042e-05	23	2.7785e-07	5.25137e-05	0.0628019	FALSE	19097056	19100717	-	1051	downstream	Lj2g3v1197780.1	mRNA	Protein coding	PREDICTED: ASC1-like protein-like	ID=Lj2g3v1197780.1;Parent=Lj2g3v1197780;Name=Lj2g3v1197780.1;sequencetype=Protein coding;annotation=PREDICTED: ASC1-like protein-like [Glycine max] gi|356558997|ref|XP_003547788.1|
20180309-Lj-allsets-LP_median_Root_width_60_day000.hdf5	chr2	19096005	6.77042e-05	23	2.7785e-07	5.25137e-05	0.0628019	FALSE	19097056	19103522	-	1051	downstream	Lj2g3v1197780.2	mRNA	Protein coding	PREDICTED: ASC1-like protein-like	ID=Lj2g3v1197780.2;Parent=Lj2g3v1197780;Name=Lj2g3v1197780.2;sequencetype=Protein coding;annotation=PREDICTED: ASC1-like protein-like [Glycine max] gi|356558997|ref|XP_003547788.1|
20180309-Lj-allsets-LP_median_Root_width_60_day000.hdf5	chr2	36593950	8.17509e-05	19	2.7785e-07	5.25137e-05	0.0754427	FALSE	36584104	36602634	+	9846	in gene	Lj2g3v2771110	gene	Protein coding	NA	ID=Lj2g3v2771110;Name=CUFF.39304;sequencetype=Protein coding
20180309-Lj-allsets-LP_median_Root_width_60_day000.hdf5	chr2	36593950	8.17509e-05	19	2.7785e-07	5.25137e-05	0.0754427	FALSE	36584104	36602634	+	9846	in feature	Lj2g3v2771110.1	mRNA	Protein coding	PREDICTED: clathrin heavy chain 2-like	ID=Lj2g3v2771110.1;Parent=Lj2g3v2771110;Name=Lj2g3v2771110.1;sequencetype=Protein coding;annotation=PREDICTED: clathrin heavy chain 2-like [Cicer arietinum] gi|502097571|ref|XP_004491025.1|
20180309-Lj-allsets-LP_median_Root_direction_index_day000.hdf5	chr2	30264570	1.47407e-07	10	2.7785e-07	0.00011503	0.000434859	TRUE	30269029	30272635	-	4459	downstream	Lj2g3v2002300	gene	Protein coding	NA	ID=Lj2g3v2002300;Name=CUFF.38343;sequencetype=Protein coding
20180309-Lj-allsets-LP_median_Root_direction_index_day000.hdf5	chr2	30264570	1.47407e-07	10	2.7785e-07	0.00011503	0.000434859	TRUE	30269029	30272635	-	4459	downstream	Lj2g3v2002300.1	mRNA	Protein coding	PREDICTED: pentatricopeptide repeat-containing protein At4g18975 chloroplastic-like isoform X1	ID=Lj2g3v2002300.1;Parent=Lj2g3v2002300;Name=Lj2g3v2002300.1;sequencetype=Protein coding;annotation=PREDICTED: pentatricopeptide repeat-containing protein At4g18975 chloroplastic-like isoform X1 [Cicer arietinum] gi|502160195|ref|XP_004511665.1|
20180309-Lj-allsets-LP_median_Root_direction_index_day000.hdf5	chr2	30264570	1.47407e-07	10	2.7785e-07	0.00011503	0.000434859	TRUE	30269029	30272635	-	4459	downstream	Lj2g3v2002300.2	mRNA	Protein coding	PREDICTED: pentatricopeptide repeat-containing protein At4g18975 chloroplastic-like isoform X1	ID=Lj2g3v2002300.2;Parent=Lj2g3v2002300;Name=Lj2g3v2002300.2;sequencetype=Protein coding;annotation=PREDICTED: pentatricopeptide repeat-containing protein At4g18975 chloroplastic-like isoform X1 [Cicer arietinum] gi|502160195|ref|XP_004511665.1|
20180309-Lj-allsets-LP_median_Root_direction_index_day000.hdf5	chr2	30268926	1.47407e-07	10	2.7785e-07	0.00011503	0.000434859	TRUE	30269029	30272635	-	103	downstream	Lj2g3v2002300	gene	Protein coding	NA	ID=Lj2g3v2002300;Name=CUFF.38343;sequencetype=Protein coding
20180309-Lj-allsets-LP_median_Root_direction_index_day000.hdf5	chr2	30268926	1.47407e-07	10	2.7785e-07	0.00011503	0.000434859	TRUE	30269029	30272635	-	103	downstream	Lj2g3v2002300.1	mRNA	Protein coding	PREDICTED: pentatricopeptide repeat-containing protein At4g18975 chloroplastic-like isoform X1	ID=Lj2g3v2002300.1;Parent=Lj2g3v2002300;Name=Lj2g3v2002300.1;sequencetype=Protein coding;annotation=PREDICTED: pentatricopeptide repeat-containing protein At4g18975 chloroplastic-like isoform X1 [Cicer arietinum] gi|502160195|ref|XP_004511665.1|
20180309-Lj-allsets-LP_median_Root_width_60_day000.hdf5	chr3	18234158	6.17406e-05	37	2.7785e-07	5.25137e-05	0.0578667	FALSE	18236300	18237403	+	-2142	upstream	Lj3g3v1410700	gene	Protein coding	NA	ID=Lj3g3v1410700;Name=gene.g47401.t1;sequencetype=Protein coding
20180309-Lj-allsets-LP_median_Root_width_60_day000.hdf5	chr3	18234158	6.17406e-05	37	2.7785e-07	5.25137e-05	0.0578667	FALSE	18236300	18237403	+	-2142	upstream	Lj3g3v1410700.1	mRNA	Protein coding	PREDICTED: CBL-interacting serine/threonine-protein kinase 14-like	ID=Lj3g3v1410700.1;Parent=Lj3g3v1410700;Name=Lj3g3v1410700.1;sequencetype=Protein coding;annotation=PREDICTED: CBL-interacting serine/threonine-protein kinase 14-like [Fragaria vesca subsp. vesca] gi|470133437|ref|XP_004302572.1|
20180309-Lj-allsets-LP_median_Root_width_60_day000.hdf5	chr3	18234158	6.17406e-05	37	2.7785e-07	5.25137e-05	0.0578667	FALSE	18229183	18231457	-	-4975	upstream	Lj3g3v1410690	gene	Protein coding	NA	ID=Lj3g3v1410690;Name=CUFF.42600;sequencetype=Protein coding
20180309-Lj-allsets-LP_median_Root_width_60_day000.hdf5	chr3	18234158	6.17406e-05	37	2.7785e-07	5.25137e-05	0.0578667	FALSE	18229183	18231457	-	-4975	upstream	Lj3g3v1410690.1	mRNA	Protein coding	PREDICTED: F-box protein SKIP23-like	ID=Lj3g3v1410690.1;Parent=Lj3g3v1410690;Name=Lj3g3v1410690.1;sequencetype=Protein coding;annotation=PREDICTED: F-box protein SKIP23-like [Vitis vinifera] gi|225459789|ref|XP_002284795.1|
20180309-Lj-allsets-LP_median_Root_width_60_day000.hdf5	chr3	18234158	6.17406e-05	37	2.7785e-07	5.25137e-05	0.0578667	FALSE	18238468	18239714	-	4310	downstream	Lj3g3v1410710	gene	Protein coding	NA	ID=Lj3g3v1410710;Name=CUFF.42601;sequencetype=Protein coding
20180309-Lj-allsets-LP_median_Root_width_60_day000.hdf5	chr3	18234158	6.17406e-05	37	2.7785e-07	5.25137e-05	0.0578667	FALSE	18238468	18239714	-	4310	downstream	Lj3g3v1410710.1	mRNA	Protein coding	SCL domain class transcription factor	ID=Lj3g3v1410710.1;Parent=Lj3g3v1410710;Name=Lj3g3v1410710.1;sequencetype=Protein coding;annotation=SCL domain class transcription factor [Theobroma cacao] gi|508701277|gb|EOX93173.1|
20180309-Lj-allsets-LP_median_Root_direction_index_day000.hdf5	chr2	30268926	1.47407e-07	10	2.7785e-07	0.00011503	0.000434859	TRUE	30269029	30272635	-	103	downstream	Lj2g3v2002300.2	mRNA	Protein coding	PREDICTED: pentatricopeptide repeat-containing protein At4g18975 chloroplastic-like isoform X1	ID=Lj2g3v2002300.2;Parent=Lj2g3v2002300;Name=Lj2g3v2002300.2;sequencetype=Protein coding;annotation=PREDICTED: pentatricopeptide repeat-containing protein At4g18975 chloroplastic-like isoform X1 [Cicer arietinum] gi|502160195|ref|XP_004511665.1|
20180309-Lj-allsets-LP_median_Root_direction_index_day000.hdf5	chr2	30268926	1.47407e-07	10	2.7785e-07	0.00011503	0.000434859	TRUE	30273220	30281055	-	4294	downstream	Lj2g3v2002310	gene	Protein coding	NA	ID=Lj2g3v2002310;Name=CUFF.38346;sequencetype=Protein coding
20180309-Lj-allsets-LP_median_Root_direction_index_day000.hdf5	chr2	30268926	1.47407e-07	10	2.7785e-07	0.00011503	0.000434859	TRUE	30273220	30281055	-	4294	downstream	Lj2g3v2002310.1	mRNA	Protein coding	PREDICTED: ankyrin repeat-containing protein At5g02620-like isoform X3	ID=Lj2g3v2002310.1;Parent=Lj2g3v2002310;Name=Lj2g3v2002310.1;sequencetype=Protein coding;annotation=PREDICTED: ankyrin repeat-containing protein At5g02620-like isoform X3 [Cicer arietinum] gi|502114219|ref|XP_004494898.1|
20180309-Lj-allsets-LP_median_Root_width_60_day004.hdf5	chr0	174367964	1.52859e-07	14	2.7785e-07	7.50196e-06	0.00916915	TRUE	174364670	174364938	+	3294	downstream	Lj0g3v0333229	gene	Non-coding	NA	ID=Lj0g3v0333229;Name=51699_g;sequencetype=Non-coding
20180309-Lj-allsets-LP_median_Root_width_60_day004.hdf5	chr0	174367964	1.52859e-07	14	2.7785e-07	7.50196e-06	0.00916915	TRUE	174364670	174364938	+	3294	downstream	Lj0g3v0333229.1	mRNA	Non-coding		ID=Lj0g3v0333229.1;Parent=Lj0g3v0333229;Name=Lj0g3v0333229.1;sequencetype=Non-coding;annotation=NoHit
20180309-Lj-allsets-LP_mean_Root_width_20_day006.hdf5	chr4	9043700	1.53267e-07	15	2.7785e-07	0.000212	0.000362906	TRUE	9040374	9041293	+	3326	downstream	Lj4g3v0574990	gene	repeat	NA	ID=Lj4g3v0574990;Name=gene.g52834.t1;sequencetype=repeat
20180309-Lj-allsets-LP_mean_Root_width_20_day006.hdf5	chr4	9043700	1.53267e-07	15	2.7785e-07	0.000212	0.000362906	TRUE	9040374	9041293	+	3326	downstream	Lj4g3v0574990.1	mRNA	repeat		ID=Lj4g3v0574990.1;Parent=Lj4g3v0574990;Name=Lj4g3v0574990.1;sequencetype=repeat;annotation=NoHit
20180309-Lj-allsets-LP_mean_Root_width_20_day006.hdf5	chr4	9043700	1.53267e-07	15	2.7785e-07	0.000212	0.000362906	TRUE	9047598	9049171	-	3898	downstream	Lj4g3v0575000	gene	repeat	NA	ID=Lj4g3v0575000;Name=CUFF.47592;sequencetype=repeat
20180309-Lj-allsets-LP_mean_Root_width_20_day006.hdf5	chr4	9043700	1.53267e-07	15	2.7785e-07	0.000212	0.000362906	TRUE	9047598	9049171	-	3898	downstream	Lj4g3v0575000.1	mRNA	repeat		ID=Lj4g3v0575000.1;Parent=Lj4g3v0575000;Name=Lj4g3v0575000.1;sequencetype=repeat;annotation=NoHit
20180309-Lj-allsets-LP_mean_Root_tortuosity_day005.hdf5	chr0	54375038	1.60994e-07	10	2.7785e-07	8.89121e-06	0.00724285	TRUE	54370718	54372688	+	4320	downstream	Lj0g3v0121799	gene	repeat	NA	ID=Lj0g3v0121799;Name=gene.g9268.t1;sequencetype=repeat
20180309-Lj-allsets-LP_mean_Root_tortuosity_day005.hdf5	chr0	54375038	1.60994e-07	10	2.7785e-07	8.89121e-06	0.00724285	TRUE	54370718	54372688	+	4320	downstream	Lj0g3v0121799.1	mRNA	repeat		ID=Lj0g3v0121799.1;Parent=Lj0g3v0121799;Name=Lj0g3v0121799.1;sequencetype=repeat;annotation=NoHit
20180309-Lj-allsets-LP_mean_Root_tortuosity_day005.hdf5	chr0	54375038	1.60994e-07	10	2.7785e-07	8.89121e-06	0.00724285	TRUE	54375427	54376266	-	389	downstream	Lj0g3v0121809	gene	Protein coding	NA	ID=Lj0g3v0121809;Name=CUFF.7274;sequencetype=Protein coding
20180309-Lj-allsets-LP_mean_Root_tortuosity_day005.hdf5	chr0	54375038	1.60994e-07	10	2.7785e-07	8.89121e-06	0.00724285	TRUE	54375427	54376266	-	389	downstream	Lj0g3v0121809.1	mRNA	Protein coding	Pentatricopeptide repeat-containing protein	ID=Lj0g3v0121809.1;Parent=Lj0g3v0121809;Name=Lj0g3v0121809.1;sequencetype=Protein coding;annotation=Pentatricopeptide repeat-containing protein [Medicago truncatula] gi|357508177|ref|XP_003624377.1|
20180309-Lj-allsets-LP_mean_Root_width_20_day000.hdf5	chr0	96015739	1.641e-07	11	2.7785e-07	5.50144e-05	0.00218103	TRUE	NA	NA	NA	NA	NA	NA	NA	NA	NA	NA
20180309-Lj-allsets-LP_median_Root_horizontal_index_day003.hdf5	chr5	13580211	1.87168e-07	10	2.77877e-07	5.30744e-05	0.00104861	TRUE	13577907	13588683	+	2304	in gene	Lj5g3v0920960	gene	Protein coding	NA	ID=Lj5g3v0920960;Name=CUFF.54240;sequencetype=Protein coding
20180309-Lj-allsets-LP_median_Root_horizontal_index_day003.hdf5	chr5	13580211	1.87168e-07	10	2.77877e-07	5.30744e-05	0.00104861	TRUE	13577907	13588683	+	2304	in feature	Lj5g3v0920960.1	mRNA	Protein coding	Emsy N Terminus/ plant Tudor-like domains-containing protein isoform 2	ID=Lj5g3v0920960.1;Parent=Lj5g3v0920960;Name=Lj5g3v0920960.1;sequencetype=Protein coding;annotation=Emsy N Terminus/ plant Tudor-like domains-containing protein isoform 2 [Theobroma cacao] gi|508717577|gb|EOY09474.1|
20180309-Lj-allsets-LP_median_Root_horizontal_index_day003.hdf5	chr5	13580211	1.87168e-07	10	2.77877e-07	5.30744e-05	0.00104861	TRUE	13577907	13588683	+	2304	in feature	Lj5g3v0920960.2	mRNA	Protein coding	Emsy N Terminus/ plant Tudor-like domains-containing protein isoform 2	ID=Lj5g3v0920960.2;Parent=Lj5g3v0920960;Name=Lj5g3v0920960.2;sequencetype=Protein coding;annotation=Emsy N Terminus/ plant Tudor-like domains-containing protein isoform 2 [Theobroma cacao] gi|508717577|gb|EOY09474.1|
20180309-Lj-allsets-LP_median_Root_horizontal_index_day003.hdf5	chr5	13580211	1.87168e-07	10	2.77877e-07	5.30744e-05	0.00104861	TRUE	13577907	13588683	+	2304	in feature	Lj5g3v0920960.3	mRNA	Protein coding	Emsy N Terminus/ plant Tudor-like domains-containing protein isoform 2	ID=Lj5g3v0920960.3;Parent=Lj5g3v0920960;Name=Lj5g3v0920960.3;sequencetype=Protein coding;annotation=Emsy N Terminus/ plant Tudor-like domains-containing protein isoform 2 [Theobroma cacao] gi|508717577|gb|EOY09474.1|
20180309-Lj-allsets-LP_median_Root_horizontal_index_day003.hdf5	chr5	13580211	1.87168e-07	10	2.77877e-07	5.30744e-05	0.00104861	TRUE	13575853	13576631	-	-4358	upstream	Lj5g3v0920950	gene	Non-coding	NA	ID=Lj5g3v0920950;Name=CUFF.54225;sequencetype=Non-coding
20180309-Lj-allsets-LP_median_Root_horizontal_index_day003.hdf5	chr5	13580211	1.87168e-07	10	2.77877e-07	5.30744e-05	0.00104861	TRUE	13575853	13576631	-	-4358	upstream	Lj5g3v0920950.1	mRNA	Non-coding		ID=Lj5g3v0920950.1;Parent=Lj5g3v0920950;Name=Lj5g3v0920950.1;sequencetype=Non-coding;annotation=NoHit
20180309-Lj-allsets-LP_median_Root_tortuosity_day009.hdf5	chr0	71961324	1.99388e-07	21	2.77864e-07	1.38932e-06	0.0119596	TRUE	71954345	71966473	+	6979	in gene	Lj0g3v0153869	gene	Protein coding	NA	ID=Lj0g3v0153869;Name=CUFF.9551;sequencetype=Protein coding
20180309-Lj-allsets-LP_median_Root_tortuosity_day009.hdf5	chr0	71961324	1.99388e-07	21	2.77864e-07	1.38932e-06	0.0119596	TRUE	71954345	71966473	+	6979	in feature	Lj0g3v0153869.1	mRNA	Protein coding	Glycosyl transferase family 1 protein isoform 1	ID=Lj0g3v0153869.1;Parent=Lj0g3v0153869;Name=Lj0g3v0153869.1;sequencetype=Protein coding;annotation=Glycosyl transferase family 1 protein isoform 1 [Theobroma cacao] gi|508703928|gb|EOX95824.1|
20180309-Lj-allsets-LP_median_Root_tortuosity_day009.hdf5	chr0	71964079	1.99388e-07	21	2.77864e-07	1.38932e-06	0.0119596	TRUE	71954345	71966473	+	9734	in gene	Lj0g3v0153869	gene	Protein coding	NA	ID=Lj0g3v0153869;Name=CUFF.9551;sequencetype=Protein coding
20180309-Lj-allsets-LP_median_Root_tortuosity_day009.hdf5	chr0	71964079	1.99388e-07	21	2.77864e-07	1.38932e-06	0.0119596	TRUE	71954345	71966473	+	9734	in feature	Lj0g3v0153869.1	mRNA	Protein coding	Glycosyl transferase family 1 protein isoform 1	ID=Lj0g3v0153869.1;Parent=Lj0g3v0153869;Name=Lj0g3v0153869.1;sequencetype=Protein coding;annotation=Glycosyl transferase family 1 protein isoform 1 [Theobroma cacao] gi|508703928|gb|EOX95824.1|
20180309-Lj-allsets-LP_median_Root_width_60_day000.hdf5	chr6	16173766	5.50781e-05	39	2.7785e-07	5.25137e-05	0.0521657	FALSE	16175863	16178196	+	-2097	upstream	Lj6g3v1368670	gene	Non-coding	NA	ID=Lj6g3v1368670;Name=CUFF.59982;sequencetype=Non-coding
20180309-Lj-allsets-LP_median_Root_width_60_day000.hdf5	chr6	16173766	5.50781e-05	39	2.7785e-07	5.25137e-05	0.0521657	FALSE	16175863	16178196	+	-2097	upstream	Lj6g3v1368670.1	mRNA	Non-coding		ID=Lj6g3v1368670.1;Parent=Lj6g3v1368670;Name=Lj6g3v1368670.1;sequencetype=Non-coding;annotation=NoHit
20180309-Lj-allsets-LP_median_Root_width_60_day000.hdf5	chr6	16173766	5.50781e-05	39	2.7785e-07	5.25137e-05	0.0521657	FALSE	16168357	16169996	-	-5409	upstream	Lj6g3v1368630	gene	Protein coding	NA	ID=Lj6g3v1368630;Name=106798_g;sequencetype=Protein coding
20180309-Lj-allsets-LP_median_Root_width_60_day000.hdf5	chr6	16173766	5.50781e-05	39	2.7785e-07	5.25137e-05	0.0521657	FALSE	16168357	16169996	-	-5409	upstream	Lj6g3v1368630.1	mRNA		NA	ID=Lj6g3v1368630.1;Name=Lj6g3v1368630.1;Parent=Lj6g3v1368630;Name=Lj6g3v1368630.1
20180309-Lj-allsets-LP_median_Root_width_60_day000.hdf5	chr6	16173766	5.50781e-05	39	2.7785e-07	5.25137e-05	0.0521657	FALSE	16171155	16172402	-	-2611	upstream	Lj6g3v1368640	gene	Protein coding	NA	ID=Lj6g3v1368640;Name=gene.g66111.t1;sequencetype=Protein coding
20180309-Lj-allsets-LP_median_Root_width_60_day000.hdf5	chr6	16173766	5.50781e-05	39	2.7785e-07	5.25137e-05	0.0521657	FALSE	16171155	16172402	-	-2611	upstream	Lj6g3v1368640.1	mRNA	Protein coding	PREDICTED: G-type lectin S-receptor-like serine/threonine-protein kinase At1g34300-like	ID=Lj6g3v1368640.1;Parent=Lj6g3v1368640;Name=Lj6g3v1368640.1;sequencetype=Protein coding;annotation=PREDICTED: G-type lectin S-receptor-like serine/threonine-protein kinase At1g34300-like [Cicer arietinum] gi|502085559|ref|XP_004487945.1|
20180309-Lj-allsets-LP_median_Root_width_60_day000.hdf5	chr6	16173766	5.50781e-05	39	2.7785e-07	5.25137e-05	0.0521657	FALSE	16173515	16174132	-	-251	in gene	Lj6g3v1368650	gene	Protein coding	NA	ID=Lj6g3v1368650;Name=gene.g66112.t1;sequencetype=Protein coding
20180309-Lj-allsets-LP_median_Root_width_60_day000.hdf5	chr6	16173766	5.50781e-05	39	2.7785e-07	5.25137e-05	0.0521657	FALSE	16173515	16174132	-	-251	in feature	Lj6g3v1368650.1	mRNA		NA	ID=Lj6g3v1368650.1;Name=Lj6g3v1368650.1;Parent=Lj6g3v1368650;Name=Lj6g3v1368650.1
20180309-Lj-allsets-LP_median_Root_width_60_day000.hdf5	chr6	16173766	5.50781e-05	39	2.7785e-07	5.25137e-05	0.0521657	FALSE	16175863	16181915	-	2097	downstream	Lj6g3v1368660	gene	Protein coding	NA	ID=Lj6g3v1368660;Name=CUFF.59981;sequencetype=Protein coding
20180309-Lj-allsets-LP_median_Root_width_60_day000.hdf5	chr6	16173766	5.50781e-05	39	2.7785e-07	5.25137e-05	0.0521657	FALSE	16175863	16181915	-	2097	downstream	Lj6g3v1368660.1	mRNA	Protein coding	clock-associated PAS protein ZEITLUPE 2	ID=Lj6g3v1368660.1;Parent=Lj6g3v1368660;Name=Lj6g3v1368660.1;sequencetype=Protein coding;annotation=clock-associated PAS protein ZEITLUPE 2 [Glycine max] gi|351727148|ref|NP_001235871.1|
20180309-Lj-allsets-LP_median_Root_width_60_day000.hdf5	chr6	16173766	5.50781e-05	39	2.7785e-07	5.25137e-05	0.0521657	FALSE	16175863	16181915	-	2097	downstream	Lj6g3v1368660.2	mRNA	Protein coding	PREDICTED: adagio protein 1-like	ID=Lj6g3v1368660.2;Parent=Lj6g3v1368660;Name=Lj6g3v1368660.2;sequencetype=Protein coding;annotation=PREDICTED: adagio protein 1-like [Cicer arietinum] gi|502085564|ref|XP_004487946.1|
20180309-Lj-allsets-LP_median_Root_width_60_day000.hdf5	chr6	16173766	5.50781e-05	39	2.7785e-07	5.25137e-05	0.0521657	FALSE	16175863	16181915	-	2097	downstream	Lj6g3v1368660.3	mRNA	Protein coding	PREDICTED: adagio protein 1-like	ID=Lj6g3v1368660.3;Parent=Lj6g3v1368660;Name=Lj6g3v1368660.3;sequencetype=Protein coding;annotation=PREDICTED: adagio protein 1-like [Cicer arietinum] gi|502085564|ref|XP_004487946.1|
20180309-Lj-allsets-LP_median_Root_width_60_day000.hdf5	chr6	16247501	9.06652e-05	35	2.7785e-07	5.25137e-05	0.0828197	FALSE	16242494	16246257	+	5007	downstream	Lj6g3v1371800	gene	Non-coding	NA	ID=Lj6g3v1371800;Name=CUFF.59397;sequencetype=Non-coding
20180309-Lj-allsets-LP_median_Root_width_60_day000.hdf5	chr6	16247501	9.06652e-05	35	2.7785e-07	5.25137e-05	0.0828197	FALSE	16242494	16246257	+	5007	downstream	Lj6g3v1371800.1	mRNA	Non-coding		ID=Lj6g3v1371800.1;Parent=Lj6g3v1371800;Name=Lj6g3v1371800.1;sequencetype=Non-coding;annotation=NoHit
20180309-Lj-allsets-LP_median_Root_width_60_day000.hdf5	chr6	16247501	9.06652e-05	35	2.7785e-07	5.25137e-05	0.0828197	FALSE	16250196	16250972	+	-2695	upstream	Lj6g3v1371830	gene	Protein coding	NA	ID=Lj6g3v1371830;Name=CUFF.59395;sequencetype=Protein coding
20180309-Lj-allsets-LP_median_Root_width_60_day000.hdf5	chr6	16247501	9.06652e-05	35	2.7785e-07	5.25137e-05	0.0828197	FALSE	16250196	16250972	+	-2695	upstream	Lj6g3v1371830.1	mRNA	Protein coding	Multiple C2 and transmembrane domain-containing protein	ID=Lj6g3v1371830.1;Parent=Lj6g3v1371830;Name=Lj6g3v1371830.1;sequencetype=Protein coding;annotation=Multiple C2 and transmembrane domain-containing protein [Medicago truncatula] gi|357437335|ref|XP_003588943.1|
20180309-Lj-allsets-LP_median_Root_width_60_day000.hdf5	chr6	16247501	9.06652e-05	35	2.7785e-07	5.25137e-05	0.0828197	FALSE	16244909	16247155	-	-2592	upstream	Lj6g3v1371810	gene	Protein coding	NA	ID=Lj6g3v1371810;Name=CUFF.59398;sequencetype=Protein coding
20180309-Lj-allsets-LP_median_Root_width_60_day000.hdf5	chr6	16247501	9.06652e-05	35	2.7785e-07	5.25137e-05	0.0828197	FALSE	16244909	16247155	-	-2592	upstream	Lj6g3v1371810.1	mRNA	Protein coding	Cysteine-rich receptor-like protein kinase	ID=Lj6g3v1371810.1;Parent=Lj6g3v1371810;Name=Lj6g3v1371810.1;sequencetype=Protein coding;annotation=Cysteine-rich receptor-like protein kinase [Medicago truncatula] gi|357449323|ref|XP_003594938.1|
20180309-Lj-allsets-LP_median_Root_width_60_day000.hdf5	chr6	16247501	9.06652e-05	35	2.7785e-07	5.25137e-05	0.0828197	FALSE	16245121	16247155	-	-2380	upstream	Lj6g3v1371820	gene	Protein coding	NA	ID=Lj6g3v1371820;Name=CUFF.59400;sequencetype=Protein coding
20180309-Lj-allsets-LP_median_Root_width_60_day000.hdf5	chr6	16247501	9.06652e-05	35	2.7785e-07	5.25137e-05	0.0828197	FALSE	16245121	16247155	-	-2380	upstream	Lj6g3v1371820.1	mRNA	Protein coding	Cysteine-rich receptor-like protein kinase	ID=Lj6g3v1371820.1;Parent=Lj6g3v1371820;Name=Lj6g3v1371820.1;sequencetype=Protein coding;annotation=Cysteine-rich receptor-like protein kinase [Medicago truncatula] gi|358345246|ref|XP_003636692.1|
20180309-Lj-allsets-LP_median_Root_width_60_day000.hdf5	chr6	16270802	9.06652e-05	35	2.7785e-07	5.25137e-05	0.0828197	FALSE	16274397	16279874	+	-3595	upstream	Lj6g3v1371870	gene	Protein coding	NA	ID=Lj6g3v1371870;Name=CUFF.59396;sequencetype=Protein coding
20180309-Lj-allsets-LP_median_Root_width_60_day000.hdf5	chr6	16270802	9.06652e-05	35	2.7785e-07	5.25137e-05	0.0828197	FALSE	16274397	16279874	+	-3595	upstream	Lj6g3v1371870.1	mRNA	Protein coding	PREDICTED: ankyrin repeat-containing protein At5g02620-like	ID=Lj6g3v1371870.1;Parent=Lj6g3v1371870;Name=Lj6g3v1371870.1;sequencetype=Protein coding;annotation=PREDICTED: ankyrin repeat-containing protein At5g02620-like [Fragaria vesca subsp. vesca] gi|470110661|ref|XP_004291592.1|
20180309-Lj-allsets-LP_median_Root_width_60_day000.hdf5	chr6	16270802	9.06652e-05	35	2.7785e-07	5.25137e-05	0.0828197	FALSE	16268101	16270164	-	-2701	upstream	Lj6g3v1371860	gene	Protein coding	NA	ID=Lj6g3v1371860;Name=CUFF.59399;sequencetype=Protein coding
20180309-Lj-allsets-LP_median_Root_width_60_day000.hdf5	chr6	16270802	9.06652e-05	35	2.7785e-07	5.25137e-05	0.0828197	FALSE	16268101	16270164	-	-2701	upstream	Lj6g3v1371860.1	mRNA	Protein coding	Uncharacterized protein TCM_006050	ID=Lj6g3v1371860.1;Parent=Lj6g3v1371860;Name=Lj6g3v1371860.1;sequencetype=Protein coding;annotation=Uncharacterized protein TCM_006050 [Theobroma cacao] gi|508705011|gb|EOX96907.1|
20180309-Lj-allsets-LP_median_Root_width_100_avg.hdf5	chr0	21176254	3.85098e-05	23	2.7785e-07	2.7785e-07	0.686679	FALSE	21178635	21178942	+	-2381	upstream	Lj0g3v0062869	gene	Protein coding	NA	ID=Lj0g3v0062869;Name=CUFF.2834;sequencetype=Protein coding
20180309-Lj-allsets-LP_median_Root_width_100_avg.hdf5	chr0	21176254	3.85098e-05	23	2.7785e-07	2.7785e-07	0.686679	FALSE	21178635	21178942	+	-2381	upstream	Lj0g3v0062869.1	mRNA	Protein coding	DNA-directed RNA polymerase III subunit RPC2	ID=Lj0g3v0062869.1;Parent=Lj0g3v0062869;Name=Lj0g3v0062869.1;sequencetype=Protein coding;annotation=DNA-directed RNA polymerase III subunit RPC2 [Medicago truncatula] gi|357514369|ref|XP_003627473.1|
20180309-Lj-allsets-LP_median_Root_width_100_avg.hdf5	chr0	21176254	3.85098e-05	23	2.7785e-07	2.7785e-07	0.686679	FALSE	21170605	21171919	-	-5649	upstream	Lj0g3v0062829	gene	Protein coding	NA	ID=Lj0g3v0062829;Name=CUFF.2830;sequencetype=Protein coding
20180309-Lj-allsets-LP_median_Root_width_100_avg.hdf5	chr0	21176254	3.85098e-05	23	2.7785e-07	2.7785e-07	0.686679	FALSE	21170605	21171919	-	-5649	upstream	Lj0g3v0062829.1	mRNA	Protein coding	Bifunctional inhibitor/lipid-transfer protein/seed storage 2S albumin superfamily protein	ID=Lj0g3v0062829.1;Parent=Lj0g3v0062829;Name=Lj0g3v0062829.1;sequencetype=Protein coding;annotation=Bifunctional inhibitor/lipid-transfer protein/seed storage 2S albumin superfamily protein [Theobroma cacao] gi|508704884|gb|EOX96780.1|
20180309-Lj-allsets-LP_median_Root_width_100_avg.hdf5	chr0	21176254	3.85098e-05	23	2.7785e-07	2.7785e-07	0.686679	FALSE	21170605	21171919	-	-5649	upstream	Lj0g3v0062829.2	mRNA	Protein coding	Bifunctional inhibitor/lipid-transfer protein/seed storage 2S albumin superfamily protein	ID=Lj0g3v0062829.2;Parent=Lj0g3v0062829;Name=Lj0g3v0062829.2;sequencetype=Protein coding;annotation=Bifunctional inhibitor/lipid-transfer protein/seed storage 2S albumin superfamily protein [Theobroma cacao] gi|508704884|gb|EOX96780.1|
20180309-Lj-allsets-LP_median_Root_width_100_avg.hdf5	chr0	21176254	3.85098e-05	23	2.7785e-07	2.7785e-07	0.686679	FALSE	21175516	21175695	-	-738	upstream	Lj0g3v0062839	gene	Non-coding	NA	ID=Lj0g3v0062839;Name=TC62245.path2;sequencetype=Non-coding
20180309-Lj-allsets-LP_median_Root_width_100_avg.hdf5	chr0	21176254	3.85098e-05	23	2.7785e-07	2.7785e-07	0.686679	FALSE	21175516	21175695	-	-738	upstream	Lj0g3v0062839.1	mRNA	Non-coding		ID=Lj0g3v0062839.1;Parent=Lj0g3v0062839;Name=Lj0g3v0062839.1;sequencetype=Non-coding;annotation=NoHit
20180309-Lj-allsets-LP_median_Root_width_100_avg.hdf5	chr0	21176254	3.85098e-05	23	2.7785e-07	2.7785e-07	0.686679	FALSE	21176835	21176999	-	581	downstream	Lj0g3v0062849	gene	Non-coding	NA	ID=Lj0g3v0062849;Name=CUFF.2831;sequencetype=Non-coding
20180309-Lj-allsets-LP_median_Root_width_100_avg.hdf5	chr0	21176254	3.85098e-05	23	2.7785e-07	2.7785e-07	0.686679	FALSE	21176835	21176999	-	581	downstream	Lj0g3v0062849.1	mRNA	Non-coding		ID=Lj0g3v0062849.1;Parent=Lj0g3v0062849;Name=Lj0g3v0062849.1;sequencetype=Non-coding;annotation=NoHit
20180309-Lj-allsets-LP_median_Root_width_100_avg.hdf5	chr0	21176254	3.85098e-05	23	2.7785e-07	2.7785e-07	0.686679	FALSE	21177435	21177552	-	1181	downstream	Lj0g3v0062859	gene	Non-coding	NA	ID=Lj0g3v0062859;Name=CUFF.2832;sequencetype=Non-coding
20180309-Lj-allsets-LP_median_Root_width_100_avg.hdf5	chr0	21176254	3.85098e-05	23	2.7785e-07	2.7785e-07	0.686679	FALSE	21177435	21177552	-	1181	downstream	Lj0g3v0062859.1	mRNA	Non-coding		ID=Lj0g3v0062859.1;Parent=Lj0g3v0062859;Name=Lj0g3v0062859.1;sequencetype=Non-coding;annotation=NoHit
20180309-Lj-allsets-LP_median_Root_width_100_avg.hdf5	chr1	3585651	4.0417e-05	38	2.7785e-07	2.7785e-07	0.686679	FALSE	3581521	3582129	+	4130	downstream	Lj1g3v0317960	gene	Non-coding	NA	ID=Lj1g3v0317960;Name=57227_g;sequencetype=Non-coding
20180309-Lj-allsets-LP_median_Root_width_100_avg.hdf5	chr1	3585651	4.0417e-05	38	2.7785e-07	2.7785e-07	0.686679	FALSE	3581521	3582129	+	4130	downstream	Lj1g3v0317960.1	mRNA	Non-coding		ID=Lj1g3v0317960.1;Parent=Lj1g3v0317960;Name=Lj1g3v0317960.1;sequencetype=Non-coding;annotation=NoHit
20180309-Lj-allsets-LP_median_Root_width_100_avg.hdf5	chr1	3585651	4.0417e-05	38	2.7785e-07	2.7785e-07	0.686679	FALSE	3582803	3583700	+	2848	downstream	Lj1g3v0317970	gene	Protein coding	NA	ID=Lj1g3v0317970;Name=CUFF.25511;sequencetype=Protein coding
20180309-Lj-allsets-LP_median_Root_width_100_avg.hdf5	chr1	3585651	4.0417e-05	38	2.7785e-07	2.7785e-07	0.686679	FALSE	3582803	3583700	+	2848	downstream	Lj1g3v0317970.1	mRNA	Protein coding	Uncharacterized protein TCM_037169	ID=Lj1g3v0317970.1;Parent=Lj1g3v0317970;Name=Lj1g3v0317970.1;sequencetype=Protein coding;annotation=Uncharacterized protein TCM_037169 [Theobroma cacao] gi|508782461|gb|EOY29717.1|
20180309-Lj-allsets-LP_median_Root_width_100_avg.hdf5	chr1	3585651	4.0417e-05	38	2.7785e-07	2.7785e-07	0.686679	FALSE	3584297	3584602	+	1354	downstream	Lj1g3v0317980	gene	Protein coding	NA	ID=Lj1g3v0317980;Name=CUFF.25512;sequencetype=Protein coding
20180309-Lj-allsets-LP_median_Root_width_100_avg.hdf5	chr1	3585651	4.0417e-05	38	2.7785e-07	2.7785e-07	0.686679	FALSE	3584297	3584602	+	1354	downstream	Lj1g3v0317980.1	mRNA	Protein coding	OSJNBa0094O15.10	ID=Lj1g3v0317980.1;Parent=Lj1g3v0317980;Name=Lj1g3v0317980.1;sequencetype=Protein coding;annotation=OSJNBa0094O15.10 [Oryza sativa Japonica Group] gi|38346203|emb|CAD39341.2|
20180309-Lj-allsets-LP_median_Root_width_100_avg.hdf5	chr2	42798127	5.00509e-05	31	2.7785e-07	2.7785e-07	0.686679	FALSE	42793382	42794980	+	4745	downstream	Lj2g3v3339670	gene	Protein coding	NA	ID=Lj2g3v3339670;Name=CUFF.40112;sequencetype=Protein coding
20180309-Lj-allsets-LP_median_Root_width_100_avg.hdf5	chr2	42798127	5.00509e-05	31	2.7785e-07	2.7785e-07	0.686679	FALSE	42793382	42794980	+	4745	downstream	Lj2g3v3339670.1	mRNA	Protein coding		ID=Lj2g3v3339670.1;Parent=Lj2g3v3339670;Name=Lj2g3v3339670.1;sequencetype=Protein coding;annotation=NoHit
20180309-Lj-allsets-LP_median_Root_width_100_avg.hdf5	chr2	42798127	5.00509e-05	31	2.7785e-07	2.7785e-07	0.686679	FALSE	42793639	42797488	-	-4488	upstream	Lj2g3v3339680	gene	Protein coding	NA	ID=Lj2g3v3339680;Name=CUFF.40113;sequencetype=Protein coding
20180309-Lj-allsets-LP_median_Root_width_100_avg.hdf5	chr2	42798127	5.00509e-05	31	2.7785e-07	2.7785e-07	0.686679	FALSE	42793639	42797488	-	-4488	upstream	Lj2g3v3339680.1	mRNA	Protein coding	PREDICTED: E3 ubiquitin-protein ligase ORTHRUS 2-like	ID=Lj2g3v3339680.1;Parent=Lj2g3v3339680;Name=Lj2g3v3339680.1;sequencetype=Protein coding;annotation=PREDICTED: E3 ubiquitin-protein ligase ORTHRUS 2-like [Glycine max] gi|356499501|ref|XP_003518578.1|
20180309-Lj-allsets-LP_median_Root_width_100_avg.hdf5	chr2	42798141	5.00509e-05	31	2.7785e-07	2.7785e-07	0.686679	FALSE	42793382	42794980	+	4759	downstream	Lj2g3v3339670	gene	Protein coding	NA	ID=Lj2g3v3339670;Name=CUFF.40112;sequencetype=Protein coding
20180309-Lj-allsets-LP_median_Root_width_100_avg.hdf5	chr2	42798141	5.00509e-05	31	2.7785e-07	2.7785e-07	0.686679	FALSE	42793382	42794980	+	4759	downstream	Lj2g3v3339670.1	mRNA	Protein coding		ID=Lj2g3v3339670.1;Parent=Lj2g3v3339670;Name=Lj2g3v3339670.1;sequencetype=Protein coding;annotation=NoHit
20180309-Lj-allsets-LP_median_Root_width_100_avg.hdf5	chr2	42798141	5.00509e-05	31	2.7785e-07	2.7785e-07	0.686679	FALSE	42793639	42797488	-	-4502	upstream	Lj2g3v3339680	gene	Protein coding	NA	ID=Lj2g3v3339680;Name=CUFF.40113;sequencetype=Protein coding
20180309-Lj-allsets-LP_median_Root_width_100_avg.hdf5	chr2	42798141	5.00509e-05	31	2.7785e-07	2.7785e-07	0.686679	FALSE	42793639	42797488	-	-4502	upstream	Lj2g3v3339680.1	mRNA	Protein coding	PREDICTED: E3 ubiquitin-protein ligase ORTHRUS 2-like	ID=Lj2g3v3339680.1;Parent=Lj2g3v3339680;Name=Lj2g3v3339680.1;sequencetype=Protein coding;annotation=PREDICTED: E3 ubiquitin-protein ligase ORTHRUS 2-like [Glycine max] gi|356499501|ref|XP_003518578.1|
20180309-Lj-allsets-LP_median_Root_width_100_avg.hdf5	chr2	42798148	5.00509e-05	31	2.7785e-07	2.7785e-07	0.686679	FALSE	42793382	42794980	+	4766	downstream	Lj2g3v3339670	gene	Protein coding	NA	ID=Lj2g3v3339670;Name=CUFF.40112;sequencetype=Protein coding
20180309-Lj-allsets-LP_median_Root_width_100_avg.hdf5	chr2	42798148	5.00509e-05	31	2.7785e-07	2.7785e-07	0.686679	FALSE	42793382	42794980	+	4766	downstream	Lj2g3v3339670.1	mRNA	Protein coding		ID=Lj2g3v3339670.1;Parent=Lj2g3v3339670;Name=Lj2g3v3339670.1;sequencetype=Protein coding;annotation=NoHit
20180309-Lj-allsets-LP_median_Root_width_100_avg.hdf5	chr2	42798148	5.00509e-05	31	2.7785e-07	2.7785e-07	0.686679	FALSE	42793639	42797488	-	-4509	upstream	Lj2g3v3339680	gene	Protein coding	NA	ID=Lj2g3v3339680;Name=CUFF.40113;sequencetype=Protein coding
20180309-Lj-allsets-LP_median_Root_width_100_avg.hdf5	chr2	42798148	5.00509e-05	31	2.7785e-07	2.7785e-07	0.686679	FALSE	42793639	42797488	-	-4509	upstream	Lj2g3v3339680.1	mRNA	Protein coding	PREDICTED: E3 ubiquitin-protein ligase ORTHRUS 2-like	ID=Lj2g3v3339680.1;Parent=Lj2g3v3339680;Name=Lj2g3v3339680.1;sequencetype=Protein coding;annotation=PREDICTED: E3 ubiquitin-protein ligase ORTHRUS 2-like [Glycine max] gi|356499501|ref|XP_003518578.1|
20180309-Lj-allsets-LP_median_Root_width_100_avg.hdf5	chr2	8932152	5.15038e-05	34	2.7785e-07	2.7785e-07	0.686679	FALSE	8929190	8931216	-	-2962	upstream	Lj2g3v0631880	gene	Protein coding	NA	ID=Lj2g3v0631880;Name=CUFF.34902;sequencetype=Protein coding
20180309-Lj-allsets-LP_median_Root_width_100_avg.hdf5	chr2	8932152	5.15038e-05	34	2.7785e-07	2.7785e-07	0.686679	FALSE	8929190	8931216	-	-2962	upstream	Lj2g3v0631880.2	mRNA	Protein coding	unnamed protein product	ID=Lj2g3v0631880.2;Parent=Lj2g3v0631880;Name=Lj2g3v0631880.2;sequencetype=Protein coding;annotation=unnamed protein product [Babesia microti strain RI] gi|399218001|emb|CCF74888.1|
20180309-Lj-allsets-LP_median_Root_width_100_avg.hdf5	chr2	8932152	5.15038e-05	34	2.7785e-07	2.7785e-07	0.686679	FALSE	8929190	8931216	-	-2962	upstream	Lj2g3v0631880.1	mRNA	Non-coding		ID=Lj2g3v0631880.1;Parent=Lj2g3v0631880;Name=Lj2g3v0631880.1;sequencetype=Non-coding;annotation=NoHit
20180309-Lj-allsets-LP_median_Root_width_100_avg.hdf5	chr2	8933730	5.15038e-05	34	2.7785e-07	2.7785e-07	0.686679	FALSE	8929190	8931216	-	-4540	upstream	Lj2g3v0631880	gene	Protein coding	NA	ID=Lj2g3v0631880;Name=CUFF.34902;sequencetype=Protein coding
20180309-Lj-allsets-LP_median_Root_width_100_avg.hdf5	chr2	8933730	5.15038e-05	34	2.7785e-07	2.7785e-07	0.686679	FALSE	8929190	8931216	-	-4540	upstream	Lj2g3v0631880.2	mRNA	Protein coding	unnamed protein product	ID=Lj2g3v0631880.2;Parent=Lj2g3v0631880;Name=Lj2g3v0631880.2;sequencetype=Protein coding;annotation=unnamed protein product [Babesia microti strain RI] gi|399218001|emb|CCF74888.1|
20180309-Lj-allsets-LP_median_Root_width_100_avg.hdf5	chr2	8933730	5.15038e-05	34	2.7785e-07	2.7785e-07	0.686679	FALSE	8929190	8931216	-	-4540	upstream	Lj2g3v0631880.1	mRNA	Non-coding		ID=Lj2g3v0631880.1;Parent=Lj2g3v0631880;Name=Lj2g3v0631880.1;sequencetype=Non-coding;annotation=NoHit
20180309-Lj-allsets-LP_median_Root_width_100_avg.hdf5	chr2	8933730	5.15038e-05	34	2.7785e-07	2.7785e-07	0.686679	FALSE	8937962	8938712	-	4232	downstream	Lj2g3v0631890	gene	Non-coding	NA	ID=Lj2g3v0631890;Name=CUFF.34905;sequencetype=Non-coding
20180309-Lj-allsets-LP_median_Root_width_100_avg.hdf5	chr2	8933730	5.15038e-05	34	2.7785e-07	2.7785e-07	0.686679	FALSE	8937962	8938712	-	4232	downstream	Lj2g3v0631890.1	mRNA	Non-coding		ID=Lj2g3v0631890.1;Parent=Lj2g3v0631890;Name=Lj2g3v0631890.1;sequencetype=Non-coding;annotation=NoHit
20180309-Lj-allsets-LP_median_Root_width_100_avg.hdf5	chr2	8932351	5.15038e-05	34	2.7785e-07	2.7785e-07	0.686679	FALSE	8929190	8931216	-	-3161	upstream	Lj2g3v0631880	gene	Protein coding	NA	ID=Lj2g3v0631880;Name=CUFF.34902;sequencetype=Protein coding
20180309-Lj-allsets-LP_median_Root_width_100_avg.hdf5	chr2	8932351	5.15038e-05	34	2.7785e-07	2.7785e-07	0.686679	FALSE	8929190	8931216	-	-3161	upstream	Lj2g3v0631880.2	mRNA	Protein coding	unnamed protein product	ID=Lj2g3v0631880.2;Parent=Lj2g3v0631880;Name=Lj2g3v0631880.2;sequencetype=Protein coding;annotation=unnamed protein product [Babesia microti strain RI] gi|399218001|emb|CCF74888.1|
20180309-Lj-allsets-LP_median_Root_width_100_avg.hdf5	chr2	8932351	5.15038e-05	34	2.7785e-07	2.7785e-07	0.686679	FALSE	8929190	8931216	-	-3161	upstream	Lj2g3v0631880.1	mRNA	Non-coding		ID=Lj2g3v0631880.1;Parent=Lj2g3v0631880;Name=Lj2g3v0631880.1;sequencetype=Non-coding;annotation=NoHit
20180309-Lj-allsets-LP_median_Root_width_100_avg.hdf5	chr2	8932334	5.15038e-05	34	2.7785e-07	2.7785e-07	0.686679	FALSE	8929190	8931216	-	-3144	upstream	Lj2g3v0631880	gene	Protein coding	NA	ID=Lj2g3v0631880;Name=CUFF.34902;sequencetype=Protein coding
20180309-Lj-allsets-LP_median_Root_width_100_avg.hdf5	chr2	8932334	5.15038e-05	34	2.7785e-07	2.7785e-07	0.686679	FALSE	8929190	8931216	-	-3144	upstream	Lj2g3v0631880.2	mRNA	Protein coding	unnamed protein product	ID=Lj2g3v0631880.2;Parent=Lj2g3v0631880;Name=Lj2g3v0631880.2;sequencetype=Protein coding;annotation=unnamed protein product [Babesia microti strain RI] gi|399218001|emb|CCF74888.1|
20180309-Lj-allsets-LP_median_Root_width_100_avg.hdf5	chr2	8932334	5.15038e-05	34	2.7785e-07	2.7785e-07	0.686679	FALSE	8929190	8931216	-	-3144	upstream	Lj2g3v0631880.1	mRNA	Non-coding		ID=Lj2g3v0631880.1;Parent=Lj2g3v0631880;Name=Lj2g3v0631880.1;sequencetype=Non-coding;annotation=NoHit
20180309-Lj-allsets-LP_median_Root_width_100_avg.hdf5	chr2	8934352	5.15038e-05	34	2.7785e-07	2.7785e-07	0.686679	FALSE	8929190	8931216	-	-5162	upstream	Lj2g3v0631880	gene	Protein coding	NA	ID=Lj2g3v0631880;Name=CUFF.34902;sequencetype=Protein coding
20180309-Lj-allsets-LP_median_Root_width_100_avg.hdf5	chr2	8934352	5.15038e-05	34	2.7785e-07	2.7785e-07	0.686679	FALSE	8929190	8931216	-	-5162	upstream	Lj2g3v0631880.2	mRNA	Protein coding	unnamed protein product	ID=Lj2g3v0631880.2;Parent=Lj2g3v0631880;Name=Lj2g3v0631880.2;sequencetype=Protein coding;annotation=unnamed protein product [Babesia microti strain RI] gi|399218001|emb|CCF74888.1|
20180309-Lj-allsets-LP_median_Root_width_100_avg.hdf5	chr2	8934352	5.15038e-05	34	2.7785e-07	2.7785e-07	0.686679	FALSE	8929190	8931216	-	-5162	upstream	Lj2g3v0631880.1	mRNA	Non-coding		ID=Lj2g3v0631880.1;Parent=Lj2g3v0631880;Name=Lj2g3v0631880.1;sequencetype=Non-coding;annotation=NoHit
20180309-Lj-allsets-LP_median_Root_width_100_avg.hdf5	chr2	8934352	5.15038e-05	34	2.7785e-07	2.7785e-07	0.686679	FALSE	8937962	8938712	-	3610	downstream	Lj2g3v0631890	gene	Non-coding	NA	ID=Lj2g3v0631890;Name=CUFF.34905;sequencetype=Non-coding
20180309-Lj-allsets-LP_median_Root_width_100_avg.hdf5	chr2	8934352	5.15038e-05	34	2.7785e-07	2.7785e-07	0.686679	FALSE	8937962	8938712	-	3610	downstream	Lj2g3v0631890.1	mRNA	Non-coding		ID=Lj2g3v0631890.1;Parent=Lj2g3v0631890;Name=Lj2g3v0631890.1;sequencetype=Non-coding;annotation=NoHit
20180309-Lj-allsets-LP_median_Root_width_100_avg.hdf5	chr2	8934352	5.15038e-05	34	2.7785e-07	2.7785e-07	0.686679	FALSE	8938883	8939450	-	4531	downstream	Lj2g3v0631900	gene	Non-coding	NA	ID=Lj2g3v0631900;Name=CUFF.34903;sequencetype=Non-coding
20180309-Lj-allsets-LP_median_Root_width_100_avg.hdf5	chr2	8934352	5.15038e-05	34	2.7785e-07	2.7785e-07	0.686679	FALSE	8938883	8939450	-	4531	downstream	Lj2g3v0631900.1	mRNA	Non-coding		ID=Lj2g3v0631900.1;Parent=Lj2g3v0631900;Name=Lj2g3v0631900.1;sequencetype=Non-coding;annotation=NoHit
20180309-Lj-allsets-LP_median_Root_width_100_avg.hdf5	chr2	10336452	5.72382e-05	40	2.7785e-07	2.7785e-07	0.686679	FALSE	10330580	10334340	-	-5872	upstream	Lj2g3v0636800	gene	Protein coding	NA	ID=Lj2g3v0636800;Name=CUFF.35141;sequencetype=Protein coding
20180309-Lj-allsets-LP_median_Root_width_100_avg.hdf5	chr2	10336452	5.72382e-05	40	2.7785e-07	2.7785e-07	0.686679	FALSE	10330580	10334340	-	-5872	upstream	Lj2g3v0636800.1	mRNA	Protein coding	Uncharacterized protein isoform 2	ID=Lj2g3v0636800.1;Parent=Lj2g3v0636800;Name=Lj2g3v0636800.1;sequencetype=Protein coding;annotation=Uncharacterized protein isoform 2 [Theobroma cacao] gi|508774207|gb|EOY21463.1|
20180309-Lj-allsets-LP_median_Root_width_100_avg.hdf5	chr2	10336452	5.72382e-05	40	2.7785e-07	2.7785e-07	0.686679	FALSE	10330580	10334340	-	-5872	upstream	Lj2g3v0636800.2	mRNA	Protein coding	Uncharacterized protein isoform 2	ID=Lj2g3v0636800.2;Parent=Lj2g3v0636800;Name=Lj2g3v0636800.2;sequencetype=Protein coding;annotation=Uncharacterized protein isoform 2 [Theobroma cacao] gi|508774207|gb|EOY21463.1|
20180309-Lj-allsets-LP_median_Root_width_100_avg.hdf5	chr2	10336452	5.72382e-05	40	2.7785e-07	2.7785e-07	0.686679	FALSE	10336474	10340345	-	22	downstream	Lj2g3v0636810	gene	Protein coding	NA	ID=Lj2g3v0636810;Name=CUFF.35120;sequencetype=Protein coding
20180309-Lj-allsets-LP_median_Root_width_100_avg.hdf5	chr2	10336452	5.72382e-05	40	2.7785e-07	2.7785e-07	0.686679	FALSE	10336474	10340345	-	22	downstream	Lj2g3v0636810.1	mRNA	Protein coding	PREDICTED: probable LRR receptor-like serine/threonine-protein kinase At5g59680-like isoform X1	ID=Lj2g3v0636810.1;Parent=Lj2g3v0636810;Name=Lj2g3v0636810.1;sequencetype=Protein coding;annotation=PREDICTED: probable LRR receptor-like serine/threonine-protein kinase At5g59680-like isoform X1 [Cicer arietinum] gi|502164954|ref|XP_004513345.1|
20180309-Lj-allsets-LP_median_Root_width_100_avg.hdf5	chr2	10336317	5.72382e-05	40	2.7785e-07	2.7785e-07	0.686679	FALSE	10330580	10334340	-	-5737	upstream	Lj2g3v0636800	gene	Protein coding	NA	ID=Lj2g3v0636800;Name=CUFF.35141;sequencetype=Protein coding
20180309-Lj-allsets-LP_median_Root_width_100_avg.hdf5	chr2	10336317	5.72382e-05	40	2.7785e-07	2.7785e-07	0.686679	FALSE	10330580	10334340	-	-5737	upstream	Lj2g3v0636800.1	mRNA	Protein coding	Uncharacterized protein isoform 2	ID=Lj2g3v0636800.1;Parent=Lj2g3v0636800;Name=Lj2g3v0636800.1;sequencetype=Protein coding;annotation=Uncharacterized protein isoform 2 [Theobroma cacao] gi|508774207|gb|EOY21463.1|
20180309-Lj-allsets-LP_median_Root_width_100_avg.hdf5	chr2	10336317	5.72382e-05	40	2.7785e-07	2.7785e-07	0.686679	FALSE	10330580	10334340	-	-5737	upstream	Lj2g3v0636800.2	mRNA	Protein coding	Uncharacterized protein isoform 2	ID=Lj2g3v0636800.2;Parent=Lj2g3v0636800;Name=Lj2g3v0636800.2;sequencetype=Protein coding;annotation=Uncharacterized protein isoform 2 [Theobroma cacao] gi|508774207|gb|EOY21463.1|
20180309-Lj-allsets-LP_median_Root_width_100_avg.hdf5	chr2	10336317	5.72382e-05	40	2.7785e-07	2.7785e-07	0.686679	FALSE	10336474	10340345	-	157	downstream	Lj2g3v0636810	gene	Protein coding	NA	ID=Lj2g3v0636810;Name=CUFF.35120;sequencetype=Protein coding
20180309-Lj-allsets-LP_median_Root_width_100_avg.hdf5	chr2	10336317	5.72382e-05	40	2.7785e-07	2.7785e-07	0.686679	FALSE	10336474	10340345	-	157	downstream	Lj2g3v0636810.1	mRNA	Protein coding	PREDICTED: probable LRR receptor-like serine/threonine-protein kinase At5g59680-like isoform X1	ID=Lj2g3v0636810.1;Parent=Lj2g3v0636810;Name=Lj2g3v0636810.1;sequencetype=Protein coding;annotation=PREDICTED: probable LRR receptor-like serine/threonine-protein kinase At5g59680-like isoform X1 [Cicer arietinum] gi|502164954|ref|XP_004513345.1|
20180309-Lj-allsets-LP_median_Root_width_100_avg.hdf5	chr2	37576265	7.11684e-05	16	2.7785e-07	2.7785e-07	0.740695	FALSE	NA	NA	NA	NA	NA	NA	NA	NA	NA	NA
20180309-Lj-allsets-LP_median_Root_width_100_avg.hdf5	chr2	8947119	8.87956e-05	33	2.7785e-07	2.7785e-07	0.740695	FALSE	8951780	8952910	+	-4661	upstream	Lj2g3v0631930	gene	Protein coding	NA	ID=Lj2g3v0631930;Name=CUFF.34915;sequencetype=Protein coding
20180309-Lj-allsets-LP_median_Root_width_100_avg.hdf5	chr2	8947119	8.87956e-05	33	2.7785e-07	2.7785e-07	0.740695	FALSE	8951780	8952910	+	-4661	upstream	Lj2g3v0631930.1	mRNA	Protein coding	polyprotein partial	ID=Lj2g3v0631930.1;Parent=Lj2g3v0631930;Name=Lj2g3v0631930.1;sequencetype=Protein coding;annotation=polyprotein partial [Hepatitis C virus] gi|377552489|gb|AFB69839.1|
20180309-Lj-allsets-LP_median_Root_width_100_avg.hdf5	chr2	8947119	8.87956e-05	33	2.7785e-07	2.7785e-07	0.740695	FALSE	8951780	8955148	+	-4661	upstream	Lj2g3v0631940	gene	Non-coding	NA	ID=Lj2g3v0631940;Name=CUFF.34914;sequencetype=Non-coding
20180309-Lj-allsets-LP_median_Root_width_100_avg.hdf5	chr2	8947119	8.87956e-05	33	2.7785e-07	2.7785e-07	0.740695	FALSE	8951780	8955148	+	-4661	upstream	Lj2g3v0631940.1	mRNA	Protein coding	polyprotein partial	ID=Lj2g3v0631940.1;Parent=Lj2g3v0631940;Name=Lj2g3v0631940.1;sequencetype=Protein coding;annotation=polyprotein partial [Hepatitis C virus] gi|377552489|gb|AFB69839.1|
20180309-Lj-allsets-LP_median_Root_width_100_avg.hdf5	chr2	8947119	8.87956e-05	33	2.7785e-07	2.7785e-07	0.740695	FALSE	8951780	8955148	+	-4661	upstream	Lj2g3v0631940.2	mRNA	Protein coding	polyprotein partial	ID=Lj2g3v0631940.2;Parent=Lj2g3v0631940;Name=Lj2g3v0631940.2;sequencetype=Protein coding;annotation=polyprotein partial [Hepatitis C virus] gi|377552489|gb|AFB69839.1|
20180309-Lj-allsets-LP_median_Root_width_100_avg.hdf5	chr2	8947119	8.87956e-05	33	2.7785e-07	2.7785e-07	0.740695	FALSE	8952983	8955148	+	-5864	upstream	Lj2g3v0631940.3	mRNA	Non-coding		ID=Lj2g3v0631940.3;Parent=Lj2g3v0631940;Name=Lj2g3v0631940.3;sequencetype=Non-coding;annotation=NoHit
20180309-Lj-allsets-LP_median_Root_width_100_avg.hdf5	chr2	8949569	8.87956e-05	33	2.7785e-07	2.7785e-07	0.740695	FALSE	8951780	8952910	+	-2211	upstream	Lj2g3v0631930	gene	Protein coding	NA	ID=Lj2g3v0631930;Name=CUFF.34915;sequencetype=Protein coding
20180309-Lj-allsets-LP_median_Root_width_100_avg.hdf5	chr2	8949569	8.87956e-05	33	2.7785e-07	2.7785e-07	0.740695	FALSE	8951780	8952910	+	-2211	upstream	Lj2g3v0631930.1	mRNA	Protein coding	polyprotein partial	ID=Lj2g3v0631930.1;Parent=Lj2g3v0631930;Name=Lj2g3v0631930.1;sequencetype=Protein coding;annotation=polyprotein partial [Hepatitis C virus] gi|377552489|gb|AFB69839.1|
20180309-Lj-allsets-LP_median_Root_width_100_avg.hdf5	chr2	8949569	8.87956e-05	33	2.7785e-07	2.7785e-07	0.740695	FALSE	8951780	8955148	+	-2211	upstream	Lj2g3v0631940	gene	Non-coding	NA	ID=Lj2g3v0631940;Name=CUFF.34914;sequencetype=Non-coding
20180309-Lj-allsets-LP_median_Root_width_100_avg.hdf5	chr2	8949569	8.87956e-05	33	2.7785e-07	2.7785e-07	0.740695	FALSE	8951780	8955148	+	-2211	upstream	Lj2g3v0631940.1	mRNA	Protein coding	polyprotein partial	ID=Lj2g3v0631940.1;Parent=Lj2g3v0631940;Name=Lj2g3v0631940.1;sequencetype=Protein coding;annotation=polyprotein partial [Hepatitis C virus] gi|377552489|gb|AFB69839.1|
20180309-Lj-allsets-LP_median_Root_width_100_avg.hdf5	chr2	8949569	8.87956e-05	33	2.7785e-07	2.7785e-07	0.740695	FALSE	8951780	8955148	+	-2211	upstream	Lj2g3v0631940.2	mRNA	Protein coding	polyprotein partial	ID=Lj2g3v0631940.2;Parent=Lj2g3v0631940;Name=Lj2g3v0631940.2;sequencetype=Protein coding;annotation=polyprotein partial [Hepatitis C virus] gi|377552489|gb|AFB69839.1|
20180309-Lj-allsets-LP_median_Root_width_100_avg.hdf5	chr2	8949569	8.87956e-05	33	2.7785e-07	2.7785e-07	0.740695	FALSE	8952983	8955148	+	-3414	upstream	Lj2g3v0631940.3	mRNA	Non-coding		ID=Lj2g3v0631940.3;Parent=Lj2g3v0631940;Name=Lj2g3v0631940.3;sequencetype=Non-coding;annotation=NoHit
20180309-Lj-allsets-LP_median_Root_width_100_avg.hdf5	chr2	8946680	8.87956e-05	33	2.7785e-07	2.7785e-07	0.740695	FALSE	8941559	8942061	-	-5121	upstream	Lj2g3v0631910	gene	repeat	NA	ID=Lj2g3v0631910;Name=CUFF.34904;sequencetype=repeat
20180309-Lj-allsets-LP_median_Root_width_100_avg.hdf5	chr2	8946680	8.87956e-05	33	2.7785e-07	2.7785e-07	0.740695	FALSE	8941559	8942061	-	-5121	upstream	Lj2g3v0631910.1	mRNA	repeat		ID=Lj2g3v0631910.1;Parent=Lj2g3v0631910;Name=Lj2g3v0631910.1;sequencetype=repeat;annotation=NoHit
20180309-Lj-allsets-LP_median_Root_width_100_avg.hdf5	chr2	8947338	8.87956e-05	33	2.7785e-07	2.7785e-07	0.740695	FALSE	8951780	8952910	+	-4442	upstream	Lj2g3v0631930	gene	Protein coding	NA	ID=Lj2g3v0631930;Name=CUFF.34915;sequencetype=Protein coding
20180309-Lj-allsets-LP_median_Root_width_100_avg.hdf5	chr2	8947338	8.87956e-05	33	2.7785e-07	2.7785e-07	0.740695	FALSE	8951780	8952910	+	-4442	upstream	Lj2g3v0631930.1	mRNA	Protein coding	polyprotein partial	ID=Lj2g3v0631930.1;Parent=Lj2g3v0631930;Name=Lj2g3v0631930.1;sequencetype=Protein coding;annotation=polyprotein partial [Hepatitis C virus] gi|377552489|gb|AFB69839.1|
20180309-Lj-allsets-LP_median_Root_width_100_avg.hdf5	chr2	8947338	8.87956e-05	33	2.7785e-07	2.7785e-07	0.740695	FALSE	8951780	8955148	+	-4442	upstream	Lj2g3v0631940	gene	Non-coding	NA	ID=Lj2g3v0631940;Name=CUFF.34914;sequencetype=Non-coding
20180309-Lj-allsets-LP_median_Root_width_100_avg.hdf5	chr2	8947338	8.87956e-05	33	2.7785e-07	2.7785e-07	0.740695	FALSE	8951780	8955148	+	-4442	upstream	Lj2g3v0631940.1	mRNA	Protein coding	polyprotein partial	ID=Lj2g3v0631940.1;Parent=Lj2g3v0631940;Name=Lj2g3v0631940.1;sequencetype=Protein coding;annotation=polyprotein partial [Hepatitis C virus] gi|377552489|gb|AFB69839.1|
20180309-Lj-allsets-LP_median_Root_width_100_avg.hdf5	chr2	8947338	8.87956e-05	33	2.7785e-07	2.7785e-07	0.740695	FALSE	8951780	8955148	+	-4442	upstream	Lj2g3v0631940.2	mRNA	Protein coding	polyprotein partial	ID=Lj2g3v0631940.2;Parent=Lj2g3v0631940;Name=Lj2g3v0631940.2;sequencetype=Protein coding;annotation=polyprotein partial [Hepatitis C virus] gi|377552489|gb|AFB69839.1|
20180309-Lj-allsets-LP_median_Root_width_100_avg.hdf5	chr2	8947338	8.87956e-05	33	2.7785e-07	2.7785e-07	0.740695	FALSE	8952983	8955148	+	-5645	upstream	Lj2g3v0631940.3	mRNA	Non-coding		ID=Lj2g3v0631940.3;Parent=Lj2g3v0631940;Name=Lj2g3v0631940.3;sequencetype=Non-coding;annotation=NoHit
20180309-Lj-allsets-LP_median_Root_width_100_avg.hdf5	chr4	13714238	3.13366e-05	35	2.7785e-07	2.7785e-07	0.686679	FALSE	13713090	13713657	-	-1148	upstream	Lj4g3v0934540	gene	Non-coding	NA	ID=Lj4g3v0934540;Name=CUFF.48176;sequencetype=Non-coding
20180309-Lj-allsets-LP_median_Root_width_100_avg.hdf5	chr4	13714238	3.13366e-05	35	2.7785e-07	2.7785e-07	0.686679	FALSE	13713090	13713657	-	-1148	upstream	Lj4g3v0934540.1	mRNA	Non-coding		ID=Lj4g3v0934540.1;Parent=Lj4g3v0934540;Name=Lj4g3v0934540.1;sequencetype=Non-coding;annotation=NoHit
20180309-Lj-allsets-LP_median_Root_width_100_avg.hdf5	chr4	13714238	3.13366e-05	35	2.7785e-07	2.7785e-07	0.686679	FALSE	13718881	13721921	-	4643	downstream	Lj4g3v0934550	gene	Protein coding	NA	ID=Lj4g3v0934550;Name=CUFF.48177;sequencetype=Protein coding
20180309-Lj-allsets-LP_median_Root_width_100_avg.hdf5	chr4	13714238	3.13366e-05	35	2.7785e-07	2.7785e-07	0.686679	FALSE	13718881	13721921	-	4643	downstream	Lj4g3v0934550.1	mRNA	Protein coding	Sulfite exporter TauE/SafE family protein	ID=Lj4g3v0934550.1;Parent=Lj4g3v0934550;Name=Lj4g3v0934550.1;sequencetype=Protein coding;annotation=Sulfite exporter TauE/SafE family protein [Theobroma cacao] gi|508782418|gb|EOY29674.1|
20180309-Lj-allsets-LP_median_Root_width_100_avg.hdf5	chr4	13714238	3.13366e-05	35	2.7785e-07	2.7785e-07	0.686679	FALSE	13718881	13721865	-	4643	downstream	Lj4g3v0934550.2	mRNA	Protein coding	Sulfite exporter TauE/SafE family protein	ID=Lj4g3v0934550.2;Parent=Lj4g3v0934550;Name=Lj4g3v0934550.2;sequencetype=Protein coding;annotation=Sulfite exporter TauE/SafE family protein [Theobroma cacao] gi|508782418|gb|EOY29674.1|
20180309-Lj-allsets-LP_median_Root_width_100_avg.hdf5	chr6	18726662	5.06176e-05	58	2.7785e-07	2.7785e-07	0.686679	FALSE	18722912	18727174	-	-3750	in gene	Lj6g3v1690540	gene	Protein coding	NA	ID=Lj6g3v1690540;Name=CUFF.59765;sequencetype=Protein coding
20180309-Lj-allsets-LP_median_Root_width_100_avg.hdf5	chr6	18726662	5.06176e-05	58	2.7785e-07	2.7785e-07	0.686679	FALSE	18722912	18727174	-	-3750	in feature	Lj6g3v1690540.1	mRNA	Protein coding	PREDICTED: protein ROOT HAIR DEFECTIVE 3 homolog 2-like	ID=Lj6g3v1690540.1;Parent=Lj6g3v1690540;Name=Lj6g3v1690540.1;sequencetype=Protein coding;annotation=PREDICTED: protein ROOT HAIR DEFECTIVE 3 homolog 2-like [Glycine max] gi|356555849|ref|XP_003546242.1|
20180309-Lj-allsets-LP_median_Root_width_100_avg.hdf5	chr6	18726662	5.06176e-05	58	2.7785e-07	2.7785e-07	0.686679	FALSE	18722912	18726991	-	-3750	in feature	Lj6g3v1690540.2	mRNA	Protein coding	PREDICTED: protein ROOT HAIR DEFECTIVE 3 homolog 2-like	ID=Lj6g3v1690540.2;Parent=Lj6g3v1690540;Name=Lj6g3v1690540.2;sequencetype=Protein coding;annotation=PREDICTED: protein ROOT HAIR DEFECTIVE 3 homolog 2-like [Glycine max] gi|356555849|ref|XP_003546242.1|
20180309-Lj-allsets-LP_median_Root_width_100_avg.hdf5	chr6	18726662	5.06176e-05	58	2.7785e-07	2.7785e-07	0.686679	FALSE	18729157	18731518	-	2495	downstream	Lj6g3v1690550	gene	Protein coding	NA	ID=Lj6g3v1690550;Name=CUFF.59763;sequencetype=Protein coding
20180309-Lj-allsets-LP_median_Root_width_100_avg.hdf5	chr6	18726662	5.06176e-05	58	2.7785e-07	2.7785e-07	0.686679	FALSE	18729157	18731518	-	2495	downstream	Lj6g3v1690550.1	mRNA	Protein coding	PREDICTED: transcription elongation factor SPT4 homolog 1-like	ID=Lj6g3v1690550.1;Parent=Lj6g3v1690550;Name=Lj6g3v1690550.1;sequencetype=Protein coding;annotation=PREDICTED: transcription elongation factor SPT4 homolog 1-like [Glycine max] gi|356522132|ref|XP_003529703.1|
20180309-Lj-allsets-LP_median_Root_tortuosity_day009.hdf5	chr0	71960716	1.99388e-07	21	2.77864e-07	1.38932e-06	0.0119596	TRUE	71954345	71966473	+	6371	in gene	Lj0g3v0153869	gene	Protein coding	NA	ID=Lj0g3v0153869;Name=CUFF.9551;sequencetype=Protein coding
20180309-Lj-allsets-LP_median_Root_width_20_day004.hdf5	chr0	96015739	6.47911e-05	11	2.7785e-07	5.47365e-05	0.0588857	FALSE	NA	NA	NA	NA	NA	NA	NA	NA	NA	NA
20180309-Lj-allsets-LP_median_Root_tortuosity_day009.hdf5	chr0	71960716	1.99388e-07	21	2.77864e-07	1.38932e-06	0.0119596	TRUE	71954345	71966473	+	6371	in feature	Lj0g3v0153869.1	mRNA	Protein coding	Glycosyl transferase family 1 protein isoform 1	ID=Lj0g3v0153869.1;Parent=Lj0g3v0153869;Name=Lj0g3v0153869.1;sequencetype=Protein coding;annotation=Glycosyl transferase family 1 protein isoform 1 [Theobroma cacao] gi|508703928|gb|EOX95824.1|
20180309-Lj-allsets-LP_median_Root_width_60_day000.hdf5	chr4	3652136	2.43738e-07	22	2.7785e-07	5.25137e-05	0.00337395	TRUE	3652106	3654865	-	-30	in gene	Lj4g3v0310490	gene	Protein coding	NA	ID=Lj4g3v0310490;Name=CUFF.46818;sequencetype=Protein coding
20180309-Lj-allsets-LP_median_Root_width_60_day000.hdf5	chr4	3652136	2.43738e-07	22	2.7785e-07	5.25137e-05	0.00337395	TRUE	3652106	3654865	-	-30	in feature	Lj4g3v0310490.1	mRNA	Protein coding	PREDICTED: E3 ubiquitin-protein ligase SINA-like 10-like	ID=Lj4g3v0310490.1;Parent=Lj4g3v0310490;Name=Lj4g3v0310490.1;sequencetype=Protein coding;annotation=PREDICTED: E3 ubiquitin-protein ligase SINA-like 10-like [Cicer arietinum] gi|502141970|ref|XP_004504728.1|
20180309-Lj-allsets-LP_mean_Root_width_60_day006.hdf5	chr0	185042699	2.64903e-07	15	2.7785e-07	8.33551e-07	0.023835	TRUE	185040441	185041690	+	2258	downstream	Lj0g3v0351929	gene	Protein coding	NA	ID=Lj0g3v0351929;Name=CUFF.24192;sequencetype=Protein coding
20180309-Lj-allsets-LP_mean_Root_width_60_day006.hdf5	chr0	185042699	2.64903e-07	15	2.7785e-07	8.33551e-07	0.023835	TRUE	185040441	185041690	+	2258	downstream	Lj0g3v0351929.1	mRNA	Protein coding	Tir-nbs-lrr resistance protein	ID=Lj0g3v0351929.1;Parent=Lj0g3v0351929;Name=Lj0g3v0351929.1;sequencetype=Protein coding;annotation=Tir-nbs-lrr resistance protein [Medicago truncatula] gi|357474813|ref|XP_003607692.1|
20180309-Lj-allsets-LP_median_Root_width_20_day002.hdf5	chr1	37572465	2.67962e-07	33	2.7785e-07	6.94626e-06	0.00964413	TRUE	37567957	37568478	+	4508	downstream	Lj1g3v3329190	gene	Non-coding	NA	ID=Lj1g3v3329190;Name=CUFF.30383;sequencetype=Non-coding
20180309-Lj-allsets-LP_median_Root_width_20_day002.hdf5	chr1	37572465	2.67962e-07	33	2.7785e-07	6.94626e-06	0.00964413	TRUE	37567957	37568478	+	4508	downstream	Lj1g3v3329190.1	mRNA	Non-coding		ID=Lj1g3v3329190.1;Parent=Lj1g3v3329190;Name=Lj1g3v3329190.1;sequencetype=Non-coding;annotation=NoHit
20180309-Lj-allsets-LP_median_Root_width_20_day002.hdf5	chr1	37572465	2.67962e-07	33	2.7785e-07	6.94626e-06	0.00964413	TRUE	37573638	37577279	+	-1173	upstream	Lj1g3v3329200	gene	Protein coding	NA	ID=Lj1g3v3329200;Name=CUFF.30384;sequencetype=Protein coding
20180309-Lj-allsets-LP_median_Root_width_20_day002.hdf5	chr1	37572465	2.67962e-07	33	2.7785e-07	6.94626e-06	0.00964413	TRUE	37573638	37577279	+	-1173	upstream	Lj1g3v3329200.1	mRNA	Protein coding	PREDICTED: vesicle transport protein GOT1A-like	ID=Lj1g3v3329200.1;Parent=Lj1g3v3329200;Name=Lj1g3v3329200.1;sequencetype=Protein coding;annotation=PREDICTED: vesicle transport protein GOT1A-like [Glycine max] gi|356567294|ref|XP_003551856.1|
20180309-Lj-allsets-LP_median_Root_width_20_day002.hdf5	chr1	37572523	2.67962e-07	33	2.7785e-07	6.94626e-06	0.00964413	TRUE	37567957	37568478	+	4566	downstream	Lj1g3v3329190	gene	Non-coding	NA	ID=Lj1g3v3329190;Name=CUFF.30383;sequencetype=Non-coding
20180309-Lj-allsets-LP_mean_Root_width_40_day007.hdf5	chr4	32544470	4.3714e-05	10	2.7785e-07	2.7785e-07	0.998689	FALSE	NA	NA	NA	NA	NA	NA	NA	NA	NA	NA
20180309-Lj-allsets-LP_median_Root_width_20_day002.hdf5	chr1	37572523	2.67962e-07	33	2.7785e-07	6.94626e-06	0.00964413	TRUE	37567957	37568478	+	4566	downstream	Lj1g3v3329190.1	mRNA	Non-coding		ID=Lj1g3v3329190.1;Parent=Lj1g3v3329190;Name=Lj1g3v3329190.1;sequencetype=Non-coding;annotation=NoHit
20180309-Lj-allsets-LP_median_Root_width_20_day002.hdf5	chr1	37572523	2.67962e-07	33	2.7785e-07	6.94626e-06	0.00964413	TRUE	37573638	37577279	+	-1115	upstream	Lj1g3v3329200	gene	Protein coding	NA	ID=Lj1g3v3329200;Name=CUFF.30384;sequencetype=Protein coding
20180309-Lj-allsets-LP_median_Root_width_20_day002.hdf5	chr1	37572523	2.67962e-07	33	2.7785e-07	6.94626e-06	0.00964413	TRUE	37573638	37577279	+	-1115	upstream	Lj1g3v3329200.1	mRNA	Protein coding	PREDICTED: vesicle transport protein GOT1A-like	ID=Lj1g3v3329200.1;Parent=Lj1g3v3329200;Name=Lj1g3v3329200.1;sequencetype=Protein coding;annotation=PREDICTED: vesicle transport protein GOT1A-like [Glycine max] gi|356567294|ref|XP_003551856.1|
20180309-Lj-allsets-LP_mean_Root_vertical_index_day006.hdf5	chr0	42374942	5.18583e-05	27	2.7785e-07	2.7785e-07	0.365268	FALSE	NA	NA	NA	NA	NA	NA	NA	NA	NA	NA
20180309-Lj-allsets-LP_mean_Root_vertical_index_day006.hdf5	chr0	51581028	5.41485e-05	26	2.7785e-07	2.7785e-07	0.365268	FALSE	51580088	51580677	+	940	downstream	Lj0g3v0117099	gene	Protein coding	NA	ID=Lj0g3v0117099;Name=CUFF.6889;sequencetype=Protein coding
20180309-Lj-allsets-LP_mean_Root_vertical_index_day006.hdf5	chr0	51581028	5.41485e-05	26	2.7785e-07	2.7785e-07	0.365268	FALSE	51580088	51580677	+	940	downstream	Lj0g3v0117099.1	mRNA	Protein coding	PREDICTED: probable receptor-like protein kinase At5g15080-like	ID=Lj0g3v0117099.1;Parent=Lj0g3v0117099;Name=Lj0g3v0117099.1;sequencetype=Protein coding;annotation=PREDICTED: probable receptor-like protein kinase At5g15080-like [Glycine max] gi|356573466|ref|XP_003554880.1|
20180309-Lj-allsets-LP_mean_Root_vertical_index_day006.hdf5	chr0	51581028	5.41485e-05	26	2.7785e-07	2.7785e-07	0.365268	FALSE	51582302	51583754	+	-1274	upstream	Lj0g3v0117109	gene	Non-coding	NA	ID=Lj0g3v0117109;Name=CUFF.6890;sequencetype=Non-coding
20180309-Lj-allsets-LP_mean_Root_vertical_index_day006.hdf5	chr0	51581028	5.41485e-05	26	2.7785e-07	2.7785e-07	0.365268	FALSE	51582302	51583754	+	-1274	upstream	Lj0g3v0117109.1	mRNA	Non-coding		ID=Lj0g3v0117109.1;Parent=Lj0g3v0117109;Name=Lj0g3v0117109.1;sequencetype=Non-coding;annotation=NoHit
20180309-Lj-allsets-LP_mean_Root_vertical_index_day006.hdf5	chr0	51581028	5.41485e-05	26	2.7785e-07	2.7785e-07	0.365268	FALSE	51582836	51583279	-	1808	downstream	Lj0g3v0117119	gene	Non-coding	NA	ID=Lj0g3v0117119;Name=CUFF.6891;sequencetype=Non-coding
20180309-Lj-allsets-LP_mean_Root_vertical_index_day006.hdf5	chr0	51581028	5.41485e-05	26	2.7785e-07	2.7785e-07	0.365268	FALSE	51582836	51583279	-	1808	downstream	Lj0g3v0117119.1	mRNA	Non-coding		ID=Lj0g3v0117119.1;Parent=Lj0g3v0117119;Name=Lj0g3v0117119.1;sequencetype=Non-coding;annotation=NoHit
20180309-Lj-allsets-LP_mean_Root_vertical_index_day006.hdf5	chr0	51580643	5.41485e-05	26	2.7785e-07	2.7785e-07	0.365268	FALSE	51580088	51580677	+	555	in gene	Lj0g3v0117099	gene	Protein coding	NA	ID=Lj0g3v0117099;Name=CUFF.6889;sequencetype=Protein coding
20180309-Lj-allsets-LP_mean_Root_vertical_index_day006.hdf5	chr0	51580643	5.41485e-05	26	2.7785e-07	2.7785e-07	0.365268	FALSE	51580088	51580677	+	555	in feature	Lj0g3v0117099.1	mRNA	Protein coding	PREDICTED: probable receptor-like protein kinase At5g15080-like	ID=Lj0g3v0117099.1;Parent=Lj0g3v0117099;Name=Lj0g3v0117099.1;sequencetype=Protein coding;annotation=PREDICTED: probable receptor-like protein kinase At5g15080-like [Glycine max] gi|356573466|ref|XP_003554880.1|
20180309-Lj-allsets-LP_mean_Root_vertical_index_day006.hdf5	chr0	51580643	5.41485e-05	26	2.7785e-07	2.7785e-07	0.365268	FALSE	51582302	51583754	+	-1659	upstream	Lj0g3v0117109	gene	Non-coding	NA	ID=Lj0g3v0117109;Name=CUFF.6890;sequencetype=Non-coding
20180309-Lj-allsets-LP_mean_Root_vertical_index_day006.hdf5	chr0	51580643	5.41485e-05	26	2.7785e-07	2.7785e-07	0.365268	FALSE	51582302	51583754	+	-1659	upstream	Lj0g3v0117109.1	mRNA	Non-coding		ID=Lj0g3v0117109.1;Parent=Lj0g3v0117109;Name=Lj0g3v0117109.1;sequencetype=Non-coding;annotation=NoHit
20180309-Lj-allsets-LP_mean_Root_vertical_index_day006.hdf5	chr0	51580643	5.41485e-05	26	2.7785e-07	2.7785e-07	0.365268	FALSE	51582836	51583279	-	2193	downstream	Lj0g3v0117119	gene	Non-coding	NA	ID=Lj0g3v0117119;Name=CUFF.6891;sequencetype=Non-coding
20180309-Lj-allsets-LP_mean_Root_vertical_index_day006.hdf5	chr0	51580643	5.41485e-05	26	2.7785e-07	2.7785e-07	0.365268	FALSE	51582836	51583279	-	2193	downstream	Lj0g3v0117119.1	mRNA	Non-coding		ID=Lj0g3v0117119.1;Parent=Lj0g3v0117119;Name=Lj0g3v0117119.1;sequencetype=Non-coding;annotation=NoHit
20180309-Lj-allsets-LP_mean_Root_vertical_index_day006.hdf5	chr0	42370919	6.46366e-05	28	2.7785e-07	2.7785e-07	0.365268	FALSE	NA	NA	NA	NA	NA	NA	NA	NA	NA	NA
20180309-Lj-allsets-LP_mean_Root_vertical_index_day006.hdf5	chr1	30678846	7.03272e-05	17	2.7785e-07	2.7785e-07	0.365268	FALSE	30673631	30674153	-	-5215	upstream	Lj1g3v2627580	gene	Non-coding	NA	ID=Lj1g3v2627580;Name=CUFF.29346;sequencetype=Non-coding
20180309-Lj-allsets-LP_mean_Root_vertical_index_day006.hdf5	chr1	30678846	7.03272e-05	17	2.7785e-07	2.7785e-07	0.365268	FALSE	30673631	30674153	-	-5215	upstream	Lj1g3v2627580.1	mRNA	Non-coding		ID=Lj1g3v2627580.1;Parent=Lj1g3v2627580;Name=Lj1g3v2627580.1;sequencetype=Non-coding;annotation=NoHit
20180309-Lj-allsets-LP_mean_Root_vertical_index_day006.hdf5	chr1	30678846	7.03272e-05	17	2.7785e-07	2.7785e-07	0.365268	FALSE	30675333	30677521	-	-3513	upstream	Lj1g3v2627590	gene	Protein coding	NA	ID=Lj1g3v2627590;Name=CUFF.29347;sequencetype=Protein coding
20180309-Lj-allsets-LP_mean_Root_vertical_index_day006.hdf5	chr1	30678846	7.03272e-05	17	2.7785e-07	2.7785e-07	0.365268	FALSE	30675333	30677521	-	-3513	upstream	Lj1g3v2627590.1	mRNA	Protein coding	erythronolide synthase	ID=Lj1g3v2627590.1;Parent=Lj1g3v2627590;Name=Lj1g3v2627590.1;sequencetype=Protein coding;annotation=erythronolide synthase [Cyanothece sp. PCC 7424] gi|218439685|ref|YP_002378014.1|
20180309-Lj-allsets-LP_mean_Root_vertical_index_day006.hdf5	chr1	30678846	7.03272e-05	17	2.7785e-07	2.7785e-07	0.365268	FALSE	30676156	30676553	-	-2690	upstream	Lj1g3v2627600	gene	Non-coding	NA	ID=Lj1g3v2627600;Name=CUFF.29348;sequencetype=Non-coding
20180309-Lj-allsets-LP_mean_Root_vertical_index_day006.hdf5	chr1	30678846	7.03272e-05	17	2.7785e-07	2.7785e-07	0.365268	FALSE	30676156	30676553	-	-2690	upstream	Lj1g3v2627600.1	mRNA	Non-coding		ID=Lj1g3v2627600.1;Parent=Lj1g3v2627600;Name=Lj1g3v2627600.1;sequencetype=Non-coding;annotation=NoHit
20180309-Lj-allsets-LP_mean_Root_vertical_index_day006.hdf5	chr1	30678846	7.03272e-05	17	2.7785e-07	2.7785e-07	0.365268	FALSE	30681439	30683918	-	2593	downstream	Lj1g3v2627610	gene	Protein coding	NA	ID=Lj1g3v2627610;Name=CUFF.29349;sequencetype=Protein coding
20180309-Lj-allsets-LP_mean_Root_vertical_index_day006.hdf5	chr1	30678846	7.03272e-05	17	2.7785e-07	2.7785e-07	0.365268	FALSE	30681439	30683918	-	2593	downstream	Lj1g3v2627610.1	mRNA	Protein coding	PREDICTED: chloride channel protein CLC-b-like	ID=Lj1g3v2627610.1;Parent=Lj1g3v2627610;Name=Lj1g3v2627610.1;sequencetype=Protein coding;annotation=PREDICTED: chloride channel protein CLC-b-like [Glycine max] gi|356571521|ref|XP_003553925.1|
20180309-Lj-allsets-LP_mean_Root_vertical_index_day006.hdf5	chr1	30678846	7.03272e-05	17	2.7785e-07	2.7785e-07	0.365268	FALSE	30681439	30682705	-	2593	downstream	Lj1g3v2627620	gene	Non-coding	NA	ID=Lj1g3v2627620;Name=CUFF.29350;sequencetype=Non-coding
20180309-Lj-allsets-LP_mean_Root_vertical_index_day006.hdf5	chr1	30678846	7.03272e-05	17	2.7785e-07	2.7785e-07	0.365268	FALSE	30681439	30682705	-	2593	downstream	Lj1g3v2627620.1	mRNA	Non-coding		ID=Lj1g3v2627620.1;Parent=Lj1g3v2627620;Name=Lj1g3v2627620.1;sequencetype=Non-coding;annotation=NoHit
20180309-Lj-allsets-LP_mean_Root_vertical_index_day006.hdf5	chr1	30678846	7.03272e-05	17	2.7785e-07	2.7785e-07	0.365268	FALSE	30681439	30683918	-	2593	downstream	Lj1g3v2627620.2	mRNA	Non-coding		ID=Lj1g3v2627620.2;Parent=Lj1g3v2627620;Name=Lj1g3v2627620.2;sequencetype=Non-coding;annotation=NoHit
20180309-Lj-allsets-LP_mean_Root_vertical_index_day006.hdf5	chr2	10439099	1.39544e-05	34	2.7785e-07	2.7785e-07	0.350551	FALSE	10434631	10435324	+	4468	downstream	Lj2g3v0637000	gene	Non-coding	NA	ID=Lj2g3v0637000;Name=CUFF.35181;sequencetype=Non-coding
20180309-Lj-allsets-LP_mean_Root_vertical_index_day006.hdf5	chr2	10439099	1.39544e-05	34	2.7785e-07	2.7785e-07	0.350551	FALSE	10434631	10435324	+	4468	downstream	Lj2g3v0637000.1	mRNA	Non-coding		ID=Lj2g3v0637000.1;Parent=Lj2g3v0637000;Name=Lj2g3v0637000.1;sequencetype=Non-coding;annotation=NoHit
20180309-Lj-allsets-LP_mean_Root_vertical_index_day006.hdf5	chr2	10439099	1.39544e-05	34	2.7785e-07	2.7785e-07	0.350551	FALSE	10437089	10437667	+	2010	downstream	Lj2g3v0637010	gene	Non-coding	NA	ID=Lj2g3v0637010;Name=CUFF.35182;sequencetype=Non-coding
20180309-Lj-allsets-LP_mean_Root_vertical_index_day006.hdf5	chr2	10439099	1.39544e-05	34	2.7785e-07	2.7785e-07	0.350551	FALSE	10437089	10437667	+	2010	downstream	Lj2g3v0637010.1	mRNA	Non-coding		ID=Lj2g3v0637010.1;Parent=Lj2g3v0637010;Name=Lj2g3v0637010.1;sequencetype=Non-coding;annotation=NoHit
20180309-Lj-allsets-LP_mean_Root_vertical_index_day006.hdf5	chr2	10439099	1.39544e-05	34	2.7785e-07	2.7785e-07	0.350551	FALSE	10434166	10434454	-	-4933	upstream	Lj2g3v0636990	gene	Non-coding	NA	ID=Lj2g3v0636990;Name=CUFF.35180;sequencetype=Non-coding
20180309-Lj-allsets-LP_mean_Root_vertical_index_day006.hdf5	chr2	10439099	1.39544e-05	34	2.7785e-07	2.7785e-07	0.350551	FALSE	10434166	10434454	-	-4933	upstream	Lj2g3v0636990.1	mRNA	Non-coding		ID=Lj2g3v0636990.1;Parent=Lj2g3v0636990;Name=Lj2g3v0636990.1;sequencetype=Non-coding;annotation=NoHit
20180309-Lj-allsets-LP_mean_Root_vertical_index_day006.hdf5	chr2	10439099	1.39544e-05	34	2.7785e-07	2.7785e-07	0.350551	FALSE	10438225	10440457	-	-874	in gene	Lj2g3v0637020	gene	Protein coding	NA	ID=Lj2g3v0637020;Name=CUFF.35179;sequencetype=Protein coding
20180309-Lj-allsets-LP_mean_Root_vertical_index_day006.hdf5	chr2	10439099	1.39544e-05	34	2.7785e-07	2.7785e-07	0.350551	FALSE	10438225	10440457	-	-874	in feature	Lj2g3v0637020.1	mRNA	Protein coding	PREDICTED: pentatricopeptide repeat-containing protein At5g60960 mitochondrial-like isoform 1	ID=Lj2g3v0637020.1;Parent=Lj2g3v0637020;Name=Lj2g3v0637020.1;sequencetype=Protein coding;annotation=PREDICTED: pentatricopeptide repeat-containing protein At5g60960 mitochondrial-like isoform 1 [Glycine max] gi|356576704|ref|XP_003556470.1|
20180309-Lj-allsets-LP_mean_Root_vertical_index_day006.hdf5	chr2	10439099	1.39544e-05	34	2.7785e-07	2.7785e-07	0.350551	FALSE	10442021	10442449	-	2922	downstream	Lj2g3v0638030	gene	Protein coding	NA	ID=Lj2g3v0638030;Name=gene.g39695.t1;sequencetype=Protein coding
20180309-Lj-allsets-LP_mean_Root_vertical_index_day006.hdf5	chr2	10439099	1.39544e-05	34	2.7785e-07	2.7785e-07	0.350551	FALSE	10442021	10442449	-	2922	downstream	Lj2g3v0638030.1	mRNA		NA	ID=Lj2g3v0638030.1;Parent=Lj2g3v0638030;Name=Lj2g3v0638030.1
20180309-Lj-allsets-LP_mean_Root_vertical_index_day006.hdf5	chr3	7042038	5.27917e-05	13	2.7785e-07	2.7785e-07	0.365268	FALSE	7033527	7037747	+	8511	downstream	Lj3g3v0652740	gene	Protein coding	NA	ID=Lj3g3v0652740;Name=79446_g;sequencetype=Protein coding
20180309-Lj-allsets-LP_mean_Root_vertical_index_day006.hdf5	chr3	7042038	5.27917e-05	13	2.7785e-07	2.7785e-07	0.365268	FALSE	7033527	7037747	+	8511	downstream	Lj3g3v0652740.1	mRNA		NA	ID=Lj3g3v0652740.1;Name=Lj3g3v0652740.1;Parent=Lj3g3v0652740;Name=Lj3g3v0652740.1
20180309-Lj-allsets-LP_mean_Root_vertical_index_day006.hdf5	chr3	7042038	5.27917e-05	13	2.7785e-07	2.7785e-07	0.365268	FALSE	7042033	7052200	+	5	in gene	Lj3g3v0652760	gene	Protein coding	NA	ID=Lj3g3v0652760;Name=CUFF.42724;sequencetype=Protein coding
20180309-Lj-allsets-LP_mean_Root_vertical_index_day006.hdf5	chr3	7042038	5.27917e-05	13	2.7785e-07	2.7785e-07	0.365268	FALSE	7042033	7052200	+	5	in feature	Lj3g3v0652760.1	mRNA	Protein coding	PREDICTED: stem-specific protein TSJT1-like	ID=Lj3g3v0652760.1;Parent=Lj3g3v0652760;Name=Lj3g3v0652760.1;sequencetype=Protein coding;annotation=PREDICTED: stem-specific protein TSJT1-like [Fragaria vesca subsp. vesca] gi|470110817|ref|XP_004291659.1|
20180309-Lj-allsets-LP_mean_Root_vertical_index_day006.hdf5	chr3	7042038	5.27917e-05	13	2.7785e-07	2.7785e-07	0.365268	FALSE	7042033	7052538	+	5	in feature	Lj3g3v0652760.2	mRNA	Protein coding	PREDICTED: stem-specific protein TSJT1-like	ID=Lj3g3v0652760.2;Parent=Lj3g3v0652760;Name=Lj3g3v0652760.2;sequencetype=Protein coding;annotation=PREDICTED: stem-specific protein TSJT1-like [Glycine max] gi|356543282|ref|XP_003540091.1|
20180309-Lj-allsets-LP_mean_Root_vertical_index_day006.hdf5	chr3	7042038	5.27917e-05	13	2.7785e-07	2.7785e-07	0.365268	FALSE	7042033	7052200	+	5	in feature	Lj3g3v0652760.3	mRNA	Protein coding	PREDICTED: stem-specific protein TSJT1-like	ID=Lj3g3v0652760.3;Parent=Lj3g3v0652760;Name=Lj3g3v0652760.3;sequencetype=Protein coding;annotation=PREDICTED: stem-specific protein TSJT1-like [Fragaria vesca subsp. vesca] gi|470110817|ref|XP_004291659.1|
20180309-Lj-allsets-LP_mean_Root_vertical_index_day006.hdf5	chr3	7042038	5.27917e-05	13	2.7785e-07	2.7785e-07	0.365268	FALSE	7042033	7043867	+	5	in feature	Lj3g3v0652760.4	mRNA	Protein coding	PREDICTED: stem-specific protein TSJT1-like	ID=Lj3g3v0652760.4;Parent=Lj3g3v0652760;Name=Lj3g3v0652760.4;sequencetype=Protein coding;annotation=PREDICTED: stem-specific protein TSJT1-like [Glycine max] gi|356543282|ref|XP_003540091.1|
20180309-Lj-allsets-LP_mean_Root_vertical_index_day006.hdf5	chr3	7042038	5.27917e-05	13	2.7785e-07	2.7785e-07	0.365268	FALSE	7039355	7040486	-	-2683	upstream	Lj3g3v0652750	gene	Non-coding	NA	ID=Lj3g3v0652750;Name=79447_g;sequencetype=Non-coding
20180309-Lj-allsets-LP_mean_Root_vertical_index_day006.hdf5	chr3	7042038	5.27917e-05	13	2.7785e-07	2.7785e-07	0.365268	FALSE	7039355	7040486	-	-2683	upstream	Lj3g3v0652750.1	mRNA	Non-coding		ID=Lj3g3v0652750.1;Parent=Lj3g3v0652750;Name=Lj3g3v0652750.1;sequencetype=Non-coding;annotation=NoHit
20180309-Lj-allsets-LP_mean_Root_vertical_index_day006.hdf5	chr3	43785390	5.66368e-05	18	2.7785e-07	2.7785e-07	0.365268	FALSE	43772719	43781992	-	-12671	upstream	Lj3g3v3627890	gene	Protein coding	NA	ID=Lj3g3v3627890;Name=CUFF.46695;sequencetype=Protein coding
20180309-Lj-allsets-LP_mean_Root_vertical_index_day006.hdf5	chr3	43785390	5.66368e-05	18	2.7785e-07	2.7785e-07	0.365268	FALSE	43772719	43781992	-	-12671	upstream	Lj3g3v3627890.1	mRNA	Protein coding	PREDICTED: probable methionyl-tRNA synthetase-like	ID=Lj3g3v3627890.1;Parent=Lj3g3v3627890;Name=Lj3g3v3627890.1;sequencetype=Protein coding;annotation=PREDICTED: probable methionyl-tRNA synthetase-like [Glycine max] gi|356543424|ref|XP_003540160.1|
20180309-Lj-allsets-LP_mean_Root_vertical_index_day006.hdf5	chr3	43785390	5.66368e-05	18	2.7785e-07	2.7785e-07	0.365268	FALSE	43785939	43787231	-	549	downstream	Lj3g3v3628900	gene	Protein coding	NA	ID=Lj3g3v3628900;Name=gene.g51128.t1;sequencetype=Protein coding
20180309-Lj-allsets-LP_mean_Root_vertical_index_day006.hdf5	chr3	43785390	5.66368e-05	18	2.7785e-07	2.7785e-07	0.365268	FALSE	43785939	43787231	-	549	downstream	Lj3g3v3628900.1	mRNA	Protein coding	PREDICTED: ADP-ribosylation factor 1-like	ID=Lj3g3v3628900.1;Parent=Lj3g3v3628900;Name=Lj3g3v3628900.1;sequencetype=Protein coding;annotation=PREDICTED: ADP-ribosylation factor 1-like [Cicer arietinum] gi|502144197|ref|XP_004505613.1|
20180309-Lj-allsets-LP_mean_Root_vertical_index_day006.hdf5	chr3	43785390	5.66368e-05	18	2.7785e-07	2.7785e-07	0.365268	FALSE	43789065	43800927	-	3675	downstream	Lj3g3v3628910	gene	Protein coding	NA	ID=Lj3g3v3628910;Name=CUFF.46696;sequencetype=Protein coding
20180309-Lj-allsets-LP_mean_Root_vertical_index_day006.hdf5	chr3	43785390	5.66368e-05	18	2.7785e-07	2.7785e-07	0.365268	FALSE	43789065	43800927	-	3675	downstream	Lj3g3v3628910.1	mRNA	Protein coding	PREDICTED: exportin-1-like isoform 1	ID=Lj3g3v3628910.1;Parent=Lj3g3v3628910;Name=Lj3g3v3628910.1;sequencetype=Protein coding;annotation=PREDICTED: exportin-1-like isoform 1 [Glycine max] gi|356538463|ref|XP_003537723.1|
20180309-Lj-allsets-LP_mean_Root_vertical_index_day006.hdf5	chr3	43907193	5.66368e-05	18	2.7785e-07	2.7785e-07	0.365268	FALSE	43904209	43906660	+	2984	downstream	Lj3g3v3638920	gene	Protein coding	NA	ID=Lj3g3v3638920;Name=CUFF.46041;sequencetype=Protein coding
20180309-Lj-allsets-LP_mean_Root_vertical_index_day006.hdf5	chr3	43907193	5.66368e-05	18	2.7785e-07	2.7785e-07	0.365268	FALSE	43904209	43906660	+	2984	downstream	Lj3g3v3638920.1	mRNA	Protein coding	Basic-leucine zipper (bZIP) transcription factor family protein isoform 7 partial	ID=Lj3g3v3638920.1;Parent=Lj3g3v3638920;Name=Lj3g3v3638920.1;sequencetype=Protein coding;annotation=Basic-leucine zipper (bZIP) transcription factor family protein isoform 7 partial [Theobroma cacao] gi|508705767|gb|EOX97663.1|
20180309-Lj-allsets-LP_mean_Root_vertical_index_day006.hdf5	chr3	43907193	5.66368e-05	18	2.7785e-07	2.7785e-07	0.365268	FALSE	43904209	43906484	+	2984	downstream	Lj3g3v3638930	gene	Protein coding	NA	ID=Lj3g3v3638930;Name=CUFF.46042;sequencetype=Protein coding
20180309-Lj-allsets-LP_mean_Root_vertical_index_day006.hdf5	chr3	43907193	5.66368e-05	18	2.7785e-07	2.7785e-07	0.365268	FALSE	43904209	43906484	+	2984	downstream	Lj3g3v3638930.1	mRNA	Protein coding	Basic-leucine zipper (bZIP) transcription factor family protein isoform 7 partial	ID=Lj3g3v3638930.1;Parent=Lj3g3v3638930;Name=Lj3g3v3638930.1;sequencetype=Protein coding;annotation=Basic-leucine zipper (bZIP) transcription factor family protein isoform 7 partial [Theobroma cacao] gi|508705767|gb|EOX97663.1|
20180309-Lj-allsets-LP_mean_Root_vertical_index_day006.hdf5	chr3	43907193	5.66368e-05	18	2.7785e-07	2.7785e-07	0.365268	FALSE	43911884	43913290	+	-4691	upstream	Lj3g3v3638970	gene	repeat	NA	ID=Lj3g3v3638970;Name=NODE_74560_length_1353_cov_15.878049.path2;sequencetype=repeat
20180309-Lj-allsets-LP_mean_Root_vertical_index_day006.hdf5	chr3	43907193	5.66368e-05	18	2.7785e-07	2.7785e-07	0.365268	FALSE	43911884	43913290	+	-4691	upstream	Lj3g3v3638970.1	mRNA	repeat		ID=Lj3g3v3638970.1;Parent=Lj3g3v3638970;Name=Lj3g3v3638970.1;sequencetype=repeat;annotation=NoHit
20180309-Lj-allsets-LP_mean_Root_vertical_index_day006.hdf5	chr3	43907193	5.66368e-05	18	2.7785e-07	2.7785e-07	0.365268	FALSE	43908315	43908928	-	1122	downstream	Lj3g3v3638940	gene	Non-coding	NA	ID=Lj3g3v3638940;Name=CUFF.46040;sequencetype=Non-coding
20180309-Lj-allsets-LP_mean_Root_vertical_index_day006.hdf5	chr3	43907193	5.66368e-05	18	2.7785e-07	2.7785e-07	0.365268	FALSE	43908315	43908928	-	1122	downstream	Lj3g3v3638940.1	mRNA	Non-coding		ID=Lj3g3v3638940.1;Parent=Lj3g3v3638940;Name=Lj3g3v3638940.1;sequencetype=Non-coding;annotation=NoHit
20180309-Lj-allsets-LP_mean_Root_vertical_index_day006.hdf5	chr3	43907193	5.66368e-05	18	2.7785e-07	2.7785e-07	0.365268	FALSE	43910834	43911032	-	3641	downstream	Lj3g3v3638950	gene	repeat	NA	ID=Lj3g3v3638950;Name=NODE_109094_length_145_cov_8.710345.path5;sequencetype=repeat
20180309-Lj-allsets-LP_mean_Root_vertical_index_day006.hdf5	chr3	43907193	5.66368e-05	18	2.7785e-07	2.7785e-07	0.365268	FALSE	43910834	43911032	-	3641	downstream	Lj3g3v3638950.1	mRNA	repeat		ID=Lj3g3v3638950.1;Parent=Lj3g3v3638950;Name=Lj3g3v3638950.1;sequencetype=repeat;annotation=NoHit
20180309-Lj-allsets-LP_mean_Root_vertical_index_day006.hdf5	chr3	43907193	5.66368e-05	18	2.7785e-07	2.7785e-07	0.365268	FALSE	43911462	43911867	-	4269	downstream	Lj3g3v3638960	gene	Non-coding	NA	ID=Lj3g3v3638960;Name=NODE_106841_length_352_cov_17.443182.path5;sequencetype=Non-coding
20180309-Lj-allsets-LP_mean_Root_vertical_index_day006.hdf5	chr3	43907193	5.66368e-05	18	2.7785e-07	2.7785e-07	0.365268	FALSE	43911462	43911867	-	4269	downstream	Lj3g3v3638960.1	mRNA	Non-coding		ID=Lj3g3v3638960.1;Parent=Lj3g3v3638960;Name=Lj3g3v3638960.1;sequencetype=Non-coding;annotation=NoHit
20180309-Lj-allsets-LP_mean_Root_vertical_index_day006.hdf5	chr3	43785386	5.66368e-05	18	2.7785e-07	2.7785e-07	0.365268	FALSE	43772719	43781992	-	-12667	upstream	Lj3g3v3627890	gene	Protein coding	NA	ID=Lj3g3v3627890;Name=CUFF.46695;sequencetype=Protein coding
20180309-Lj-allsets-LP_mean_Root_vertical_index_day006.hdf5	chr3	43785386	5.66368e-05	18	2.7785e-07	2.7785e-07	0.365268	FALSE	43772719	43781992	-	-12667	upstream	Lj3g3v3627890.1	mRNA	Protein coding	PREDICTED: probable methionyl-tRNA synthetase-like	ID=Lj3g3v3627890.1;Parent=Lj3g3v3627890;Name=Lj3g3v3627890.1;sequencetype=Protein coding;annotation=PREDICTED: probable methionyl-tRNA synthetase-like [Glycine max] gi|356543424|ref|XP_003540160.1|
20180309-Lj-allsets-LP_mean_Root_vertical_index_day006.hdf5	chr3	43785386	5.66368e-05	18	2.7785e-07	2.7785e-07	0.365268	FALSE	43785939	43787231	-	553	downstream	Lj3g3v3628900	gene	Protein coding	NA	ID=Lj3g3v3628900;Name=gene.g51128.t1;sequencetype=Protein coding
20180309-Lj-allsets-LP_mean_Root_vertical_index_day006.hdf5	chr3	43785386	5.66368e-05	18	2.7785e-07	2.7785e-07	0.365268	FALSE	43785939	43787231	-	553	downstream	Lj3g3v3628900.1	mRNA	Protein coding	PREDICTED: ADP-ribosylation factor 1-like	ID=Lj3g3v3628900.1;Parent=Lj3g3v3628900;Name=Lj3g3v3628900.1;sequencetype=Protein coding;annotation=PREDICTED: ADP-ribosylation factor 1-like [Cicer arietinum] gi|502144197|ref|XP_004505613.1|
20180309-Lj-allsets-LP_mean_Root_vertical_index_day006.hdf5	chr3	43785386	5.66368e-05	18	2.7785e-07	2.7785e-07	0.365268	FALSE	43789065	43800927	-	3679	downstream	Lj3g3v3628910	gene	Protein coding	NA	ID=Lj3g3v3628910;Name=CUFF.46696;sequencetype=Protein coding
20180309-Lj-allsets-LP_mean_Root_vertical_index_day006.hdf5	chr3	43785386	5.66368e-05	18	2.7785e-07	2.7785e-07	0.365268	FALSE	43789065	43800927	-	3679	downstream	Lj3g3v3628910.1	mRNA	Protein coding	PREDICTED: exportin-1-like isoform 1	ID=Lj3g3v3628910.1;Parent=Lj3g3v3628910;Name=Lj3g3v3628910.1;sequencetype=Protein coding;annotation=PREDICTED: exportin-1-like isoform 1 [Glycine max] gi|356538463|ref|XP_003537723.1|
20180309-Lj-allsets-LP_mean_Root_vertical_index_day006.hdf5	chr3	43785391	5.66368e-05	18	2.7785e-07	2.7785e-07	0.365268	FALSE	43772719	43781992	-	-12672	upstream	Lj3g3v3627890	gene	Protein coding	NA	ID=Lj3g3v3627890;Name=CUFF.46695;sequencetype=Protein coding
20180309-Lj-allsets-LP_mean_Root_vertical_index_day006.hdf5	chr3	43785391	5.66368e-05	18	2.7785e-07	2.7785e-07	0.365268	FALSE	43772719	43781992	-	-12672	upstream	Lj3g3v3627890.1	mRNA	Protein coding	PREDICTED: probable methionyl-tRNA synthetase-like	ID=Lj3g3v3627890.1;Parent=Lj3g3v3627890;Name=Lj3g3v3627890.1;sequencetype=Protein coding;annotation=PREDICTED: probable methionyl-tRNA synthetase-like [Glycine max] gi|356543424|ref|XP_003540160.1|
20180309-Lj-allsets-LP_mean_Root_vertical_index_day006.hdf5	chr3	43785391	5.66368e-05	18	2.7785e-07	2.7785e-07	0.365268	FALSE	43785939	43787231	-	548	downstream	Lj3g3v3628900	gene	Protein coding	NA	ID=Lj3g3v3628900;Name=gene.g51128.t1;sequencetype=Protein coding
20180309-Lj-allsets-LP_mean_Root_vertical_index_day006.hdf5	chr3	43785391	5.66368e-05	18	2.7785e-07	2.7785e-07	0.365268	FALSE	43785939	43787231	-	548	downstream	Lj3g3v3628900.1	mRNA	Protein coding	PREDICTED: ADP-ribosylation factor 1-like	ID=Lj3g3v3628900.1;Parent=Lj3g3v3628900;Name=Lj3g3v3628900.1;sequencetype=Protein coding;annotation=PREDICTED: ADP-ribosylation factor 1-like [Cicer arietinum] gi|502144197|ref|XP_004505613.1|
20180309-Lj-allsets-LP_mean_Root_vertical_index_day006.hdf5	chr3	43785391	5.66368e-05	18	2.7785e-07	2.7785e-07	0.365268	FALSE	43789065	43800927	-	3674	downstream	Lj3g3v3628910	gene	Protein coding	NA	ID=Lj3g3v3628910;Name=CUFF.46696;sequencetype=Protein coding
20180309-Lj-allsets-LP_mean_Root_vertical_index_day006.hdf5	chr3	43785391	5.66368e-05	18	2.7785e-07	2.7785e-07	0.365268	FALSE	43789065	43800927	-	3674	downstream	Lj3g3v3628910.1	mRNA	Protein coding	PREDICTED: exportin-1-like isoform 1	ID=Lj3g3v3628910.1;Parent=Lj3g3v3628910;Name=Lj3g3v3628910.1;sequencetype=Protein coding;annotation=PREDICTED: exportin-1-like isoform 1 [Glycine max] gi|356538463|ref|XP_003537723.1|
20180309-Lj-allsets-LP_mean_Root_vertical_index_day006.hdf5	chr3	43785447	5.66368e-05	18	2.7785e-07	2.7785e-07	0.365268	FALSE	43772719	43781992	-	-12728	upstream	Lj3g3v3627890	gene	Protein coding	NA	ID=Lj3g3v3627890;Name=CUFF.46695;sequencetype=Protein coding
20180309-Lj-allsets-LP_mean_Root_vertical_index_day006.hdf5	chr3	43785447	5.66368e-05	18	2.7785e-07	2.7785e-07	0.365268	FALSE	43772719	43781992	-	-12728	upstream	Lj3g3v3627890.1	mRNA	Protein coding	PREDICTED: probable methionyl-tRNA synthetase-like	ID=Lj3g3v3627890.1;Parent=Lj3g3v3627890;Name=Lj3g3v3627890.1;sequencetype=Protein coding;annotation=PREDICTED: probable methionyl-tRNA synthetase-like [Glycine max] gi|356543424|ref|XP_003540160.1|
20180309-Lj-allsets-LP_mean_Root_vertical_index_day006.hdf5	chr3	43785447	5.66368e-05	18	2.7785e-07	2.7785e-07	0.365268	FALSE	43785939	43787231	-	492	downstream	Lj3g3v3628900	gene	Protein coding	NA	ID=Lj3g3v3628900;Name=gene.g51128.t1;sequencetype=Protein coding
20180309-Lj-allsets-LP_mean_Root_vertical_index_day006.hdf5	chr3	43785447	5.66368e-05	18	2.7785e-07	2.7785e-07	0.365268	FALSE	43785939	43787231	-	492	downstream	Lj3g3v3628900.1	mRNA	Protein coding	PREDICTED: ADP-ribosylation factor 1-like	ID=Lj3g3v3628900.1;Parent=Lj3g3v3628900;Name=Lj3g3v3628900.1;sequencetype=Protein coding;annotation=PREDICTED: ADP-ribosylation factor 1-like [Cicer arietinum] gi|502144197|ref|XP_004505613.1|
20180309-Lj-allsets-LP_mean_Root_vertical_index_day006.hdf5	chr3	43785447	5.66368e-05	18	2.7785e-07	2.7785e-07	0.365268	FALSE	43789065	43800927	-	3618	downstream	Lj3g3v3628910	gene	Protein coding	NA	ID=Lj3g3v3628910;Name=CUFF.46696;sequencetype=Protein coding
20180309-Lj-allsets-LP_mean_Root_vertical_index_day006.hdf5	chr3	43785447	5.66368e-05	18	2.7785e-07	2.7785e-07	0.365268	FALSE	43789065	43800927	-	3618	downstream	Lj3g3v3628910.1	mRNA	Protein coding	PREDICTED: exportin-1-like isoform 1	ID=Lj3g3v3628910.1;Parent=Lj3g3v3628910;Name=Lj3g3v3628910.1;sequencetype=Protein coding;annotation=PREDICTED: exportin-1-like isoform 1 [Glycine max] gi|356538463|ref|XP_003537723.1|
20180309-Lj-allsets-LP_mean_Root_vertical_index_day006.hdf5	chr3	43792782	5.66368e-05	18	2.7785e-07	2.7785e-07	0.365268	FALSE	43789065	43800927	-	-3717	in gene	Lj3g3v3628910	gene	Protein coding	NA	ID=Lj3g3v3628910;Name=CUFF.46696;sequencetype=Protein coding
20180309-Lj-allsets-LP_mean_Root_vertical_index_day006.hdf5	chr3	43792782	5.66368e-05	18	2.7785e-07	2.7785e-07	0.365268	FALSE	43789065	43800927	-	-3717	in feature	Lj3g3v3628910.1	mRNA	Protein coding	PREDICTED: exportin-1-like isoform 1	ID=Lj3g3v3628910.1;Parent=Lj3g3v3628910;Name=Lj3g3v3628910.1;sequencetype=Protein coding;annotation=PREDICTED: exportin-1-like isoform 1 [Glycine max] gi|356538463|ref|XP_003537723.1|
20180309-Lj-allsets-LP_mean_Root_tortuosity_day009.hdf5	chr0	30950608	2.70755e-07	14	2.77864e-07	1.58383e-05	0.00270671	TRUE	30949818	30952157	+	790	in gene	Lj0g3v0080019	gene	repeat	NA	ID=Lj0g3v0080019;Name=gene.g5906.t1;sequencetype=repeat
20180309-Lj-allsets-LP_mean_Root_tortuosity_day009.hdf5	chr0	30950608	2.70755e-07	14	2.77864e-07	1.58383e-05	0.00270671	TRUE	30949818	30952157	+	790	in feature	Lj0g3v0080019.1	mRNA	repeat		ID=Lj0g3v0080019.1;Parent=Lj0g3v0080019;Name=Lj0g3v0080019.1;sequencetype=repeat;annotation=NoHit
20180309-Lj-allsets-LP_mean_Root_tortuosity_day009.hdf5	chr0	30950608	2.70755e-07	14	2.77864e-07	1.58383e-05	0.00270671	TRUE	30945627	30945895	-	-4981	upstream	Lj0g3v0079989	gene	Non-coding	NA	ID=Lj0g3v0079989;Name=CUFF.4109;sequencetype=Non-coding
20180309-Lj-allsets-LP_mean_Root_tortuosity_day009.hdf5	chr0	30950608	2.70755e-07	14	2.77864e-07	1.58383e-05	0.00270671	TRUE	30945627	30945895	-	-4981	upstream	Lj0g3v0079989.1	mRNA	Non-coding		ID=Lj0g3v0079989.1;Parent=Lj0g3v0079989;Name=Lj0g3v0079989.1;sequencetype=Non-coding;annotation=NoHit
20180309-Lj-allsets-LP_mean_Root_tortuosity_day009.hdf5	chr0	30950608	2.70755e-07	14	2.77864e-07	1.58383e-05	0.00270671	TRUE	30947668	30947916	-	-2940	upstream	Lj0g3v0079999	gene	Non-coding	NA	ID=Lj0g3v0079999;Name=gene.g5904.t1;sequencetype=Non-coding
20180309-Lj-allsets-LP_mean_Root_tortuosity_day009.hdf5	chr0	30950608	2.70755e-07	14	2.77864e-07	1.58383e-05	0.00270671	TRUE	30947668	30947916	-	-2940	upstream	Lj0g3v0079999.1	mRNA		NA	ID=Lj0g3v0079999.1;Parent=Lj0g3v0079999;Name=Lj0g3v0079999.1
20180309-Lj-allsets-LP_mean_Root_tortuosity_day009.hdf5	chr0	30950608	2.70755e-07	14	2.77864e-07	1.58383e-05	0.00270671	TRUE	30948015	30948275	-	-2593	upstream	Lj0g3v0080009	gene	Non-coding	NA	ID=Lj0g3v0080009;Name=gene.g5905.t1;sequencetype=Non-coding
20180309-Lj-allsets-LP_mean_Root_vertical_index_day006.hdf5	chr4	8868086	3.8958e-05	10	2.7785e-07	2.7785e-07	0.365268	FALSE	8864382	8864888	+	3704	downstream	Lj4g3v0525600	gene	Protein coding	NA	ID=Lj4g3v0525600;Name=CUFF.47560;sequencetype=Protein coding
20180309-Lj-allsets-LP_mean_Root_vertical_index_day006.hdf5	chr4	8868086	3.8958e-05	10	2.7785e-07	2.7785e-07	0.365268	FALSE	8864382	8864888	+	3704	downstream	Lj4g3v0525600.1	mRNA	Protein coding	PREDICTED: F-box/FBD/LRR-repeat protein At4g26340-like	ID=Lj4g3v0525600.1;Parent=Lj4g3v0525600;Name=Lj4g3v0525600.1;sequencetype=Protein coding;annotation=PREDICTED: F-box/FBD/LRR-repeat protein At4g26340-like [Glycine max] gi|356527370|ref|XP_003532284.1|
20180309-Lj-allsets-LP_mean_Root_vertical_index_day006.hdf5	chr4	8868086	3.8958e-05	10	2.7785e-07	2.7785e-07	0.365268	FALSE	8865037	8865749	+	3049	downstream	Lj4g3v0525610	gene	Protein coding	NA	ID=Lj4g3v0525610;Name=CUFF.47561;sequencetype=Protein coding
20180309-Lj-allsets-LP_mean_Root_vertical_index_day006.hdf5	chr4	8868086	3.8958e-05	10	2.7785e-07	2.7785e-07	0.365268	FALSE	8865037	8865749	+	3049	downstream	Lj4g3v0525610.1	mRNA	Protein coding	F-box family protein	ID=Lj4g3v0525610.1;Parent=Lj4g3v0525610;Name=Lj4g3v0525610.1;sequencetype=Protein coding;annotation=F-box family protein [Medicago truncatula] gi|357505507|ref|XP_003623042.1|
20180309-Lj-allsets-LP_mean_Root_vertical_index_day006.hdf5	chr4	8868086	3.8958e-05	10	2.7785e-07	2.7785e-07	0.365268	FALSE	8866332	8866940	-	-1754	upstream	Lj4g3v0526620	gene	Protein coding	NA	ID=Lj4g3v0526620;Name=CUFF.47562;sequencetype=Protein coding
20180309-Lj-allsets-LP_mean_Root_vertical_index_day006.hdf5	chr4	8868086	3.8958e-05	10	2.7785e-07	2.7785e-07	0.365268	FALSE	8866332	8866940	-	-1754	upstream	Lj4g3v0526620.1	mRNA	Protein coding	Coagulation factor XIII B chain partial	ID=Lj4g3v0526620.1;Parent=Lj4g3v0526620;Name=Lj4g3v0526620.1;sequencetype=Protein coding;annotation=Coagulation factor XIII B chain partial [Columba livia] gi|449268145|gb|EMC79015.1|
20180309-Lj-allsets-LP_mean_Root_vertical_index_day006.hdf5	chr4	8868086	3.8958e-05	10	2.7785e-07	2.7785e-07	0.365268	FALSE	8867582	8876618	-	-504	in gene	Lj4g3v0526630	gene	Protein coding	NA	ID=Lj4g3v0526630;Name=CUFF.47565;sequencetype=Protein coding
20180309-Lj-allsets-LP_mean_Root_vertical_index_day006.hdf5	chr4	8868086	3.8958e-05	10	2.7785e-07	2.7785e-07	0.365268	FALSE	8867582	8876618	-	-504	in feature	Lj4g3v0526630.1	mRNA	Protein coding	Sorting nexin-16	ID=Lj4g3v0526630.1;Parent=Lj4g3v0526630;Name=Lj4g3v0526630.1;sequencetype=Protein coding;annotation=Sorting nexin-16 [Medicago truncatula] gi|357475543|ref|XP_003608057.1|
20180309-Lj-allsets-LP_mean_Root_linearity_day005.hdf5	chr0	52851846	8.44793e-05	11	2.7785e-07	2.7785e-07	0.604465	FALSE	NA	NA	NA	NA	NA	NA	NA	NA	NA	NA
20180309-Lj-allsets-LP_mean_Root_linearity_day005.hdf5	chr2	7988135	6.72391e-05	17	2.7785e-07	2.7785e-07	0.604465	FALSE	7989244	7990450	+	-1109	upstream	Lj2g3v0592890	gene	Protein coding	NA	ID=Lj2g3v0592890;Name=CUFF.34765;sequencetype=Protein coding
20180309-Lj-allsets-LP_mean_Root_linearity_day005.hdf5	chr2	7988135	6.72391e-05	17	2.7785e-07	2.7785e-07	0.604465	FALSE	7989244	7990450	+	-1109	upstream	Lj2g3v0592890.1	mRNA	Protein coding	dole-3-acetic acid induced protein ARG-2 homolog	ID=Lj2g3v0592890.1;Parent=Lj2g3v0592890;Name=Lj2g3v0592890.1;sequencetype=Protein coding;annotation=indole-3-acetic acid induced protein ARG-2 homolog [Glycine max] gi|351720950|ref|NP_001238473.1|
20180309-Lj-allsets-LP_mean_Root_linearity_day005.hdf5	chr2	7988135	6.72391e-05	17	2.7785e-07	2.7785e-07	0.604465	FALSE	7981485	7983355	-	-6650	upstream	Lj2g3v0592870	gene	Protein coding	NA	ID=Lj2g3v0592870;Name=CUFF.34763;sequencetype=Protein coding
20180309-Lj-allsets-LP_mean_Root_linearity_day005.hdf5	chr2	7988135	6.72391e-05	17	2.7785e-07	2.7785e-07	0.604465	FALSE	7981485	7983355	-	-6650	upstream	Lj2g3v0592870.1	mRNA	Protein coding	PREDICTED: tetraspanin-2-like	ID=Lj2g3v0592870.1;Parent=Lj2g3v0592870;Name=Lj2g3v0592870.1;sequencetype=Protein coding;annotation=PREDICTED: tetraspanin-2-like [Cicer arietinum] gi|502138819|ref|XP_004503540.1|
20180309-Lj-allsets-LP_mean_Root_linearity_day005.hdf5	chr2	7988135	6.72391e-05	17	2.7785e-07	2.7785e-07	0.604465	FALSE	7984619	7988561	-	-3516	in gene	Lj2g3v0592880	gene	Protein coding	NA	ID=Lj2g3v0592880;Name=CUFF.34764;sequencetype=Protein coding
20180309-Lj-allsets-LP_mean_Root_linearity_day005.hdf5	chr2	7988135	6.72391e-05	17	2.7785e-07	2.7785e-07	0.604465	FALSE	7984619	7988561	-	-3516	in feature	Lj2g3v0592880.1	mRNA	Protein coding	PREDICTED: U1 small nuclear ribonucleoprotein A-like	ID=Lj2g3v0592880.1;Parent=Lj2g3v0592880;Name=Lj2g3v0592880.1;sequencetype=Protein coding;annotation=PREDICTED: U1 small nuclear ribonucleoprotein A-like [Cicer arietinum] gi|502112588|ref|XP_004494379.1|
20180309-Lj-allsets-LP_mean_Root_linearity_day005.hdf5	chr2	7988135	6.72391e-05	17	2.7785e-07	2.7785e-07	0.604465	FALSE	7992810	7993022	-	4675	downstream	Lj2g3v0592900	gene	Non-coding	NA	ID=Lj2g3v0592900;Name=CUFF.34766;sequencetype=Non-coding
20180309-Lj-allsets-LP_mean_Root_linearity_day005.hdf5	chr2	7988135	6.72391e-05	17	2.7785e-07	2.7785e-07	0.604465	FALSE	7992810	7993022	-	4675	downstream	Lj2g3v0592900.1	mRNA	Non-coding		ID=Lj2g3v0592900.1;Parent=Lj2g3v0592900;Name=Lj2g3v0592900.1;sequencetype=Non-coding;annotation=NoHit
20180309-Lj-allsets-LP_mean_Root_linearity_day005.hdf5	chr2	25353590	9.35889e-05	11	2.7785e-07	2.7785e-07	0.604465	FALSE	25349032	25353142	+	4558	downstream	Lj2g3v1600990	gene	Protein coding	NA	ID=Lj2g3v1600990;Name=CUFF.37553;sequencetype=Protein coding
20180309-Lj-allsets-LP_mean_Root_linearity_day005.hdf5	chr2	25353590	9.35889e-05	11	2.7785e-07	2.7785e-07	0.604465	FALSE	25349032	25353142	+	4558	downstream	Lj2g3v1600990.1	mRNA	Protein coding	MutL DNA mismatch repair protein	ID=Lj2g3v1600990.1;Parent=Lj2g3v1600990;Name=Lj2g3v1600990.1;sequencetype=Protein coding;annotation=MutL DNA mismatch repair protein [Medicago truncatula] gi|357484163|ref|XP_003612368.1|
20180309-Lj-allsets-LP_mean_Root_linearity_day005.hdf5	chr2	25353590	9.35889e-05	11	2.7785e-07	2.7785e-07	0.604465	FALSE	25353365	25357861	+	225	in gene	Lj2g3v1601010	gene	Protein coding	NA	ID=Lj2g3v1601010;Name=CUFF.37557;sequencetype=Protein coding
20180309-Lj-allsets-LP_mean_Root_linearity_day005.hdf5	chr2	25353590	9.35889e-05	11	2.7785e-07	2.7785e-07	0.604465	FALSE	25353365	25357861	+	225	in feature	Lj2g3v1601010.1	mRNA	Protein coding	PREDICTED: DNA mismatch repair protein MLH3-like isoform X2	ID=Lj2g3v1601010.1;Parent=Lj2g3v1601010;Name=Lj2g3v1601010.1;sequencetype=Protein coding;annotation=PREDICTED: DNA mismatch repair protein MLH3-like isoform X2 [Cicer arietinum] gi|502161762|ref|XP_004512276.1|
20180309-Lj-allsets-LP_mean_Root_linearity_day005.hdf5	chr2	25353590	9.35889e-05	11	2.7785e-07	2.7785e-07	0.604465	FALSE	25353365	25357861	+	225	in feature	Lj2g3v1601010.2	mRNA	Protein coding	PREDICTED: DNA mismatch repair protein MLH3-like isoform X2	ID=Lj2g3v1601010.2;Parent=Lj2g3v1601010;Name=Lj2g3v1601010.2;sequencetype=Protein coding;annotation=PREDICTED: DNA mismatch repair protein MLH3-like isoform X2 [Cicer arietinum] gi|502161762|ref|XP_004512276.1|
20180309-Lj-allsets-LP_mean_Root_linearity_day005.hdf5	chr2	25353590	9.35889e-05	11	2.7785e-07	2.7785e-07	0.604465	FALSE	25353365	25357861	+	225	in feature	Lj2g3v1601010.3	mRNA	Protein coding	PREDICTED: DNA mismatch repair protein MLH3-like isoform X2	ID=Lj2g3v1601010.3;Parent=Lj2g3v1601010;Name=Lj2g3v1601010.3;sequencetype=Protein coding;annotation=PREDICTED: DNA mismatch repair protein MLH3-like isoform X2 [Cicer arietinum] gi|502161762|ref|XP_004512276.1|
20180309-Lj-allsets-LP_mean_Root_linearity_day005.hdf5	chr2	25348185	9.35889e-05	11	2.7785e-07	2.7785e-07	0.604465	FALSE	25349032	25353142	+	-847	upstream	Lj2g3v1600990	gene	Protein coding	NA	ID=Lj2g3v1600990;Name=CUFF.37553;sequencetype=Protein coding
20180309-Lj-allsets-LP_mean_Root_linearity_day005.hdf5	chr2	25348185	9.35889e-05	11	2.7785e-07	2.7785e-07	0.604465	FALSE	25349032	25353142	+	-847	upstream	Lj2g3v1600990.1	mRNA	Protein coding	MutL DNA mismatch repair protein	ID=Lj2g3v1600990.1;Parent=Lj2g3v1600990;Name=Lj2g3v1600990.1;sequencetype=Protein coding;annotation=MutL DNA mismatch repair protein [Medicago truncatula] gi|357484163|ref|XP_003612368.1|
20180309-Lj-allsets-LP_mean_Root_linearity_day005.hdf5	chr2	25348185	9.35889e-05	11	2.7785e-07	2.7785e-07	0.604465	FALSE	25342136	25344601	-	-6049	upstream	Lj2g3v1600980	gene	Protein coding	NA	ID=Lj2g3v1600980;Name=CUFF.37559;sequencetype=Protein coding
20180309-Lj-allsets-LP_mean_Root_linearity_day005.hdf5	chr2	25348185	9.35889e-05	11	2.7785e-07	2.7785e-07	0.604465	FALSE	25342136	25344601	-	-6049	upstream	Lj2g3v1600980.1	mRNA	Protein coding	PREDICTED: transcriptional regulator ATRX homolog isoform X1	ID=Lj2g3v1600980.1;Parent=Lj2g3v1600980;Name=Lj2g3v1600980.1;sequencetype=Protein coding;annotation=PREDICTED: transcriptional regulator ATRX homolog isoform X1 [Cicer arietinum] gi|502153735|ref|XP_004509445.1|
20180309-Lj-allsets-LP_mean_Root_linearity_day005.hdf5	chr2	25347319	9.35889e-05	11	2.7785e-07	2.7785e-07	0.604465	FALSE	25349032	25353142	+	-1713	upstream	Lj2g3v1600990	gene	Protein coding	NA	ID=Lj2g3v1600990;Name=CUFF.37553;sequencetype=Protein coding
20180309-Lj-allsets-LP_mean_Root_linearity_day005.hdf5	chr2	25347319	9.35889e-05	11	2.7785e-07	2.7785e-07	0.604465	FALSE	25349032	25353142	+	-1713	upstream	Lj2g3v1600990.1	mRNA	Protein coding	MutL DNA mismatch repair protein	ID=Lj2g3v1600990.1;Parent=Lj2g3v1600990;Name=Lj2g3v1600990.1;sequencetype=Protein coding;annotation=MutL DNA mismatch repair protein [Medicago truncatula] gi|357484163|ref|XP_003612368.1|
20180309-Lj-allsets-LP_mean_Root_linearity_day005.hdf5	chr2	25347319	9.35889e-05	11	2.7785e-07	2.7785e-07	0.604465	FALSE	25342136	25344601	-	-5183	upstream	Lj2g3v1600980	gene	Protein coding	NA	ID=Lj2g3v1600980;Name=CUFF.37559;sequencetype=Protein coding
20180309-Lj-allsets-LP_mean_Root_linearity_day005.hdf5	chr2	25347319	9.35889e-05	11	2.7785e-07	2.7785e-07	0.604465	FALSE	25342136	25344601	-	-5183	upstream	Lj2g3v1600980.1	mRNA	Protein coding	PREDICTED: transcriptional regulator ATRX homolog isoform X1	ID=Lj2g3v1600980.1;Parent=Lj2g3v1600980;Name=Lj2g3v1600980.1;sequencetype=Protein coding;annotation=PREDICTED: transcriptional regulator ATRX homolog isoform X1 [Cicer arietinum] gi|502153735|ref|XP_004509445.1|
20180309-Lj-allsets-LP_mean_Root_linearity_day005.hdf5	chr2	7982969	9.82171e-05	16	2.7785e-07	2.7785e-07	0.604465	FALSE	7977061	7980918	+	5908	downstream	Lj2g3v0592860	gene	Protein coding	NA	ID=Lj2g3v0592860;Name=CUFF.34767;sequencetype=Protein coding
20180309-Lj-allsets-LP_mean_Root_linearity_day005.hdf5	chr2	7982969	9.82171e-05	16	2.7785e-07	2.7785e-07	0.604465	FALSE	7977061	7980918	+	5908	downstream	Lj2g3v0592860.1	mRNA	Protein coding	S-adenosyl-L-methionine-dependent methyltransferases superfamily protein	ID=Lj2g3v0592860.1;Parent=Lj2g3v0592860;Name=Lj2g3v0592860.1;sequencetype=Protein coding;annotation=S-adenosyl-L-methionine-dependent methyltransferases superfamily protein [Theobroma cacao] gi|508783227|gb|EOY30483.1|
20180309-Lj-allsets-LP_mean_Root_linearity_day005.hdf5	chr2	7982969	9.82171e-05	16	2.7785e-07	2.7785e-07	0.604465	FALSE	7979523	7980918	+	3446	downstream	Lj2g3v0592860.4	mRNA	Protein coding	S-adenosyl-L-methionine-dependent methyltransferases superfamily protein	ID=Lj2g3v0592860.4;Parent=Lj2g3v0592860;Name=Lj2g3v0592860.4;sequencetype=Protein coding;annotation=S-adenosyl-L-methionine-dependent methyltransferases superfamily protein [Theobroma cacao] gi|508783227|gb|EOY30483.1|
20180309-Lj-allsets-LP_mean_Root_linearity_day005.hdf5	chr2	7982969	9.82171e-05	16	2.7785e-07	2.7785e-07	0.604465	FALSE	7977061	7980918	+	5908	downstream	Lj2g3v0592860.2	mRNA	Non-coding		ID=Lj2g3v0592860.2;Parent=Lj2g3v0592860;Name=Lj2g3v0592860.2;sequencetype=Non-coding;annotation=NoHit
20180309-Lj-allsets-LP_mean_Root_linearity_day005.hdf5	chr2	7982969	9.82171e-05	16	2.7785e-07	2.7785e-07	0.604465	FALSE	7977061	7980918	+	5908	downstream	Lj2g3v0592860.3	mRNA	Non-coding		ID=Lj2g3v0592860.3;Parent=Lj2g3v0592860;Name=Lj2g3v0592860.3;sequencetype=Non-coding;annotation=NoHit
20180309-Lj-allsets-LP_mean_Root_linearity_day005.hdf5	chr2	7982969	9.82171e-05	16	2.7785e-07	2.7785e-07	0.604465	FALSE	7978497	7979971	+	4472	downstream	Lj2g3v0592850	gene	Non-coding	NA	ID=Lj2g3v0592850;Name=CUFF.34768;sequencetype=Non-coding
20180309-Lj-allsets-LP_mean_Root_linearity_day005.hdf5	chr2	7982969	9.82171e-05	16	2.7785e-07	2.7785e-07	0.604465	FALSE	7978497	7979971	+	4472	downstream	Lj2g3v0592850.1	mRNA	Non-coding		ID=Lj2g3v0592850.1;Parent=Lj2g3v0592850;Name=Lj2g3v0592850.1;sequencetype=Non-coding;annotation=NoHit
20180309-Lj-allsets-LP_mean_Root_linearity_day005.hdf5	chr2	7982969	9.82171e-05	16	2.7785e-07	2.7785e-07	0.604465	FALSE	7981485	7983355	-	-1484	in gene	Lj2g3v0592870	gene	Protein coding	NA	ID=Lj2g3v0592870;Name=CUFF.34763;sequencetype=Protein coding
20180309-Lj-allsets-LP_mean_Root_linearity_day005.hdf5	chr2	7982969	9.82171e-05	16	2.7785e-07	2.7785e-07	0.604465	FALSE	7981485	7983355	-	-1484	in feature	Lj2g3v0592870.1	mRNA	Protein coding	PREDICTED: tetraspanin-2-like	ID=Lj2g3v0592870.1;Parent=Lj2g3v0592870;Name=Lj2g3v0592870.1;sequencetype=Protein coding;annotation=PREDICTED: tetraspanin-2-like [Cicer arietinum] gi|502138819|ref|XP_004503540.1|
20180309-Lj-allsets-LP_mean_Root_linearity_day005.hdf5	chr2	7982969	9.82171e-05	16	2.7785e-07	2.7785e-07	0.604465	FALSE	7984619	7988561	-	1650	downstream	Lj2g3v0592880	gene	Protein coding	NA	ID=Lj2g3v0592880;Name=CUFF.34764;sequencetype=Protein coding
20180309-Lj-allsets-LP_mean_Root_linearity_day005.hdf5	chr2	7982969	9.82171e-05	16	2.7785e-07	2.7785e-07	0.604465	FALSE	7984619	7988561	-	1650	downstream	Lj2g3v0592880.1	mRNA	Protein coding	PREDICTED: U1 small nuclear ribonucleoprotein A-like	ID=Lj2g3v0592880.1;Parent=Lj2g3v0592880;Name=Lj2g3v0592880.1;sequencetype=Protein coding;annotation=PREDICTED: U1 small nuclear ribonucleoprotein A-like [Cicer arietinum] gi|502112588|ref|XP_004494379.1|
20180309-Lj-allsets-LP_mean_Root_tortuosity_day009.hdf5	chr0	30950608	2.70755e-07	14	2.77864e-07	1.58383e-05	0.00270671	TRUE	30948015	30948275	-	-2593	upstream	Lj0g3v0080009.1	mRNA	Non-coding		ID=Lj0g3v0080009.1;Parent=Lj0g3v0080009;Name=Lj0g3v0080009.1;sequencetype=Non-coding;annotation=NoHit
20180309-Lj-allsets-LP_median_Root_width_20_avg.hdf5	chr0	21551385	2.8586e-07	10	2.7785e-07	3.3342e-06	0.0128603	TRUE	21556363	21557239	+	-4978	upstream	Lj0g3v0063479	gene	Non-coding	NA	ID=Lj0g3v0063479;Name=CUFF.2882;sequencetype=Non-coding
20180309-Lj-allsets-LP_median_Root_width_20_avg.hdf5	chr0	21551385	2.8586e-07	10	2.7785e-07	3.3342e-06	0.0128603	TRUE	21556363	21557239	+	-4978	upstream	Lj0g3v0063479.1	mRNA	Non-coding		ID=Lj0g3v0063479.1;Parent=Lj0g3v0063479;Name=Lj0g3v0063479.1;sequencetype=Non-coding;annotation=NoHit
20180309-Lj-allsets-LP_median_Root_width_20_avg.hdf5	chr0	21551385	2.8586e-07	10	2.7785e-07	3.3342e-06	0.0128603	TRUE	21550422	21555728	-	-963	in gene	Lj0g3v0063469	gene	Protein coding	NA	ID=Lj0g3v0063469;Name=CUFF.2885;sequencetype=Protein coding
20180309-Lj-allsets-LP_median_Root_width_20_avg.hdf5	chr0	21551385	2.8586e-07	10	2.7785e-07	3.3342e-06	0.0128603	TRUE	21550422	21555728	-	-963	in feature	Lj0g3v0063469.1	mRNA	Protein coding	Uncharacterized protein TCM_015048	ID=Lj0g3v0063469.1;Parent=Lj0g3v0063469;Name=Lj0g3v0063469.1;sequencetype=Protein coding;annotation=Uncharacterized protein TCM_015048 [Theobroma cacao] gi|508775784|gb|EOY23040.1|
20180309-Lj-allsets-LP_median_Root_width_20_avg.hdf5	chr0	21551385	2.8586e-07	10	2.7785e-07	3.3342e-06	0.0128603	TRUE	21551480	21556086	-	95	downstream	Lj0g3v0063469.2	mRNA	Protein coding	Uncharacterized protein TCM_015048	ID=Lj0g3v0063469.2;Parent=Lj0g3v0063469;Name=Lj0g3v0063469.2;sequencetype=Protein coding;annotation=Uncharacterized protein TCM_015048 [Theobroma cacao] gi|508775784|gb|EOY23040.1|
20180309-Lj-allsets-LP_median_Root_width_20_avg.hdf5	chr0	21551385	2.8586e-07	10	2.7785e-07	3.3342e-06	0.0128603	TRUE	21551480	21555728	-	95	downstream	Lj0g3v0063469.3	mRNA	Protein coding	Uncharacterized protein TCM_015048	ID=Lj0g3v0063469.3;Parent=Lj0g3v0063469;Name=Lj0g3v0063469.3;sequencetype=Protein coding;annotation=Uncharacterized protein TCM_015048 [Theobroma cacao] gi|508775784|gb|EOY23040.1|
20180309-Lj-allsets-LP_median_Root_width_20_avg.hdf5	chr0	21556038	2.8586e-07	10	2.7785e-07	3.3342e-06	0.0128603	TRUE	21556363	21557239	+	-325	upstream	Lj0g3v0063479	gene	Non-coding	NA	ID=Lj0g3v0063479;Name=CUFF.2882;sequencetype=Non-coding
20180309-Lj-allsets-LP_mean_Root_linearity_day005.hdf5	chr3	27366370	5.89011e-05	22	2.7785e-07	2.7785e-07	0.604465	FALSE	27368460	27369289	+	-2090	upstream	Lj3g3v2210430	gene	repeat	NA	ID=Lj3g3v2210430;Name=CUFF.43672;sequencetype=repeat
20180309-Lj-allsets-LP_mean_Root_linearity_day005.hdf5	chr3	27366370	5.89011e-05	22	2.7785e-07	2.7785e-07	0.604465	FALSE	27368460	27369289	+	-2090	upstream	Lj3g3v2210430.1	mRNA	repeat		ID=Lj3g3v2210430.1;Parent=Lj3g3v2210430;Name=Lj3g3v2210430.1;sequencetype=repeat;annotation=NoHit
20180309-Lj-allsets-LP_mean_Root_linearity_day005.hdf5	chr3	27366370	5.89011e-05	22	2.7785e-07	2.7785e-07	0.604465	FALSE	27365560	27367963	-	-810	in gene	Lj3g3v2210420	gene	Protein coding	NA	ID=Lj3g3v2210420;Name=gene.g48645.t1;sequencetype=Protein coding
20180309-Lj-allsets-LP_mean_Root_linearity_day005.hdf5	chr3	27366370	5.89011e-05	22	2.7785e-07	2.7785e-07	0.604465	FALSE	27365560	27367963	-	-810	in feature	Lj3g3v2210420.1	mRNA		NA	ID=Lj3g3v2210420.1;Parent=Lj3g3v2210420;Name=Lj3g3v2210420.1
20180309-Lj-allsets-LP_mean_Root_linearity_day005.hdf5	chr3	25327059	6.54045e-05	15	2.7785e-07	2.7785e-07	0.604465	FALSE	25320341	25324308	+	6718	downstream	Lj3g3v1959030	gene	Non-coding	NA	ID=Lj3g3v1959030;Name=CUFF.43443;sequencetype=Non-coding
20180309-Lj-allsets-LP_mean_Root_linearity_day005.hdf5	chr3	25327059	6.54045e-05	15	2.7785e-07	2.7785e-07	0.604465	FALSE	25320341	25324308	+	6718	downstream	Lj3g3v1959030.1	mRNA	Non-coding		ID=Lj3g3v1959030.1;Parent=Lj3g3v1959030;Name=Lj3g3v1959030.1;sequencetype=Non-coding;annotation=NoHit
20180309-Lj-allsets-LP_mean_Root_linearity_day005.hdf5	chr3	25327059	6.54045e-05	15	2.7785e-07	2.7785e-07	0.604465	FALSE	25320341	25322728	-	-6718	upstream	Lj3g3v1959040	gene	Protein coding	NA	ID=Lj3g3v1959040;Name=CUFF.43444;sequencetype=Protein coding
20180309-Lj-allsets-LP_mean_Root_linearity_day005.hdf5	chr3	25327059	6.54045e-05	15	2.7785e-07	2.7785e-07	0.604465	FALSE	25320341	25322728	-	-6718	upstream	Lj3g3v1959040.1	mRNA	Protein coding	PREDICTED: benzyl alcohol O-benzoyltransferase-like	ID=Lj3g3v1959040.1;Parent=Lj3g3v1959040;Name=Lj3g3v1959040.1;sequencetype=Protein coding;annotation=PREDICTED: benzyl alcohol O-benzoyltransferase-like [Glycine max] gi|356500043|ref|XP_003518844.1|
20180309-Lj-allsets-LP_mean_Root_linearity_day005.hdf5	chr3	25327059	6.54045e-05	15	2.7785e-07	2.7785e-07	0.604465	FALSE	25324367	25324803	-	-2692	upstream	Lj3g3v1959050	gene	Non-coding	NA	ID=Lj3g3v1959050;Name=CUFF.43445;sequencetype=Non-coding
20180309-Lj-allsets-LP_mean_Root_linearity_day005.hdf5	chr3	25327059	6.54045e-05	15	2.7785e-07	2.7785e-07	0.604465	FALSE	25324367	25324803	-	-2692	upstream	Lj3g3v1959050.1	mRNA	Non-coding		ID=Lj3g3v1959050.1;Parent=Lj3g3v1959050;Name=Lj3g3v1959050.1;sequencetype=Non-coding;annotation=NoHit
20180309-Lj-allsets-LP_mean_Root_linearity_avg.hdf5	chr0	154565220	9.18919e-05	15	2.7785e-07	2.7785e-07	0.933981	FALSE	154556697	154565042	+	8523	downstream	Lj0g3v0297339	gene	Non-coding	NA	ID=Lj0g3v0297339;Name=CUFF.19946;sequencetype=Non-coding
20180309-Lj-allsets-LP_mean_Root_linearity_avg.hdf5	chr0	154565220	9.18919e-05	15	2.7785e-07	2.7785e-07	0.933981	FALSE	154556697	154565042	+	8523	downstream	Lj0g3v0297339.1	mRNA	Non-coding		ID=Lj0g3v0297339.1;Parent=Lj0g3v0297339;Name=Lj0g3v0297339.1;sequencetype=Non-coding;annotation=NoHit
20180309-Lj-allsets-LP_mean_Root_linearity_avg.hdf5	chr0	154565220	9.18919e-05	15	2.7785e-07	2.7785e-07	0.933981	FALSE	154556697	154565042	+	8523	downstream	Lj0g3v0297339.2	mRNA	Non-coding		ID=Lj0g3v0297339.2;Parent=Lj0g3v0297339;Name=Lj0g3v0297339.2;sequencetype=Non-coding;annotation=NoHit
20180309-Lj-allsets-LP_mean_Root_linearity_avg.hdf5	chr0	154565220	9.18919e-05	15	2.7785e-07	2.7785e-07	0.933981	FALSE	154568660	154569918	+	-3440	upstream	Lj0g3v0297369	gene	Non-coding	NA	ID=Lj0g3v0297369;Name=CUFF.19944;sequencetype=Non-coding
20180309-Lj-allsets-LP_mean_Root_linearity_avg.hdf5	chr0	154565220	9.18919e-05	15	2.7785e-07	2.7785e-07	0.933981	FALSE	154568660	154569918	+	-3440	upstream	Lj0g3v0297369.1	mRNA	Non-coding		ID=Lj0g3v0297369.1;Parent=Lj0g3v0297369;Name=Lj0g3v0297369.1;sequencetype=Non-coding;annotation=NoHit
20180309-Lj-allsets-LP_mean_Root_linearity_avg.hdf5	chr0	154565220	9.18919e-05	15	2.7785e-07	2.7785e-07	0.933981	FALSE	154565781	154566139	-	561	downstream	Lj0g3v0297349	gene	Non-coding	NA	ID=Lj0g3v0297349;Name=CUFF.19942;sequencetype=Non-coding
20180309-Lj-allsets-LP_mean_Root_linearity_avg.hdf5	chr0	154565220	9.18919e-05	15	2.7785e-07	2.7785e-07	0.933981	FALSE	154565781	154566139	-	561	downstream	Lj0g3v0297349.1	mRNA	Non-coding		ID=Lj0g3v0297349.1;Parent=Lj0g3v0297349;Name=Lj0g3v0297349.1;sequencetype=Non-coding;annotation=NoHit
20180309-Lj-allsets-LP_mean_Root_linearity_avg.hdf5	chr0	154565220	9.18919e-05	15	2.7785e-07	2.7785e-07	0.933981	FALSE	154566238	154567198	-	1018	downstream	Lj0g3v0297359	gene	Non-coding	NA	ID=Lj0g3v0297359;Name=CUFF.19943;sequencetype=Non-coding
20180309-Lj-allsets-LP_mean_Root_linearity_avg.hdf5	chr0	154565220	9.18919e-05	15	2.7785e-07	2.7785e-07	0.933981	FALSE	154566238	154567198	-	1018	downstream	Lj0g3v0297359.1	mRNA	Non-coding		ID=Lj0g3v0297359.1;Parent=Lj0g3v0297359;Name=Lj0g3v0297359.1;sequencetype=Non-coding;annotation=NoHit
20180309-Lj-allsets-LP_median_Root_width_20_avg.hdf5	chr0	21556038	2.8586e-07	10	2.7785e-07	3.3342e-06	0.0128603	TRUE	21556363	21557239	+	-325	upstream	Lj0g3v0063479.1	mRNA	Non-coding		ID=Lj0g3v0063479.1;Parent=Lj0g3v0063479;Name=Lj0g3v0063479.1;sequencetype=Non-coding;annotation=NoHit
20180309-Lj-allsets-LP_median_Root_width_20_avg.hdf5	chr0	21556038	2.8586e-07	10	2.7785e-07	3.3342e-06	0.0128603	TRUE	21550422	21555728	-	-5616	upstream	Lj0g3v0063469	gene	Protein coding	NA	ID=Lj0g3v0063469;Name=CUFF.2885;sequencetype=Protein coding
20180309-Lj-allsets-LP_median_Root_width_20_avg.hdf5	chr0	21556038	2.8586e-07	10	2.7785e-07	3.3342e-06	0.0128603	TRUE	21550422	21555728	-	-5616	upstream	Lj0g3v0063469.1	mRNA	Protein coding	Uncharacterized protein TCM_015048	ID=Lj0g3v0063469.1;Parent=Lj0g3v0063469;Name=Lj0g3v0063469.1;sequencetype=Protein coding;annotation=Uncharacterized protein TCM_015048 [Theobroma cacao] gi|508775784|gb|EOY23040.1|
20180309-Lj-allsets-LP_median_Root_width_20_avg.hdf5	chr0	21556038	2.8586e-07	10	2.7785e-07	3.3342e-06	0.0128603	TRUE	21551480	21556086	-	-4558	in feature	Lj0g3v0063469.2	mRNA	Protein coding	Uncharacterized protein TCM_015048	ID=Lj0g3v0063469.2;Parent=Lj0g3v0063469;Name=Lj0g3v0063469.2;sequencetype=Protein coding;annotation=Uncharacterized protein TCM_015048 [Theobroma cacao] gi|508775784|gb|EOY23040.1|
20180309-Lj-allsets-LP_median_Root_width_20_avg.hdf5	chr0	21556038	2.8586e-07	10	2.7785e-07	3.3342e-06	0.0128603	TRUE	21551480	21555728	-	-4558	upstream	Lj0g3v0063469.3	mRNA	Protein coding	Uncharacterized protein TCM_015048	ID=Lj0g3v0063469.3;Parent=Lj0g3v0063469;Name=Lj0g3v0063469.3;sequencetype=Protein coding;annotation=Uncharacterized protein TCM_015048 [Theobroma cacao] gi|508775784|gb|EOY23040.1|
20180309-Lj-allsets-LP_mean_Root_tortuosity_day002.hdf5	chr0	30346668	2.95456e-07	11	2.7785e-07	2.7785e-07	0.0121532	TRUE	30342218	30344880	+	4450	downstream	Lj0g3v0078729	gene	Protein coding	NA	ID=Lj0g3v0078729;Name=CUFF.4022;sequencetype=Protein coding
20180309-Lj-allsets-LP_mean_Root_tortuosity_day002.hdf5	chr0	30346668	2.95456e-07	11	2.7785e-07	2.7785e-07	0.0121532	TRUE	30342218	30344880	+	4450	downstream	Lj0g3v0078729.1	mRNA	Protein coding	PREDICTED: glycine-rich RNA-binding protein 4 mitochondrial-like isoform X1	ID=Lj0g3v0078729.1;Parent=Lj0g3v0078729;Name=Lj0g3v0078729.1;sequencetype=Protein coding;annotation=PREDICTED: glycine-rich RNA-binding protein 4 mitochondrial-like isoform X1 [Cicer arietinum] gi|502081982|ref|XP_004487030.1|
20180309-Lj-allsets-LP_mean_Root_tortuosity_day002.hdf5	chr0	30346668	2.95456e-07	11	2.7785e-07	2.7785e-07	0.0121532	TRUE	30346662	30347328	+	6	in gene	Lj0g3v0078749	gene	Protein coding	NA	ID=Lj0g3v0078749;Name=CUFF.4025;sequencetype=Protein coding
20180309-Lj-allsets-LP_mean_Root_tortuosity_day002.hdf5	chr0	30346668	2.95456e-07	11	2.7785e-07	2.7785e-07	0.0121532	TRUE	30346662	30347328	+	6	in feature	Lj0g3v0078749.1	mRNA	Protein coding	conserved+hypothetical+protein	ID=Lj0g3v0078749.1;Parent=Lj0g3v0078749;Name=Lj0g3v0078749.1;sequencetype=Protein coding;annotation=conserved+hypothetical+protein [Oryza brachyantha] gi|354805158|gb|AER41578.1|
20180309-Lj-allsets-LP_mean_Root_tortuosity_day002.hdf5	chr0	30346668	2.95456e-07	11	2.7785e-07	2.7785e-07	0.0121532	TRUE	30348036	30348758	+	-1368	upstream	Lj0g3v0078769	gene	repeat	NA	ID=Lj0g3v0078769;Name=CUFF.4023;sequencetype=repeat
20180309-Lj-allsets-LP_mean_Root_tortuosity_day002.hdf5	chr0	30346668	2.95456e-07	11	2.7785e-07	2.7785e-07	0.0121532	TRUE	30348036	30348758	+	-1368	upstream	Lj0g3v0078769.1	mRNA	repeat		ID=Lj0g3v0078769.1;Parent=Lj0g3v0078769;Name=Lj0g3v0078769.1;sequencetype=repeat;annotation=NoHit
20180309-Lj-allsets-LP_mean_Root_tortuosity_day002.hdf5	chr0	30346668	2.95456e-07	11	2.7785e-07	2.7785e-07	0.0121532	TRUE	30346278	30346599	-	-390	upstream	Lj0g3v0078739	gene	Non-coding	NA	ID=Lj0g3v0078739;Name=CUFF.4021;sequencetype=Non-coding
20180309-Lj-allsets-LP_mean_Root_tortuosity_day002.hdf5	chr0	30346668	2.95456e-07	11	2.7785e-07	2.7785e-07	0.0121532	TRUE	30346278	30346599	-	-390	upstream	Lj0g3v0078739.1	mRNA	Non-coding		ID=Lj0g3v0078739.1;Parent=Lj0g3v0078739;Name=Lj0g3v0078739.1;sequencetype=Non-coding;annotation=NoHit
20180309-Lj-allsets-LP_mean_Root_tortuosity_day002.hdf5	chr0	30346668	2.95456e-07	11	2.7785e-07	2.7785e-07	0.0121532	TRUE	30347494	30347940	-	826	downstream	Lj0g3v0078759	gene	Protein coding	NA	ID=Lj0g3v0078759;Name=CUFF.4026;sequencetype=Protein coding
20180309-Lj-allsets-LP_mean_Root_tortuosity_day002.hdf5	chr0	30346668	2.95456e-07	11	2.7785e-07	2.7785e-07	0.0121532	TRUE	30347494	30347940	-	826	downstream	Lj0g3v0078759.1	mRNA	Protein coding	RecName: Full=Histone	ID=Lj0g3v0078759.1;Parent=Lj0g3v0078759;Name=Lj0g3v0078759.1;sequencetype=Protein coding;annotation=RecName: Full=Histone H2A_x0001_gi|7649159|gb|AAF65769.1|AF242311_1 histone H2A [Euphorbia esula] gi|62286683|sp|Q9M531.1|H2A_EUPES
20180309-Lj-allsets-LP_mean_Average_root_width_day000.hdf5	chr0	96015739	3.02073e-07	11	2.7785e-07	0.000148094	0.000314214	TRUE	NA	NA	NA	NA	NA	NA	NA	NA	NA	NA
20180309-Lj-allsets-LP_median_Root_tortuosity_day009.hdf5	chr0	71961890	3.07109e-07	23	2.77864e-07	1.38932e-06	0.0138156	TRUE	71954345	71966473	+	7545	in gene	Lj0g3v0153869	gene	Protein coding	NA	ID=Lj0g3v0153869;Name=CUFF.9551;sequencetype=Protein coding
20180309-Lj-allsets-LP_median_Root_tortuosity_day009.hdf5	chr0	71961890	3.07109e-07	23	2.77864e-07	1.38932e-06	0.0138156	TRUE	71954345	71966473	+	7545	in feature	Lj0g3v0153869.1	mRNA	Protein coding	Glycosyl transferase family 1 protein isoform 1	ID=Lj0g3v0153869.1;Parent=Lj0g3v0153869;Name=Lj0g3v0153869.1;sequencetype=Protein coding;annotation=Glycosyl transferase family 1 protein isoform 1 [Theobroma cacao] gi|508703928|gb|EOX95824.1|
20180309-Lj-allsets-LP_median_Root_horizontal_index_day003.hdf5	chr5	11250047	3.14209e-07	17	2.77877e-07	5.30744e-05	0.00134154	TRUE	11243518	11247941	+	6529	downstream	Lj5g3v0769560	gene	Protein coding	NA	ID=Lj5g3v0769560;Name=CUFF.53932;sequencetype=Protein coding
20180309-Lj-allsets-LP_median_Root_horizontal_index_day003.hdf5	chr5	11250047	3.14209e-07	17	2.77877e-07	5.30744e-05	0.00134154	TRUE	11243518	11247941	+	6529	downstream	Lj5g3v0769560.1	mRNA	Protein coding	PREDICTED: cell division protein ftsZ homolog 2-1 chloroplastic-like	ID=Lj5g3v0769560.1;Parent=Lj5g3v0769560;Name=Lj5g3v0769560.1;sequencetype=Protein coding;annotation=PREDICTED: cell division protein ftsZ homolog 2-1 chloroplastic-like [Glycine max] gi|356537097|ref|XP_003537067.1|
20180309-Lj-allsets-LP_median_Root_horizontal_index_day003.hdf5	chr5	11250047	3.14209e-07	17	2.77877e-07	5.30744e-05	0.00134154	TRUE	11244515	11247941	+	5532	downstream	Lj5g3v0769560.2	mRNA	Protein coding	PREDICTED: cell division protein ftsZ homolog 2-1 chloroplastic-like	ID=Lj5g3v0769560.2;Parent=Lj5g3v0769560;Name=Lj5g3v0769560.2;sequencetype=Protein coding;annotation=PREDICTED: cell division protein ftsZ homolog 2-1 chloroplastic-like [Glycine max] gi|356537097|ref|XP_003537067.1|
20180309-Lj-allsets-LP_median_Root_horizontal_index_day003.hdf5	chr5	11250047	3.14209e-07	17	2.77877e-07	5.30744e-05	0.00134154	TRUE	11248048	11249092	+	1999	downstream	Lj5g3v0769570	gene	Non-coding	NA	ID=Lj5g3v0769570;Name=CUFF.53933;sequencetype=Non-coding
20180309-Lj-allsets-LP_median_Root_horizontal_index_day003.hdf5	chr5	11250047	3.14209e-07	17	2.77877e-07	5.30744e-05	0.00134154	TRUE	11248048	11249092	+	1999	downstream	Lj5g3v0769570.1	mRNA	Non-coding		ID=Lj5g3v0769570.1;Parent=Lj5g3v0769570;Name=Lj5g3v0769570.1;sequencetype=Non-coding;annotation=NoHit
20180309-Lj-allsets-LP_median_Root_horizontal_index_day003.hdf5	chr5	11250047	3.14209e-07	17	2.77877e-07	5.30744e-05	0.00134154	TRUE	11250728	11252976	-	681	downstream	Lj5g3v0769580	gene	Protein coding	NA	ID=Lj5g3v0769580;Name=CUFF.53934;sequencetype=Protein coding
20180309-Lj-allsets-LP_median_Root_horizontal_index_day003.hdf5	chr5	11250047	3.14209e-07	17	2.77877e-07	5.30744e-05	0.00134154	TRUE	11250728	11252976	-	681	downstream	Lj5g3v0769580.1	mRNA	Protein coding		ID=Lj5g3v0769580.1;Parent=Lj5g3v0769580;Name=Lj5g3v0769580.1;sequencetype=Protein coding;annotation=NoHit
20180309-Lj-allsets-LP_median_Root_horizontal_index_day003.hdf5	chr5	11250047	3.14209e-07	17	2.77877e-07	5.30744e-05	0.00134154	TRUE	11254514	11257369	-	4467	downstream	Lj5g3v0770590	gene	Protein coding	NA	ID=Lj5g3v0770590;Name=CUFF.53966;sequencetype=Protein coding
20180309-Lj-allsets-LP_median_Root_horizontal_index_day003.hdf5	chr5	11250047	3.14209e-07	17	2.77877e-07	5.30744e-05	0.00134154	TRUE	11254514	11257369	-	4467	downstream	Lj5g3v0770590.1	mRNA	Protein coding	PREDICTED: dentin sialophosphoprotein-like isoform X1	ID=Lj5g3v0770590.1;Parent=Lj5g3v0770590;Name=Lj5g3v0770590.1;sequencetype=Protein coding;annotation=PREDICTED: dentin sialophosphoprotein-like isoform X1 [Cicer arietinum] gi|502142081|ref|XP_004504783.1|
20180309-Lj-allsets-LP_median_Root_horizontal_index_day003.hdf5	chr5	11250047	3.14209e-07	17	2.77877e-07	5.30744e-05	0.00134154	TRUE	11256104	11257369	-	6057	downstream	Lj5g3v0770590.2	mRNA	Protein coding	PREDICTED: dentin sialophosphoprotein-like isoform X1	ID=Lj5g3v0770590.2;Parent=Lj5g3v0770590;Name=Lj5g3v0770590.2;sequencetype=Protein coding;annotation=PREDICTED: dentin sialophosphoprotein-like isoform X1 [Cicer arietinum] gi|502142081|ref|XP_004504783.1|
20180309-Lj-allsets-LP_median_Root_direction_index_day009.hdf5	chr0	71960716	3.15115e-07	21	2.77864e-07	2.77864e-07	0.018311	TRUE	71954345	71966473	+	6371	in gene	Lj0g3v0153869	gene	Protein coding	NA	ID=Lj0g3v0153869;Name=CUFF.9551;sequencetype=Protein coding
20180309-Lj-allsets-LP_median_Root_direction_index_day009.hdf5	chr0	71960716	3.15115e-07	21	2.77864e-07	2.77864e-07	0.018311	TRUE	71954345	71966473	+	6371	in feature	Lj0g3v0153869.1	mRNA	Protein coding	Glycosyl transferase family 1 protein isoform 1	ID=Lj0g3v0153869.1;Parent=Lj0g3v0153869;Name=Lj0g3v0153869.1;sequencetype=Protein coding;annotation=Glycosyl transferase family 1 protein isoform 1 [Theobroma cacao] gi|508703928|gb|EOX95824.1|
20180309-Lj-allsets-LP_median_Root_direction_index_day009.hdf5	chr0	71964079	3.15115e-07	21	2.77864e-07	2.77864e-07	0.018311	TRUE	71954345	71966473	+	9734	in gene	Lj0g3v0153869	gene	Protein coding	NA	ID=Lj0g3v0153869;Name=CUFF.9551;sequencetype=Protein coding
20180309-Lj-allsets-LP_median_Root_direction_index_day009.hdf5	chr0	71964079	3.15115e-07	21	2.77864e-07	2.77864e-07	0.018311	TRUE	71954345	71966473	+	9734	in feature	Lj0g3v0153869.1	mRNA	Protein coding	Glycosyl transferase family 1 protein isoform 1	ID=Lj0g3v0153869.1;Parent=Lj0g3v0153869;Name=Lj0g3v0153869.1;sequencetype=Protein coding;annotation=Glycosyl transferase family 1 protein isoform 1 [Theobroma cacao] gi|508703928|gb|EOX95824.1|
20180309-Lj-allsets-LP_median_Root_direction_index_day009.hdf5	chr0	71961324	3.15115e-07	21	2.77864e-07	2.77864e-07	0.018311	TRUE	71954345	71966473	+	6979	in gene	Lj0g3v0153869	gene	Protein coding	NA	ID=Lj0g3v0153869;Name=CUFF.9551;sequencetype=Protein coding
20180309-Lj-allsets-LP_median_Root_direction_index_day009.hdf5	chr0	71961324	3.15115e-07	21	2.77864e-07	2.77864e-07	0.018311	TRUE	71954345	71966473	+	6979	in feature	Lj0g3v0153869.1	mRNA	Protein coding	Glycosyl transferase family 1 protein isoform 1	ID=Lj0g3v0153869.1;Parent=Lj0g3v0153869;Name=Lj0g3v0153869.1;sequencetype=Protein coding;annotation=Glycosyl transferase family 1 protein isoform 1 [Theobroma cacao] gi|508703928|gb|EOX95824.1|
20180309-Lj-allsets-LP_mean_Root_width_40_day001.hdf5	chr0	21551385	3.35505e-07	10	2.7785e-07	7.22411e-06	0.00979766	TRUE	21556363	21557239	+	-4978	upstream	Lj0g3v0063479	gene	Non-coding	NA	ID=Lj0g3v0063479;Name=CUFF.2882;sequencetype=Non-coding
20180309-Lj-allsets-LP_mean_Root_width_40_day001.hdf5	chr0	21551385	3.35505e-07	10	2.7785e-07	7.22411e-06	0.00979766	TRUE	21556363	21557239	+	-4978	upstream	Lj0g3v0063479.1	mRNA	Non-coding		ID=Lj0g3v0063479.1;Parent=Lj0g3v0063479;Name=Lj0g3v0063479.1;sequencetype=Non-coding;annotation=NoHit
20180309-Lj-allsets-LP_mean_Root_width_40_day001.hdf5	chr0	21551385	3.35505e-07	10	2.7785e-07	7.22411e-06	0.00979766	TRUE	21550422	21555728	-	-963	in gene	Lj0g3v0063469	gene	Protein coding	NA	ID=Lj0g3v0063469;Name=CUFF.2885;sequencetype=Protein coding
20180309-Lj-allsets-LP_mean_Root_width_40_day001.hdf5	chr0	21551385	3.35505e-07	10	2.7785e-07	7.22411e-06	0.00979766	TRUE	21550422	21555728	-	-963	in feature	Lj0g3v0063469.1	mRNA	Protein coding	Uncharacterized protein TCM_015048	ID=Lj0g3v0063469.1;Parent=Lj0g3v0063469;Name=Lj0g3v0063469.1;sequencetype=Protein coding;annotation=Uncharacterized protein TCM_015048 [Theobroma cacao] gi|508775784|gb|EOY23040.1|
20180309-Lj-allsets-LP_mean_Root_width_40_day001.hdf5	chr0	21551385	3.35505e-07	10	2.7785e-07	7.22411e-06	0.00979766	TRUE	21551480	21556086	-	95	downstream	Lj0g3v0063469.2	mRNA	Protein coding	Uncharacterized protein TCM_015048	ID=Lj0g3v0063469.2;Parent=Lj0g3v0063469;Name=Lj0g3v0063469.2;sequencetype=Protein coding;annotation=Uncharacterized protein TCM_015048 [Theobroma cacao] gi|508775784|gb|EOY23040.1|
20180309-Lj-allsets-LP_mean_Root_width_40_day001.hdf5	chr0	21551385	3.35505e-07	10	2.7785e-07	7.22411e-06	0.00979766	TRUE	21551480	21555728	-	95	downstream	Lj0g3v0063469.3	mRNA	Protein coding	Uncharacterized protein TCM_015048	ID=Lj0g3v0063469.3;Parent=Lj0g3v0063469;Name=Lj0g3v0063469.3;sequencetype=Protein coding;annotation=Uncharacterized protein TCM_015048 [Theobroma cacao] gi|508775784|gb|EOY23040.1|
20180309-Lj-allsets-LP_mean_Root_width_40_day001.hdf5	chr0	21556038	3.35505e-07	10	2.7785e-07	7.22411e-06	0.00979766	TRUE	21556363	21557239	+	-325	upstream	Lj0g3v0063479	gene	Non-coding	NA	ID=Lj0g3v0063479;Name=CUFF.2882;sequencetype=Non-coding
20180309-Lj-allsets-LP_mean_Root_width_40_day001.hdf5	chr0	21556038	3.35505e-07	10	2.7785e-07	7.22411e-06	0.00979766	TRUE	21556363	21557239	+	-325	upstream	Lj0g3v0063479.1	mRNA	Non-coding		ID=Lj0g3v0063479.1;Parent=Lj0g3v0063479;Name=Lj0g3v0063479.1;sequencetype=Non-coding;annotation=NoHit
20180309-Lj-allsets-LP_mean_Root_width_40_day001.hdf5	chr0	21556038	3.35505e-07	10	2.7785e-07	7.22411e-06	0.00979766	TRUE	21550422	21555728	-	-5616	upstream	Lj0g3v0063469	gene	Protein coding	NA	ID=Lj0g3v0063469;Name=CUFF.2885;sequencetype=Protein coding
20180309-Lj-allsets-LP_mean_Root_width_40_day001.hdf5	chr0	21556038	3.35505e-07	10	2.7785e-07	7.22411e-06	0.00979766	TRUE	21550422	21555728	-	-5616	upstream	Lj0g3v0063469.1	mRNA	Protein coding	Uncharacterized protein TCM_015048	ID=Lj0g3v0063469.1;Parent=Lj0g3v0063469;Name=Lj0g3v0063469.1;sequencetype=Protein coding;annotation=Uncharacterized protein TCM_015048 [Theobroma cacao] gi|508775784|gb|EOY23040.1|
20180309-Lj-allsets-LP_mean_Root_width_40_day001.hdf5	chr0	21556038	3.35505e-07	10	2.7785e-07	7.22411e-06	0.00979766	TRUE	21551480	21556086	-	-4558	in feature	Lj0g3v0063469.2	mRNA	Protein coding	Uncharacterized protein TCM_015048	ID=Lj0g3v0063469.2;Parent=Lj0g3v0063469;Name=Lj0g3v0063469.2;sequencetype=Protein coding;annotation=Uncharacterized protein TCM_015048 [Theobroma cacao] gi|508775784|gb|EOY23040.1|
20180309-Lj-allsets-LP_mean_Root_width_40_day001.hdf5	chr0	21556038	3.35505e-07	10	2.7785e-07	7.22411e-06	0.00979766	TRUE	21551480	21555728	-	-4558	upstream	Lj0g3v0063469.3	mRNA	Protein coding	Uncharacterized protein TCM_015048	ID=Lj0g3v0063469.3;Parent=Lj0g3v0063469;Name=Lj0g3v0063469.3;sequencetype=Protein coding;annotation=Uncharacterized protein TCM_015048 [Theobroma cacao] gi|508775784|gb|EOY23040.1|
20180309-Lj-allsets-LP_median_Root_tortuosity_day007.hdf5	chr1	2200944	3.50657e-07	10	2.7785e-07	2.7785e-07	0.0530923	FALSE	2199561	2200109	+	1383	downstream	Lj1g3v0203180	gene	repeat	NA	ID=Lj1g3v0203180;Name=CUFF.25345;sequencetype=repeat
20180309-Lj-allsets-LP_median_Root_tortuosity_day007.hdf5	chr1	2200944	3.50657e-07	10	2.7785e-07	2.7785e-07	0.0530923	FALSE	2199561	2200109	+	1383	downstream	Lj1g3v0203180.1	mRNA	repeat		ID=Lj1g3v0203180.1;Parent=Lj1g3v0203180;Name=Lj1g3v0203180.1;sequencetype=repeat;annotation=NoHit
20180309-Lj-allsets-LP_median_Root_tortuosity_day007.hdf5	chr1	2200944	3.50657e-07	10	2.7785e-07	2.7785e-07	0.0530923	FALSE	2200515	2204441	+	429	in gene	Lj1g3v0203190	gene	Protein coding	NA	ID=Lj1g3v0203190;Name=CUFF.25346;sequencetype=Protein coding
20180309-Lj-allsets-LP_median_Root_tortuosity_day007.hdf5	chr1	2200944	3.50657e-07	10	2.7785e-07	2.7785e-07	0.0530923	FALSE	2200515	2204441	+	429	in feature	Lj1g3v0203190.1	mRNA	Protein coding	RING finger protein 214 isoform 1	ID=Lj1g3v0203190.1;Parent=Lj1g3v0203190;Name=Lj1g3v0203190.1;sequencetype=Protein coding;annotation=RING finger protein 214 isoform 1 [Theobroma cacao] gi|508723519|gb|EOY15416.1|
20180309-Lj-allsets-LP_mean_Relative_root_growth_rate_day006-day007.hdf5	chr1	58121033	3.57164e-07	16	2.7785e-07	7.77981e-06	0.00567935	TRUE	58122222	58128209	+	-1189	upstream	Lj1g3v4819930	gene	Protein coding	NA	ID=Lj1g3v4819930;Name=CUFF.33351;sequencetype=Protein coding
20180309-Lj-allsets-LP_mean_Relative_root_growth_rate_day006-day007.hdf5	chr1	58121033	3.57164e-07	16	2.7785e-07	7.77981e-06	0.00567935	TRUE	58122222	58128209	+	-1189	upstream	Lj1g3v4819930.1	mRNA	Protein coding	PREDICTED: DEAD-box ATP-dependent RNA helicase 3 chloroplastic-like	ID=Lj1g3v4819930.1;Parent=Lj1g3v4819930;Name=Lj1g3v4819930.1;sequencetype=Protein coding;annotation=PREDICTED: DEAD-box ATP-dependent RNA helicase 3 chloroplastic-like [Glycine max] gi|356505715|ref|XP_003521635.1|
20180309-Lj-allsets-LP_mean_Relative_root_growth_rate_day006-day007.hdf5	chr1	58121033	3.57164e-07	16	2.7785e-07	7.77981e-06	0.00567935	TRUE	58113289	58119342	-	-7744	upstream	Lj1g3v4819920	gene	Protein coding	NA	ID=Lj1g3v4819920;Name=CUFF.33347;sequencetype=Protein coding
20180309-Lj-allsets-LP_mean_Relative_root_growth_rate_day006-day007.hdf5	chr1	58121033	3.57164e-07	16	2.7785e-07	7.77981e-06	0.00567935	TRUE	58113289	58119342	-	-7744	upstream	Lj1g3v4819920.1	mRNA	Protein coding	PREDICTED: transmembrane protein 184A-like	ID=Lj1g3v4819920.1;Parent=Lj1g3v4819920;Name=Lj1g3v4819920.1;sequencetype=Protein coding;annotation=PREDICTED: transmembrane protein 184A-like [Cicer arietinum] gi|502112953|ref|XP_004494496.1|
20180309-Lj-allsets-LP_median_Average_root_width_day000.hdf5	chr0	21551385	3.61832e-07	10	2.7785e-07	5.55701e-05	0.00265158	TRUE	21556363	21557239	+	-4978	upstream	Lj0g3v0063479	gene	Non-coding	NA	ID=Lj0g3v0063479;Name=CUFF.2882;sequencetype=Non-coding
20180309-Lj-allsets-LP_median_Average_root_width_day000.hdf5	chr0	21551385	3.61832e-07	10	2.7785e-07	5.55701e-05	0.00265158	TRUE	21556363	21557239	+	-4978	upstream	Lj0g3v0063479.1	mRNA	Non-coding		ID=Lj0g3v0063479.1;Parent=Lj0g3v0063479;Name=Lj0g3v0063479.1;sequencetype=Non-coding;annotation=NoHit
20180309-Lj-allsets-LP_median_Average_root_width_day000.hdf5	chr0	21551385	3.61832e-07	10	2.7785e-07	5.55701e-05	0.00265158	TRUE	21550422	21555728	-	-963	in gene	Lj0g3v0063469	gene	Protein coding	NA	ID=Lj0g3v0063469;Name=CUFF.2885;sequencetype=Protein coding
20180309-Lj-allsets-LP_median_Average_root_width_day000.hdf5	chr0	21551385	3.61832e-07	10	2.7785e-07	5.55701e-05	0.00265158	TRUE	21550422	21555728	-	-963	in feature	Lj0g3v0063469.1	mRNA	Protein coding	Uncharacterized protein TCM_015048	ID=Lj0g3v0063469.1;Parent=Lj0g3v0063469;Name=Lj0g3v0063469.1;sequencetype=Protein coding;annotation=Uncharacterized protein TCM_015048 [Theobroma cacao] gi|508775784|gb|EOY23040.1|
20180309-Lj-allsets-LP_median_Average_root_width_day000.hdf5	chr0	21551385	3.61832e-07	10	2.7785e-07	5.55701e-05	0.00265158	TRUE	21551480	21556086	-	95	downstream	Lj0g3v0063469.2	mRNA	Protein coding	Uncharacterized protein TCM_015048	ID=Lj0g3v0063469.2;Parent=Lj0g3v0063469;Name=Lj0g3v0063469.2;sequencetype=Protein coding;annotation=Uncharacterized protein TCM_015048 [Theobroma cacao] gi|508775784|gb|EOY23040.1|
20180309-Lj-allsets-LP_median_Average_root_width_day000.hdf5	chr0	21551385	3.61832e-07	10	2.7785e-07	5.55701e-05	0.00265158	TRUE	21551480	21555728	-	95	downstream	Lj0g3v0063469.3	mRNA	Protein coding	Uncharacterized protein TCM_015048	ID=Lj0g3v0063469.3;Parent=Lj0g3v0063469;Name=Lj0g3v0063469.3;sequencetype=Protein coding;annotation=Uncharacterized protein TCM_015048 [Theobroma cacao] gi|508775784|gb|EOY23040.1|
20180309-Lj-allsets-LP_median_Average_root_width_day000.hdf5	chr0	21556038	3.61832e-07	10	2.7785e-07	5.55701e-05	0.00265158	TRUE	21556363	21557239	+	-325	upstream	Lj0g3v0063479	gene	Non-coding	NA	ID=Lj0g3v0063479;Name=CUFF.2882;sequencetype=Non-coding
20180309-Lj-allsets-LP_median_Average_root_width_day000.hdf5	chr0	21556038	3.61832e-07	10	2.7785e-07	5.55701e-05	0.00265158	TRUE	21556363	21557239	+	-325	upstream	Lj0g3v0063479.1	mRNA	Non-coding		ID=Lj0g3v0063479.1;Parent=Lj0g3v0063479;Name=Lj0g3v0063479.1;sequencetype=Non-coding;annotation=NoHit
20180309-Lj-allsets-LP_median_Average_root_width_day000.hdf5	chr0	21556038	3.61832e-07	10	2.7785e-07	5.55701e-05	0.00265158	TRUE	21550422	21555728	-	-5616	upstream	Lj0g3v0063469	gene	Protein coding	NA	ID=Lj0g3v0063469;Name=CUFF.2885;sequencetype=Protein coding
20180309-Lj-allsets-LP_median_Average_root_width_day000.hdf5	chr0	21556038	3.61832e-07	10	2.7785e-07	5.55701e-05	0.00265158	TRUE	21550422	21555728	-	-5616	upstream	Lj0g3v0063469.1	mRNA	Protein coding	Uncharacterized protein TCM_015048	ID=Lj0g3v0063469.1;Parent=Lj0g3v0063469;Name=Lj0g3v0063469.1;sequencetype=Protein coding;annotation=Uncharacterized protein TCM_015048 [Theobroma cacao] gi|508775784|gb|EOY23040.1|
20180309-Lj-allsets-LP_median_Average_root_width_day000.hdf5	chr0	21556038	3.61832e-07	10	2.7785e-07	5.55701e-05	0.00265158	TRUE	21551480	21556086	-	-4558	in feature	Lj0g3v0063469.2	mRNA	Protein coding	Uncharacterized protein TCM_015048	ID=Lj0g3v0063469.2;Parent=Lj0g3v0063469;Name=Lj0g3v0063469.2;sequencetype=Protein coding;annotation=Uncharacterized protein TCM_015048 [Theobroma cacao] gi|508775784|gb|EOY23040.1|
20180309-Lj-allsets-LP_median_Average_root_width_day000.hdf5	chr0	21556038	3.61832e-07	10	2.7785e-07	5.55701e-05	0.00265158	TRUE	21551480	21555728	-	-4558	upstream	Lj0g3v0063469.3	mRNA	Protein coding	Uncharacterized protein TCM_015048	ID=Lj0g3v0063469.3;Parent=Lj0g3v0063469;Name=Lj0g3v0063469.3;sequencetype=Protein coding;annotation=Uncharacterized protein TCM_015048 [Theobroma cacao] gi|508775784|gb|EOY23040.1|
20180309-Lj-allsets-LP_median_Average_root_width_day000.hdf5	chr0	55274112	3.68372e-07	12	2.7785e-07	5.55701e-05	0.00265158	TRUE	55274642	55275046	+	-530	upstream	Lj0g3v0123279	gene	Protein coding	NA	ID=Lj0g3v0123279;Name=CUFF.7389;sequencetype=Protein coding
20180309-Lj-allsets-LP_median_Average_root_width_day000.hdf5	chr0	55274112	3.68372e-07	12	2.7785e-07	5.55701e-05	0.00265158	TRUE	55274642	55275046	+	-530	upstream	Lj0g3v0123279.1	mRNA	Protein coding	F1L3.4	ID=Lj0g3v0123279.1;Parent=Lj0g3v0123279;Name=Lj0g3v0123279.1;sequencetype=Protein coding;annotation=F1L3.4 [Arabidopsis thaliana] gi|8778482|gb|AAF79490.1|AC022492_34
20180309-Lj-allsets-LP_median_Average_root_width_day000.hdf5	chr0	55274112	3.68372e-07	12	2.7785e-07	5.55701e-05	0.00265158	TRUE	55275235	55276312	+	-1123	upstream	Lj0g3v0123289	gene	Protein coding	NA	ID=Lj0g3v0123289;Name=CUFF.7390;sequencetype=Protein coding
20180309-Lj-allsets-LP_median_Average_root_width_day000.hdf5	chr0	55274112	3.68372e-07	12	2.7785e-07	5.55701e-05	0.00265158	TRUE	55275235	55279595	+	-1123	upstream	Lj0g3v0123289.2	mRNA	Protein coding	PREDICTED: ankyrin repeat-containing protein At3g12360-like	ID=Lj0g3v0123289.2;Parent=Lj0g3v0123289;Name=Lj0g3v0123289.2;sequencetype=Protein coding;annotation=PREDICTED: ankyrin repeat-containing protein At3g12360-like [Vitis vinifera] gi|225425076|ref|XP_002271486.1|
20180309-Lj-allsets-LP_median_Average_root_width_day000.hdf5	chr0	55274112	3.68372e-07	12	2.7785e-07	5.55701e-05	0.00265158	TRUE	55276896	55279595	+	-2784	upstream	Lj0g3v0123289.3	mRNA	Protein coding	PREDICTED: ankyrin repeat-containing protein At3g12360-like	ID=Lj0g3v0123289.3;Parent=Lj0g3v0123289;Name=Lj0g3v0123289.3;sequencetype=Protein coding;annotation=PREDICTED: ankyrin repeat-containing protein At3g12360-like [Glycine max] gi|356499291|ref|XP_003518475.1|
20180309-Lj-allsets-LP_median_Average_root_width_day000.hdf5	chr0	55274112	3.68372e-07	12	2.7785e-07	5.55701e-05	0.00265158	TRUE	55275235	55276312	+	-1123	upstream	Lj0g3v0123289.1	mRNA	Non-coding		ID=Lj0g3v0123289.1;Parent=Lj0g3v0123289;Name=Lj0g3v0123289.1;sequencetype=Non-coding;annotation=NoHit
20180309-Lj-allsets-LP_mean_Root_width_20_avg.hdf5	chr0	21551385	3.95119e-07	10	2.7785e-07	4.72346e-06	0.0177757	TRUE	21556363	21557239	+	-4978	upstream	Lj0g3v0063479	gene	Non-coding	NA	ID=Lj0g3v0063479;Name=CUFF.2882;sequencetype=Non-coding
20180309-Lj-allsets-LP_mean_Root_width_20_avg.hdf5	chr0	21551385	3.95119e-07	10	2.7785e-07	4.72346e-06	0.0177757	TRUE	21556363	21557239	+	-4978	upstream	Lj0g3v0063479.1	mRNA	Non-coding		ID=Lj0g3v0063479.1;Parent=Lj0g3v0063479;Name=Lj0g3v0063479.1;sequencetype=Non-coding;annotation=NoHit
20180309-Lj-allsets-LP_mean_Root_width_20_avg.hdf5	chr0	21551385	3.95119e-07	10	2.7785e-07	4.72346e-06	0.0177757	TRUE	21550422	21555728	-	-963	in gene	Lj0g3v0063469	gene	Protein coding	NA	ID=Lj0g3v0063469;Name=CUFF.2885;sequencetype=Protein coding
20180309-Lj-allsets-LP_mean_Root_width_20_avg.hdf5	chr0	21551385	3.95119e-07	10	2.7785e-07	4.72346e-06	0.0177757	TRUE	21550422	21555728	-	-963	in feature	Lj0g3v0063469.1	mRNA	Protein coding	Uncharacterized protein TCM_015048	ID=Lj0g3v0063469.1;Parent=Lj0g3v0063469;Name=Lj0g3v0063469.1;sequencetype=Protein coding;annotation=Uncharacterized protein TCM_015048 [Theobroma cacao] gi|508775784|gb|EOY23040.1|
20180309-Lj-allsets-LP_mean_Root_width_20_avg.hdf5	chr0	21551385	3.95119e-07	10	2.7785e-07	4.72346e-06	0.0177757	TRUE	21551480	21556086	-	95	downstream	Lj0g3v0063469.2	mRNA	Protein coding	Uncharacterized protein TCM_015048	ID=Lj0g3v0063469.2;Parent=Lj0g3v0063469;Name=Lj0g3v0063469.2;sequencetype=Protein coding;annotation=Uncharacterized protein TCM_015048 [Theobroma cacao] gi|508775784|gb|EOY23040.1|
20180309-Lj-allsets-LP_mean_Root_width_20_avg.hdf5	chr0	21551385	3.95119e-07	10	2.7785e-07	4.72346e-06	0.0177757	TRUE	21551480	21555728	-	95	downstream	Lj0g3v0063469.3	mRNA	Protein coding	Uncharacterized protein TCM_015048	ID=Lj0g3v0063469.3;Parent=Lj0g3v0063469;Name=Lj0g3v0063469.3;sequencetype=Protein coding;annotation=Uncharacterized protein TCM_015048 [Theobroma cacao] gi|508775784|gb|EOY23040.1|
20180309-Lj-allsets-LP_mean_Root_width_20_avg.hdf5	chr0	21556038	3.95119e-07	10	2.7785e-07	4.72346e-06	0.0177757	TRUE	21556363	21557239	+	-325	upstream	Lj0g3v0063479	gene	Non-coding	NA	ID=Lj0g3v0063479;Name=CUFF.2882;sequencetype=Non-coding
20180309-Lj-allsets-LP_mean_Root_width_20_avg.hdf5	chr0	21556038	3.95119e-07	10	2.7785e-07	4.72346e-06	0.0177757	TRUE	21556363	21557239	+	-325	upstream	Lj0g3v0063479.1	mRNA	Non-coding		ID=Lj0g3v0063479.1;Parent=Lj0g3v0063479;Name=Lj0g3v0063479.1;sequencetype=Non-coding;annotation=NoHit
20180309-Lj-allsets-LP_mean_Root_width_20_avg.hdf5	chr0	21556038	3.95119e-07	10	2.7785e-07	4.72346e-06	0.0177757	TRUE	21550422	21555728	-	-5616	upstream	Lj0g3v0063469	gene	Protein coding	NA	ID=Lj0g3v0063469;Name=CUFF.2885;sequencetype=Protein coding
20180309-Lj-allsets-LP_mean_Root_width_20_avg.hdf5	chr0	21556038	3.95119e-07	10	2.7785e-07	4.72346e-06	0.0177757	TRUE	21550422	21555728	-	-5616	upstream	Lj0g3v0063469.1	mRNA	Protein coding	Uncharacterized protein TCM_015048	ID=Lj0g3v0063469.1;Parent=Lj0g3v0063469;Name=Lj0g3v0063469.1;sequencetype=Protein coding;annotation=Uncharacterized protein TCM_015048 [Theobroma cacao] gi|508775784|gb|EOY23040.1|
20180309-Lj-allsets-LP_mean_Root_width_20_avg.hdf5	chr0	21556038	3.95119e-07	10	2.7785e-07	4.72346e-06	0.0177757	TRUE	21551480	21556086	-	-4558	in feature	Lj0g3v0063469.2	mRNA	Protein coding	Uncharacterized protein TCM_015048	ID=Lj0g3v0063469.2;Parent=Lj0g3v0063469;Name=Lj0g3v0063469.2;sequencetype=Protein coding;annotation=Uncharacterized protein TCM_015048 [Theobroma cacao] gi|508775784|gb|EOY23040.1|
20180309-Lj-allsets-LP_mean_Root_width_20_avg.hdf5	chr0	21556038	3.95119e-07	10	2.7785e-07	4.72346e-06	0.0177757	TRUE	21551480	21555728	-	-4558	upstream	Lj0g3v0063469.3	mRNA	Protein coding	Uncharacterized protein TCM_015048	ID=Lj0g3v0063469.3;Parent=Lj0g3v0063469;Name=Lj0g3v0063469.3;sequencetype=Protein coding;annotation=Uncharacterized protein TCM_015048 [Theobroma cacao] gi|508775784|gb|EOY23040.1|
20180309-Lj-allsets-LP_median_Root_direction_index_day009.hdf5	chr0	71961890	4.07038e-07	23	2.77864e-07	2.77864e-07	0.018311	TRUE	71954345	71966473	+	7545	in gene	Lj0g3v0153869	gene	Protein coding	NA	ID=Lj0g3v0153869;Name=CUFF.9551;sequencetype=Protein coding
20180309-Lj-allsets-LP_median_Root_direction_index_day009.hdf5	chr0	71961890	4.07038e-07	23	2.77864e-07	2.77864e-07	0.018311	TRUE	71954345	71966473	+	7545	in feature	Lj0g3v0153869.1	mRNA	Protein coding	Glycosyl transferase family 1 protein isoform 1	ID=Lj0g3v0153869.1;Parent=Lj0g3v0153869;Name=Lj0g3v0153869.1;sequencetype=Protein coding;annotation=Glycosyl transferase family 1 protein isoform 1 [Theobroma cacao] gi|508703928|gb|EOX95824.1|
20180309-Lj-allsets-LP_median_Root_horizontal_index_day001.hdf5	chr3	38723188	4.08128e-07	11	2.7785e-07	2.7785e-07	0.0286818	TRUE	38725244	38726004	+	-2056	upstream	Lj3g3v3085870	gene	Non-coding	NA	ID=Lj3g3v3085870;Name=CUFF.45280;sequencetype=Non-coding
20180309-Lj-allsets-LP_median_Root_horizontal_index_day001.hdf5	chr3	38723188	4.08128e-07	11	2.7785e-07	2.7785e-07	0.0286818	TRUE	38725244	38726004	+	-2056	upstream	Lj3g3v3085870.1	mRNA	Non-coding		ID=Lj3g3v3085870.1;Parent=Lj3g3v3085870;Name=Lj3g3v3085870.1;sequencetype=Non-coding;annotation=NoHit
20180309-Lj-allsets-LP_median_Root_horizontal_index_day001.hdf5	chr3	38723188	4.08128e-07	11	2.7785e-07	2.7785e-07	0.0286818	TRUE	38727986	38728174	+	-4798	upstream	Lj3g3v3085880	gene	Non-coding	NA	ID=Lj3g3v3085880;Name=NODE_47181_length_135_cov_68.081482.path1;sequencetype=Non-coding
20180309-Lj-allsets-LP_median_Root_horizontal_index_day001.hdf5	chr3	38723188	4.08128e-07	11	2.7785e-07	2.7785e-07	0.0286818	TRUE	38727986	38728174	+	-4798	upstream	Lj3g3v3085880.1	mRNA	Non-coding		ID=Lj3g3v3085880.1;Parent=Lj3g3v3085880;Name=Lj3g3v3085880.1;sequencetype=Non-coding;annotation=NoHit
20180309-Lj-allsets-LP_median_Root_horizontal_index_day001.hdf5	chr3	38723188	4.08128e-07	11	2.7785e-07	2.7785e-07	0.0286818	TRUE	38717680	38722470	-	-5508	upstream	Lj3g3v3085860	gene	Protein coding	NA	ID=Lj3g3v3085860;Name=CUFF.45283;sequencetype=Protein coding
20180309-Lj-allsets-LP_median_Root_horizontal_index_day001.hdf5	chr3	38723188	4.08128e-07	11	2.7785e-07	2.7785e-07	0.0286818	TRUE	38717680	38722470	-	-5508	upstream	Lj3g3v3085860.1	mRNA	Protein coding	PREDICTED: E3 ubiquitin-protein ligase MARCH7-like isoform X1	ID=Lj3g3v3085860.1;Parent=Lj3g3v3085860;Name=Lj3g3v3085860.1;sequencetype=Protein coding;annotation=PREDICTED: E3 ubiquitin-protein ligase MARCH7-like isoform X1 [Cicer arietinum] gi|502145333|ref|XP_004505986.1|
20180309-Lj-allsets-LP_median_Root_horizontal_index_day001.hdf5	chr3	38723188	4.08128e-07	11	2.7785e-07	2.7785e-07	0.0286818	TRUE	38717680	38722750	-	-5508	upstream	Lj3g3v3085860.2	mRNA	Protein coding	PREDICTED: E3 ubiquitin-protein ligase MARCH7-like isoform X1	ID=Lj3g3v3085860.2;Parent=Lj3g3v3085860;Name=Lj3g3v3085860.2;sequencetype=Protein coding;annotation=PREDICTED: E3 ubiquitin-protein ligase MARCH7-like isoform X1 [Cicer arietinum] gi|502145333|ref|XP_004505986.1|
20180309-Lj-allsets-LP_median_Root_horizontal_index_day001.hdf5	chr3	38723188	4.08128e-07	11	2.7785e-07	2.7785e-07	0.0286818	TRUE	38717680	38720386	-	-5508	upstream	Lj3g3v3085860.3	mRNA	Protein coding	PREDICTED: E3 ubiquitin-protein ligase MARCH7-like isoform X1	ID=Lj3g3v3085860.3;Parent=Lj3g3v3085860;Name=Lj3g3v3085860.3;sequencetype=Protein coding;annotation=PREDICTED: E3 ubiquitin-protein ligase MARCH7-like isoform X1 [Cicer arietinum] gi|502145333|ref|XP_004505986.1|
20180309-Lj-allsets-LP_median_Root_horizontal_index_day001.hdf5	chr3	38723188	4.08128e-07	11	2.7785e-07	2.7785e-07	0.0286818	TRUE	38728121	38729467	-	4933	downstream	Lj3g3v3085890	gene	Non-coding	NA	ID=Lj3g3v3085890;Name=NODE_47182_length_77_cov_88.584419.path2;sequencetype=Non-coding
20180309-Lj-allsets-LP_median_Root_horizontal_index_day001.hdf5	chr3	38723188	4.08128e-07	11	2.7785e-07	2.7785e-07	0.0286818	TRUE	38728121	38729467	-	4933	downstream	Lj3g3v3085890.1	mRNA	Non-coding		ID=Lj3g3v3085890.1;Parent=Lj3g3v3085890;Name=Lj3g3v3085890.1;sequencetype=Non-coding;annotation=NoHit
20180309-Lj-allsets-LP_mean_Root_width_20_day000.hdf5	chr5	27939783	4.12122e-07	52	2.7785e-07	5.50144e-05	0.00218103	TRUE	27941435	27942816	+	-1652	upstream	Lj5g3v1988720	gene	Non-coding	NA	ID=Lj5g3v1988720;Name=CUFF.56301;sequencetype=Non-coding
20180309-Lj-allsets-LP_mean_Root_width_20_day000.hdf5	chr5	27939783	4.12122e-07	52	2.7785e-07	5.50144e-05	0.00218103	TRUE	27941435	27942816	+	-1652	upstream	Lj5g3v1988720.1	mRNA	Non-coding		ID=Lj5g3v1988720.1;Parent=Lj5g3v1988720;Name=Lj5g3v1988720.1;sequencetype=Non-coding;annotation=NoHit
20180309-Lj-allsets-LP_mean_Root_width_20_day000.hdf5	chr5	27939783	4.12122e-07	52	2.7785e-07	5.50144e-05	0.00218103	TRUE	27942743	27942922	+	-2960	upstream	Lj5g3v1988730	gene	Non-coding	NA	ID=Lj5g3v1988730;Name=CUFF.56302;sequencetype=Non-coding
20180309-Lj-allsets-LP_mean_Root_width_20_day000.hdf5	chr5	27939783	4.12122e-07	52	2.7785e-07	5.50144e-05	0.00218103	TRUE	27942743	27942922	+	-2960	upstream	Lj5g3v1988730.1	mRNA	Non-coding		ID=Lj5g3v1988730.1;Parent=Lj5g3v1988730;Name=Lj5g3v1988730.1;sequencetype=Non-coding;annotation=NoHit
20180309-Lj-allsets-LP_mean_Root_width_20_day000.hdf5	chr5	27939783	4.12122e-07	52	2.7785e-07	5.50144e-05	0.00218103	TRUE	27936713	27940009	-	-3070	in gene	Lj5g3v1988700	gene	Protein coding	NA	ID=Lj5g3v1988700;Name=CUFF.56351;sequencetype=Protein coding
20180309-Lj-allsets-LP_mean_Root_width_20_day000.hdf5	chr5	27939783	4.12122e-07	52	2.7785e-07	5.50144e-05	0.00218103	TRUE	27936713	27940009	-	-3070	in feature	Lj5g3v1988700.1	mRNA	Protein coding	PREDICTED: probable receptor-like protein kinase At5g24010-like	ID=Lj5g3v1988700.1;Parent=Lj5g3v1988700;Name=Lj5g3v1988700.1;sequencetype=Protein coding;annotation=PREDICTED: probable receptor-like protein kinase At5g24010-like [Glycine max] gi|356575998|ref|XP_003556122.1|
20180309-Lj-allsets-LP_mean_Root_width_20_day000.hdf5	chr5	27939783	4.12122e-07	52	2.7785e-07	5.50144e-05	0.00218103	TRUE	27936899	27940009	-	-2884	in gene	Lj5g3v1988710	gene	Protein coding	NA	ID=Lj5g3v1988710;Name=CUFF.56352;sequencetype=Protein coding
20180309-Lj-allsets-LP_mean_Root_width_20_day000.hdf5	chr5	27939783	4.12122e-07	52	2.7785e-07	5.50144e-05	0.00218103	TRUE	27936899	27940009	-	-2884	in feature	Lj5g3v1988710.1	mRNA	Protein coding	PREDICTED: probable receptor-like protein kinase At5g24010-like	ID=Lj5g3v1988710.1;Parent=Lj5g3v1988710;Name=Lj5g3v1988710.1;sequencetype=Protein coding;annotation=PREDICTED: probable receptor-like protein kinase At5g24010-like [Glycine max] gi|356575998|ref|XP_003556122.1|
20180309-Lj-allsets-LP_mean_Root_width_20_day008.hdf5	chr1	33371826	4.54985e-07	26	2.7785e-07	1.05583e-05	0.00744326	TRUE	33366005	33367039	-	-5821	upstream	Lj1g3v2941830	gene	Protein coding	NA	ID=Lj1g3v2941830;Name=CUFF.29781;sequencetype=Protein coding
20180309-Lj-allsets-LP_mean_Root_width_20_day008.hdf5	chr1	33371826	4.54985e-07	26	2.7785e-07	1.05583e-05	0.00744326	TRUE	33366005	33367039	-	-5821	upstream	Lj1g3v2941830.1	mRNA	Protein coding	Thioredoxin	ID=Lj1g3v2941830.1;Parent=Lj1g3v2941830;Name=Lj1g3v2941830.1;sequencetype=Protein coding;annotation=thioredoxin [Arabidopsis thaliana] gi|21595244|gb|AAM66084.1|
20180309-Lj-allsets-LP_mean_Root_width_20_day008.hdf5	chr1	33371826	4.54985e-07	26	2.7785e-07	1.05583e-05	0.00744326	TRUE	33367243	33367666	-	-4583	upstream	Lj1g3v2941840	gene	Non-coding	NA	ID=Lj1g3v2941840;Name=CUFF.29727;sequencetype=Non-coding
20180309-Lj-allsets-LP_mean_Root_width_20_day008.hdf5	chr1	33371826	4.54985e-07	26	2.7785e-07	1.05583e-05	0.00744326	TRUE	33367243	33367666	-	-4583	upstream	Lj1g3v2941840.1	mRNA	Non-coding		ID=Lj1g3v2941840.1;Parent=Lj1g3v2941840;Name=Lj1g3v2941840.1;sequencetype=Non-coding;annotation=NoHit
20180309-Lj-allsets-LP_mean_Root_width_20_day008.hdf5	chr1	33371826	4.54985e-07	26	2.7785e-07	1.05583e-05	0.00744326	TRUE	33368640	33368987	-	-3186	upstream	Lj1g3v2941850	gene	Non-coding	NA	ID=Lj1g3v2941850;Name=CUFF.29728;sequencetype=Non-coding
20180309-Lj-allsets-LP_mean_Root_width_20_day008.hdf5	chr1	33371826	4.54985e-07	26	2.7785e-07	1.05583e-05	0.00744326	TRUE	33368640	33368987	-	-3186	upstream	Lj1g3v2941850.1	mRNA	Non-coding		ID=Lj1g3v2941850.1;Parent=Lj1g3v2941850;Name=Lj1g3v2941850.1;sequencetype=Non-coding;annotation=NoHit
20180309-Lj-allsets-LP_mean_Root_width_20_day008.hdf5	chr1	33371826	4.54985e-07	26	2.7785e-07	1.05583e-05	0.00744326	TRUE	33372215	33373494	-	389	downstream	Lj1g3v2941860	gene	Non-coding	NA	ID=Lj1g3v2941860;Name=CUFF.29730;sequencetype=Non-coding
20180309-Lj-allsets-LP_mean_Root_width_20_day008.hdf5	chr1	33371826	4.54985e-07	26	2.7785e-07	1.05583e-05	0.00744326	TRUE	33372215	33373494	-	389	downstream	Lj1g3v2941860.1	mRNA	Non-coding		ID=Lj1g3v2941860.1;Parent=Lj1g3v2941860;Name=Lj1g3v2941860.1;sequencetype=Non-coding;annotation=NoHit
20180309-Lj-allsets-LP_mean_Root_width_20_day008.hdf5	chr1	33371826	4.54985e-07	26	2.7785e-07	1.05583e-05	0.00744326	TRUE	33376162	33376452	-	4336	downstream	Lj1g3v2941870	gene	Non-coding	NA	ID=Lj1g3v2941870;Name=CUFF.29732;sequencetype=Non-coding
20180309-Lj-allsets-LP_mean_Root_width_20_day008.hdf5	chr1	33371826	4.54985e-07	26	2.7785e-07	1.05583e-05	0.00744326	TRUE	33376162	33376452	-	4336	downstream	Lj1g3v2941870.1	mRNA	Non-coding		ID=Lj1g3v2941870.1;Parent=Lj1g3v2941870;Name=Lj1g3v2941870.1;sequencetype=Non-coding;annotation=NoHit
20180309-Lj-allsets-LP_mean_Root_direction_index_day009.hdf5	chr2	15882855	4.56747e-07	54	2.77864e-07	2.77864e-07	0.0497915	TRUE	15879669	15886464	+	3186	in gene	Lj2g3v1020000	gene	Protein coding	NA	ID=Lj2g3v1020000;Name=CUFF.35997;sequencetype=Protein coding
20180309-Lj-allsets-LP_mean_Root_direction_index_day009.hdf5	chr2	15882855	4.56747e-07	54	2.77864e-07	2.77864e-07	0.0497915	TRUE	15879669	15886464	+	3186	in feature	Lj2g3v1020000.1	mRNA	Protein coding	SAG101	ID=Lj2g3v1020000.1;Parent=Lj2g3v1020000;Name=Lj2g3v1020000.1;sequencetype=Protein coding;annotation=SAG101 [Medicago truncatula] gi|357496089|ref|XP_003618333.1|
20180309-Lj-allsets-LP_mean_Root_direction_index_day009.hdf5	chr2	15882855	4.56747e-07	54	2.77864e-07	2.77864e-07	0.0497915	TRUE	15879669	15907994	+	3186	in feature	Lj2g3v1020000.2	mRNA	Protein coding	SAG101	ID=Lj2g3v1020000.2;Parent=Lj2g3v1020000;Name=Lj2g3v1020000.2;sequencetype=Protein coding;annotation=SAG101 [Medicago truncatula] gi|357496089|ref|XP_003618333.1|
20180309-Lj-allsets-LP_mean_Root_direction_index_day009.hdf5	chr2	15882855	4.56747e-07	54	2.77864e-07	2.77864e-07	0.0497915	TRUE	15879669	15882496	+	3186	downstream	Lj2g3v1020000.3	mRNA	Protein coding	SAG101	ID=Lj2g3v1020000.3;Parent=Lj2g3v1020000;Name=Lj2g3v1020000.3;sequencetype=Protein coding;annotation=SAG101 [Medicago truncatula] gi|357496089|ref|XP_003618333.1|
20180309-Lj-allsets-LP_median_Root_growth_rate_day006-day007.hdf5	chr5	26460303	4.84284e-07	18	2.7785e-07	2.7785e-07	0.0871484	FALSE	26456489	26457371	+	3814	downstream	Lj5g3v1853190	gene	Protein coding	NA	ID=Lj5g3v1853190;Name=CUFF.56052;sequencetype=Protein coding
20180309-Lj-allsets-LP_median_Root_growth_rate_day006-day007.hdf5	chr5	26460303	4.84284e-07	18	2.7785e-07	2.7785e-07	0.0871484	FALSE	26456489	26457371	+	3814	downstream	Lj5g3v1853190.1	mRNA	Protein coding	PREDICTED: protein SCARECROW 1-like	ID=Lj5g3v1853190.1;Parent=Lj5g3v1853190;Name=Lj5g3v1853190.1;sequencetype=Protein coding;annotation=PREDICTED: protein SCARECROW 1-like [Glycine max] gi|356533989|ref|XP_003535540.1|
20180309-Lj-allsets-LP_median_Root_growth_rate_day006-day007.hdf5	chr5	26460303	4.84284e-07	18	2.7785e-07	2.7785e-07	0.0871484	FALSE	26457425	26458155	+	2878	downstream	Lj5g3v1853200	gene	Protein coding	NA	ID=Lj5g3v1853200;Name=CUFF.56053;sequencetype=Protein coding
20180309-Lj-allsets-LP_median_Root_growth_rate_day006-day007.hdf5	chr5	26460303	4.84284e-07	18	2.7785e-07	2.7785e-07	0.0871484	FALSE	26457425	26458155	+	2878	downstream	Lj5g3v1853200.1	mRNA	Protein coding	PREDICTED: protein SCARECROW-like	ID=Lj5g3v1853200.1;Parent=Lj5g3v1853200;Name=Lj5g3v1853200.1;sequencetype=Protein coding;annotation=PREDICTED: protein SCARECROW-like [Glycine max] gi|356574591|ref|XP_003555429.1|
20180309-Lj-allsets-LP_median_Root_growth_rate_day006-day007.hdf5	chr5	26460303	4.84284e-07	18	2.7785e-07	2.7785e-07	0.0871484	FALSE	26461779	26462327	+	-1476	upstream	Lj5g3v1853210	gene	Non-coding	NA	ID=Lj5g3v1853210;Name=CUFF.56054;sequencetype=Non-coding
20180309-Lj-allsets-LP_median_Root_growth_rate_day006-day007.hdf5	chr5	26460303	4.84284e-07	18	2.7785e-07	2.7785e-07	0.0871484	FALSE	26461779	26462327	+	-1476	upstream	Lj5g3v1853210.1	mRNA	Non-coding		ID=Lj5g3v1853210.1;Parent=Lj5g3v1853210;Name=Lj5g3v1853210.1;sequencetype=Non-coding;annotation=NoHit
20180309-Lj-allsets-LP_median_Root_growth_rate_day006-day007.hdf5	chr5	26460303	4.84284e-07	18	2.7785e-07	2.7785e-07	0.0871484	FALSE	26462737	26467193	+	-2434	upstream	Lj5g3v1853220	gene	Protein coding	NA	ID=Lj5g3v1853220;Name=CUFF.56055;sequencetype=Protein coding
20180309-Lj-allsets-LP_median_Root_growth_rate_day006-day007.hdf5	chr5	26460303	4.84284e-07	18	2.7785e-07	2.7785e-07	0.0871484	FALSE	26462737	26467193	+	-2434	upstream	Lj5g3v1853220.1	mRNA	Protein coding	Parallel spindle	ID=Lj5g3v1853220.1;Parent=Lj5g3v1853220;Name=Lj5g3v1853220.1;sequencetype=Protein coding;annotation=Parallel spindle [Medicago truncatula] gi|357443427|ref|XP_003591991.1|
20180309-Lj-allsets-LP_median_Root_width_20_day004.hdf5	chr1	61505577	4.91502e-07	10	2.7785e-07	5.47365e-05	0.00402033	TRUE	61500927	61501406	+	4650	downstream	Lj1g3v5034690	gene	Non-coding	NA	ID=Lj1g3v5034690;Name=CUFF.33892;sequencetype=Non-coding
20180309-Lj-allsets-LP_median_Root_width_20_day004.hdf5	chr1	61505577	4.91502e-07	10	2.7785e-07	5.47365e-05	0.00402033	TRUE	61500927	61501406	+	4650	downstream	Lj1g3v5034690.1	mRNA	Non-coding		ID=Lj1g3v5034690.1;Parent=Lj1g3v5034690;Name=Lj1g3v5034690.1;sequencetype=Non-coding;annotation=NoHit
20180309-Lj-allsets-LP_median_Root_width_20_day004.hdf5	chr1	61505577	4.91502e-07	10	2.7785e-07	5.47365e-05	0.00402033	TRUE	61502981	61503655	+	2596	downstream	Lj1g3v5034700	gene	Protein coding	NA	ID=Lj1g3v5034700;Name=CUFF.33893;sequencetype=Protein coding
20180309-Lj-allsets-LP_median_Root_width_20_day004.hdf5	chr1	61505577	4.91502e-07	10	2.7785e-07	5.47365e-05	0.00402033	TRUE	61502981	61503655	+	2596	downstream	Lj1g3v5034700.1	mRNA	Protein coding	predicted protein	ID=Lj1g3v5034700.1;Parent=Lj1g3v5034700;Name=Lj1g3v5034700.1;sequencetype=Protein coding;annotation=predicted protein [Chaetomium globosum CBS 148.51] gi|116205093|ref|XP_001228357.1|
20180309-Lj-allsets-LP_median_Root_width_20_day004.hdf5	chr1	61505577	4.91502e-07	10	2.7785e-07	5.47365e-05	0.00402033	TRUE	61505486	61509988	+	91	in gene	Lj1g3v5034710	gene	Protein coding	NA	ID=Lj1g3v5034710;Name=CUFF.33897;sequencetype=Protein coding
20180309-Lj-allsets-LP_median_Root_width_20_day004.hdf5	chr1	61505577	4.91502e-07	10	2.7785e-07	5.47365e-05	0.00402033	TRUE	61505486	61509988	+	91	in feature	Lj1g3v5034710.1	mRNA	Protein coding	Plant protein 1589 of Uncharacterized protein function isoform 1	ID=Lj1g3v5034710.1;Parent=Lj1g3v5034710;Name=Lj1g3v5034710.1;sequencetype=Protein coding;annotation=Plant protein 1589 of Uncharacterized protein function isoform 1 [Theobroma cacao] gi|508703833|gb|EOX95729.1|
20180309-Lj-allsets-LP_mean_Root_width_20_day000.hdf5	chr0	171209095	5.03555e-07	17	2.7785e-07	5.50144e-05	0.00218103	TRUE	171207617	171208102	-	-1478	upstream	Lj0g3v0327479	gene	Protein coding	NA	ID=Lj0g3v0327479;Name=gene.g25563.t1;sequencetype=Protein coding
20180309-Lj-allsets-LP_mean_Root_width_20_day000.hdf5	chr0	171209095	5.03555e-07	17	2.7785e-07	5.50144e-05	0.00218103	TRUE	171207617	171208102	-	-1478	upstream	Lj0g3v0327479.1	mRNA		NA	ID=Lj0g3v0327479.1;Name=Lj0g3v0327479.1;Parent=Lj0g3v0327479;Name=Lj0g3v0327479.1
20180309-Lj-allsets-LP_median_Root_width_40_day002.hdf5	chr0	21551385	5.22506e-07	10	2.7785e-07	3.61205e-06	0.0235066	TRUE	21556363	21557239	+	-4978	upstream	Lj0g3v0063479	gene	Non-coding	NA	ID=Lj0g3v0063479;Name=CUFF.2882;sequencetype=Non-coding
20180309-Lj-allsets-LP_median_Root_width_40_day002.hdf5	chr0	21551385	5.22506e-07	10	2.7785e-07	3.61205e-06	0.0235066	TRUE	21556363	21557239	+	-4978	upstream	Lj0g3v0063479.1	mRNA	Non-coding		ID=Lj0g3v0063479.1;Parent=Lj0g3v0063479;Name=Lj0g3v0063479.1;sequencetype=Non-coding;annotation=NoHit
20180309-Lj-allsets-LP_median_Root_width_40_day002.hdf5	chr0	21551385	5.22506e-07	10	2.7785e-07	3.61205e-06	0.0235066	TRUE	21550422	21555728	-	-963	in gene	Lj0g3v0063469	gene	Protein coding	NA	ID=Lj0g3v0063469;Name=CUFF.2885;sequencetype=Protein coding
20180309-Lj-allsets-LP_median_Root_width_40_day002.hdf5	chr0	21551385	5.22506e-07	10	2.7785e-07	3.61205e-06	0.0235066	TRUE	21550422	21555728	-	-963	in feature	Lj0g3v0063469.1	mRNA	Protein coding	Uncharacterized protein TCM_015048	ID=Lj0g3v0063469.1;Parent=Lj0g3v0063469;Name=Lj0g3v0063469.1;sequencetype=Protein coding;annotation=Uncharacterized protein TCM_015048 [Theobroma cacao] gi|508775784|gb|EOY23040.1|
20180309-Lj-allsets-LP_median_Root_width_40_day002.hdf5	chr0	21551385	5.22506e-07	10	2.7785e-07	3.61205e-06	0.0235066	TRUE	21551480	21556086	-	95	downstream	Lj0g3v0063469.2	mRNA	Protein coding	Uncharacterized protein TCM_015048	ID=Lj0g3v0063469.2;Parent=Lj0g3v0063469;Name=Lj0g3v0063469.2;sequencetype=Protein coding;annotation=Uncharacterized protein TCM_015048 [Theobroma cacao] gi|508775784|gb|EOY23040.1|
20180309-Lj-allsets-LP_median_Root_width_40_day002.hdf5	chr0	21551385	5.22506e-07	10	2.7785e-07	3.61205e-06	0.0235066	TRUE	21551480	21555728	-	95	downstream	Lj0g3v0063469.3	mRNA	Protein coding	Uncharacterized protein TCM_015048	ID=Lj0g3v0063469.3;Parent=Lj0g3v0063469;Name=Lj0g3v0063469.3;sequencetype=Protein coding;annotation=Uncharacterized protein TCM_015048 [Theobroma cacao] gi|508775784|gb|EOY23040.1|
[truncated: 26,890 more rows]
