# Supplementary material for: Identification of novel genes involved in phosphate accumulation in Lotus japonicus through Genome Wide Association mapping of root system architecture and anion content
Source: PLoS Genet. 2019 Dec 19;15(12):e1008126. doi: 10.1371/journal.pgen.1008126 (PMC6941899; doi:10.1371/journal.pgen.1008126)
Supplement: S4 Table — (XLSX) [file pgen.1008126.s019.xlsx]

## Sheet: Suppl4_GWAS_hits_HP_Brat
Original_file	Chromosome	SNP_pos	GWAS_pvalue	MAC	Bonferroni_0.050_threshold	BH_0.050_threshold	BH_FDR_0.050_adjusted	BH_FDR_0.050_rejected	Gene_start	Gene_end	Gene_orientation	Relative_distance	SNP_relative_position	Target_AGI	Target_element_type	Target_sequence_type	Target_annotation	Target_attributes
20180309-Lj-allsets-HP_mean_Root_width_60_day001.hdf5	chr5	238669	7.88e-10	11	2.78e-07	9.36e-05	4.73e-05	TRUE	NA	NA	NA	NA	NA	NA	NA	NA	NA	NA
20180309-Lj-allsets-HP_mean_Root_tortuosity_day000.hdf5	chr2	17583894	3.14e-09	11	2.78e-07	0.00025953	1.13e-05	TRUE	17582847	17583196	+	1047	downstream	Lj2g3v1079590	gene	Protein coding	NA	ID=Lj2g3v1079590;Name=CUFF.36203;sequencetype=Protein coding
20180309-Lj-allsets-HP_mean_Root_tortuosity_day000.hdf5	chr2	17583894	3.14e-09	11	2.78e-07	0.00025953	1.13e-05	TRUE	17582847	17583196	+	1047	downstream	Lj2g3v1079590.1	mRNA	Protein coding		ID=Lj2g3v1079590.1;Parent=Lj2g3v1079590;Name=Lj2g3v1079590.1;sequencetype=Protein coding;annotation=NoHit
20180309-Lj-allsets-HP_mean_Root_tortuosity_day000.hdf5	chr2	17583894	3.14e-09	11	2.78e-07	0.00025953	1.13e-05	TRUE	17586097	17586293	+	-2203	upstream	Lj2g3v1079600	gene	Non-coding	NA	ID=Lj2g3v1079600;Name=NODE_75213_length_144_cov_15.819445.path3;sequencetype=Non-coding
20180309-Lj-allsets-HP_mean_Root_tortuosity_day000.hdf5	chr2	17583894	3.14e-09	11	2.78e-07	0.00025953	1.13e-05	TRUE	17586097	17586293	+	-2203	upstream	Lj2g3v1079600.1	mRNA	Non-coding		ID=Lj2g3v1079600.1;Parent=Lj2g3v1079600;Name=Lj2g3v1079600.1;sequencetype=Non-coding;annotation=NoHit
20180309-Lj-allsets-HP_mean_Root_width_80_day003.hdf5	chr5	815297	3.49e-09	36	2.78e-07	1.69e-05	0.000628573	TRUE	NA	NA	NA	NA	NA	NA	NA	NA	NA	NA
20180309-Lj-allsets-HP_mean_Root_width_80_day004.hdf5	chr0	172573684	5.29e-09	56	2.78e-07	4.72e-06	0.000643718	TRUE	NA	NA	NA	NA	NA	NA	NA	NA	NA	NA
20180309-Lj-allsets-HP_median_Root_width_80_day003.hdf5	chr5	815297	8.26e-09	36	2.78e-07	5e-06	0.000844837	TRUE	NA	NA	NA	NA	NA	NA	NA	NA	NA	NA
20180309-Lj-allsets-HP_median_Root_width_80_day003.hdf5	chr3	10560306	9.39e-09	51	2.78e-07	5e-06	0.000844837	TRUE	10547452	10558845	+	12854	downstream	Lj3g3v0838300	gene	Protein coding	NA	ID=Lj3g3v0838300;Name=CUFF.41572;sequencetype=Protein coding
20180309-Lj-allsets-HP_median_Root_width_80_day003.hdf5	chr3	10560306	9.39e-09	51	2.78e-07	5e-06	0.000844837	TRUE	10547452	10558845	+	12854	downstream	Lj3g3v0838300.1	mRNA	Protein coding	Ferric reductase defective 3b	ID=Lj3g3v0838300.1;Parent=Lj3g3v0838300;Name=Lj3g3v0838300.1;sequencetype=Protein coding;annotation=Ferric reductase defective 3b [Medicago truncatula] gi|357457739|ref|XP_003599150.1|
20180309-Lj-allsets-HP_median_Root_width_80_day003.hdf5	chr3	10560306	9.39e-09	51	2.78e-07	5e-06	0.000844837	TRUE	10547452	10558845	+	12854	downstream	Lj3g3v0838300.2	mRNA	Protein coding	Ferric reductase defective 3b	ID=Lj3g3v0838300.2;Parent=Lj3g3v0838300;Name=Lj3g3v0838300.2;sequencetype=Protein coding;annotation=Ferric reductase defective 3b [Medicago truncatula] gi|357457739|ref|XP_003599150.1|
20180309-Lj-allsets-HP_median_Root_width_80_day003.hdf5	chr3	10560306	9.39e-09	51	2.78e-07	5e-06	0.000844837	TRUE	10563206	10563414	+	-2900	upstream	Lj3g3v0838330	gene	Non-coding	NA	ID=Lj3g3v0838330;Name=BP083473.path1;sequencetype=Non-coding
20180309-Lj-allsets-HP_median_Root_width_80_day003.hdf5	chr3	10560306	9.39e-09	51	2.78e-07	5e-06	0.000844837	TRUE	10563206	10563414	+	-2900	upstream	Lj3g3v0838330.1	mRNA	Non-coding		ID=Lj3g3v0838330.1;Parent=Lj3g3v0838330;Name=Lj3g3v0838330.1;sequencetype=Non-coding;annotation=NoHit
20180309-Lj-allsets-HP_median_Root_width_80_day003.hdf5	chr3	10560306	9.39e-09	51	2.78e-07	5e-06	0.000844837	TRUE	10561460	10562648	-	1154	downstream	Lj3g3v0838310	gene	Protein coding	NA	ID=Lj3g3v0838310;Name=TC72943.path1;sequencetype=Protein coding
20180309-Lj-allsets-HP_median_Root_width_80_day003.hdf5	chr3	10560306	9.39e-09	51	2.78e-07	5e-06	0.000844837	TRUE	10561460	10562648	-	1154	downstream	Lj3g3v0838310.1	mRNA	Protein coding	PREDICTED: zinc finger CCCH domain-containing protein 30-like	ID=Lj3g3v0838310.1;Parent=Lj3g3v0838310;Name=Lj3g3v0838310.1;sequencetype=Protein coding;annotation=PREDICTED: zinc finger CCCH domain-containing protein 30-like [Glycine max] gi|356530657|ref|XP_003533897.1|
20180309-Lj-allsets-HP_median_Root_width_80_day003.hdf5	chr3	10560306	9.39e-09	51	2.78e-07	5e-06	0.000844837	TRUE	10562586	10563040	-	2280	downstream	Lj3g3v0838320	gene	Protein coding	NA	ID=Lj3g3v0838320;Name=BW630119.path1;sequencetype=Protein coding
20180309-Lj-allsets-HP_median_Root_width_80_day003.hdf5	chr3	10560306	9.39e-09	51	2.78e-07	5e-06	0.000844837	TRUE	10562586	10563040	-	2280	downstream	Lj3g3v0838320.1	mRNA	Protein coding	PREDICTED: zinc finger CCCH domain-containing protein 30-like	ID=Lj3g3v0838320.1;Parent=Lj3g3v0838320;Name=Lj3g3v0838320.1;sequencetype=Protein coding;annotation=PREDICTED: zinc finger CCCH domain-containing protein 30-like [Glycine max] gi|356557162|ref|XP_003546887.1|
20180309-Lj-allsets-HP_median_Root_width_80_day003.hdf5	chr3	10560306	9.39e-09	51	2.78e-07	5e-06	0.000844837	TRUE	10563585	10565697	-	3279	downstream	Lj3g3v0838340	gene	Protein coding	NA	ID=Lj3g3v0838340;Name=CUFF.41570;sequencetype=Protein coding
20180309-Lj-allsets-HP_median_Root_width_80_day003.hdf5	chr3	10560306	9.39e-09	51	2.78e-07	5e-06	0.000844837	TRUE	10563585	10565697	-	3279	downstream	Lj3g3v0838340.1	mRNA	Protein coding	PREDICTED: zinc finger CCCH domain-containing protein 30-like	ID=Lj3g3v0838340.1;Parent=Lj3g3v0838340;Name=Lj3g3v0838340.1;sequencetype=Protein coding;annotation=PREDICTED: zinc finger CCCH domain-containing protein 30-like [Cicer arietinum] gi|502127941|ref|XP_004499884.1|
20180309-Lj-allsets-HP_mean_Root_width_80_day004.hdf5	chr0	172573834	1.07e-08	56	2.78e-07	4.72e-06	0.000643718	TRUE	NA	NA	NA	NA	NA	NA	NA	NA	NA	NA
20180309-Lj-allsets-HP_mean_Root_width_80_day004.hdf5	chr0	172573838	1.07e-08	56	2.78e-07	4.72e-06	0.000643718	TRUE	NA	NA	NA	NA	NA	NA	NA	NA	NA	NA
20180309-Lj-allsets-HP_mean_Root_width_40_day000.hdf5	chr1	26302335	1.25e-08	13	2.78e-07	1.28e-05	0.00137486	TRUE	26299989	26301360	+	2346	downstream	Lj1g3v2185240	gene	Protein coding	NA	ID=Lj1g3v2185240;Name=CUFF.28704;sequencetype=Protein coding
20180309-Lj-allsets-HP_mean_Root_width_40_day000.hdf5	chr1	26302335	1.25e-08	13	2.78e-07	1.28e-05	0.00137486	TRUE	26299989	26301360	+	2346	downstream	Lj1g3v2185240.1	mRNA	Protein coding	Uncharacterized protein TCM_034254	ID=Lj1g3v2185240.1;Parent=Lj1g3v2185240;Name=Lj1g3v2185240.1;sequencetype=Protein coding;annotation=Uncharacterized protein TCM_034254 [Theobroma cacao] gi|508723177|gb|EOY15074.1|
20180309-Lj-allsets-HP_mean_Root_width_40_day000.hdf5	chr1	26302335	1.25e-08	13	2.78e-07	1.28e-05	0.00137486	TRUE	26303297	26306123	+	-962	upstream	Lj1g3v2185270	gene	Protein coding	NA	ID=Lj1g3v2185270;Name=CUFF.28713;sequencetype=Protein coding
20180309-Lj-allsets-HP_mean_Root_width_40_day000.hdf5	chr1	26302335	1.25e-08	13	2.78e-07	1.28e-05	0.00137486	TRUE	26303297	26306123	+	-962	upstream	Lj1g3v2185270.1	mRNA	Protein coding	RecName: Full=Rac-like GTP-binding protein RAC1	ID=Lj1g3v2185270.1;Parent=Lj1g3v2185270;Name=Lj1g3v2185270.1;sequencetype=Protein coding;annotation=RecName: Full=Rac-like GTP-binding protein RAC1; Flags: Precursor_x0001_gi|2117168|emb|CAA98189.1| RAC1 [Lotus japonicus] gi|51701717|sp|O04369.1|RAC1_LOTJA
20180309-Lj-allsets-HP_mean_Root_width_40_day000.hdf5	chr1	26302335	1.25e-08	13	2.78e-07	1.28e-05	0.00137486	TRUE	26303297	26306123	+	-962	upstream	Lj1g3v2185270.2	mRNA	Protein coding	RecName: Full=Rac-like GTP-binding protein RAC1	ID=Lj1g3v2185270.2;Parent=Lj1g3v2185270;Name=Lj1g3v2185270.2;sequencetype=Protein coding;annotation=RecName: Full=Rac-like GTP-binding protein RAC1; Flags: Precursor_x0001_gi|2117168|emb|CAA98189.1| RAC1 [Lotus japonicus] gi|51701717|sp|O04369.1|RAC1_LOTJA
20180309-Lj-allsets-HP_mean_Root_width_40_day000.hdf5	chr1	26302335	1.25e-08	13	2.78e-07	1.28e-05	0.00137486	TRUE	26303437	26305255	+	-1102	upstream	Lj1g3v2185270.3	mRNA	Protein coding	Rac3	ID=Lj1g3v2185270.3;Parent=Lj1g3v2185270;Name=Lj1g3v2185270.3;sequencetype=Protein coding;annotation=Rac3 [Gossypium hirsutum] gi|62240094|gb|AAX77217.1|
20180309-Lj-allsets-HP_mean_Root_width_40_day000.hdf5	chr1	26302335	1.25e-08	13	2.78e-07	1.28e-05	0.00137486	TRUE	26303395	26306459	+	-1060	upstream	Lj1g3v2185260	gene	Protein coding	NA	ID=Lj1g3v2185260;Name=Lj1g3v2185260;sequencetype=Protein coding
20180309-Lj-allsets-HP_mean_Root_width_40_day000.hdf5	chr1	26302335	1.25e-08	13	2.78e-07	1.28e-05	0.00137486	TRUE	26303395	26306459	+	-1060	upstream	Lj1g3v2185260.1	mRNA	Protein coding	RecName: Full=Rac-like GTP-binding protein RAC1	ID=Lj1g3v2185260.1;Parent=Lj1g3v2185260;Name=Lj1g3v2185260.1;sequencetype=Protein coding;annotation=RecName: Full=Rac-like GTP-binding protein RAC1; Flags: Precursor_x0001_gi|2117168|emb|CAA98189.1| RAC1 [Lotus japonicus] gi|51701717|sp|O04369.1|RAC1_LOTJA
20180309-Lj-allsets-HP_mean_Root_width_40_day000.hdf5	chr1	26302335	1.25e-08	13	2.78e-07	1.28e-05	0.00137486	TRUE	26299388	26301681	-	-2947	upstream	Lj1g3v2185230	gene	Non-coding	NA	ID=Lj1g3v2185230;Name=CUFF.28703;sequencetype=Non-coding
20180309-Lj-allsets-HP_mean_Root_width_40_day000.hdf5	chr1	26302335	1.25e-08	13	2.78e-07	1.28e-05	0.00137486	TRUE	26299388	26301681	-	-2947	upstream	Lj1g3v2185230.1	mRNA	Non-coding		ID=Lj1g3v2185230.1;Parent=Lj1g3v2185230;Name=Lj1g3v2185230.1;sequencetype=Non-coding;annotation=NoHit
20180309-Lj-allsets-HP_mean_Root_width_40_day001.hdf5	chr1	26302335	1.74e-08	13	2.78e-07	0.000150886	6.08e-05	TRUE	26299989	26301360	+	2346	downstream	Lj1g3v2185240	gene	Protein coding	NA	ID=Lj1g3v2185240;Name=CUFF.28704;sequencetype=Protein coding
20180309-Lj-allsets-HP_mean_Root_width_40_day001.hdf5	chr1	26302335	1.74e-08	13	2.78e-07	0.000150886	6.08e-05	TRUE	26299989	26301360	+	2346	downstream	Lj1g3v2185240.1	mRNA	Protein coding	Uncharacterized protein TCM_034254	ID=Lj1g3v2185240.1;Parent=Lj1g3v2185240;Name=Lj1g3v2185240.1;sequencetype=Protein coding;annotation=Uncharacterized protein TCM_034254 [Theobroma cacao] gi|508723177|gb|EOY15074.1|
20180309-Lj-allsets-HP_mean_Root_width_40_day001.hdf5	chr1	26302335	1.74e-08	13	2.78e-07	0.000150886	6.08e-05	TRUE	26303297	26306123	+	-962	upstream	Lj1g3v2185270	gene	Protein coding	NA	ID=Lj1g3v2185270;Name=CUFF.28713;sequencetype=Protein coding
20180309-Lj-allsets-HP_mean_Root_width_40_day001.hdf5	chr1	26302335	1.74e-08	13	2.78e-07	0.000150886	6.08e-05	TRUE	26303297	26306123	+	-962	upstream	Lj1g3v2185270.1	mRNA	Protein coding	RecName: Full=Rac-like GTP-binding protein RAC1	ID=Lj1g3v2185270.1;Parent=Lj1g3v2185270;Name=Lj1g3v2185270.1;sequencetype=Protein coding;annotation=RecName: Full=Rac-like GTP-binding protein RAC1; Flags: Precursor_x0001_gi|2117168|emb|CAA98189.1| RAC1 [Lotus japonicus] gi|51701717|sp|O04369.1|RAC1_LOTJA
20180309-Lj-allsets-HP_mean_Root_width_40_day001.hdf5	chr1	26302335	1.74e-08	13	2.78e-07	0.000150886	6.08e-05	TRUE	26303297	26306123	+	-962	upstream	Lj1g3v2185270.2	mRNA	Protein coding	RecName: Full=Rac-like GTP-binding protein RAC1	ID=Lj1g3v2185270.2;Parent=Lj1g3v2185270;Name=Lj1g3v2185270.2;sequencetype=Protein coding;annotation=RecName: Full=Rac-like GTP-binding protein RAC1; Flags: Precursor_x0001_gi|2117168|emb|CAA98189.1| RAC1 [Lotus japonicus] gi|51701717|sp|O04369.1|RAC1_LOTJA
20180309-Lj-allsets-HP_mean_Root_width_40_day001.hdf5	chr1	26302335	1.74e-08	13	2.78e-07	0.000150886	6.08e-05	TRUE	26303437	26305255	+	-1102	upstream	Lj1g3v2185270.3	mRNA	Protein coding	Rac3	ID=Lj1g3v2185270.3;Parent=Lj1g3v2185270;Name=Lj1g3v2185270.3;sequencetype=Protein coding;annotation=Rac3 [Gossypium hirsutum] gi|62240094|gb|AAX77217.1|
20180309-Lj-allsets-HP_mean_Root_width_40_day001.hdf5	chr1	26302335	1.74e-08	13	2.78e-07	0.000150886	6.08e-05	TRUE	26303395	26306459	+	-1060	upstream	Lj1g3v2185260	gene	Protein coding	NA	ID=Lj1g3v2185260;Name=Lj1g3v2185260;sequencetype=Protein coding
20180309-Lj-allsets-HP_mean_Root_width_40_day001.hdf5	chr1	26302335	1.74e-08	13	2.78e-07	0.000150886	6.08e-05	TRUE	26303395	26306459	+	-1060	upstream	Lj1g3v2185260.1	mRNA	Protein coding	RecName: Full=Rac-like GTP-binding protein RAC1	ID=Lj1g3v2185260.1;Parent=Lj1g3v2185260;Name=Lj1g3v2185260.1;sequencetype=Protein coding;annotation=RecName: Full=Rac-like GTP-binding protein RAC1; Flags: Precursor_x0001_gi|2117168|emb|CAA98189.1| RAC1 [Lotus japonicus] gi|51701717|sp|O04369.1|RAC1_LOTJA
20180309-Lj-allsets-HP_mean_Root_width_40_day001.hdf5	chr1	26302335	1.74e-08	13	2.78e-07	0.000150886	6.08e-05	TRUE	26299388	26301681	-	-2947	upstream	Lj1g3v2185230	gene	Non-coding	NA	ID=Lj1g3v2185230;Name=CUFF.28703;sequencetype=Non-coding
20180309-Lj-allsets-HP_mean_Root_width_40_day001.hdf5	chr1	26302335	1.74e-08	13	2.78e-07	0.000150886	6.08e-05	TRUE	26299388	26301681	-	-2947	upstream	Lj1g3v2185230.1	mRNA	Non-coding		ID=Lj1g3v2185230.1;Parent=Lj1g3v2185230;Name=Lj1g3v2185230.1;sequencetype=Non-coding;annotation=NoHit
20180309-Lj-allsets-HP_mean_Root_width_80_day003.hdf5	chr5	813814	1.75e-08	34	2.78e-07	1.69e-05	0.000629359	TRUE	NA	NA	NA	NA	NA	NA	NA	NA	NA	NA
20180309-Lj-allsets-HP_mean_Root_width_80_day003.hdf5	chr5	812167	1.75e-08	34	2.78e-07	1.69e-05	0.000629359	TRUE	NA	NA	NA	NA	NA	NA	NA	NA	NA	NA
20180309-Lj-allsets-HP_mean_Root_width_80_day003.hdf5	chr5	822521	1.75e-08	34	2.78e-07	1.69e-05	0.000629359	TRUE	823388	830212	-	867	downstream	Lj5g3v0104730	gene	Protein coding	NA	ID=Lj5g3v0104730;Name=CUFF.52522;sequencetype=Protein coding
20180309-Lj-allsets-HP_mean_Root_width_80_day003.hdf5	chr5	822521	1.75e-08	34	2.78e-07	1.69e-05	0.000629359	TRUE	823388	830212	-	867	downstream	Lj5g3v0104730.1	mRNA	Protein coding	PREDICTED: probable methyltransferase PMT28-like	ID=Lj5g3v0104730.1;Parent=Lj5g3v0104730;Name=Lj5g3v0104730.1;sequencetype=Protein coding;annotation=PREDICTED: probable methyltransferase PMT28-like [Glycine max] gi|356552105|ref|XP_003544411.1|
20180309-Lj-allsets-HP_mean_Root_width_80_day003.hdf5	chr5	815280	1.75e-08	34	2.78e-07	1.69e-05	0.000629359	TRUE	NA	NA	NA	NA	NA	NA	NA	NA	NA	NA
20180309-Lj-allsets-HP_median_Root_width_60_day001.hdf5	chr5	238669	2.23e-08	11	2.78e-07	4.2e-05	0.000400958	TRUE	NA	NA	NA	NA	NA	NA	NA	NA	NA	NA
20180309-Lj-allsets-HP_mean_Root_width_80_day004.hdf5	chr3	10560306	2.67e-08	52	2.78e-07	4.72e-06	0.00116827	TRUE	10547452	10558845	+	12854	downstream	Lj3g3v0838300	gene	Protein coding	NA	ID=Lj3g3v0838300;Name=CUFF.41572;sequencetype=Protein coding
20180309-Lj-allsets-HP_mean_Root_width_80_day004.hdf5	chr3	10560306	2.67e-08	52	2.78e-07	4.72e-06	0.00116827	TRUE	10547452	10558845	+	12854	downstream	Lj3g3v0838300.1	mRNA	Protein coding	Ferric reductase defective 3b	ID=Lj3g3v0838300.1;Parent=Lj3g3v0838300;Name=Lj3g3v0838300.1;sequencetype=Protein coding;annotation=Ferric reductase defective 3b [Medicago truncatula] gi|357457739|ref|XP_003599150.1|
20180309-Lj-allsets-HP_mean_Root_width_80_day004.hdf5	chr3	10560306	2.67e-08	52	2.78e-07	4.72e-06	0.00116827	TRUE	10547452	10558845	+	12854	downstream	Lj3g3v0838300.2	mRNA	Protein coding	Ferric reductase defective 3b	ID=Lj3g3v0838300.2;Parent=Lj3g3v0838300;Name=Lj3g3v0838300.2;sequencetype=Protein coding;annotation=Ferric reductase defective 3b [Medicago truncatula] gi|357457739|ref|XP_003599150.1|
20180309-Lj-allsets-HP_mean_Root_width_80_day004.hdf5	chr3	10560306	2.67e-08	52	2.78e-07	4.72e-06	0.00116827	TRUE	10563206	10563414	+	-2900	upstream	Lj3g3v0838330	gene	Non-coding	NA	ID=Lj3g3v0838330;Name=BP083473.path1;sequencetype=Non-coding
20180309-Lj-allsets-HP_mean_Root_width_80_day004.hdf5	chr3	10560306	2.67e-08	52	2.78e-07	4.72e-06	0.00116827	TRUE	10563206	10563414	+	-2900	upstream	Lj3g3v0838330.1	mRNA	Non-coding		ID=Lj3g3v0838330.1;Parent=Lj3g3v0838330;Name=Lj3g3v0838330.1;sequencetype=Non-coding;annotation=NoHit
20180309-Lj-allsets-HP_mean_Root_width_80_day004.hdf5	chr3	10560306	2.67e-08	52	2.78e-07	4.72e-06	0.00116827	TRUE	10561460	10562648	-	1154	downstream	Lj3g3v0838310	gene	Protein coding	NA	ID=Lj3g3v0838310;Name=TC72943.path1;sequencetype=Protein coding
20180309-Lj-allsets-HP_mean_Root_width_80_day004.hdf5	chr3	10560306	2.67e-08	52	2.78e-07	4.72e-06	0.00116827	TRUE	10561460	10562648	-	1154	downstream	Lj3g3v0838310.1	mRNA	Protein coding	PREDICTED: zinc finger CCCH domain-containing protein 30-like	ID=Lj3g3v0838310.1;Parent=Lj3g3v0838310;Name=Lj3g3v0838310.1;sequencetype=Protein coding;annotation=PREDICTED: zinc finger CCCH domain-containing protein 30-like [Glycine max] gi|356530657|ref|XP_003533897.1|
20180309-Lj-allsets-HP_mean_Root_width_80_day004.hdf5	chr3	10560306	2.67e-08	52	2.78e-07	4.72e-06	0.00116827	TRUE	10562586	10563040	-	2280	downstream	Lj3g3v0838320	gene	Protein coding	NA	ID=Lj3g3v0838320;Name=BW630119.path1;sequencetype=Protein coding
20180309-Lj-allsets-HP_mean_Root_width_80_day004.hdf5	chr3	10560306	2.67e-08	52	2.78e-07	4.72e-06	0.00116827	TRUE	10562586	10563040	-	2280	downstream	Lj3g3v0838320.1	mRNA	Protein coding	PREDICTED: zinc finger CCCH domain-containing protein 30-like	ID=Lj3g3v0838320.1;Parent=Lj3g3v0838320;Name=Lj3g3v0838320.1;sequencetype=Protein coding;annotation=PREDICTED: zinc finger CCCH domain-containing protein 30-like [Glycine max] gi|356557162|ref|XP_003546887.1|
20180309-Lj-allsets-HP_mean_Root_width_80_day004.hdf5	chr3	10560306	2.67e-08	52	2.78e-07	4.72e-06	0.00116827	TRUE	10563585	10565697	-	3279	downstream	Lj3g3v0838340	gene	Protein coding	NA	ID=Lj3g3v0838340;Name=CUFF.41570;sequencetype=Protein coding
20180309-Lj-allsets-HP_mean_Root_width_80_day004.hdf5	chr3	10560306	2.67e-08	52	2.78e-07	4.72e-06	0.00116827	TRUE	10563585	10565697	-	3279	downstream	Lj3g3v0838340.1	mRNA	Protein coding	PREDICTED: zinc finger CCCH domain-containing protein 30-like	ID=Lj3g3v0838340.1;Parent=Lj3g3v0838340;Name=Lj3g3v0838340.1;sequencetype=Protein coding;annotation=PREDICTED: zinc finger CCCH domain-containing protein 30-like [Cicer arietinum] gi|502127941|ref|XP_004499884.1|
20180309-Lj-allsets-HP_mean_Root_width_80_day004.hdf5	chr0	172578615	3.92e-08	54	2.78e-07	4.72e-06	0.00116827	TRUE	NA	NA	NA	NA	NA	NA	NA	NA	NA	NA
20180309-Lj-allsets-HP_median_Average_root_width_day003.hdf5	chr3	10560306	4.36e-08	51	2.78e-07	8.06e-06	0.00751376	TRUE	10547452	10558845	+	12854	downstream	Lj3g3v0838300	gene	Protein coding	NA	ID=Lj3g3v0838300;Name=CUFF.41572;sequencetype=Protein coding
20180309-Lj-allsets-HP_median_Average_root_width_day003.hdf5	chr3	10560306	4.36e-08	51	2.78e-07	8.06e-06	0.00751376	TRUE	10547452	10558845	+	12854	downstream	Lj3g3v0838300.1	mRNA	Protein coding	Ferric reductase defective 3b	ID=Lj3g3v0838300.1;Parent=Lj3g3v0838300;Name=Lj3g3v0838300.1;sequencetype=Protein coding;annotation=Ferric reductase defective 3b [Medicago truncatula] gi|357457739|ref|XP_003599150.1|
20180309-Lj-allsets-HP_median_Average_root_width_day003.hdf5	chr3	10560306	4.36e-08	51	2.78e-07	8.06e-06	0.00751376	TRUE	10547452	10558845	+	12854	downstream	Lj3g3v0838300.2	mRNA	Protein coding	Ferric reductase defective 3b	ID=Lj3g3v0838300.2;Parent=Lj3g3v0838300;Name=Lj3g3v0838300.2;sequencetype=Protein coding;annotation=Ferric reductase defective 3b [Medicago truncatula] gi|357457739|ref|XP_003599150.1|
20180309-Lj-allsets-HP_median_Average_root_width_day003.hdf5	chr3	10560306	4.36e-08	51	2.78e-07	8.06e-06	0.00751376	TRUE	10563206	10563414	+	-2900	upstream	Lj3g3v0838330	gene	Non-coding	NA	ID=Lj3g3v0838330;Name=BP083473.path1;sequencetype=Non-coding
20180309-Lj-allsets-HP_median_Average_root_width_day003.hdf5	chr3	10560306	4.36e-08	51	2.78e-07	8.06e-06	0.00751376	TRUE	10563206	10563414	+	-2900	upstream	Lj3g3v0838330.1	mRNA	Non-coding		ID=Lj3g3v0838330.1;Parent=Lj3g3v0838330;Name=Lj3g3v0838330.1;sequencetype=Non-coding;annotation=NoHit
20180309-Lj-allsets-HP_median_Average_root_width_day003.hdf5	chr3	10560306	4.36e-08	51	2.78e-07	8.06e-06	0.00751376	TRUE	10561460	10562648	-	1154	downstream	Lj3g3v0838310	gene	Protein coding	NA	ID=Lj3g3v0838310;Name=TC72943.path1;sequencetype=Protein coding
20180309-Lj-allsets-HP_median_Average_root_width_day003.hdf5	chr3	10560306	4.36e-08	51	2.78e-07	8.06e-06	0.00751376	TRUE	10561460	10562648	-	1154	downstream	Lj3g3v0838310.1	mRNA	Protein coding	PREDICTED: zinc finger CCCH domain-containing protein 30-like	ID=Lj3g3v0838310.1;Parent=Lj3g3v0838310;Name=Lj3g3v0838310.1;sequencetype=Protein coding;annotation=PREDICTED: zinc finger CCCH domain-containing protein 30-like [Glycine max] gi|356530657|ref|XP_003533897.1|
20180309-Lj-allsets-HP_median_Average_root_width_day003.hdf5	chr3	10560306	4.36e-08	51	2.78e-07	8.06e-06	0.00751376	TRUE	10562586	10563040	-	2280	downstream	Lj3g3v0838320	gene	Protein coding	NA	ID=Lj3g3v0838320;Name=BW630119.path1;sequencetype=Protein coding
20180309-Lj-allsets-HP_median_Average_root_width_day003.hdf5	chr3	10560306	4.36e-08	51	2.78e-07	8.06e-06	0.00751376	TRUE	10562586	10563040	-	2280	downstream	Lj3g3v0838320.1	mRNA	Protein coding	PREDICTED: zinc finger CCCH domain-containing protein 30-like	ID=Lj3g3v0838320.1;Parent=Lj3g3v0838320;Name=Lj3g3v0838320.1;sequencetype=Protein coding;annotation=PREDICTED: zinc finger CCCH domain-containing protein 30-like [Glycine max] gi|356557162|ref|XP_003546887.1|
20180309-Lj-allsets-HP_median_Average_root_width_day003.hdf5	chr3	10560306	4.36e-08	51	2.78e-07	8.06e-06	0.00751376	TRUE	10563585	10565697	-	3279	downstream	Lj3g3v0838340	gene	Protein coding	NA	ID=Lj3g3v0838340;Name=CUFF.41570;sequencetype=Protein coding
20180309-Lj-allsets-HP_median_Average_root_width_day003.hdf5	chr3	10560306	4.36e-08	51	2.78e-07	8.06e-06	0.00751376	TRUE	10563585	10565697	-	3279	downstream	Lj3g3v0838340.1	mRNA	Protein coding	PREDICTED: zinc finger CCCH domain-containing protein 30-like	ID=Lj3g3v0838340.1;Parent=Lj3g3v0838340;Name=Lj3g3v0838340.1;sequencetype=Protein coding;annotation=PREDICTED: zinc finger CCCH domain-containing protein 30-like [Cicer arietinum] gi|502127941|ref|XP_004499884.1|
20180309-Lj-allsets-HP_mean_Root_width_60_day005.hdf5	chr2	27168553	4.47e-08	52	2.78e-07	5.56e-07	0.00803885	TRUE	27160812	27163724	+	7741	downstream	Lj2g3v1779760	gene	Protein coding	NA	ID=Lj2g3v1779760;Name=CUFF.37823;sequencetype=Protein coding
20180309-Lj-allsets-HP_mean_Root_width_60_day005.hdf5	chr2	27168553	4.47e-08	52	2.78e-07	5.56e-07	0.00803885	TRUE	27160812	27163724	+	7741	downstream	Lj2g3v1779760.1	mRNA	Protein coding	PREDICTED: probable protein phosphatase 2C 55-like	ID=Lj2g3v1779760.1;Parent=Lj2g3v1779760;Name=Lj2g3v1779760.1;sequencetype=Protein coding;annotation=PREDICTED: probable protein phosphatase 2C 55-like [Glycine max] gi|356540743|ref|XP_003538844.1|
20180309-Lj-allsets-HP_mean_Root_width_60_day005.hdf5	chr2	27168553	4.47e-08	52	2.78e-07	5.56e-07	0.00803885	TRUE	27172069	27174261	+	-3516	upstream	Lj2g3v1779790	gene	Protein coding	NA	ID=Lj2g3v1779790;Name=CUFF.37822;sequencetype=Protein coding
20180309-Lj-allsets-HP_mean_Root_width_60_day005.hdf5	chr2	27168553	4.47e-08	52	2.78e-07	5.56e-07	0.00803885	TRUE	27172069	27174261	+	-3516	upstream	Lj2g3v1779790.1	mRNA	Protein coding	GRAS family transcription factor	ID=Lj2g3v1779790.1;Parent=Lj2g3v1779790;Name=Lj2g3v1779790.1;sequencetype=Protein coding;annotation=GRAS family transcription factor [Medicago truncatula] gi|357518381|ref|XP_003629479.1|
20180309-Lj-allsets-HP_mean_Root_width_60_day005.hdf5	chr2	27168553	4.47e-08	52	2.78e-07	5.56e-07	0.00803885	TRUE	27163998	27165981	-	-4555	upstream	Lj2g3v1779770	gene	Protein coding	NA	ID=Lj2g3v1779770;Name=CUFF.37820;sequencetype=Protein coding
20180309-Lj-allsets-HP_mean_Root_width_60_day005.hdf5	chr2	27168553	4.47e-08	52	2.78e-07	5.56e-07	0.00803885	TRUE	27163998	27165981	-	-4555	upstream	Lj2g3v1779770.1	mRNA	Protein coding	PREDICTED: globulin-1 S allele-like	ID=Lj2g3v1779770.1;Parent=Lj2g3v1779770;Name=Lj2g3v1779770.1;sequencetype=Protein coding;annotation=PREDICTED: globulin-1 S allele-like [Cicer arietinum] gi|502161603|ref|XP_004512222.1|
20180309-Lj-allsets-HP_mean_Root_width_60_day005.hdf5	chr2	27168553	4.47e-08	52	2.78e-07	5.56e-07	0.00803885	TRUE	27166332	27167608	-	-2221	upstream	Lj2g3v1779780	gene	Protein coding	NA	ID=Lj2g3v1779780;Name=CUFF.37821;sequencetype=Protein coding
20180309-Lj-allsets-HP_mean_Root_width_60_day005.hdf5	chr2	27168553	4.47e-08	52	2.78e-07	5.56e-07	0.00803885	TRUE	27166332	27167608	-	-2221	upstream	Lj2g3v1779780.1	mRNA	Protein coding	PREDICTED: globulin-1 S allele-like	ID=Lj2g3v1779780.1;Parent=Lj2g3v1779780;Name=Lj2g3v1779780.1;sequencetype=Protein coding;annotation=PREDICTED: globulin-1 S allele-like [Cicer arietinum] gi|502161603|ref|XP_004512222.1|
20180309-Lj-allsets-HP_mean_Root_width_80_day004.hdf5	chr3	27456313	4.54e-08	55	2.78e-07	4.72e-06	0.00116827	TRUE	27453883	27455037	-	-2430	upstream	Lj3g3v2214670	gene	Protein coding	NA	ID=Lj3g3v2214670;Name=CUFF.43684;sequencetype=Protein coding
20180309-Lj-allsets-HP_mean_Root_width_80_day004.hdf5	chr3	27456313	4.54e-08	55	2.78e-07	4.72e-06	0.00116827	TRUE	27453883	27455037	-	-2430	upstream	Lj3g3v2214670.1	mRNA	Protein coding	PREDICTED: multisubstrate pseudouridine synthase 7-like isoform X2	ID=Lj3g3v2214670.1;Parent=Lj3g3v2214670;Name=Lj3g3v2214670.1;sequencetype=Protein coding;annotation=PREDICTED: multisubstrate pseudouridine synthase 7-like isoform X2 [Cicer arietinum] gi|502113547|ref|XP_004494685.1|
20180309-Lj-allsets-HP_mean_Root_width_80_day004.hdf5	chr3	27456282	4.54e-08	55	2.78e-07	4.72e-06	0.00116827	TRUE	27453883	27455037	-	-2399	upstream	Lj3g3v2214670	gene	Protein coding	NA	ID=Lj3g3v2214670;Name=CUFF.43684;sequencetype=Protein coding
20180309-Lj-allsets-HP_mean_Root_width_80_day004.hdf5	chr3	27456282	4.54e-08	55	2.78e-07	4.72e-06	0.00116827	TRUE	27453883	27455037	-	-2399	upstream	Lj3g3v2214670.1	mRNA	Protein coding	PREDICTED: multisubstrate pseudouridine synthase 7-like isoform X2	ID=Lj3g3v2214670.1;Parent=Lj3g3v2214670;Name=Lj3g3v2214670.1;sequencetype=Protein coding;annotation=PREDICTED: multisubstrate pseudouridine synthase 7-like isoform X2 [Cicer arietinum] gi|502113547|ref|XP_004494685.1|
20180309-Lj-allsets-HP_mean_Average_root_width_day003.hdf5	chr5	815297	4.62e-08	36	2.78e-07	9.17e-06	0.000913312	TRUE	NA	NA	NA	NA	NA	NA	NA	NA	NA	NA
20180309-Lj-allsets-HP_median_Root_growth_rate_day005-day006.hdf5	chr0	188953814	4.8e-08	17	2.78e-07	4.45e-06	0.00864455	TRUE	188952515	188954894	-	-1299	in gene	Lj0g3v0358919	gene	Non-coding	NA	ID=Lj0g3v0358919;Name=CUFF.24692;sequencetype=Non-coding
20180309-Lj-allsets-HP_median_Root_growth_rate_day005-day006.hdf5	chr0	188953814	4.8e-08	17	2.78e-07	4.45e-06	0.00864455	TRUE	188952515	188954894	-	-1299	in feature	Lj0g3v0358919.1	mRNA	Non-coding		ID=Lj0g3v0358919.1;Parent=Lj0g3v0358919;Name=Lj0g3v0358919.1;sequencetype=Non-coding;annotation=NoHit
20180309-Lj-allsets-HP_median_Root_growth_rate_day005-day006.hdf5	chr0	188953814	4.8e-08	17	2.78e-07	4.45e-06	0.00864455	TRUE	188952902	188954894	-	-912	in feature	Lj0g3v0358919.2	mRNA	Non-coding		ID=Lj0g3v0358919.2;Parent=Lj0g3v0358919;Name=Lj0g3v0358919.2;sequencetype=Non-coding;annotation=NoHit
20180309-Lj-allsets-HP_median_Root_growth_rate_day005-day006.hdf5	chr0	188953814	4.8e-08	17	2.78e-07	4.45e-06	0.00864455	TRUE	188952902	188954894	-	-912	in feature	Lj0g3v0358919.3	mRNA	Non-coding		ID=Lj0g3v0358919.3;Parent=Lj0g3v0358919;Name=Lj0g3v0358919.3;sequencetype=Non-coding;annotation=NoHit
20180309-Lj-allsets-HP_median_Root_growth_rate_day005-day006.hdf5	chr0	188953814	4.8e-08	17	2.78e-07	4.45e-06	0.00864455	TRUE	188956016	188963005	-	2202	downstream	Lj0g3v0358929	gene	Protein coding	NA	ID=Lj0g3v0358929;Name=CUFF.24712;sequencetype=Protein coding
20180309-Lj-allsets-HP_median_Root_growth_rate_day005-day006.hdf5	chr0	188953814	4.8e-08	17	2.78e-07	4.45e-06	0.00864455	TRUE	188956016	188963005	-	2202	downstream	Lj0g3v0358929.1	mRNA	Protein coding	PREDICTED: 26S proteasome non-ATPase regulatory subunit 2 1A-like	ID=Lj0g3v0358929.1;Parent=Lj0g3v0358929;Name=Lj0g3v0358929.1;sequencetype=Protein coding;annotation=PREDICTED: 26S proteasome non-ATPase regulatory subunit 2 1A-like [Cicer arietinum] gi|502143997|ref|XP_004505542.1|
20180309-Lj-allsets-HP_mean_Average_root_width_day003.hdf5	chr3	10560306	4.81e-08	51	2.78e-07	9.17e-06	0.000913312	TRUE	10547452	10558845	+	12854	downstream	Lj3g3v0838300	gene	Protein coding	NA	ID=Lj3g3v0838300;Name=CUFF.41572;sequencetype=Protein coding
20180309-Lj-allsets-HP_mean_Average_root_width_day003.hdf5	chr3	10560306	4.81e-08	51	2.78e-07	9.17e-06	0.000913312	TRUE	10547452	10558845	+	12854	downstream	Lj3g3v0838300.1	mRNA	Protein coding	Ferric reductase defective 3b	ID=Lj3g3v0838300.1;Parent=Lj3g3v0838300;Name=Lj3g3v0838300.1;sequencetype=Protein coding;annotation=Ferric reductase defective 3b [Medicago truncatula] gi|357457739|ref|XP_003599150.1|
20180309-Lj-allsets-HP_mean_Average_root_width_day003.hdf5	chr3	10560306	4.81e-08	51	2.78e-07	9.17e-06	0.000913312	TRUE	10547452	10558845	+	12854	downstream	Lj3g3v0838300.2	mRNA	Protein coding	Ferric reductase defective 3b	ID=Lj3g3v0838300.2;Parent=Lj3g3v0838300;Name=Lj3g3v0838300.2;sequencetype=Protein coding;annotation=Ferric reductase defective 3b [Medicago truncatula] gi|357457739|ref|XP_003599150.1|
20180309-Lj-allsets-HP_mean_Average_root_width_day003.hdf5	chr3	10560306	4.81e-08	51	2.78e-07	9.17e-06	0.000913312	TRUE	10563206	10563414	+	-2900	upstream	Lj3g3v0838330	gene	Non-coding	NA	ID=Lj3g3v0838330;Name=BP083473.path1;sequencetype=Non-coding
20180309-Lj-allsets-HP_mean_Average_root_width_day003.hdf5	chr3	10560306	4.81e-08	51	2.78e-07	9.17e-06	0.000913312	TRUE	10563206	10563414	+	-2900	upstream	Lj3g3v0838330.1	mRNA	Non-coding		ID=Lj3g3v0838330.1;Parent=Lj3g3v0838330;Name=Lj3g3v0838330.1;sequencetype=Non-coding;annotation=NoHit
20180309-Lj-allsets-HP_mean_Average_root_width_day003.hdf5	chr3	10560306	4.81e-08	51	2.78e-07	9.17e-06	0.000913312	TRUE	10561460	10562648	-	1154	downstream	Lj3g3v0838310	gene	Protein coding	NA	ID=Lj3g3v0838310;Name=TC72943.path1;sequencetype=Protein coding
20180309-Lj-allsets-HP_mean_Average_root_width_day003.hdf5	chr3	10560306	4.81e-08	51	2.78e-07	9.17e-06	0.000913312	TRUE	10561460	10562648	-	1154	downstream	Lj3g3v0838310.1	mRNA	Protein coding	PREDICTED: zinc finger CCCH domain-containing protein 30-like	ID=Lj3g3v0838310.1;Parent=Lj3g3v0838310;Name=Lj3g3v0838310.1;sequencetype=Protein coding;annotation=PREDICTED: zinc finger CCCH domain-containing protein 30-like [Glycine max] gi|356530657|ref|XP_003533897.1|
20180309-Lj-allsets-HP_mean_Average_root_width_day003.hdf5	chr3	10560306	4.81e-08	51	2.78e-07	9.17e-06	0.000913312	TRUE	10562586	10563040	-	2280	downstream	Lj3g3v0838320	gene	Protein coding	NA	ID=Lj3g3v0838320;Name=BW630119.path1;sequencetype=Protein coding
20180309-Lj-allsets-HP_mean_Average_root_width_day003.hdf5	chr3	10560306	4.81e-08	51	2.78e-07	9.17e-06	0.000913312	TRUE	10562586	10563040	-	2280	downstream	Lj3g3v0838320.1	mRNA	Protein coding	PREDICTED: zinc finger CCCH domain-containing protein 30-like	ID=Lj3g3v0838320.1;Parent=Lj3g3v0838320;Name=Lj3g3v0838320.1;sequencetype=Protein coding;annotation=PREDICTED: zinc finger CCCH domain-containing protein 30-like [Glycine max] gi|356557162|ref|XP_003546887.1|
20180309-Lj-allsets-HP_mean_Average_root_width_day003.hdf5	chr3	10560306	4.81e-08	51	2.78e-07	9.17e-06	0.000913312	TRUE	10563585	10565697	-	3279	downstream	Lj3g3v0838340	gene	Protein coding	NA	ID=Lj3g3v0838340;Name=CUFF.41570;sequencetype=Protein coding
20180309-Lj-allsets-HP_mean_Average_root_width_day003.hdf5	chr3	10560306	4.81e-08	51	2.78e-07	9.17e-06	0.000913312	TRUE	10563585	10565697	-	3279	downstream	Lj3g3v0838340.1	mRNA	Protein coding	PREDICTED: zinc finger CCCH domain-containing protein 30-like	ID=Lj3g3v0838340.1;Parent=Lj3g3v0838340;Name=Lj3g3v0838340.1;sequencetype=Protein coding;annotation=PREDICTED: zinc finger CCCH domain-containing protein 30-like [Cicer arietinum] gi|502127941|ref|XP_004499884.1|
20180309-Lj-allsets-HP_mean_Root_width_60_day001.hdf5	chr1	26302335	5.02e-08	13	2.78e-07	9.36e-05	0.000475758	TRUE	26299989	26301360	+	2346	downstream	Lj1g3v2185240	gene	Protein coding	NA	ID=Lj1g3v2185240;Name=CUFF.28704;sequencetype=Protein coding
20180309-Lj-allsets-HP_mean_Root_width_60_day001.hdf5	chr1	26302335	5.02e-08	13	2.78e-07	9.36e-05	0.000475758	TRUE	26299989	26301360	+	2346	downstream	Lj1g3v2185240.1	mRNA	Protein coding	Uncharacterized protein TCM_034254	ID=Lj1g3v2185240.1;Parent=Lj1g3v2185240;Name=Lj1g3v2185240.1;sequencetype=Protein coding;annotation=Uncharacterized protein TCM_034254 [Theobroma cacao] gi|508723177|gb|EOY15074.1|
20180309-Lj-allsets-HP_mean_Root_width_60_day001.hdf5	chr1	26302335	5.02e-08	13	2.78e-07	9.36e-05	0.000475758	TRUE	26303297	26306123	+	-962	upstream	Lj1g3v2185270	gene	Protein coding	NA	ID=Lj1g3v2185270;Name=CUFF.28713;sequencetype=Protein coding
20180309-Lj-allsets-HP_mean_Root_width_60_day001.hdf5	chr1	26302335	5.02e-08	13	2.78e-07	9.36e-05	0.000475758	TRUE	26303297	26306123	+	-962	upstream	Lj1g3v2185270.1	mRNA	Protein coding	RecName: Full=Rac-like GTP-binding protein RAC1	ID=Lj1g3v2185270.1;Parent=Lj1g3v2185270;Name=Lj1g3v2185270.1;sequencetype=Protein coding;annotation=RecName: Full=Rac-like GTP-binding protein RAC1; Flags: Precursor_x0001_gi|2117168|emb|CAA98189.1| RAC1 [Lotus japonicus] gi|51701717|sp|O04369.1|RAC1_LOTJA
20180309-Lj-allsets-HP_mean_Root_width_60_day001.hdf5	chr1	26302335	5.02e-08	13	2.78e-07	9.36e-05	0.000475758	TRUE	26303297	26306123	+	-962	upstream	Lj1g3v2185270.2	mRNA	Protein coding	RecName: Full=Rac-like GTP-binding protein RAC1	ID=Lj1g3v2185270.2;Parent=Lj1g3v2185270;Name=Lj1g3v2185270.2;sequencetype=Protein coding;annotation=RecName: Full=Rac-like GTP-binding protein RAC1; Flags: Precursor_x0001_gi|2117168|emb|CAA98189.1| RAC1 [Lotus japonicus] gi|51701717|sp|O04369.1|RAC1_LOTJA
20180309-Lj-allsets-HP_mean_Root_width_60_day001.hdf5	chr1	26302335	5.02e-08	13	2.78e-07	9.36e-05	0.000475758	TRUE	26303437	26305255	+	-1102	upstream	Lj1g3v2185270.3	mRNA	Protein coding	Rac3	ID=Lj1g3v2185270.3;Parent=Lj1g3v2185270;Name=Lj1g3v2185270.3;sequencetype=Protein coding;annotation=Rac3 [Gossypium hirsutum] gi|62240094|gb|AAX77217.1|
20180309-Lj-allsets-HP_mean_Root_width_60_day001.hdf5	chr1	26302335	5.02e-08	13	2.78e-07	9.36e-05	0.000475758	TRUE	26303395	26306459	+	-1060	upstream	Lj1g3v2185260	gene	Protein coding	NA	ID=Lj1g3v2185260;Name=Lj1g3v2185260;sequencetype=Protein coding
20180309-Lj-allsets-HP_mean_Root_width_60_day001.hdf5	chr1	26302335	5.02e-08	13	2.78e-07	9.36e-05	0.000475758	TRUE	26303395	26306459	+	-1060	upstream	Lj1g3v2185260.1	mRNA	Protein coding	RecName: Full=Rac-like GTP-binding protein RAC1	ID=Lj1g3v2185260.1;Parent=Lj1g3v2185260;Name=Lj1g3v2185260.1;sequencetype=Protein coding;annotation=RecName: Full=Rac-like GTP-binding protein RAC1; Flags: Precursor_x0001_gi|2117168|emb|CAA98189.1| RAC1 [Lotus japonicus] gi|51701717|sp|O04369.1|RAC1_LOTJA
20180309-Lj-allsets-HP_mean_Root_width_60_day001.hdf5	chr1	26302335	5.02e-08	13	2.78e-07	9.36e-05	0.000475758	TRUE	26299388	26301681	-	-2947	upstream	Lj1g3v2185230	gene	Non-coding	NA	ID=Lj1g3v2185230;Name=CUFF.28703;sequencetype=Non-coding
20180309-Lj-allsets-HP_mean_Root_width_60_day001.hdf5	chr1	26302335	5.02e-08	13	2.78e-07	9.36e-05	0.000475758	TRUE	26299388	26301681	-	-2947	upstream	Lj1g3v2185230.1	mRNA	Non-coding		ID=Lj1g3v2185230.1;Parent=Lj1g3v2185230;Name=Lj1g3v2185230.1;sequencetype=Non-coding;annotation=NoHit
20180309-Lj-allsets-HP_mean_Root_width_80_day003.hdf5	chr3	10560306	5.05e-08	51	2.78e-07	1.69e-05	0.00101267	TRUE	10547452	10558845	+	12854	downstream	Lj3g3v0838300	gene	Protein coding	NA	ID=Lj3g3v0838300;Name=CUFF.41572;sequencetype=Protein coding
20180309-Lj-allsets-HP_mean_Root_width_80_day003.hdf5	chr3	10560306	5.05e-08	51	2.78e-07	1.69e-05	0.00101267	TRUE	10547452	10558845	+	12854	downstream	Lj3g3v0838300.1	mRNA	Protein coding	Ferric reductase defective 3b	ID=Lj3g3v0838300.1;Parent=Lj3g3v0838300;Name=Lj3g3v0838300.1;sequencetype=Protein coding;annotation=Ferric reductase defective 3b [Medicago truncatula] gi|357457739|ref|XP_003599150.1|
20180309-Lj-allsets-HP_mean_Root_width_80_day003.hdf5	chr3	10560306	5.05e-08	51	2.78e-07	1.69e-05	0.00101267	TRUE	10547452	10558845	+	12854	downstream	Lj3g3v0838300.2	mRNA	Protein coding	Ferric reductase defective 3b	ID=Lj3g3v0838300.2;Parent=Lj3g3v0838300;Name=Lj3g3v0838300.2;sequencetype=Protein coding;annotation=Ferric reductase defective 3b [Medicago truncatula] gi|357457739|ref|XP_003599150.1|
20180309-Lj-allsets-HP_mean_Root_width_80_day003.hdf5	chr3	10560306	5.05e-08	51	2.78e-07	1.69e-05	0.00101267	TRUE	10563206	10563414	+	-2900	upstream	Lj3g3v0838330	gene	Non-coding	NA	ID=Lj3g3v0838330;Name=BP083473.path1;sequencetype=Non-coding
20180309-Lj-allsets-HP_mean_Root_width_80_day003.hdf5	chr3	10560306	5.05e-08	51	2.78e-07	1.69e-05	0.00101267	TRUE	10563206	10563414	+	-2900	upstream	Lj3g3v0838330.1	mRNA	Non-coding		ID=Lj3g3v0838330.1;Parent=Lj3g3v0838330;Name=Lj3g3v0838330.1;sequencetype=Non-coding;annotation=NoHit
20180309-Lj-allsets-HP_mean_Root_width_80_day003.hdf5	chr3	10560306	5.05e-08	51	2.78e-07	1.69e-05	0.00101267	TRUE	10561460	10562648	-	1154	downstream	Lj3g3v0838310	gene	Protein coding	NA	ID=Lj3g3v0838310;Name=TC72943.path1;sequencetype=Protein coding
20180309-Lj-allsets-HP_mean_Root_width_80_day003.hdf5	chr3	10560306	5.05e-08	51	2.78e-07	1.69e-05	0.00101267	TRUE	10561460	10562648	-	1154	downstream	Lj3g3v0838310.1	mRNA	Protein coding	PREDICTED: zinc finger CCCH domain-containing protein 30-like	ID=Lj3g3v0838310.1;Parent=Lj3g3v0838310;Name=Lj3g3v0838310.1;sequencetype=Protein coding;annotation=PREDICTED: zinc finger CCCH domain-containing protein 30-like [Glycine max] gi|356530657|ref|XP_003533897.1|
20180309-Lj-allsets-HP_mean_Root_width_80_day003.hdf5	chr3	10560306	5.05e-08	51	2.78e-07	1.69e-05	0.00101267	TRUE	10562586	10563040	-	2280	downstream	Lj3g3v0838320	gene	Protein coding	NA	ID=Lj3g3v0838320;Name=BW630119.path1;sequencetype=Protein coding
20180309-Lj-allsets-HP_mean_Root_width_80_day003.hdf5	chr3	10560306	5.05e-08	51	2.78e-07	1.69e-05	0.00101267	TRUE	10562586	10563040	-	2280	downstream	Lj3g3v0838320.1	mRNA	Protein coding	PREDICTED: zinc finger CCCH domain-containing protein 30-like	ID=Lj3g3v0838320.1;Parent=Lj3g3v0838320;Name=Lj3g3v0838320.1;sequencetype=Protein coding;annotation=PREDICTED: zinc finger CCCH domain-containing protein 30-like [Glycine max] gi|356557162|ref|XP_003546887.1|
20180309-Lj-allsets-HP_mean_Root_width_80_day003.hdf5	chr3	10560306	5.05e-08	51	2.78e-07	1.69e-05	0.00101267	TRUE	10563585	10565697	-	3279	downstream	Lj3g3v0838340	gene	Protein coding	NA	ID=Lj3g3v0838340;Name=CUFF.41570;sequencetype=Protein coding
20180309-Lj-allsets-HP_mean_Root_width_80_day003.hdf5	chr3	10560306	5.05e-08	51	2.78e-07	1.69e-05	0.00101267	TRUE	10563585	10565697	-	3279	downstream	Lj3g3v0838340.1	mRNA	Protein coding	PREDICTED: zinc finger CCCH domain-containing protein 30-like	ID=Lj3g3v0838340.1;Parent=Lj3g3v0838340;Name=Lj3g3v0838340.1;sequencetype=Protein coding;annotation=PREDICTED: zinc finger CCCH domain-containing protein 30-like [Cicer arietinum] gi|502127941|ref|XP_004499884.1|
20180309-Lj-allsets-HP_mean_Root_width_80_day003.hdf5	chr5	809228	5.63e-08	35	2.78e-07	1.69e-05	0.00101267	TRUE	NA	NA	NA	NA	NA	NA	NA	NA	NA	NA
20180309-Lj-allsets-HP_mean_Root_width_80_day003.hdf5	chr5	819763	5.63e-08	35	2.78e-07	1.69e-05	0.00101267	TRUE	823388	830212	-	3625	downstream	Lj5g3v0104730	gene	Protein coding	NA	ID=Lj5g3v0104730;Name=CUFF.52522;sequencetype=Protein coding
20180309-Lj-allsets-HP_mean_Root_width_80_day003.hdf5	chr5	819763	5.63e-08	35	2.78e-07	1.69e-05	0.00101267	TRUE	823388	830212	-	3625	downstream	Lj5g3v0104730.1	mRNA	Protein coding	PREDICTED: probable methyltransferase PMT28-like	ID=Lj5g3v0104730.1;Parent=Lj5g3v0104730;Name=Lj5g3v0104730.1;sequencetype=Protein coding;annotation=PREDICTED: probable methyltransferase PMT28-like [Glycine max] gi|356552105|ref|XP_003544411.1|
20180309-Lj-allsets-HP_mean_Root_width_80_day003.hdf5	chr5	807879	5.63e-08	35	2.78e-07	1.69e-05	0.00101267	TRUE	797873	803054	-	-10006	upstream	Lj5g3v0104720	gene	Protein coding	NA	ID=Lj5g3v0104720;Name=CUFF.52521;sequencetype=Protein coding
20180309-Lj-allsets-HP_mean_Root_width_80_day003.hdf5	chr5	807879	5.63e-08	35	2.78e-07	1.69e-05	0.00101267	TRUE	797873	803054	-	-10006	upstream	Lj5g3v0104720.1	mRNA	Protein coding	PREDICTED: tRNA wybutosine-synthesizing protein 1 homolog isoform X1	ID=Lj5g3v0104720.1;Parent=Lj5g3v0104720;Name=Lj5g3v0104720.1;sequencetype=Protein coding;annotation=PREDICTED: tRNA wybutosine-synthesizing protein 1 homolog isoform X1 [Cicer arietinum] gi|502126020|ref|XP_004499150.1|
20180309-Lj-allsets-HP_mean_Root_width_80_day003.hdf5	chr5	822286	5.63e-08	35	2.78e-07	1.69e-05	0.00101267	TRUE	823388	830212	-	1102	downstream	Lj5g3v0104730	gene	Protein coding	NA	ID=Lj5g3v0104730;Name=CUFF.52522;sequencetype=Protein coding
20180309-Lj-allsets-HP_mean_Root_width_80_day003.hdf5	chr5	822286	5.63e-08	35	2.78e-07	1.69e-05	0.00101267	TRUE	823388	830212	-	1102	downstream	Lj5g3v0104730.1	mRNA	Protein coding	PREDICTED: probable methyltransferase PMT28-like	ID=Lj5g3v0104730.1;Parent=Lj5g3v0104730;Name=Lj5g3v0104730.1;sequencetype=Protein coding;annotation=PREDICTED: probable methyltransferase PMT28-like [Glycine max] gi|356552105|ref|XP_003544411.1|
20180309-Lj-allsets-HP_mean_Average_root_width_day003.hdf5	chr4	37826668	5.72e-08	25	2.78e-07	9.17e-06	0.000913312	TRUE	37814708	37822585	+	11960	downstream	Lj4g3v2825560	gene	Protein coding	NA	ID=Lj4g3v2825560;Name=CUFF.51738;sequencetype=Protein coding
20180309-Lj-allsets-HP_mean_Average_root_width_day003.hdf5	chr4	37826668	5.72e-08	25	2.78e-07	9.17e-06	0.000913312	TRUE	37814708	37822585	+	11960	downstream	Lj4g3v2825560.1	mRNA	Protein coding	PREDICTED: tRNA uridine 5-carboxymethylaminomethyl modification enzyme MnmG-like isoform X2	ID=Lj4g3v2825560.1;Parent=Lj4g3v2825560;Name=Lj4g3v2825560.1;sequencetype=Protein coding;annotation=PREDICTED: tRNA uridine 5-carboxymethylaminomethyl modification enzyme MnmG-like isoform X2 [Cicer arietinum] gi|502183352|ref|XP_004517119.1|
20180309-Lj-allsets-HP_mean_Average_root_width_day003.hdf5	chr4	37826668	5.72e-08	25	2.78e-07	9.17e-06	0.000913312	TRUE	37814708	37822585	+	11960	downstream	Lj4g3v2825560.2	mRNA	Protein coding	PREDICTED: tRNA uridine 5-carboxymethylaminomethyl modification enzyme MnmG-like isoform X2	ID=Lj4g3v2825560.2;Parent=Lj4g3v2825560;Name=Lj4g3v2825560.2;sequencetype=Protein coding;annotation=PREDICTED: tRNA uridine 5-carboxymethylaminomethyl modification enzyme MnmG-like isoform X2 [Cicer arietinum] gi|502183352|ref|XP_004517119.1|
20180309-Lj-allsets-HP_mean_Average_root_width_day003.hdf5	chr4	37826668	5.72e-08	25	2.78e-07	9.17e-06	0.000913312	TRUE	37816507	37822585	+	10161	downstream	Lj4g3v2825560.3	mRNA	Protein coding	PREDICTED: tRNA uridine 5-carboxymethylaminomethyl modification enzyme MnmG-like isoform X2	ID=Lj4g3v2825560.3;Parent=Lj4g3v2825560;Name=Lj4g3v2825560.3;sequencetype=Protein coding;annotation=PREDICTED: tRNA uridine 5-carboxymethylaminomethyl modification enzyme MnmG-like isoform X2 [Cicer arietinum] gi|502183352|ref|XP_004517119.1|
20180309-Lj-allsets-HP_mean_Average_root_width_day003.hdf5	chr4	37826668	5.72e-08	25	2.78e-07	9.17e-06	0.000913312	TRUE	37818133	37822585	+	8535	downstream	Lj4g3v2825560.4	mRNA	Protein coding	RNA uridine 5-carboxymethylaminomethyl modification enzyme mnmG	ID=Lj4g3v2825560.4;Parent=Lj4g3v2825560;Name=Lj4g3v2825560.4;sequencetype=Protein coding;annotation=tRNA uridine 5-carboxymethylaminomethyl modification enzyme mnmG [Medicago truncatula] gi|357520027|ref|XP_003630302.1|
20180309-Lj-allsets-HP_mean_Average_root_width_day003.hdf5	chr4	37826668	5.72e-08	25	2.78e-07	9.17e-06	0.000913312	TRUE	37823868	37824287	+	2800	downstream	Lj4g3v2825570	gene	Protein coding	NA	ID=Lj4g3v2825570;Name=gene.g57521.t1;sequencetype=Protein coding
20180309-Lj-allsets-HP_mean_Average_root_width_day003.hdf5	chr4	37826668	5.72e-08	25	2.78e-07	9.17e-06	0.000913312	TRUE	37823868	37824287	+	2800	downstream	Lj4g3v2825570.1	mRNA	Protein coding	PREDICTED: DNA excision repair protein ERCC-6-like	ID=Lj4g3v2825570.1;Parent=Lj4g3v2825570;Name=Lj4g3v2825570.1;sequencetype=Protein coding;annotation=PREDICTED: DNA excision repair protein ERCC-6-like [Glycine max] gi|356511188|ref|XP_003524311.1|
20180309-Lj-allsets-HP_mean_Average_root_width_day003.hdf5	chr4	37826668	5.72e-08	25	2.78e-07	9.17e-06	0.000913312	TRUE	37825732	37833531	+	936	in gene	Lj4g3v2825680	gene	Protein coding	NA	ID=Lj4g3v2825680;Name=CUFF.51731;sequencetype=Protein coding
20180309-Lj-allsets-HP_mean_Average_root_width_day003.hdf5	chr4	37826668	5.72e-08	25	2.78e-07	9.17e-06	0.000913312	TRUE	37825732	37833531	+	936	in feature	Lj4g3v2825680.1	mRNA	Protein coding	PREDICTED: DNA excision repair protein ERCC-6-like	ID=Lj4g3v2825680.1;Parent=Lj4g3v2825680;Name=Lj4g3v2825680.1;sequencetype=Protein coding;annotation=PREDICTED: DNA excision repair protein ERCC-6-like [Glycine max] gi|356527520|ref|XP_003532357.1|
20180309-Lj-allsets-HP_mean_Relative_root_growth_rate_day002-day003.hdf5	chr0	25020061	5.81e-08	37	2.78e-07	1.39e-06	0.0104595	TRUE	NA	NA	NA	NA	NA	NA	NA	NA	NA	NA
20180309-Lj-allsets-HP_median_Root_width_80_day003.hdf5	chr5	812167	5.94e-08	34	2.78e-07	5e-06	0.0017826	TRUE	NA	NA	NA	NA	NA	NA	NA	NA	NA	NA
20180309-Lj-allsets-HP_median_Root_width_80_day003.hdf5	chr5	813814	5.94e-08	34	2.78e-07	5e-06	0.0017826	TRUE	NA	NA	NA	NA	NA	NA	NA	NA	NA	NA
20180309-Lj-allsets-HP_median_Root_width_80_day003.hdf5	chr5	822521	5.94e-08	34	2.78e-07	5e-06	0.0017826	TRUE	823388	830212	-	867	downstream	Lj5g3v0104730	gene	Protein coding	NA	ID=Lj5g3v0104730;Name=CUFF.52522;sequencetype=Protein coding
20180309-Lj-allsets-HP_median_Root_width_80_day003.hdf5	chr5	822521	5.94e-08	34	2.78e-07	5e-06	0.0017826	TRUE	823388	830212	-	867	downstream	Lj5g3v0104730.1	mRNA	Protein coding	PREDICTED: probable methyltransferase PMT28-like	ID=Lj5g3v0104730.1;Parent=Lj5g3v0104730;Name=Lj5g3v0104730.1;sequencetype=Protein coding;annotation=PREDICTED: probable methyltransferase PMT28-like [Glycine max] gi|356552105|ref|XP_003544411.1|
20180309-Lj-allsets-HP_median_Root_width_80_day003.hdf5	chr5	815280	5.94e-08	34	2.78e-07	5e-06	0.0017826	TRUE	NA	NA	NA	NA	NA	NA	NA	NA	NA	NA
20180309-Lj-allsets-HP_mean_Root_tortuosity_day002.hdf5	chr2	17583894	6.23e-08	11	2.78e-07	0.00011782	0.000168038	TRUE	17582847	17583196	+	1047	downstream	Lj2g3v1079590	gene	Protein coding	NA	ID=Lj2g3v1079590;Name=CUFF.36203;sequencetype=Protein coding
20180309-Lj-allsets-HP_mean_Root_tortuosity_day002.hdf5	chr2	17583894	6.23e-08	11	2.78e-07	0.00011782	0.000168038	TRUE	17582847	17583196	+	1047	downstream	Lj2g3v1079590.1	mRNA	Protein coding		ID=Lj2g3v1079590.1;Parent=Lj2g3v1079590;Name=Lj2g3v1079590.1;sequencetype=Protein coding;annotation=NoHit
20180309-Lj-allsets-HP_mean_Root_tortuosity_day002.hdf5	chr2	17583894	6.23e-08	11	2.78e-07	0.00011782	0.000168038	TRUE	17586097	17586293	+	-2203	upstream	Lj2g3v1079600	gene	Non-coding	NA	ID=Lj2g3v1079600;Name=NODE_75213_length_144_cov_15.819445.path3;sequencetype=Non-coding
20180309-Lj-allsets-HP_mean_Root_tortuosity_day002.hdf5	chr2	17583894	6.23e-08	11	2.78e-07	0.00011782	0.000168038	TRUE	17586097	17586293	+	-2203	upstream	Lj2g3v1079600.1	mRNA	Non-coding		ID=Lj2g3v1079600.1;Parent=Lj2g3v1079600;Name=Lj2g3v1079600.1;sequencetype=Non-coding;annotation=NoHit
20180309-Lj-allsets-HP_mean_Average_root_width_day003.hdf5	chr0	108925271	6.97e-08	23	2.78e-07	9.17e-06	0.000913312	TRUE	108924723	108925094	+	548	downstream	Lj0g3v0214959	gene	Protein coding	NA	ID=Lj0g3v0214959;Name=33284_g;sequencetype=Protein coding
20180309-Lj-allsets-HP_mean_Average_root_width_day003.hdf5	chr0	108925271	6.97e-08	23	2.78e-07	9.17e-06	0.000913312	TRUE	108924723	108925094	+	548	downstream	Lj0g3v0214959.1	mRNA	Protein coding		ID=Lj0g3v0214959.1;Parent=Lj0g3v0214959;Name=Lj0g3v0214959.1;sequencetype=Protein coding;annotation=NoHit
20180309-Lj-allsets-HP_mean_Average_root_width_day003.hdf5	chr0	108925271	6.97e-08	23	2.78e-07	9.17e-06	0.000913312	TRUE	108927666	108928202	+	-2395	upstream	Lj0g3v0214969	gene	repeat	NA	ID=Lj0g3v0214969;Name=CUFF.13846;sequencetype=repeat
20180309-Lj-allsets-HP_mean_Average_root_width_day003.hdf5	chr0	108925271	6.97e-08	23	2.78e-07	9.17e-06	0.000913312	TRUE	108927666	108928202	+	-2395	upstream	Lj0g3v0214969.1	mRNA	repeat		ID=Lj0g3v0214969.1;Parent=Lj0g3v0214969;Name=Lj0g3v0214969.1;sequencetype=repeat;annotation=NoHit
20180309-Lj-allsets-HP_mean_Average_root_width_day003.hdf5	chr0	108925271	6.97e-08	23	2.78e-07	9.17e-06	0.000913312	TRUE	108920395	108920644	-	-4876	upstream	Lj0g3v0214949	gene	Protein coding	NA	ID=Lj0g3v0214949;Name=CUFF.13845;sequencetype=Protein coding
20180309-Lj-allsets-HP_mean_Average_root_width_day003.hdf5	chr0	108925271	6.97e-08	23	2.78e-07	9.17e-06	0.000913312	TRUE	108920395	108920644	-	-4876	upstream	Lj0g3v0214949.1	mRNA	Protein coding	PREDICTED: DUF21 domain-containing protein At1g47330-like	ID=Lj0g3v0214949.1;Parent=Lj0g3v0214949;Name=Lj0g3v0214949.1;sequencetype=Protein coding;annotation=PREDICTED: DUF21 domain-containing protein At1g47330-like [Glycine max] gi|356529127|ref|XP_003533148.1|
20180309-Lj-allsets-HP_mean_Average_root_width_day003.hdf5	chr0	33357398	6.97e-08	23	2.78e-07	9.17e-06	0.000913312	TRUE	33352473	33354381	+	4925	downstream	Lj0g3v0083849	gene	Protein coding	NA	ID=Lj0g3v0083849;Name=CUFF.4398;sequencetype=Protein coding
20180309-Lj-allsets-HP_mean_Average_root_width_day003.hdf5	chr0	33357398	6.97e-08	23	2.78e-07	9.17e-06	0.000913312	TRUE	33352473	33354381	+	4925	downstream	Lj0g3v0083849.1	mRNA	Protein coding	Nodule-specific protein NLj70	ID=Lj0g3v0083849.1;Parent=Lj0g3v0083849;Name=Lj0g3v0083849.1;sequencetype=Protein coding;annotation=Nodule-specific protein NLj70 [Medicag3vo truncatula] gi|357439945|ref|XP_003590250.1|
20180309-Lj-allsets-HP_mean_Average_root_width_day003.hdf5	chr0	33357398	6.97e-08	23	2.78e-07	9.17e-06	0.000913312	TRUE	33352915	33354573	+	4483	downstream	Lj0g3v0083859	gene	Protein coding	NA	ID=Lj0g3v0083859;Name=CUFF.4399;sequencetype=Protein coding
20180309-Lj-allsets-HP_mean_Average_root_width_day003.hdf5	chr0	33357398	6.97e-08	23	2.78e-07	9.17e-06	0.000913312	TRUE	33352915	33354573	+	4483	downstream	Lj0g3v0083859.1	mRNA	Protein coding	Nodule-specific protein NLj70	ID=Lj0g3v0083859.1;Parent=Lj0g3v0083859;Name=Lj0g3v0083859.1;sequencetype=Protein coding;annotation=Nodule-specific protein NLj70 [Medicag3vo truncatula] gi|357439945|ref|XP_003590250.1|
20180309-Lj-allsets-HP_mean_Average_root_width_day003.hdf5	chr0	108925517	6.97e-08	23	2.78e-07	9.17e-06	0.000913312	TRUE	108924723	108925094	+	794	downstream	Lj0g3v0214959	gene	Protein coding	NA	ID=Lj0g3v0214959;Name=33284_g;sequencetype=Protein coding
20180309-Lj-allsets-HP_mean_Average_root_width_day003.hdf5	chr0	108925517	6.97e-08	23	2.78e-07	9.17e-06	0.000913312	TRUE	108924723	108925094	+	794	downstream	Lj0g3v0214959.1	mRNA	Protein coding		ID=Lj0g3v0214959.1;Parent=Lj0g3v0214959;Name=Lj0g3v0214959.1;sequencetype=Protein coding;annotation=NoHit
20180309-Lj-allsets-HP_mean_Average_root_width_day003.hdf5	chr0	108925517	6.97e-08	23	2.78e-07	9.17e-06	0.000913312	TRUE	108927666	108928202	+	-2149	upstream	Lj0g3v0214969	gene	repeat	NA	ID=Lj0g3v0214969;Name=CUFF.13846;sequencetype=repeat
20180309-Lj-allsets-HP_mean_Average_root_width_day003.hdf5	chr0	108925517	6.97e-08	23	2.78e-07	9.17e-06	0.000913312	TRUE	108927666	108928202	+	-2149	upstream	Lj0g3v0214969.1	mRNA	repeat		ID=Lj0g3v0214969.1;Parent=Lj0g3v0214969;Name=Lj0g3v0214969.1;sequencetype=repeat;annotation=NoHit
20180309-Lj-allsets-HP_mean_Average_root_width_day003.hdf5	chr0	108925517	6.97e-08	23	2.78e-07	9.17e-06	0.000913312	TRUE	108920395	108920644	-	-5122	upstream	Lj0g3v0214949	gene	Protein coding	NA	ID=Lj0g3v0214949;Name=CUFF.13845;sequencetype=Protein coding
20180309-Lj-allsets-HP_mean_Average_root_width_day003.hdf5	chr0	108925517	6.97e-08	23	2.78e-07	9.17e-06	0.000913312	TRUE	108920395	108920644	-	-5122	upstream	Lj0g3v0214949.1	mRNA	Protein coding	PREDICTED: DUF21 domain-containing protein At1g47330-like	ID=Lj0g3v0214949.1;Parent=Lj0g3v0214949;Name=Lj0g3v0214949.1;sequencetype=Protein coding;annotation=PREDICTED: DUF21 domain-containing protein At1g47330-like [Glycine max] gi|356529127|ref|XP_003533148.1|
20180309-Lj-allsets-HP_mean_Average_root_width_day003.hdf5	chr0	108925239	6.97e-08	23	2.78e-07	9.17e-06	0.000913312	TRUE	108924723	108925094	+	516	downstream	Lj0g3v0214959	gene	Protein coding	NA	ID=Lj0g3v0214959;Name=33284_g;sequencetype=Protein coding
20180309-Lj-allsets-HP_mean_Average_root_width_day003.hdf5	chr0	108925239	6.97e-08	23	2.78e-07	9.17e-06	0.000913312	TRUE	108924723	108925094	+	516	downstream	Lj0g3v0214959.1	mRNA	Protein coding		ID=Lj0g3v0214959.1;Parent=Lj0g3v0214959;Name=Lj0g3v0214959.1;sequencetype=Protein coding;annotation=NoHit
20180309-Lj-allsets-HP_mean_Average_root_width_day003.hdf5	chr0	108925239	6.97e-08	23	2.78e-07	9.17e-06	0.000913312	TRUE	108927666	108928202	+	-2427	upstream	Lj0g3v0214969	gene	repeat	NA	ID=Lj0g3v0214969;Name=CUFF.13846;sequencetype=repeat
20180309-Lj-allsets-HP_mean_Average_root_width_day003.hdf5	chr0	108925239	6.97e-08	23	2.78e-07	9.17e-06	0.000913312	TRUE	108927666	108928202	+	-2427	upstream	Lj0g3v0214969.1	mRNA	repeat		ID=Lj0g3v0214969.1;Parent=Lj0g3v0214969;Name=Lj0g3v0214969.1;sequencetype=repeat;annotation=NoHit
20180309-Lj-allsets-HP_mean_Average_root_width_day003.hdf5	chr0	108925239	6.97e-08	23	2.78e-07	9.17e-06	0.000913312	TRUE	108920395	108920644	-	-4844	upstream	Lj0g3v0214949	gene	Protein coding	NA	ID=Lj0g3v0214949;Name=CUFF.13845;sequencetype=Protein coding
20180309-Lj-allsets-HP_mean_Average_root_width_day003.hdf5	chr0	108925239	6.97e-08	23	2.78e-07	9.17e-06	0.000913312	TRUE	108920395	108920644	-	-4844	upstream	Lj0g3v0214949.1	mRNA	Protein coding	PREDICTED: DUF21 domain-containing protein At1g47330-like	ID=Lj0g3v0214949.1;Parent=Lj0g3v0214949;Name=Lj0g3v0214949.1;sequencetype=Protein coding;annotation=PREDICTED: DUF21 domain-containing protein At1g47330-like [Glycine max] gi|356529127|ref|XP_003533148.1|
20180309-Lj-allsets-HP_mean_Average_root_width_day003.hdf5	chr0	117382763	6.97e-08	23	2.78e-07	9.17e-06	0.000913312	TRUE	117380419	117384491	+	2344	in gene	Lj0g3v0227189	gene	Protein coding	NA	ID=Lj0g3v0227189;Name=CUFF.14801;sequencetype=Protein coding
20180309-Lj-allsets-HP_mean_Average_root_width_day003.hdf5	chr0	117382763	6.97e-08	23	2.78e-07	9.17e-06	0.000913312	TRUE	117380419	117384491	+	2344	in feature	Lj0g3v0227189.1	mRNA	Protein coding	PREDICTED: microtubule-associated protein TORTIFOLIA1-like	ID=Lj0g3v0227189.1;Parent=Lj0g3v0227189;Name=Lj0g3v0227189.1;sequencetype=Protein coding;annotation=PREDICTED: microtubule-associated protein TORTIFOLIA1-like [Glycine max] gi|356569846|ref|XP_003553106.1|
20180309-Lj-allsets-HP_mean_Average_root_width_day003.hdf5	chr0	117382763	6.97e-08	23	2.78e-07	9.17e-06	0.000913312	TRUE	117383766	117384732	+	-1003	upstream	Lj0g3v0227199	gene	Non-coding	NA	ID=Lj0g3v0227199;Name=CUFF.14802;sequencetype=Non-coding
20180309-Lj-allsets-HP_mean_Average_root_width_day003.hdf5	chr0	117382763	6.97e-08	23	2.78e-07	9.17e-06	0.000913312	TRUE	117383766	117384732	+	-1003	upstream	Lj0g3v0227199.1	mRNA	Non-coding		ID=Lj0g3v0227199.1;Parent=Lj0g3v0227199;Name=Lj0g3v0227199.1;sequencetype=Non-coding;annotation=NoHit
20180309-Lj-allsets-HP_mean_Average_root_width_day003.hdf5	chr0	117382763	6.97e-08	23	2.78e-07	9.17e-06	0.000913312	TRUE	117386155	117386375	-	3392	downstream	Lj0g3v0227209	gene	Non-coding	NA	ID=Lj0g3v0227209;Name=CUFF.14799;sequencetype=Non-coding
20180309-Lj-allsets-HP_mean_Average_root_width_day003.hdf5	chr0	117382763	6.97e-08	23	2.78e-07	9.17e-06	0.000913312	TRUE	117386155	117386375	-	3392	downstream	Lj0g3v0227209.1	mRNA	Non-coding		ID=Lj0g3v0227209.1;Parent=Lj0g3v0227209;Name=Lj0g3v0227209.1;sequencetype=Non-coding;annotation=NoHit
20180309-Lj-allsets-HP_mean_Average_root_width_day003.hdf5	chr0	33361169	6.97e-08	23	2.78e-07	9.17e-06	0.000913312	TRUE	NA	NA	NA	NA	NA	NA	NA	NA	NA	NA
20180309-Lj-allsets-HP_mean_Average_root_width_day003.hdf5	chr0	117385688	6.97e-08	23	2.78e-07	9.17e-06	0.000913312	TRUE	117380419	117384491	+	5269	downstream	Lj0g3v0227189	gene	Protein coding	NA	ID=Lj0g3v0227189;Name=CUFF.14801;sequencetype=Protein coding
20180309-Lj-allsets-HP_mean_Average_root_width_day003.hdf5	chr0	117385688	6.97e-08	23	2.78e-07	9.17e-06	0.000913312	TRUE	117380419	117384491	+	5269	downstream	Lj0g3v0227189.1	mRNA	Protein coding	PREDICTED: microtubule-associated protein TORTIFOLIA1-like	ID=Lj0g3v0227189.1;Parent=Lj0g3v0227189;Name=Lj0g3v0227189.1;sequencetype=Protein coding;annotation=PREDICTED: microtubule-associated protein TORTIFOLIA1-like [Glycine max] gi|356569846|ref|XP_003553106.1|
20180309-Lj-allsets-HP_mean_Average_root_width_day003.hdf5	chr0	117385688	6.97e-08	23	2.78e-07	9.17e-06	0.000913312	TRUE	117383766	117384732	+	1922	downstream	Lj0g3v0227199	gene	Non-coding	NA	ID=Lj0g3v0227199;Name=CUFF.14802;sequencetype=Non-coding
20180309-Lj-allsets-HP_mean_Average_root_width_day003.hdf5	chr0	117385688	6.97e-08	23	2.78e-07	9.17e-06	0.000913312	TRUE	117383766	117384732	+	1922	downstream	Lj0g3v0227199.1	mRNA	Non-coding		ID=Lj0g3v0227199.1;Parent=Lj0g3v0227199;Name=Lj0g3v0227199.1;sequencetype=Non-coding;annotation=NoHit
20180309-Lj-allsets-HP_mean_Average_root_width_day003.hdf5	chr0	117385688	6.97e-08	23	2.78e-07	9.17e-06	0.000913312	TRUE	117386155	117386375	-	467	downstream	Lj0g3v0227209	gene	Non-coding	NA	ID=Lj0g3v0227209;Name=CUFF.14799;sequencetype=Non-coding
20180309-Lj-allsets-HP_mean_Average_root_width_day003.hdf5	chr0	117385688	6.97e-08	23	2.78e-07	9.17e-06	0.000913312	TRUE	117386155	117386375	-	467	downstream	Lj0g3v0227209.1	mRNA	Non-coding		ID=Lj0g3v0227209.1;Parent=Lj0g3v0227209;Name=Lj0g3v0227209.1;sequencetype=Non-coding;annotation=NoHit
20180309-Lj-allsets-HP_mean_Root_tortuosity_day002.hdf5	chr2	17584480	7.02e-08	10	2.78e-07	0.00011782	0.000168038	TRUE	17582847	17583196	+	1633	downstream	Lj2g3v1079590	gene	Protein coding	NA	ID=Lj2g3v1079590;Name=CUFF.36203;sequencetype=Protein coding
20180309-Lj-allsets-HP_mean_Root_tortuosity_day002.hdf5	chr2	17584480	7.02e-08	10	2.78e-07	0.00011782	0.000168038	TRUE	17582847	17583196	+	1633	downstream	Lj2g3v1079590.1	mRNA	Protein coding		ID=Lj2g3v1079590.1;Parent=Lj2g3v1079590;Name=Lj2g3v1079590.1;sequencetype=Protein coding;annotation=NoHit
20180309-Lj-allsets-HP_mean_Root_tortuosity_day002.hdf5	chr2	17584480	7.02e-08	10	2.78e-07	0.00011782	0.000168038	TRUE	17586097	17586293	+	-1617	upstream	Lj2g3v1079600	gene	Non-coding	NA	ID=Lj2g3v1079600;Name=NODE_75213_length_144_cov_15.819445.path3;sequencetype=Non-coding
20180309-Lj-allsets-HP_mean_Root_tortuosity_day002.hdf5	chr2	17584480	7.02e-08	10	2.78e-07	0.00011782	0.000168038	TRUE	17586097	17586293	+	-1617	upstream	Lj2g3v1079600.1	mRNA	Non-coding		ID=Lj2g3v1079600.1;Parent=Lj2g3v1079600;Name=Lj2g3v1079600.1;sequencetype=Non-coding;annotation=NoHit
20180309-Lj-allsets-HP_mean_Average_root_width_day003.hdf5	chr6	11158504	7.12e-08	30	2.78e-07	9.17e-06	0.000913312	TRUE	11157585	11158216	+	919	downstream	Lj6g3v1008230	gene	Protein coding	NA	ID=Lj6g3v1008230;Name=CUFF.58761;sequencetype=Protein coding
20180309-Lj-allsets-HP_mean_Average_root_width_day003.hdf5	chr6	11158504	7.12e-08	30	2.78e-07	9.17e-06	0.000913312	TRUE	11157585	11158216	+	919	downstream	Lj6g3v1008230.1	mRNA	Protein coding	Mitogen-activated protein kinase	ID=Lj6g3v1008230.1;Parent=Lj6g3v1008230;Name=Lj6g3v1008230.1;sequencetype=Protein coding;annotation=Mitogen-activated protein kinase [Medicago truncatula] gi|357515591|ref|XP_003628084.1|
20180309-Lj-allsets-HP_mean_Average_root_width_day003.hdf5	chr6	11150130	7.12e-08	30	2.78e-07	9.17e-06	0.000913312	TRUE	11144553	11147228	-	-5577	upstream	Lj6g3v1008220	gene	Protein coding	NA	ID=Lj6g3v1008220;Name=CUFF.58917;sequencetype=Protein coding
20180309-Lj-allsets-HP_mean_Average_root_width_day003.hdf5	chr6	11150130	7.12e-08	30	2.78e-07	9.17e-06	0.000913312	TRUE	11144553	11147228	-	-5577	upstream	Lj6g3v1008220.1	mRNA	Protein coding	Elongation factor 1-beta	ID=Lj6g3v1008220.1;Parent=Lj6g3v1008220;Name=Lj6g3v1008220.1;sequencetype=Protein coding;annotation=Elongation factor 1-beta [Medicago truncatula] gi|357493769|ref|XP_003617173.1|
20180309-Lj-allsets-HP_mean_Average_root_width_day003.hdf5	chr6	11152636	7.12e-08	30	2.78e-07	9.17e-06	0.000913312	TRUE	11157585	11158216	+	-4949	upstream	Lj6g3v1008230	gene	Protein coding	NA	ID=Lj6g3v1008230;Name=CUFF.58761;sequencetype=Protein coding
20180309-Lj-allsets-HP_mean_Average_root_width_day003.hdf5	chr6	11152636	7.12e-08	30	2.78e-07	9.17e-06	0.000913312	TRUE	11157585	11158216	+	-4949	upstream	Lj6g3v1008230.1	mRNA	Protein coding	Mitogen-activated protein kinase	ID=Lj6g3v1008230.1;Parent=Lj6g3v1008230;Name=Lj6g3v1008230.1;sequencetype=Protein coding;annotation=Mitogen-activated protein kinase [Medicago truncatula] gi|357515591|ref|XP_003628084.1|
20180309-Lj-allsets-HP_median_Average_root_width_day003.hdf5	chr0	168406582	8.35e-08	50	2.78e-07	8.06e-06	0.00751376	TRUE	168406859	168409546	+	-277	upstream	Lj0g3v0322429	gene	Protein coding	NA	ID=Lj0g3v0322429;Name=CUFF.21877;sequencetype=Protein coding
20180309-Lj-allsets-HP_median_Average_root_width_day003.hdf5	chr0	168406582	8.35e-08	50	2.78e-07	8.06e-06	0.00751376	TRUE	168406859	168409546	+	-277	upstream	Lj0g3v0322429.1	mRNA	Protein coding	LRR receptor-like serine/threonine-protein kinase HSL2	ID=Lj0g3v0322429.1;Parent=Lj0g3v0322429;Name=Lj0g3v0322429.1;sequencetype=Protein coding;annotation=LRR receptor-like serine/threonine-protein kinase HSL2 [Medicago truncatula] gi|357458063|ref|XP_003599312.1|
20180309-Lj-allsets-HP_median_Average_root_width_day003.hdf5	chr0	168406582	8.35e-08	50	2.78e-07	8.06e-06	0.00751376	TRUE	168401782	168403149	-	-4800	upstream	Lj0g3v0322419	gene	Protein coding	NA	ID=Lj0g3v0322419;Name=CUFF.21876;sequencetype=Protein coding
20180309-Lj-allsets-HP_median_Average_root_width_day003.hdf5	chr0	168406582	8.35e-08	50	2.78e-07	8.06e-06	0.00751376	TRUE	168401782	168403149	-	-4800	upstream	Lj0g3v0322419.1	mRNA	Protein coding	PREDICTED: UDP-glycosyltransferase 87A2-like	ID=Lj0g3v0322419.1;Parent=Lj0g3v0322419;Name=Lj0g3v0322419.1;sequencetype=Protein coding;annotation=PREDICTED: UDP-glycosyltransferase 87A2-like [Cicer arietinum] gi|502129458|ref|XP_004500312.1|
20180309-Lj-allsets-HP_mean_Root_tortuosity_day004.hdf5	chr2	17583894	8.45e-08	11	2.78e-07	5.56e-07	0.0151985	TRUE	17582847	17583196	+	1047	downstream	Lj2g3v1079590	gene	Protein coding	NA	ID=Lj2g3v1079590;Name=CUFF.36203;sequencetype=Protein coding
20180309-Lj-allsets-HP_mean_Root_tortuosity_day004.hdf5	chr2	17583894	8.45e-08	11	2.78e-07	5.56e-07	0.0151985	TRUE	17582847	17583196	+	1047	downstream	Lj2g3v1079590.1	mRNA	Protein coding		ID=Lj2g3v1079590.1;Parent=Lj2g3v1079590;Name=Lj2g3v1079590.1;sequencetype=Protein coding;annotation=NoHit
20180309-Lj-allsets-HP_mean_Root_tortuosity_day004.hdf5	chr2	17583894	8.45e-08	11	2.78e-07	5.56e-07	0.0151985	TRUE	17586097	17586293	+	-2203	upstream	Lj2g3v1079600	gene	Non-coding	NA	ID=Lj2g3v1079600;Name=NODE_75213_length_144_cov_15.819445.path3;sequencetype=Non-coding
20180309-Lj-allsets-HP_mean_Root_tortuosity_day004.hdf5	chr2	17583894	8.45e-08	11	2.78e-07	5.56e-07	0.0151985	TRUE	17586097	17586293	+	-2203	upstream	Lj2g3v1079600.1	mRNA	Non-coding		ID=Lj2g3v1079600.1;Parent=Lj2g3v1079600;Name=Lj2g3v1079600.1;sequencetype=Non-coding;annotation=NoHit
20180309-Lj-allsets-HP_mean_Root_width_80_day004.hdf5	chr0	172575194	8.51e-08	56	2.78e-07	4.72e-06	0.00191333	TRUE	NA	NA	NA	NA	NA	NA	NA	NA	NA	NA
20180309-Lj-allsets-HP_mean_Average_root_width_day003.hdf5	chr5	822521	8.63e-08	34	2.78e-07	9.17e-06	0.000913312	TRUE	823388	830212	-	867	downstream	Lj5g3v0104730	gene	Protein coding	NA	ID=Lj5g3v0104730;Name=CUFF.52522;sequencetype=Protein coding
20180309-Lj-allsets-HP_mean_Average_root_width_day003.hdf5	chr5	822521	8.63e-08	34	2.78e-07	9.17e-06	0.000913312	TRUE	823388	830212	-	867	downstream	Lj5g3v0104730.1	mRNA	Protein coding	PREDICTED: probable methyltransferase PMT28-like	ID=Lj5g3v0104730.1;Parent=Lj5g3v0104730;Name=Lj5g3v0104730.1;sequencetype=Protein coding;annotation=PREDICTED: probable methyltransferase PMT28-like [Glycine max] gi|356552105|ref|XP_003544411.1|
20180309-Lj-allsets-HP_mean_Average_root_width_day003.hdf5	chr5	815280	8.63e-08	34	2.78e-07	9.17e-06	0.000913312	TRUE	NA	NA	NA	NA	NA	NA	NA	NA	NA	NA
20180309-Lj-allsets-HP_mean_Average_root_width_day003.hdf5	chr5	812167	8.63e-08	34	2.78e-07	9.17e-06	0.000913312	TRUE	NA	NA	NA	NA	NA	NA	NA	NA	NA	NA
20180309-Lj-allsets-HP_mean_Average_root_width_day003.hdf5	chr5	813814	8.63e-08	34	2.78e-07	9.17e-06	0.000913312	TRUE	NA	NA	NA	NA	NA	NA	NA	NA	NA	NA
20180309-Lj-allsets-HP_median_Root_direction_index_avg.hdf5	chr0	132935156	9.73e-08	28	2.78e-07	5.25e-05	0.00414558	TRUE	132929913	132931694	+	5243	downstream	Lj0g3v0255989	gene	Protein coding	NA	ID=Lj0g3v0255989;Name=gene.g19963.t1;sequencetype=Protein coding
20180309-Lj-allsets-HP_median_Root_direction_index_avg.hdf5	chr0	132935156	9.73e-08	28	2.78e-07	5.25e-05	0.00414558	TRUE	132929913	132931694	+	5243	downstream	Lj0g3v0255989.1	mRNA	Protein coding	PREDICTED: F-box protein At3g62230-like	ID=Lj0g3v0255989.1;Parent=Lj0g3v0255989;Name=Lj0g3v0255989.1;sequencetype=Protein coding;annotation=PREDICTED: F-box protein At3g62230-like [Vitis vinifera] gi|359494023|ref|XP_002281469.2|
20180309-Lj-allsets-HP_mean_Root_width_80_day003.hdf5	chr5	820751	1.02e-07	36	2.78e-07	1.69e-05	0.00166934	TRUE	823388	830212	-	2637	downstream	Lj5g3v0104730	gene	Protein coding	NA	ID=Lj5g3v0104730;Name=CUFF.52522;sequencetype=Protein coding
20180309-Lj-allsets-HP_mean_Root_width_80_day003.hdf5	chr5	820751	1.02e-07	36	2.78e-07	1.69e-05	0.00166934	TRUE	823388	830212	-	2637	downstream	Lj5g3v0104730.1	mRNA	Protein coding	PREDICTED: probable methyltransferase PMT28-like	ID=Lj5g3v0104730.1;Parent=Lj5g3v0104730;Name=Lj5g3v0104730.1;sequencetype=Protein coding;annotation=PREDICTED: probable methyltransferase PMT28-like [Glycine max] gi|356552105|ref|XP_003544411.1|
20180309-Lj-allsets-HP_median_Root_width_60_day000.hdf5	chr5	238669	1.04e-07	11	2.78e-07	1.19e-05	0.00267319	TRUE	NA	NA	NA	NA	NA	NA	NA	NA	NA	NA
20180309-Lj-allsets-HP_median_Root_tortuosity_avg.hdf5	chr0	132935156	1.05e-07	28	2.78e-07	6.2e-05	0.00396806	TRUE	132929913	132931694	+	5243	downstream	Lj0g3v0255989	gene	Protein coding	NA	ID=Lj0g3v0255989;Name=gene.g19963.t1;sequencetype=Protein coding
20180309-Lj-allsets-HP_median_Root_tortuosity_avg.hdf5	chr0	132935156	1.05e-07	28	2.78e-07	6.2e-05	0.00396806	TRUE	132929913	132931694	+	5243	downstream	Lj0g3v0255989.1	mRNA	Protein coding	PREDICTED: F-box protein At3g62230-like	ID=Lj0g3v0255989.1;Parent=Lj0g3v0255989;Name=Lj0g3v0255989.1;sequencetype=Protein coding;annotation=PREDICTED: F-box protein At3g62230-like [Vitis vinifera] gi|359494023|ref|XP_002281469.2|
20180309-Lj-allsets-HP_mean_Root_direction_index_day001.hdf5	chr2	17583894	1.08e-07	11	2.78e-07	7.39e-05	0.00215074	TRUE	17582847	17583196	+	1047	downstream	Lj2g3v1079590	gene	Protein coding	NA	ID=Lj2g3v1079590;Name=CUFF.36203;sequencetype=Protein coding
20180309-Lj-allsets-HP_mean_Root_direction_index_day001.hdf5	chr2	17583894	1.08e-07	11	2.78e-07	7.39e-05	0.00215074	TRUE	17582847	17583196	+	1047	downstream	Lj2g3v1079590.1	mRNA	Protein coding		ID=Lj2g3v1079590.1;Parent=Lj2g3v1079590;Name=Lj2g3v1079590.1;sequencetype=Protein coding;annotation=NoHit
20180309-Lj-allsets-HP_mean_Root_direction_index_day001.hdf5	chr2	17583894	1.08e-07	11	2.78e-07	7.39e-05	0.00215074	TRUE	17586097	17586293	+	-2203	upstream	Lj2g3v1079600	gene	Non-coding	NA	ID=Lj2g3v1079600;Name=NODE_75213_length_144_cov_15.819445.path3;sequencetype=Non-coding
20180309-Lj-allsets-HP_mean_Root_direction_index_day001.hdf5	chr2	17583894	1.08e-07	11	2.78e-07	7.39e-05	0.00215074	TRUE	17586097	17586293	+	-2203	upstream	Lj2g3v1079600.1	mRNA	Non-coding		ID=Lj2g3v1079600.1;Parent=Lj2g3v1079600;Name=Lj2g3v1079600.1;sequencetype=Non-coding;annotation=NoHit
20180309-Lj-allsets-HP_median_Root_width_40_day001.hdf5	chr1	26302335	1.3e-07	13	2.78e-07	2.95e-05	0.00156337	TRUE	26299989	26301360	+	2346	downstream	Lj1g3v2185240	gene	Protein coding	NA	ID=Lj1g3v2185240;Name=CUFF.28704;sequencetype=Protein coding
20180309-Lj-allsets-HP_median_Root_width_40_day001.hdf5	chr1	26302335	1.3e-07	13	2.78e-07	2.95e-05	0.00156337	TRUE	26299989	26301360	+	2346	downstream	Lj1g3v2185240.1	mRNA	Protein coding	Uncharacterized protein TCM_034254	ID=Lj1g3v2185240.1;Parent=Lj1g3v2185240;Name=Lj1g3v2185240.1;sequencetype=Protein coding;annotation=Uncharacterized protein TCM_034254 [Theobroma cacao] gi|508723177|gb|EOY15074.1|
20180309-Lj-allsets-HP_median_Root_width_40_day001.hdf5	chr1	26302335	1.3e-07	13	2.78e-07	2.95e-05	0.00156337	TRUE	26303297	26306123	+	-962	upstream	Lj1g3v2185270	gene	Protein coding	NA	ID=Lj1g3v2185270;Name=CUFF.28713;sequencetype=Protein coding
20180309-Lj-allsets-HP_median_Root_width_40_day001.hdf5	chr1	26302335	1.3e-07	13	2.78e-07	2.95e-05	0.00156337	TRUE	26303297	26306123	+	-962	upstream	Lj1g3v2185270.1	mRNA	Protein coding	RecName: Full=Rac-like GTP-binding protein RAC1	ID=Lj1g3v2185270.1;Parent=Lj1g3v2185270;Name=Lj1g3v2185270.1;sequencetype=Protein coding;annotation=RecName: Full=Rac-like GTP-binding protein RAC1; Flags: Precursor_x0001_gi|2117168|emb|CAA98189.1| RAC1 [Lotus japonicus] gi|51701717|sp|O04369.1|RAC1_LOTJA
20180309-Lj-allsets-HP_median_Root_width_40_day001.hdf5	chr1	26302335	1.3e-07	13	2.78e-07	2.95e-05	0.00156337	TRUE	26303297	26306123	+	-962	upstream	Lj1g3v2185270.2	mRNA	Protein coding	RecName: Full=Rac-like GTP-binding protein RAC1	ID=Lj1g3v2185270.2;Parent=Lj1g3v2185270;Name=Lj1g3v2185270.2;sequencetype=Protein coding;annotation=RecName: Full=Rac-like GTP-binding protein RAC1; Flags: Precursor_x0001_gi|2117168|emb|CAA98189.1| RAC1 [Lotus japonicus] gi|51701717|sp|O04369.1|RAC1_LOTJA
20180309-Lj-allsets-HP_median_Root_width_40_day001.hdf5	chr1	26302335	1.3e-07	13	2.78e-07	2.95e-05	0.00156337	TRUE	26303437	26305255	+	-1102	upstream	Lj1g3v2185270.3	mRNA	Protein coding	Rac3	ID=Lj1g3v2185270.3;Parent=Lj1g3v2185270;Name=Lj1g3v2185270.3;sequencetype=Protein coding;annotation=Rac3 [Gossypium hirsutum] gi|62240094|gb|AAX77217.1|
20180309-Lj-allsets-HP_median_Root_width_40_day001.hdf5	chr1	26302335	1.3e-07	13	2.78e-07	2.95e-05	0.00156337	TRUE	26303395	26306459	+	-1060	upstream	Lj1g3v2185260	gene	Protein coding	NA	ID=Lj1g3v2185260;Name=Lj1g3v2185260;sequencetype=Protein coding
20180309-Lj-allsets-HP_median_Root_width_40_day001.hdf5	chr1	26302335	1.3e-07	13	2.78e-07	2.95e-05	0.00156337	TRUE	26303395	26306459	+	-1060	upstream	Lj1g3v2185260.1	mRNA	Protein coding	RecName: Full=Rac-like GTP-binding protein RAC1	ID=Lj1g3v2185260.1;Parent=Lj1g3v2185260;Name=Lj1g3v2185260.1;sequencetype=Protein coding;annotation=RecName: Full=Rac-like GTP-binding protein RAC1; Flags: Precursor_x0001_gi|2117168|emb|CAA98189.1| RAC1 [Lotus japonicus] gi|51701717|sp|O04369.1|RAC1_LOTJA
20180309-Lj-allsets-HP_median_Root_width_40_day001.hdf5	chr1	26302335	1.3e-07	13	2.78e-07	2.95e-05	0.00156337	TRUE	26299388	26301681	-	-2947	upstream	Lj1g3v2185230	gene	Non-coding	NA	ID=Lj1g3v2185230;Name=CUFF.28703;sequencetype=Non-coding
20180309-Lj-allsets-HP_median_Root_width_40_day001.hdf5	chr1	26302335	1.3e-07	13	2.78e-07	2.95e-05	0.00156337	TRUE	26299388	26301681	-	-2947	upstream	Lj1g3v2185230.1	mRNA	Non-coding		ID=Lj1g3v2185230.1;Parent=Lj1g3v2185230;Name=Lj1g3v2185230.1;sequencetype=Non-coding;annotation=NoHit
20180309-Lj-allsets-HP_mean_Average_root_width_day004.hdf5	chr2	741064	1.34e-07	53	2.78e-07	5.56e-07	0.0241994	TRUE	NA	NA	NA	NA	NA	NA	NA	NA	NA	NA
20180309-Lj-allsets-HP_mean_Root_tortuosity_day000.hdf5	chr4	35851903	1.47e-07	10	2.78e-07	0.00025953	0.000171573	TRUE	35851438	35860134	+	465	in gene	Lj4g3v2629890	gene	Protein coding	NA	ID=Lj4g3v2629890;Name=CUFF.51393;sequencetype=Protein coding
20180309-Lj-allsets-HP_mean_Root_tortuosity_day000.hdf5	chr4	35851903	1.47e-07	10	2.78e-07	0.00025953	0.000171573	TRUE	35851438	35860134	+	465	in feature	Lj4g3v2629890.1	mRNA	Protein coding	Pre-mRNA-processing factor	ID=Lj4g3v2629890.1;Parent=Lj4g3v2629890;Name=Lj4g3v2629890.1;sequencetype=Protein coding;annotation=Pre-mRNA-processing factor [Medicago truncatula] gi|357519211|ref|XP_003629894.1|
20180309-Lj-allsets-HP_mean_Root_tortuosity_day000.hdf5	chr4	35851903	1.47e-07	10	2.78e-07	0.00025953	0.000171573	TRUE	35846283	35847943	-	-5620	upstream	Lj4g3v2628870	gene	Protein coding	NA	ID=Lj4g3v2628870;Name=CUFF.51381;sequencetype=Protein coding
20180309-Lj-allsets-HP_mean_Root_tortuosity_day000.hdf5	chr4	35851903	1.47e-07	10	2.78e-07	0.00025953	0.000171573	TRUE	35846283	35847943	-	-5620	upstream	Lj4g3v2628870.1	mRNA	Protein coding	Uncharacterized protein TCM_043076	ID=Lj4g3v2628870.1;Parent=Lj4g3v2628870;Name=Lj4g3v2628870.1;sequencetype=Protein coding;annotation=Uncharacterized protein TCM_043076 [Theobroma cacao] gi|508726645|gb|EOY18542.1|
20180309-Lj-allsets-HP_mean_Root_tortuosity_day000.hdf5	chr4	35851903	1.47e-07	10	2.78e-07	0.00025953	0.000171573	TRUE	35848799	35849962	-	-3104	upstream	Lj4g3v2628880	gene	Protein coding	NA	ID=Lj4g3v2628880;Name=CUFF.51384;sequencetype=Protein coding
20180309-Lj-allsets-HP_mean_Root_tortuosity_day000.hdf5	chr4	35851903	1.47e-07	10	2.78e-07	0.00025953	0.000171573	TRUE	35848799	35849962	-	-3104	upstream	Lj4g3v2628880.1	mRNA	Protein coding	Ribosome maturation factor rimM	ID=Lj4g3v2628880.1;Parent=Lj4g3v2628880;Name=Lj4g3v2628880.1;sequencetype=Protein coding;annotation=Ribosome maturation factor rimM [Medicago truncatula] gi|357519207|ref|XP_003629892.1|
20180309-Lj-allsets-HP_mean_Root_tortuosity_day003.hdf5	chr0	147537636	1.5e-07	34	2.78e-07	8.73e-05	0.00203841	TRUE	147534387	147536814	+	3249	downstream	Lj0g3v0284349	gene	Protein coding	NA	ID=Lj0g3v0284349;Name=gene.g22123.t1;sequencetype=Protein coding
20180309-Lj-allsets-HP_mean_Root_tortuosity_day003.hdf5	chr0	147537636	1.5e-07	34	2.78e-07	8.73e-05	0.00203841	TRUE	147534387	147536814	+	3249	downstream	Lj0g3v0284349.1	mRNA	Protein coding	ATP-dependent DNA helicase PIF1	ID=Lj0g3v0284349.1;Parent=Lj0g3v0284349;Name=Lj0g3v0284349.1;sequencetype=Protein coding;annotation=ATP-dependent DNA helicase PIF1 [Medicago truncatula] gi|357470783|ref|XP_003605676.1|
20180309-Lj-allsets-HP_mean_Root_tortuosity_day003.hdf5	chr0	147537636	1.5e-07	34	2.78e-07	8.73e-05	0.00203841	TRUE	147540306	147541057	+	-2670	upstream	Lj0g3v0284359	gene	Non-coding	NA	ID=Lj0g3v0284359;Name=CUFF.18954;sequencetype=Non-coding
20180309-Lj-allsets-HP_mean_Root_tortuosity_day003.hdf5	chr0	147537636	1.5e-07	34	2.78e-07	8.73e-05	0.00203841	TRUE	147540306	147541057	+	-2670	upstream	Lj0g3v0284359.1	mRNA	Non-coding		ID=Lj0g3v0284359.1;Parent=Lj0g3v0284359;Name=Lj0g3v0284359.1;sequencetype=Non-coding;annotation=NoHit
20180309-Lj-allsets-HP_mean_Root_direction_index_day000.hdf5	chr2	17583894	1.56e-07	11	2.78e-07	0.00022813	0.000635933	TRUE	17582847	17583196	+	1047	downstream	Lj2g3v1079590	gene	Protein coding	NA	ID=Lj2g3v1079590;Name=CUFF.36203;sequencetype=Protein coding
20180309-Lj-allsets-HP_mean_Root_direction_index_day000.hdf5	chr2	17583894	1.56e-07	11	2.78e-07	0.00022813	0.000635933	TRUE	17582847	17583196	+	1047	downstream	Lj2g3v1079590.1	mRNA	Protein coding		ID=Lj2g3v1079590.1;Parent=Lj2g3v1079590;Name=Lj2g3v1079590.1;sequencetype=Protein coding;annotation=NoHit
20180309-Lj-allsets-HP_mean_Root_direction_index_day000.hdf5	chr2	17583894	1.56e-07	11	2.78e-07	0.00022813	0.000635933	TRUE	17586097	17586293	+	-2203	upstream	Lj2g3v1079600	gene	Non-coding	NA	ID=Lj2g3v1079600;Name=NODE_75213_length_144_cov_15.819445.path3;sequencetype=Non-coding
20180309-Lj-allsets-HP_mean_Root_direction_index_day000.hdf5	chr2	17583894	1.56e-07	11	2.78e-07	0.00022813	0.000635933	TRUE	17586097	17586293	+	-2203	upstream	Lj2g3v1079600.1	mRNA	Non-coding		ID=Lj2g3v1079600.1;Parent=Lj2g3v1079600;Name=Lj2g3v1079600.1;sequencetype=Non-coding;annotation=NoHit
20180309-Lj-allsets-HP_mean_Root_width_20_day003.hdf5	chr4	34473159	1.58e-07	12	2.78e-07	2.42e-05	0.00679302	TRUE	34462322	34472143	+	10837	downstream	Lj4g3v2575020	gene	Non-coding	NA	ID=Lj4g3v2575020;Name=CUFF.51161;sequencetype=Non-coding
20180309-Lj-allsets-HP_mean_Root_width_20_day003.hdf5	chr4	34473159	1.58e-07	12	2.78e-07	2.42e-05	0.00679302	TRUE	34462322	34472143	+	10837	downstream	Lj4g3v2575020.1	mRNA	Non-coding		ID=Lj4g3v2575020.1;Parent=Lj4g3v2575020;Name=Lj4g3v2575020.1;sequencetype=Non-coding;annotation=NoHit
20180309-Lj-allsets-HP_mean_Root_width_20_day003.hdf5	chr4	34473159	1.58e-07	12	2.78e-07	2.42e-05	0.00679302	TRUE	34458020	34472035	-	-15139	upstream	Lj4g3v2575010	gene	Non-coding	NA	ID=Lj4g3v2575010;Name=CUFF.51159;sequencetype=Non-coding
20180309-Lj-allsets-HP_mean_Root_width_20_day003.hdf5	chr4	34473159	1.58e-07	12	2.78e-07	2.42e-05	0.00679302	TRUE	34458020	34472035	-	-15139	upstream	Lj4g3v2575010.1	mRNA	Protein coding	PREDICTED: kinesin-like protein KIN12A-like	ID=Lj4g3v2575010.1;Parent=Lj4g3v2575010;Name=Lj4g3v2575010.1;sequencetype=Protein coding;annotation=PREDICTED: kinesin-like protein KIN12A-like [Cicer arietinum] gi|502140958|ref|XP_004504389.1|
20180309-Lj-allsets-HP_mean_Root_width_20_day003.hdf5	chr4	34473159	1.58e-07	12	2.78e-07	2.42e-05	0.00679302	TRUE	34458020	34458706	-	-15139	upstream	Lj4g3v2575010.2	mRNA	Non-coding		ID=Lj4g3v2575010.2;Parent=Lj4g3v2575010;Name=Lj4g3v2575010.2;sequencetype=Non-coding;annotation=NoHit
20180309-Lj-allsets-HP_mean_Root_width_80_day004.hdf5	chr3	27449279	1.65e-07	53	2.78e-07	4.72e-06	0.00225139	TRUE	27448979	27451032	+	300	in gene	Lj3g3v2214660	gene	Protein coding	NA	ID=Lj3g3v2214660;Name=CUFF.43683;sequencetype=Protein coding
20180309-Lj-allsets-HP_mean_Root_width_80_day004.hdf5	chr3	27449279	1.65e-07	53	2.78e-07	4.72e-06	0.00225139	TRUE	27448979	27451032	+	300	in feature	Lj3g3v2214660.1	mRNA	Protein coding	Uncharacterized protein TCM_028295	ID=Lj3g3v2214660.1;Parent=Lj3g3v2214660;Name=Lj3g3v2214660.1;sequencetype=Protein coding;annotation=Uncharacterized protein TCM_028295 [Theobroma cacao] gi|508779256|gb|EOY26512.1|
20180309-Lj-allsets-HP_mean_Root_width_80_day004.hdf5	chr3	27449279	1.65e-07	53	2.78e-07	4.72e-06	0.00225139	TRUE	27446059	27447500	-	-3220	upstream	Lj3g3v2213650	gene	Protein coding	NA	ID=Lj3g3v2213650;Name=CUFF.43682;sequencetype=Protein coding
20180309-Lj-allsets-HP_mean_Root_width_80_day004.hdf5	chr3	27449279	1.65e-07	53	2.78e-07	4.72e-06	0.00225139	TRUE	27446059	27447500	-	-3220	upstream	Lj3g3v2213650.1	mRNA	Protein coding	PREDICTED: F-box only protein 6-like	ID=Lj3g3v2213650.1;Parent=Lj3g3v2213650;Name=Lj3g3v2213650.1;sequencetype=Protein coding;annotation=PREDICTED: F-box only protein 6-like [Glycine max] gi|356522353|ref|XP_003529811.1|
20180309-Lj-allsets-HP_mean_Root_width_80_day004.hdf5	chr3	27449279	1.65e-07	53	2.78e-07	4.72e-06	0.00225139	TRUE	27453883	27455037	-	4604	downstream	Lj3g3v2214670	gene	Protein coding	NA	ID=Lj3g3v2214670;Name=CUFF.43684;sequencetype=Protein coding
20180309-Lj-allsets-HP_mean_Root_width_80_day004.hdf5	chr3	27449279	1.65e-07	53	2.78e-07	4.72e-06	0.00225139	TRUE	27453883	27455037	-	4604	downstream	Lj3g3v2214670.1	mRNA	Protein coding	PREDICTED: multisubstrate pseudouridine synthase 7-like isoform X2	ID=Lj3g3v2214670.1;Parent=Lj3g3v2214670;Name=Lj3g3v2214670.1;sequencetype=Protein coding;annotation=PREDICTED: multisubstrate pseudouridine synthase 7-like isoform X2 [Cicer arietinum] gi|502113547|ref|XP_004494685.1|
20180309-Lj-allsets-HP_mean_Root_width_80_day004.hdf5	chr3	27450583	1.65e-07	53	2.78e-07	4.72e-06	0.00225139	TRUE	27448979	27451032	+	1604	in gene	Lj3g3v2214660	gene	Protein coding	NA	ID=Lj3g3v2214660;Name=CUFF.43683;sequencetype=Protein coding
20180309-Lj-allsets-HP_mean_Root_width_80_day004.hdf5	chr3	27450583	1.65e-07	53	2.78e-07	4.72e-06	0.00225139	TRUE	27448979	27451032	+	1604	in feature	Lj3g3v2214660.1	mRNA	Protein coding	Uncharacterized protein TCM_028295	ID=Lj3g3v2214660.1;Parent=Lj3g3v2214660;Name=Lj3g3v2214660.1;sequencetype=Protein coding;annotation=Uncharacterized protein TCM_028295 [Theobroma cacao] gi|508779256|gb|EOY26512.1|
20180309-Lj-allsets-HP_mean_Root_width_80_day004.hdf5	chr3	27450583	1.65e-07	53	2.78e-07	4.72e-06	0.00225139	TRUE	27446059	27447500	-	-4524	upstream	Lj3g3v2213650	gene	Protein coding	NA	ID=Lj3g3v2213650;Name=CUFF.43682;sequencetype=Protein coding
20180309-Lj-allsets-HP_mean_Root_width_80_day004.hdf5	chr3	27450583	1.65e-07	53	2.78e-07	4.72e-06	0.00225139	TRUE	27446059	27447500	-	-4524	upstream	Lj3g3v2213650.1	mRNA	Protein coding	PREDICTED: F-box only protein 6-like	ID=Lj3g3v2213650.1;Parent=Lj3g3v2213650;Name=Lj3g3v2213650.1;sequencetype=Protein coding;annotation=PREDICTED: F-box only protein 6-like [Glycine max] gi|356522353|ref|XP_003529811.1|
20180309-Lj-allsets-HP_mean_Root_width_80_day004.hdf5	chr3	27450583	1.65e-07	53	2.78e-07	4.72e-06	0.00225139	TRUE	27453883	27455037	-	3300	downstream	Lj3g3v2214670	gene	Protein coding	NA	ID=Lj3g3v2214670;Name=CUFF.43684;sequencetype=Protein coding
20180309-Lj-allsets-HP_mean_Root_width_80_day004.hdf5	chr3	27450583	1.65e-07	53	2.78e-07	4.72e-06	0.00225139	TRUE	27453883	27455037	-	3300	downstream	Lj3g3v2214670.1	mRNA	Protein coding	PREDICTED: multisubstrate pseudouridine synthase 7-like isoform X2	ID=Lj3g3v2214670.1;Parent=Lj3g3v2214670;Name=Lj3g3v2214670.1;sequencetype=Protein coding;annotation=PREDICTED: multisubstrate pseudouridine synthase 7-like isoform X2 [Cicer arietinum] gi|502113547|ref|XP_004494685.1|
20180309-Lj-allsets-HP_mean_Root_width_80_day004.hdf5	chr3	27451121	1.65e-07	53	2.78e-07	4.72e-06	0.00225139	TRUE	27448979	27451032	+	2142	downstream	Lj3g3v2214660	gene	Protein coding	NA	ID=Lj3g3v2214660;Name=CUFF.43683;sequencetype=Protein coding
20180309-Lj-allsets-HP_mean_Root_width_80_day004.hdf5	chr3	27451121	1.65e-07	53	2.78e-07	4.72e-06	0.00225139	TRUE	27448979	27451032	+	2142	downstream	Lj3g3v2214660.1	mRNA	Protein coding	Uncharacterized protein TCM_028295	ID=Lj3g3v2214660.1;Parent=Lj3g3v2214660;Name=Lj3g3v2214660.1;sequencetype=Protein coding;annotation=Uncharacterized protein TCM_028295 [Theobroma cacao] gi|508779256|gb|EOY26512.1|
20180309-Lj-allsets-HP_mean_Root_width_80_day004.hdf5	chr3	27451121	1.65e-07	53	2.78e-07	4.72e-06	0.00225139	TRUE	27446059	27447500	-	-5062	upstream	Lj3g3v2213650	gene	Protein coding	NA	ID=Lj3g3v2213650;Name=CUFF.43682;sequencetype=Protein coding
20180309-Lj-allsets-HP_mean_Root_width_80_day004.hdf5	chr3	27451121	1.65e-07	53	2.78e-07	4.72e-06	0.00225139	TRUE	27446059	27447500	-	-5062	upstream	Lj3g3v2213650.1	mRNA	Protein coding	PREDICTED: F-box only protein 6-like	ID=Lj3g3v2213650.1;Parent=Lj3g3v2213650;Name=Lj3g3v2213650.1;sequencetype=Protein coding;annotation=PREDICTED: F-box only protein 6-like [Glycine max] gi|356522353|ref|XP_003529811.1|
20180309-Lj-allsets-HP_mean_Root_width_80_day004.hdf5	chr3	27451121	1.65e-07	53	2.78e-07	4.72e-06	0.00225139	TRUE	27453883	27455037	-	2762	downstream	Lj3g3v2214670	gene	Protein coding	NA	ID=Lj3g3v2214670;Name=CUFF.43684;sequencetype=Protein coding
20180309-Lj-allsets-HP_mean_Root_width_80_day004.hdf5	chr3	27451121	1.65e-07	53	2.78e-07	4.72e-06	0.00225139	TRUE	27453883	27455037	-	2762	downstream	Lj3g3v2214670.1	mRNA	Protein coding	PREDICTED: multisubstrate pseudouridine synthase 7-like isoform X2	ID=Lj3g3v2214670.1;Parent=Lj3g3v2214670;Name=Lj3g3v2214670.1;sequencetype=Protein coding;annotation=PREDICTED: multisubstrate pseudouridine synthase 7-like isoform X2 [Cicer arietinum] gi|502113547|ref|XP_004494685.1|
20180309-Lj-allsets-HP_mean_Root_width_80_day004.hdf5	chr3	27455746	1.65e-07	53	2.78e-07	4.72e-06	0.00225139	TRUE	27448979	27451032	+	6767	downstream	Lj3g3v2214660	gene	Protein coding	NA	ID=Lj3g3v2214660;Name=CUFF.43683;sequencetype=Protein coding
20180309-Lj-allsets-HP_mean_Root_width_80_day004.hdf5	chr3	27455746	1.65e-07	53	2.78e-07	4.72e-06	0.00225139	TRUE	27448979	27451032	+	6767	downstream	Lj3g3v2214660.1	mRNA	Protein coding	Uncharacterized protein TCM_028295	ID=Lj3g3v2214660.1;Parent=Lj3g3v2214660;Name=Lj3g3v2214660.1;sequencetype=Protein coding;annotation=Uncharacterized protein TCM_028295 [Theobroma cacao] gi|508779256|gb|EOY26512.1|
20180309-Lj-allsets-HP_mean_Root_width_80_day004.hdf5	chr3	27455746	1.65e-07	53	2.78e-07	4.72e-06	0.00225139	TRUE	27453883	27455037	-	-1863	upstream	Lj3g3v2214670	gene	Protein coding	NA	ID=Lj3g3v2214670;Name=CUFF.43684;sequencetype=Protein coding
20180309-Lj-allsets-HP_mean_Root_width_80_day004.hdf5	chr3	27455746	1.65e-07	53	2.78e-07	4.72e-06	0.00225139	TRUE	27453883	27455037	-	-1863	upstream	Lj3g3v2214670.1	mRNA	Protein coding	PREDICTED: multisubstrate pseudouridine synthase 7-like isoform X2	ID=Lj3g3v2214670.1;Parent=Lj3g3v2214670;Name=Lj3g3v2214670.1;sequencetype=Protein coding;annotation=PREDICTED: multisubstrate pseudouridine synthase 7-like isoform X2 [Cicer arietinum] gi|502113547|ref|XP_004494685.1|
20180309-Lj-allsets-HP_mean_Root_width_80_day004.hdf5	chr3	27451778	1.65e-07	53	2.78e-07	4.72e-06	0.00225139	TRUE	27448979	27451032	+	2799	downstream	Lj3g3v2214660	gene	Protein coding	NA	ID=Lj3g3v2214660;Name=CUFF.43683;sequencetype=Protein coding
20180309-Lj-allsets-HP_mean_Root_width_80_day004.hdf5	chr3	27451778	1.65e-07	53	2.78e-07	4.72e-06	0.00225139	TRUE	27448979	27451032	+	2799	downstream	Lj3g3v2214660.1	mRNA	Protein coding	Uncharacterized protein TCM_028295	ID=Lj3g3v2214660.1;Parent=Lj3g3v2214660;Name=Lj3g3v2214660.1;sequencetype=Protein coding;annotation=Uncharacterized protein TCM_028295 [Theobroma cacao] gi|508779256|gb|EOY26512.1|
20180309-Lj-allsets-HP_mean_Root_width_80_day004.hdf5	chr3	27451778	1.65e-07	53	2.78e-07	4.72e-06	0.00225139	TRUE	27446059	27447500	-	-5719	upstream	Lj3g3v2213650	gene	Protein coding	NA	ID=Lj3g3v2213650;Name=CUFF.43682;sequencetype=Protein coding
20180309-Lj-allsets-HP_mean_Root_width_80_day004.hdf5	chr3	27451778	1.65e-07	53	2.78e-07	4.72e-06	0.00225139	TRUE	27446059	27447500	-	-5719	upstream	Lj3g3v2213650.1	mRNA	Protein coding	PREDICTED: F-box only protein 6-like	ID=Lj3g3v2213650.1;Parent=Lj3g3v2213650;Name=Lj3g3v2213650.1;sequencetype=Protein coding;annotation=PREDICTED: F-box only protein 6-like [Glycine max] gi|356522353|ref|XP_003529811.1|
20180309-Lj-allsets-HP_mean_Root_width_80_day004.hdf5	chr3	27451778	1.65e-07	53	2.78e-07	4.72e-06	0.00225139	TRUE	27453883	27455037	-	2105	downstream	Lj3g3v2214670	gene	Protein coding	NA	ID=Lj3g3v2214670;Name=CUFF.43684;sequencetype=Protein coding
20180309-Lj-allsets-HP_mean_Root_width_80_day004.hdf5	chr3	27451778	1.65e-07	53	2.78e-07	4.72e-06	0.00225139	TRUE	27453883	27455037	-	2105	downstream	Lj3g3v2214670.1	mRNA	Protein coding	PREDICTED: multisubstrate pseudouridine synthase 7-like isoform X2	ID=Lj3g3v2214670.1;Parent=Lj3g3v2214670;Name=Lj3g3v2214670.1;sequencetype=Protein coding;annotation=PREDICTED: multisubstrate pseudouridine synthase 7-like isoform X2 [Cicer arietinum] gi|502113547|ref|XP_004494685.1|
20180309-Lj-allsets-HP_mean_Average_root_width_day000.hdf5	chr1	26302335	1.72e-07	13	2.78e-07	5.28e-06	0.00317227	TRUE	26299989	26301360	+	2346	downstream	Lj1g3v2185240	gene	Protein coding	NA	ID=Lj1g3v2185240;Name=CUFF.28704;sequencetype=Protein coding
20180309-Lj-allsets-HP_mean_Average_root_width_day000.hdf5	chr1	26302335	1.72e-07	13	2.78e-07	5.28e-06	0.00317227	TRUE	26299989	26301360	+	2346	downstream	Lj1g3v2185240.1	mRNA	Protein coding	Uncharacterized protein TCM_034254	ID=Lj1g3v2185240.1;Parent=Lj1g3v2185240;Name=Lj1g3v2185240.1;sequencetype=Protein coding;annotation=Uncharacterized protein TCM_034254 [Theobroma cacao] gi|508723177|gb|EOY15074.1|
20180309-Lj-allsets-HP_mean_Average_root_width_day000.hdf5	chr1	26302335	1.72e-07	13	2.78e-07	5.28e-06	0.00317227	TRUE	26303297	26306123	+	-962	upstream	Lj1g3v2185270	gene	Protein coding	NA	ID=Lj1g3v2185270;Name=CUFF.28713;sequencetype=Protein coding
20180309-Lj-allsets-HP_mean_Average_root_width_day000.hdf5	chr1	26302335	1.72e-07	13	2.78e-07	5.28e-06	0.00317227	TRUE	26303297	26306123	+	-962	upstream	Lj1g3v2185270.1	mRNA	Protein coding	RecName: Full=Rac-like GTP-binding protein RAC1	ID=Lj1g3v2185270.1;Parent=Lj1g3v2185270;Name=Lj1g3v2185270.1;sequencetype=Protein coding;annotation=RecName: Full=Rac-like GTP-binding protein RAC1; Flags: Precursor_x0001_gi|2117168|emb|CAA98189.1| RAC1 [Lotus japonicus] gi|51701717|sp|O04369.1|RAC1_LOTJA
20180309-Lj-allsets-HP_mean_Average_root_width_day000.hdf5	chr1	26302335	1.72e-07	13	2.78e-07	5.28e-06	0.00317227	TRUE	26303297	26306123	+	-962	upstream	Lj1g3v2185270.2	mRNA	Protein coding	RecName: Full=Rac-like GTP-binding protein RAC1	ID=Lj1g3v2185270.2;Parent=Lj1g3v2185270;Name=Lj1g3v2185270.2;sequencetype=Protein coding;annotation=RecName: Full=Rac-like GTP-binding protein RAC1; Flags: Precursor_x0001_gi|2117168|emb|CAA98189.1| RAC1 [Lotus japonicus] gi|51701717|sp|O04369.1|RAC1_LOTJA
20180309-Lj-allsets-HP_mean_Average_root_width_day000.hdf5	chr1	26302335	1.72e-07	13	2.78e-07	5.28e-06	0.00317227	TRUE	26303437	26305255	+	-1102	upstream	Lj1g3v2185270.3	mRNA	Protein coding	Rac3	ID=Lj1g3v2185270.3;Parent=Lj1g3v2185270;Name=Lj1g3v2185270.3;sequencetype=Protein coding;annotation=Rac3 [Gossypium hirsutum] gi|62240094|gb|AAX77217.1|
20180309-Lj-allsets-HP_mean_Average_root_width_day000.hdf5	chr1	26302335	1.72e-07	13	2.78e-07	5.28e-06	0.00317227	TRUE	26303395	26306459	+	-1060	upstream	Lj1g3v2185260	gene	Protein coding	NA	ID=Lj1g3v2185260;Name=Lj1g3v2185260;sequencetype=Protein coding
20180309-Lj-allsets-HP_mean_Average_root_width_day000.hdf5	chr1	26302335	1.72e-07	13	2.78e-07	5.28e-06	0.00317227	TRUE	26303395	26306459	+	-1060	upstream	Lj1g3v2185260.1	mRNA	Protein coding	RecName: Full=Rac-like GTP-binding protein RAC1	ID=Lj1g3v2185260.1;Parent=Lj1g3v2185260;Name=Lj1g3v2185260.1;sequencetype=Protein coding;annotation=RecName: Full=Rac-like GTP-binding protein RAC1; Flags: Precursor_x0001_gi|2117168|emb|CAA98189.1| RAC1 [Lotus japonicus] gi|51701717|sp|O04369.1|RAC1_LOTJA
20180309-Lj-allsets-HP_mean_Average_root_width_day000.hdf5	chr1	26302335	1.72e-07	13	2.78e-07	5.28e-06	0.00317227	TRUE	26299388	26301681	-	-2947	upstream	Lj1g3v2185230	gene	Non-coding	NA	ID=Lj1g3v2185230;Name=CUFF.28703;sequencetype=Non-coding
20180309-Lj-allsets-HP_mean_Average_root_width_day000.hdf5	chr1	26302335	1.72e-07	13	2.78e-07	5.28e-06	0.00317227	TRUE	26299388	26301681	-	-2947	upstream	Lj1g3v2185230.1	mRNA	Non-coding		ID=Lj1g3v2185230.1;Parent=Lj1g3v2185230;Name=Lj1g3v2185230.1;sequencetype=Non-coding;annotation=NoHit
20180309-Lj-allsets-HP_mean_Root_width_80_day004.hdf5	chr2	741064	1.75e-07	53	2.78e-07	4.72e-06	0.00225139	TRUE	NA	NA	NA	NA	NA	NA	NA	NA	NA	NA
20180309-Lj-allsets-HP_mean_Root_width_40_day001.hdf5	chr0	70603267	1.76e-07	10	2.78e-07	0.000150886	0.000310116	TRUE	70595742	70598599	-	-7525	upstream	Lj0g3v0151489	gene	Protein coding	NA	ID=Lj0g3v0151489;Name=CUFF.9317;sequencetype=Protein coding
20180309-Lj-allsets-HP_mean_Root_width_40_day001.hdf5	chr0	70603267	1.76e-07	10	2.78e-07	0.000150886	0.000310116	TRUE	70595742	70598599	-	-7525	upstream	Lj0g3v0151489.1	mRNA	Protein coding	PREDICTED: tubby-like protein 8-like	ID=Lj0g3v0151489.1;Parent=Lj0g3v0151489;Name=Lj0g3v0151489.1;sequencetype=Protein coding;annotation=PREDICTED: tubby-like protein 8-like [Cicer arietinum] gi|502080542|ref|XP_004486597.1|
20180309-Lj-allsets-HP_mean_Root_width_40_day001.hdf5	chr0	70603267	1.76e-07	10	2.78e-07	0.000150886	0.000310116	TRUE	70598955	70599989	-	-4312	upstream	Lj0g3v0151499	gene	Non-coding	NA	ID=Lj0g3v0151499;Name=CUFF.9316;sequencetype=Non-coding
20180309-Lj-allsets-HP_mean_Root_width_40_day001.hdf5	chr0	70603267	1.76e-07	10	2.78e-07	0.000150886	0.000310116	TRUE	70598955	70599989	-	-4312	upstream	Lj0g3v0151499.1	mRNA	Non-coding		ID=Lj0g3v0151499.1;Parent=Lj0g3v0151499;Name=Lj0g3v0151499.1;sequencetype=Non-coding;annotation=NoHit
20180309-Lj-allsets-HP_mean_Root_width_40_day001.hdf5	chr0	70603267	1.76e-07	10	2.78e-07	0.000150886	0.000310116	TRUE	70603937	70608810	-	670	downstream	Lj0g3v0151509	gene	Protein coding	NA	ID=Lj0g3v0151509;Name=CUFF.9387;sequencetype=Protein coding
20180309-Lj-allsets-HP_mean_Root_width_40_day001.hdf5	chr0	70603267	1.76e-07	10	2.78e-07	0.000150886	0.000310116	TRUE	70603937	70608810	-	670	downstream	Lj0g3v0151509.1	mRNA	Protein coding	RAD23 protein	ID=Lj0g3v0151509.1;Parent=Lj0g3v0151509;Name=Lj0g3v0151509.1;sequencetype=Protein coding;annotation=RAD23 protein [Medicago truncatula] gi|358346471|ref|XP_003637291.1|
20180309-Lj-allsets-HP_mean_Root_width_40_day001.hdf5	chr0	70593410	1.76e-07	10	2.78e-07	0.000150886	0.000310116	TRUE	70590173	70593968	+	3237	in gene	Lj0g3v0151469	gene	Protein coding	NA	ID=Lj0g3v0151469;Name=CUFF.9318;sequencetype=Protein coding
20180309-Lj-allsets-HP_mean_Root_width_40_day001.hdf5	chr0	70593410	1.76e-07	10	2.78e-07	0.000150886	0.000310116	TRUE	70590173	70593968	+	3237	in feature	Lj0g3v0151469.1	mRNA	Protein coding	AP2 domain-containing transcription factor	ID=Lj0g3v0151469.1;Parent=Lj0g3v0151469;Name=Lj0g3v0151469.1;sequencetype=Protein coding;annotation=AP2 domain-containing transcription factor [Medicago truncatula] gi|357479951|ref|XP_003610261.1|
20180309-Lj-allsets-HP_mean_Root_width_40_day001.hdf5	chr0	70593410	1.76e-07	10	2.78e-07	0.000150886	0.000310116	TRUE	70590775	70593968	+	2635	in feature	Lj0g3v0151469.2	mRNA	Protein coding	PREDICTED: AP2-like ethylene-responsive transcription factor At1g16060-like	ID=Lj0g3v0151469.2;Parent=Lj0g3v0151469;Name=Lj0g3v0151469.2;sequencetype=Protein coding;annotation=PREDICTED: AP2-like ethylene-responsive transcription factor At1g16060-like [Cicer arietinum] gi|502150058|ref|XP_004507769.1|
20180309-Lj-allsets-HP_mean_Root_width_40_day001.hdf5	chr0	70593410	1.76e-07	10	2.78e-07	0.000150886	0.000310116	TRUE	70594107	70594594	+	-697	upstream	Lj0g3v0151479	gene	Non-coding	NA	ID=Lj0g3v0151479;Name=TC75057.path1;sequencetype=Non-coding
20180309-Lj-allsets-HP_mean_Root_width_40_day001.hdf5	chr0	70593410	1.76e-07	10	2.78e-07	0.000150886	0.000310116	TRUE	70594107	70594594	+	-697	upstream	Lj0g3v0151479.1	mRNA	Non-coding		ID=Lj0g3v0151479.1;Parent=Lj0g3v0151479;Name=Lj0g3v0151479.1;sequencetype=Non-coding;annotation=NoHit
20180309-Lj-allsets-HP_mean_Root_width_40_day001.hdf5	chr0	70593410	1.76e-07	10	2.78e-07	0.000150886	0.000310116	TRUE	70595742	70598599	-	2332	downstream	Lj0g3v0151489	gene	Protein coding	NA	ID=Lj0g3v0151489;Name=CUFF.9317;sequencetype=Protein coding
20180309-Lj-allsets-HP_mean_Root_width_40_day001.hdf5	chr0	70593410	1.76e-07	10	2.78e-07	0.000150886	0.000310116	TRUE	70595742	70598599	-	2332	downstream	Lj0g3v0151489.1	mRNA	Protein coding	PREDICTED: tubby-like protein 8-like	ID=Lj0g3v0151489.1;Parent=Lj0g3v0151489;Name=Lj0g3v0151489.1;sequencetype=Protein coding;annotation=PREDICTED: tubby-like protein 8-like [Cicer arietinum] gi|502080542|ref|XP_004486597.1|
20180309-Lj-allsets-HP_mean_Average_root_width_day003.hdf5	chr4	37832052	1.79e-07	24	2.78e-07	9.17e-06	0.00178456	TRUE	37825732	37833531	+	6320	in gene	Lj4g3v2825680	gene	Protein coding	NA	ID=Lj4g3v2825680;Name=CUFF.51731;sequencetype=Protein coding
20180309-Lj-allsets-HP_mean_Average_root_width_day003.hdf5	chr4	37832052	1.79e-07	24	2.78e-07	9.17e-06	0.00178456	TRUE	37825732	37833531	+	6320	in feature	Lj4g3v2825680.1	mRNA	Protein coding	PREDICTED: DNA excision repair protein ERCC-6-like	ID=Lj4g3v2825680.1;Parent=Lj4g3v2825680;Name=Lj4g3v2825680.1;sequencetype=Protein coding;annotation=PREDICTED: DNA excision repair protein ERCC-6-like [Glycine max] gi|356527520|ref|XP_003532357.1|
20180309-Lj-allsets-HP_mean_Average_root_width_day003.hdf5	chr4	37832052	1.79e-07	24	2.78e-07	9.17e-06	0.00178456	TRUE	37834802	37839180	+	-2750	upstream	Lj4g3v2825690	gene	Protein coding	NA	ID=Lj4g3v2825690;Name=CUFF.51729;sequencetype=Protein coding
20180309-Lj-allsets-HP_mean_Average_root_width_day003.hdf5	chr4	37832052	1.79e-07	24	2.78e-07	9.17e-06	0.00178456	TRUE	37834802	37839458	+	-2750	upstream	Lj4g3v2825690.2	mRNA	Protein coding	PREDICTED: F-box protein At5g39450-like	ID=Lj4g3v2825690.2;Parent=Lj4g3v2825690;Name=Lj4g3v2825690.2;sequencetype=Protein coding;annotation=PREDICTED: F-box protein At5g39450-like [Cicer arietinum] gi|502137089|ref|XP_004502964.1|
20180309-Lj-allsets-HP_mean_Average_root_width_day003.hdf5	chr4	37832052	1.79e-07	24	2.78e-07	9.17e-06	0.00178456	TRUE	37834802	37839180	+	-2750	upstream	Lj4g3v2825690.1	mRNA	Non-coding		ID=Lj4g3v2825690.1;Parent=Lj4g3v2825690;Name=Lj4g3v2825690.1;sequencetype=Non-coding;annotation=NoHit
20180309-Lj-allsets-HP_median_Root_width_40_day001.hdf5	chr0	70593410	1.81e-07	10	2.78e-07	2.95e-05	0.00191349	TRUE	70590173	70593968	+	3237	in gene	Lj0g3v0151469	gene	Protein coding	NA	ID=Lj0g3v0151469;Name=CUFF.9318;sequencetype=Protein coding
20180309-Lj-allsets-HP_median_Root_width_40_day001.hdf5	chr0	70593410	1.81e-07	10	2.78e-07	2.95e-05	0.00191349	TRUE	70590173	70593968	+	3237	in feature	Lj0g3v0151469.1	mRNA	Protein coding	AP2 domain-containing transcription factor	ID=Lj0g3v0151469.1;Parent=Lj0g3v0151469;Name=Lj0g3v0151469.1;sequencetype=Protein coding;annotation=AP2 domain-containing transcription factor [Medicago truncatula] gi|357479951|ref|XP_003610261.1|
20180309-Lj-allsets-HP_median_Root_width_40_day001.hdf5	chr0	70593410	1.81e-07	10	2.78e-07	2.95e-05	0.00191349	TRUE	70590775	70593968	+	2635	in feature	Lj0g3v0151469.2	mRNA	Protein coding	PREDICTED: AP2-like ethylene-responsive transcription factor At1g16060-like	ID=Lj0g3v0151469.2;Parent=Lj0g3v0151469;Name=Lj0g3v0151469.2;sequencetype=Protein coding;annotation=PREDICTED: AP2-like ethylene-responsive transcription factor At1g16060-like [Cicer arietinum] gi|502150058|ref|XP_004507769.1|
20180309-Lj-allsets-HP_median_Root_width_40_day001.hdf5	chr0	70593410	1.81e-07	10	2.78e-07	2.95e-05	0.00191349	TRUE	70594107	70594594	+	-697	upstream	Lj0g3v0151479	gene	Non-coding	NA	ID=Lj0g3v0151479;Name=TC75057.path1;sequencetype=Non-coding
20180309-Lj-allsets-HP_median_Root_width_40_day001.hdf5	chr0	70593410	1.81e-07	10	2.78e-07	2.95e-05	0.00191349	TRUE	70594107	70594594	+	-697	upstream	Lj0g3v0151479.1	mRNA	Non-coding		ID=Lj0g3v0151479.1;Parent=Lj0g3v0151479;Name=Lj0g3v0151479.1;sequencetype=Non-coding;annotation=NoHit
20180309-Lj-allsets-HP_median_Root_width_40_day001.hdf5	chr0	70593410	1.81e-07	10	2.78e-07	2.95e-05	0.00191349	TRUE	70595742	70598599	-	2332	downstream	Lj0g3v0151489	gene	Protein coding	NA	ID=Lj0g3v0151489;Name=CUFF.9317;sequencetype=Protein coding
20180309-Lj-allsets-HP_median_Root_width_40_day001.hdf5	chr0	70593410	1.81e-07	10	2.78e-07	2.95e-05	0.00191349	TRUE	70595742	70598599	-	2332	downstream	Lj0g3v0151489.1	mRNA	Protein coding	PREDICTED: tubby-like protein 8-like	ID=Lj0g3v0151489.1;Parent=Lj0g3v0151489;Name=Lj0g3v0151489.1;sequencetype=Protein coding;annotation=PREDICTED: tubby-like protein 8-like [Cicer arietinum] gi|502080542|ref|XP_004486597.1|
20180309-Lj-allsets-HP_median_Root_width_40_day001.hdf5	chr0	70603267	1.81e-07	10	2.78e-07	2.95e-05	0.00191349	TRUE	70595742	70598599	-	-7525	upstream	Lj0g3v0151489	gene	Protein coding	NA	ID=Lj0g3v0151489;Name=CUFF.9317;sequencetype=Protein coding
20180309-Lj-allsets-HP_median_Root_width_40_day001.hdf5	chr0	70603267	1.81e-07	10	2.78e-07	2.95e-05	0.00191349	TRUE	70595742	70598599	-	-7525	upstream	Lj0g3v0151489.1	mRNA	Protein coding	PREDICTED: tubby-like protein 8-like	ID=Lj0g3v0151489.1;Parent=Lj0g3v0151489;Name=Lj0g3v0151489.1;sequencetype=Protein coding;annotation=PREDICTED: tubby-like protein 8-like [Cicer arietinum] gi|502080542|ref|XP_004486597.1|
20180309-Lj-allsets-HP_median_Root_width_40_day001.hdf5	chr0	70603267	1.81e-07	10	2.78e-07	2.95e-05	0.00191349	TRUE	70598955	70599989	-	-4312	upstream	Lj0g3v0151499	gene	Non-coding	NA	ID=Lj0g3v0151499;Name=CUFF.9316;sequencetype=Non-coding
20180309-Lj-allsets-HP_median_Root_width_40_day001.hdf5	chr0	70603267	1.81e-07	10	2.78e-07	2.95e-05	0.00191349	TRUE	70598955	70599989	-	-4312	upstream	Lj0g3v0151499.1	mRNA	Non-coding		ID=Lj0g3v0151499.1;Parent=Lj0g3v0151499;Name=Lj0g3v0151499.1;sequencetype=Non-coding;annotation=NoHit
20180309-Lj-allsets-HP_median_Root_width_40_day001.hdf5	chr0	70603267	1.81e-07	10	2.78e-07	2.95e-05	0.00191349	TRUE	70603937	70608810	-	670	downstream	Lj0g3v0151509	gene	Protein coding	NA	ID=Lj0g3v0151509;Name=CUFF.9387;sequencetype=Protein coding
20180309-Lj-allsets-HP_median_Root_width_40_day001.hdf5	chr0	70603267	1.81e-07	10	2.78e-07	2.95e-05	0.00191349	TRUE	70603937	70608810	-	670	downstream	Lj0g3v0151509.1	mRNA	Protein coding	RAD23 protein	ID=Lj0g3v0151509.1;Parent=Lj0g3v0151509;Name=Lj0g3v0151509.1;sequencetype=Protein coding;annotation=RAD23 protein [Medicago truncatula] gi|358346471|ref|XP_003637291.1|
20180309-Lj-allsets-HP_mean_Root_width_80_day003.hdf5	chr6	11150130	1.97e-07	30	2.78e-07	1.69e-05	0.00252596	TRUE	11144553	11147228	-	-5577	upstream	Lj6g3v1008220	gene	Protein coding	NA	ID=Lj6g3v1008220;Name=CUFF.58917;sequencetype=Protein coding
20180309-Lj-allsets-HP_mean_Root_width_80_day003.hdf5	chr6	11150130	1.97e-07	30	2.78e-07	1.69e-05	0.00252596	TRUE	11144553	11147228	-	-5577	upstream	Lj6g3v1008220.1	mRNA	Protein coding	Elongation factor 1-beta	ID=Lj6g3v1008220.1;Parent=Lj6g3v1008220;Name=Lj6g3v1008220.1;sequencetype=Protein coding;annotation=Elongation factor 1-beta [Medicago truncatula] gi|357493769|ref|XP_003617173.1|
20180309-Lj-allsets-HP_mean_Root_width_80_day003.hdf5	chr6	11158504	1.97e-07	30	2.78e-07	1.69e-05	0.00252596	TRUE	11157585	11158216	+	919	downstream	Lj6g3v1008230	gene	Protein coding	NA	ID=Lj6g3v1008230;Name=CUFF.58761;sequencetype=Protein coding
20180309-Lj-allsets-HP_mean_Root_width_80_day003.hdf5	chr6	11158504	1.97e-07	30	2.78e-07	1.69e-05	0.00252596	TRUE	11157585	11158216	+	919	downstream	Lj6g3v1008230.1	mRNA	Protein coding	Mitogen-activated protein kinase	ID=Lj6g3v1008230.1;Parent=Lj6g3v1008230;Name=Lj6g3v1008230.1;sequencetype=Protein coding;annotation=Mitogen-activated protein kinase [Medicago truncatula] gi|357515591|ref|XP_003628084.1|
20180309-Lj-allsets-HP_mean_Root_width_80_day003.hdf5	chr6	11152636	1.97e-07	30	2.78e-07	1.69e-05	0.00252596	TRUE	11157585	11158216	+	-4949	upstream	Lj6g3v1008230	gene	Protein coding	NA	ID=Lj6g3v1008230;Name=CUFF.58761;sequencetype=Protein coding
20180309-Lj-allsets-HP_mean_Root_width_80_day003.hdf5	chr6	11152636	1.97e-07	30	2.78e-07	1.69e-05	0.00252596	TRUE	11157585	11158216	+	-4949	upstream	Lj6g3v1008230.1	mRNA	Protein coding	Mitogen-activated protein kinase	ID=Lj6g3v1008230.1;Parent=Lj6g3v1008230;Name=Lj6g3v1008230.1;sequencetype=Protein coding;annotation=Mitogen-activated protein kinase [Medicago truncatula] gi|357515591|ref|XP_003628084.1|
20180309-Lj-allsets-HP_mean_Root_width_60_day000.hdf5	chr1	26302335	2.01e-07	13	2.78e-07	9.73e-06	0.0110863	TRUE	26299989	26301360	+	2346	downstream	Lj1g3v2185240	gene	Protein coding	NA	ID=Lj1g3v2185240;Name=CUFF.28704;sequencetype=Protein coding
20180309-Lj-allsets-HP_mean_Root_width_60_day000.hdf5	chr1	26302335	2.01e-07	13	2.78e-07	9.73e-06	0.0110863	TRUE	26299989	26301360	+	2346	downstream	Lj1g3v2185240.1	mRNA	Protein coding	Uncharacterized protein TCM_034254	ID=Lj1g3v2185240.1;Parent=Lj1g3v2185240;Name=Lj1g3v2185240.1;sequencetype=Protein coding;annotation=Uncharacterized protein TCM_034254 [Theobroma cacao] gi|508723177|gb|EOY15074.1|
20180309-Lj-allsets-HP_mean_Root_width_60_day000.hdf5	chr1	26302335	2.01e-07	13	2.78e-07	9.73e-06	0.0110863	TRUE	26303297	26306123	+	-962	upstream	Lj1g3v2185270	gene	Protein coding	NA	ID=Lj1g3v2185270;Name=CUFF.28713;sequencetype=Protein coding
20180309-Lj-allsets-HP_mean_Root_width_60_day000.hdf5	chr1	26302335	2.01e-07	13	2.78e-07	9.73e-06	0.0110863	TRUE	26303297	26306123	+	-962	upstream	Lj1g3v2185270.1	mRNA	Protein coding	RecName: Full=Rac-like GTP-binding protein RAC1	ID=Lj1g3v2185270.1;Parent=Lj1g3v2185270;Name=Lj1g3v2185270.1;sequencetype=Protein coding;annotation=RecName: Full=Rac-like GTP-binding protein RAC1; Flags: Precursor_x0001_gi|2117168|emb|CAA98189.1| RAC1 [Lotus japonicus] gi|51701717|sp|O04369.1|RAC1_LOTJA
20180309-Lj-allsets-HP_mean_Root_width_60_day000.hdf5	chr1	26302335	2.01e-07	13	2.78e-07	9.73e-06	0.0110863	TRUE	26303297	26306123	+	-962	upstream	Lj1g3v2185270.2	mRNA	Protein coding	RecName: Full=Rac-like GTP-binding protein RAC1	ID=Lj1g3v2185270.2;Parent=Lj1g3v2185270;Name=Lj1g3v2185270.2;sequencetype=Protein coding;annotation=RecName: Full=Rac-like GTP-binding protein RAC1; Flags: Precursor_x0001_gi|2117168|emb|CAA98189.1| RAC1 [Lotus japonicus] gi|51701717|sp|O04369.1|RAC1_LOTJA
20180309-Lj-allsets-HP_mean_Root_width_60_day000.hdf5	chr1	26302335	2.01e-07	13	2.78e-07	9.73e-06	0.0110863	TRUE	26303437	26305255	+	-1102	upstream	Lj1g3v2185270.3	mRNA	Protein coding	Rac3	ID=Lj1g3v2185270.3;Parent=Lj1g3v2185270;Name=Lj1g3v2185270.3;sequencetype=Protein coding;annotation=Rac3 [Gossypium hirsutum] gi|62240094|gb|AAX77217.1|
20180309-Lj-allsets-HP_mean_Root_width_60_day000.hdf5	chr1	26302335	2.01e-07	13	2.78e-07	9.73e-06	0.0110863	TRUE	26303395	26306459	+	-1060	upstream	Lj1g3v2185260	gene	Protein coding	NA	ID=Lj1g3v2185260;Name=Lj1g3v2185260;sequencetype=Protein coding
20180309-Lj-allsets-HP_mean_Root_width_60_day000.hdf5	chr1	26302335	2.01e-07	13	2.78e-07	9.73e-06	0.0110863	TRUE	26303395	26306459	+	-1060	upstream	Lj1g3v2185260.1	mRNA	Protein coding	RecName: Full=Rac-like GTP-binding protein RAC1	ID=Lj1g3v2185260.1;Parent=Lj1g3v2185260;Name=Lj1g3v2185260.1;sequencetype=Protein coding;annotation=RecName: Full=Rac-like GTP-binding protein RAC1; Flags: Precursor_x0001_gi|2117168|emb|CAA98189.1| RAC1 [Lotus japonicus] gi|51701717|sp|O04369.1|RAC1_LOTJA
20180309-Lj-allsets-HP_mean_Root_width_60_day000.hdf5	chr1	26302335	2.01e-07	13	2.78e-07	9.73e-06	0.0110863	TRUE	26299388	26301681	-	-2947	upstream	Lj1g3v2185230	gene	Non-coding	NA	ID=Lj1g3v2185230;Name=CUFF.28703;sequencetype=Non-coding
20180309-Lj-allsets-HP_mean_Root_width_60_day000.hdf5	chr1	26302335	2.01e-07	13	2.78e-07	9.73e-06	0.0110863	TRUE	26299388	26301681	-	-2947	upstream	Lj1g3v2185230.1	mRNA	Non-coding		ID=Lj1g3v2185230.1;Parent=Lj1g3v2185230;Name=Lj1g3v2185230.1;sequencetype=Non-coding;annotation=NoHit
20180309-Lj-allsets-HP_mean_Root_width_60_day003.hdf5	chr4	13392525	2.06e-07	44	2.78e-07	5.56e-07	0.037118	TRUE	13392437	13393336	+	88	in gene	Lj4g3v0880240	gene	Protein coding	NA	ID=Lj4g3v0880240;Name=CUFF.48155;sequencetype=Protein coding
20180309-Lj-allsets-HP_mean_Root_width_60_day003.hdf5	chr4	13392525	2.06e-07	44	2.78e-07	5.56e-07	0.037118	TRUE	13392437	13393336	+	88	in feature	Lj4g3v0880240.1	mRNA	Protein coding	HTH-type transcriptional regulator protein ptxE	ID=Lj4g3v0880240.1;Parent=Lj4g3v0880240;Name=Lj4g3v0880240.1;sequencetype=Protein coding;annotation=HTH-type transcriptional regulator protein ptxE [Theobroma cacao] gi|508699351|gb|EOX91247.1|
20180309-Lj-allsets-HP_mean_Root_width_60_day003.hdf5	chr4	13392525	2.06e-07	44	2.78e-07	5.56e-07	0.037118	TRUE	13396251	13409471	+	-3726	upstream	Lj4g3v0880260	gene	Non-coding	NA	ID=Lj4g3v0880260;Name=CUFF.48157;sequencetype=Non-coding
20180309-Lj-allsets-HP_mean_Root_width_60_day003.hdf5	chr4	13392525	2.06e-07	44	2.78e-07	5.56e-07	0.037118	TRUE	13396251	13409471	+	-3726	upstream	Lj4g3v0880260.1	mRNA	Non-coding		ID=Lj4g3v0880260.1;Parent=Lj4g3v0880260;Name=Lj4g3v0880260.1;sequencetype=Non-coding;annotation=NoHit
20180309-Lj-allsets-HP_mean_Root_width_60_day003.hdf5	chr4	13392525	2.06e-07	44	2.78e-07	5.56e-07	0.037118	TRUE	13389383	13390799	-	-3142	upstream	Lj4g3v0880230	gene	Non-coding	NA	ID=Lj4g3v0880230;Name=CUFF.48153;sequencetype=Non-coding
20180309-Lj-allsets-HP_mean_Root_width_60_day003.hdf5	chr4	13392525	2.06e-07	44	2.78e-07	5.56e-07	0.037118	TRUE	13389383	13390799	-	-3142	upstream	Lj4g3v0880230.1	mRNA	Non-coding		ID=Lj4g3v0880230.1;Parent=Lj4g3v0880230;Name=Lj4g3v0880230.1;sequencetype=Non-coding;annotation=NoHit
20180309-Lj-allsets-HP_mean_Root_width_60_day003.hdf5	chr4	13392525	2.06e-07	44	2.78e-07	5.56e-07	0.037118	TRUE	13396251	13396687	-	3726	downstream	Lj4g3v0880250	gene	Protein coding	NA	ID=Lj4g3v0880250;Name=CUFF.48156;sequencetype=Protein coding
20180309-Lj-allsets-HP_mean_Root_width_60_day003.hdf5	chr4	13392525	2.06e-07	44	2.78e-07	5.56e-07	0.037118	TRUE	13396251	13396687	-	3726	downstream	Lj4g3v0880250.1	mRNA	Protein coding	unknown	ID=Lj4g3v0880250.1;Parent=Lj4g3v0880250;Name=Lj4g3v0880250.1;sequencetype=Protein coding;annotation=unknown [Lotus japonicus] gi|388501206|gb|AFK38669.1|
20180309-Lj-allsets-HP_median_Root_width_60_day000.hdf5	chr4	3568810	2.12e-07	10	2.78e-07	1.19e-05	0.00267319	TRUE	3562567	3564516	-	-6243	upstream	Lj4g3v0288370	gene	Protein coding	NA	ID=Lj4g3v0288370;Name=gene.Ljchr4_pseudomol_20120830.path1.g3vene659;sequencetype=Protein coding
20180309-Lj-allsets-HP_median_Root_width_60_day000.hdf5	chr4	3568810	2.12e-07	10	2.78e-07	1.19e-05	0.00267319	TRUE	3562567	3564516	-	-6243	upstream	Lj4g3v0288370.1	mRNA		NA	ID=Lj4g3v0288370.1;Parent=Lj4g3v0288370;Name=Lj4g3v0288370.1
20180309-Lj-allsets-HP_median_Root_width_60_day000.hdf5	chr4	3568810	2.12e-07	10	2.78e-07	1.19e-05	0.00267319	TRUE	3565300	3567187	-	-3510	upstream	Lj4g3v0288380	gene	Protein coding	NA	ID=Lj4g3v0288380;Name=NODE_84319_length_1834_cov_7.561614.path1;sequencetype=Protein coding
20180309-Lj-allsets-HP_median_Root_width_60_day000.hdf5	chr4	3568810	2.12e-07	10	2.78e-07	1.19e-05	0.00267319	TRUE	3565300	3567187	-	-3510	upstream	Lj4g3v0288380.1	mRNA	Protein coding	PREDICTED: pentatricopeptide repeat-containing protein At2g03880 mitochondrial-like	ID=Lj4g3v0288380.1;Parent=Lj4g3v0288380;Name=Lj4g3v0288380.1;sequencetype=Protein coding;annotation=PREDICTED: pentatricopeptide repeat-containing protein At2g03880 mitochondrial-like [Cicer arietinum] gi|502141964|ref|XP_004504725.1|
20180309-Lj-allsets-HP_mean_Root_linearity_day000.hdf5	chr3	40463521	2.16e-07	15	2.78e-07	8.34e-07	0.0294546	TRUE	40467163	40468609	+	-3642	upstream	Lj3g3v3315970	gene	Protein coding	NA	ID=Lj3g3v3315970;Name=CUFF.45556;sequencetype=Protein coding
20180309-Lj-allsets-HP_mean_Root_linearity_day000.hdf5	chr3	40463521	2.16e-07	15	2.78e-07	8.34e-07	0.0294546	TRUE	40467163	40468609	+	-3642	upstream	Lj3g3v3315970.1	mRNA	Protein coding	high chlorophyll fluorescence 153 protein	ID=Lj3g3v3315970.1;Parent=Lj3g3v3315970;Name=Lj3g3v3315970.1;sequencetype=Protein coding;annotation=high chlorophyll fluorescence 153 protein [Arabidopsis thaliana] gi|15235993|ref|NP_194884.1|
20180309-Lj-allsets-HP_mean_Root_linearity_day000.hdf5	chr3	40463521	2.16e-07	15	2.78e-07	8.34e-07	0.0294546	TRUE	40455293	40465775	-	-8228	in gene	Lj3g3v3315960	gene	Protein coding	NA	ID=Lj3g3v3315960;Name=CUFF.45555;sequencetype=Protein coding
20180309-Lj-allsets-HP_mean_Root_linearity_day000.hdf5	chr3	40463521	2.16e-07	15	2.78e-07	8.34e-07	0.0294546	TRUE	40455293	40465775	-	-8228	in feature	Lj3g3v3315960.1	mRNA	Protein coding	PREDICTED: flowering time control protein FPA-like	ID=Lj3g3v3315960.1;Parent=Lj3g3v3315960;Name=Lj3g3v3315960.1;sequencetype=Protein coding;annotation=PREDICTED: flowering time control protein FPA-like [Glycine max] gi|356538883|ref|XP_003537930.1|
20180309-Lj-allsets-HP_median_Root_tortuosity_avg.hdf5	chr0	140183882	2.19e-07	26	2.78e-07	6.2e-05	0.00396806	TRUE	140188798	140189816	+	-4916	upstream	Lj0g3v0270659	gene	Non-coding	NA	ID=Lj0g3v0270659;Name=CUFF.17894;sequencetype=Non-coding
20180309-Lj-allsets-HP_median_Root_tortuosity_avg.hdf5	chr0	140183882	2.19e-07	26	2.78e-07	6.2e-05	0.00396806	TRUE	140188798	140189816	+	-4916	upstream	Lj0g3v0270659.1	mRNA	Non-coding		ID=Lj0g3v0270659.1;Parent=Lj0g3v0270659;Name=Lj0g3v0270659.1;sequencetype=Non-coding;annotation=NoHit
20180309-Lj-allsets-HP_median_Root_tortuosity_avg.hdf5	chr0	140183882	2.19e-07	26	2.78e-07	6.2e-05	0.00396806	TRUE	140188798	140190540	+	-4916	upstream	Lj0g3v0270659.2	mRNA	Non-coding		ID=Lj0g3v0270659.2;Parent=Lj0g3v0270659;Name=Lj0g3v0270659.2;sequencetype=Non-coding;annotation=NoHit
20180309-Lj-allsets-HP_median_Root_tortuosity_avg.hdf5	chr0	140183882	2.19e-07	26	2.78e-07	6.2e-05	0.00396806	TRUE	140181449	140182277	-	-2433	upstream	Lj0g3v0270629	gene	Protein coding	NA	ID=Lj0g3v0270629;Name=CUFF.17882;sequencetype=Protein coding
20180309-Lj-allsets-HP_median_Root_tortuosity_avg.hdf5	chr0	140183882	2.19e-07	26	2.78e-07	6.2e-05	0.00396806	TRUE	140181449	140182277	-	-2433	upstream	Lj0g3v0270629.1	mRNA	Protein coding	Uncharacterized protein TCM_030216	ID=Lj0g3v0270629.1;Parent=Lj0g3v0270629;Name=Lj0g3v0270629.1;sequencetype=Protein coding;annotation=Uncharacterized protein TCM_030216 [Theobroma cacao] gi|508781429|gb|EOY28685.1|
20180309-Lj-allsets-HP_median_Root_tortuosity_avg.hdf5	chr0	140183882	2.19e-07	26	2.78e-07	6.2e-05	0.00396806	TRUE	140184055	140185325	-	173	downstream	Lj0g3v0270639	gene	Protein coding	NA	ID=Lj0g3v0270639;Name=CUFF.17883;sequencetype=Protein coding
20180309-Lj-allsets-HP_median_Root_tortuosity_avg.hdf5	chr0	140183882	2.19e-07	26	2.78e-07	6.2e-05	0.00396806	TRUE	140184055	140185325	-	173	downstream	Lj0g3v0270639.1	mRNA	Protein coding	Putative non-LTR retroelement reverse transcriptase related	ID=Lj0g3v0270639.1;Parent=Lj0g3v0270639;Name=Lj0g3v0270639.1;sequencetype=Protein coding;annotation=Putative non-LTR retroelement reverse transcriptase related [Medicago truncatula] gi|124359597|gb|ABD28747.2|
20180309-Lj-allsets-HP_median_Root_tortuosity_avg.hdf5	chr0	140183882	2.19e-07	26	2.78e-07	6.2e-05	0.00396806	TRUE	140184055	140185389	-	173	downstream	Lj0g3v0270649	gene	Protein coding	NA	ID=Lj0g3v0270649;Name=CUFF.17884;sequencetype=Protein coding
20180309-Lj-allsets-HP_median_Root_tortuosity_avg.hdf5	chr0	140183882	2.19e-07	26	2.78e-07	6.2e-05	0.00396806	TRUE	140184055	140185389	-	173	downstream	Lj0g3v0270649.1	mRNA	Protein coding	Putative non-LTR retroelement reverse transcriptase related	ID=Lj0g3v0270649.1;Parent=Lj0g3v0270649;Name=Lj0g3v0270649.1;sequencetype=Protein coding;annotation=Putative non-LTR retroelement reverse transcriptase related [Medicago truncatula] gi|124359597|gb|ABD28747.2|
20180309-Lj-allsets-HP_mean_Root_width_80_day004.hdf5	chr3	30062589	2.2e-07	44	2.78e-07	4.72e-06	0.00263898	TRUE	30063544	30069224	+	-955	upstream	Lj3g3v2440670	gene	Protein coding	NA	ID=Lj3g3v2440670;Name=CUFF.44005;sequencetype=Protein coding
20180309-Lj-allsets-HP_mean_Root_width_80_day004.hdf5	chr3	30062589	2.2e-07	44	2.78e-07	4.72e-06	0.00263898	TRUE	30063544	30069224	+	-955	upstream	Lj3g3v2440670.1	mRNA	Protein coding	Plant protein 1589 of Uncharacterized protein function isoform 1	ID=Lj3g3v2440670.1;Parent=Lj3g3v2440670;Name=Lj3g3v2440670.1;sequencetype=Protein coding;annotation=Plant protein 1589 of Uncharacterized protein function isoform 1 [Theobroma cacao] gi|508703833|gb|EOX95729.1|
20180309-Lj-allsets-HP_mean_Average_root_width_day003.hdf5	chr1	24326608	2.29e-07	30	2.78e-07	9.17e-06	0.00206012	TRUE	24321740	24327806	+	4868	in gene	Lj1g3v2063260	gene	Protein coding	NA	ID=Lj1g3v2063260;Name=CUFF.28361;sequencetype=Protein coding
20180309-Lj-allsets-HP_mean_Average_root_width_day003.hdf5	chr1	24326608	2.29e-07	30	2.78e-07	9.17e-06	0.00206012	TRUE	24321740	24327806	+	4868	in feature	Lj1g3v2063260.1	mRNA	Protein coding	EMBYO FLOWERING 1-like protein	ID=Lj1g3v2063260.1;Parent=Lj1g3v2063260;Name=Lj1g3v2063260.1;sequencetype=Protein coding;annotation=EMBYO FLOWERING 1-like protein [Medicago truncatula] gi|358344645|ref|XP_003636398.1|
20180309-Lj-allsets-HP_mean_Average_root_width_day003.hdf5	chr1	24326984	2.29e-07	30	2.78e-07	9.17e-06	0.00206012	TRUE	24321740	24327806	+	5244	in gene	Lj1g3v2063260	gene	Protein coding	NA	ID=Lj1g3v2063260;Name=CUFF.28361;sequencetype=Protein coding
20180309-Lj-allsets-HP_mean_Average_root_width_day003.hdf5	chr1	24326984	2.29e-07	30	2.78e-07	9.17e-06	0.00206012	TRUE	24321740	24327806	+	5244	in feature	Lj1g3v2063260.1	mRNA	Protein coding	EMBYO FLOWERING 1-like protein	ID=Lj1g3v2063260.1;Parent=Lj1g3v2063260;Name=Lj1g3v2063260.1;sequencetype=Protein coding;annotation=EMBYO FLOWERING 1-like protein [Medicago truncatula] gi|358344645|ref|XP_003636398.1|
20180309-Lj-allsets-HP_median_Root_direction_index_avg.hdf5	chr0	140183882	2.44e-07	26	2.78e-07	5.25e-05	0.00414558	TRUE	140188798	140189816	+	-4916	upstream	Lj0g3v0270659	gene	Non-coding	NA	ID=Lj0g3v0270659;Name=CUFF.17894;sequencetype=Non-coding
20180309-Lj-allsets-HP_median_Root_direction_index_avg.hdf5	chr0	140183882	2.44e-07	26	2.78e-07	5.25e-05	0.00414558	TRUE	140188798	140189816	+	-4916	upstream	Lj0g3v0270659.1	mRNA	Non-coding		ID=Lj0g3v0270659.1;Parent=Lj0g3v0270659;Name=Lj0g3v0270659.1;sequencetype=Non-coding;annotation=NoHit
20180309-Lj-allsets-HP_median_Root_direction_index_avg.hdf5	chr0	140183882	2.44e-07	26	2.78e-07	5.25e-05	0.00414558	TRUE	140188798	140190540	+	-4916	upstream	Lj0g3v0270659.2	mRNA	Non-coding		ID=Lj0g3v0270659.2;Parent=Lj0g3v0270659;Name=Lj0g3v0270659.2;sequencetype=Non-coding;annotation=NoHit
20180309-Lj-allsets-HP_median_Root_direction_index_avg.hdf5	chr0	140183882	2.44e-07	26	2.78e-07	5.25e-05	0.00414558	TRUE	140181449	140182277	-	-2433	upstream	Lj0g3v0270629	gene	Protein coding	NA	ID=Lj0g3v0270629;Name=CUFF.17882;sequencetype=Protein coding
20180309-Lj-allsets-HP_median_Root_direction_index_avg.hdf5	chr0	140183882	2.44e-07	26	2.78e-07	5.25e-05	0.00414558	TRUE	140181449	140182277	-	-2433	upstream	Lj0g3v0270629.1	mRNA	Protein coding	Uncharacterized protein TCM_030216	ID=Lj0g3v0270629.1;Parent=Lj0g3v0270629;Name=Lj0g3v0270629.1;sequencetype=Protein coding;annotation=Uncharacterized protein TCM_030216 [Theobroma cacao] gi|508781429|gb|EOY28685.1|
20180309-Lj-allsets-HP_median_Root_direction_index_avg.hdf5	chr0	140183882	2.44e-07	26	2.78e-07	5.25e-05	0.00414558	TRUE	140184055	140185325	-	173	downstream	Lj0g3v0270639	gene	Protein coding	NA	ID=Lj0g3v0270639;Name=CUFF.17883;sequencetype=Protein coding
20180309-Lj-allsets-HP_median_Root_direction_index_avg.hdf5	chr0	140183882	2.44e-07	26	2.78e-07	5.25e-05	0.00414558	TRUE	140184055	140185325	-	173	downstream	Lj0g3v0270639.1	mRNA	Protein coding	Putative non-LTR retroelement reverse transcriptase related	ID=Lj0g3v0270639.1;Parent=Lj0g3v0270639;Name=Lj0g3v0270639.1;sequencetype=Protein coding;annotation=Putative non-LTR retroelement reverse transcriptase related [Medicago truncatula] gi|124359597|gb|ABD28747.2|
20180309-Lj-allsets-HP_median_Root_direction_index_avg.hdf5	chr0	140183882	2.44e-07	26	2.78e-07	5.25e-05	0.00414558	TRUE	140184055	140185389	-	173	downstream	Lj0g3v0270649	gene	Protein coding	NA	ID=Lj0g3v0270649;Name=CUFF.17884;sequencetype=Protein coding
20180309-Lj-allsets-HP_median_Root_direction_index_avg.hdf5	chr0	140183882	2.44e-07	26	2.78e-07	5.25e-05	0.00414558	TRUE	140184055	140185389	-	173	downstream	Lj0g3v0270649.1	mRNA	Protein coding	Putative non-LTR retroelement reverse transcriptase related	ID=Lj0g3v0270649.1;Parent=Lj0g3v0270649;Name=Lj0g3v0270649.1;sequencetype=Protein coding;annotation=Putative non-LTR retroelement reverse transcriptase related [Medicago truncatula] gi|124359597|gb|ABD28747.2|
20180309-Lj-allsets-HP_mean_Root_width_80_day001.hdf5	chr0	32992877	2.49e-07	11	2.78e-07	4.72e-06	0.00646251	TRUE	NA	NA	NA	NA	NA	NA	NA	NA	NA	NA
20180309-Lj-allsets-HP_median_Relative_root_growth_rate_day005-day006.hdf5	chr1	37018562	2.59e-07	13	2.78e-07	1.39e-06	0.0232807	TRUE	37016223	37018146	+	2339	downstream	Lj1g3v3313150	gene	Protein coding	NA	ID=Lj1g3v3313150;Name=CUFF.30306;sequencetype=Protein coding
20180309-Lj-allsets-HP_median_Relative_root_growth_rate_day005-day006.hdf5	chr1	37018562	2.59e-07	13	2.78e-07	1.39e-06	0.0232807	TRUE	37016223	37018146	+	2339	downstream	Lj1g3v3313150.1	mRNA	Protein coding	PREDICTED: mannose-6-phosphate isomerase-like	ID=Lj1g3v3313150.1;Parent=Lj1g3v3313150;Name=Lj1g3v3313150.1;sequencetype=Protein coding;annotation=PREDICTED: mannose-6-phosphate isomerase-like [Glycine max] gi|356527492|ref|XP_003532343.1|
20180309-Lj-allsets-HP_median_Relative_root_growth_rate_day005-day006.hdf5	chr1	37018562	2.59e-07	13	2.78e-07	1.39e-06	0.0232807	TRUE	37019318	37021256	-	756	downstream	Lj1g3v3313160	gene	Protein coding	NA	ID=Lj1g3v3313160;Name=CUFF.30318;sequencetype=Protein coding
20180309-Lj-allsets-HP_median_Relative_root_growth_rate_day005-day006.hdf5	chr1	37018562	2.59e-07	13	2.78e-07	1.39e-06	0.0232807	TRUE	37019318	37021256	-	756	downstream	Lj1g3v3313160.1	mRNA	Protein coding	40S ribosomal protein S7-like protein	ID=Lj1g3v3313160.1;Parent=Lj1g3v3313160;Name=Lj1g3v3313160.1;sequencetype=Protein coding;annotation=40S ribosomal protein S7-like protein [Medicago truncatula] gi|357496953|ref|XP_003618765.1|
20180309-Lj-allsets-HP_median_Relative_root_growth_rate_day005-day006.hdf5	chr1	37018562	2.59e-07	13	2.78e-07	1.39e-06	0.0232807	TRUE	37022393	37026640	-	3831	downstream	Lj1g3v3313170	gene	Protein coding	NA	ID=Lj1g3v3313170;Name=CUFF.30310;sequencetype=Protein coding
20180309-Lj-allsets-HP_median_Relative_root_growth_rate_day005-day006.hdf5	chr1	37018562	2.59e-07	13	2.78e-07	1.39e-06	0.0232807	TRUE	37022393	37026640	-	3831	downstream	Lj1g3v3313170.1	mRNA	Protein coding	Alpha/beta-Hydrolases superfamily protein	ID=Lj1g3v3313170.1;Parent=Lj1g3v3313170;Name=Lj1g3v3313170.1;sequencetype=Protein coding;annotation=Alpha/beta-Hydrolases superfamily protein [Theobroma cacao] gi|508712283|gb|EOY04180.1|
20180309-Lj-allsets-HP_median_Relative_root_growth_rate_day005-day006.hdf5	chr1	37018578	2.59e-07	13	2.78e-07	1.39e-06	0.0232807	TRUE	37016223	37018146	+	2355	downstream	Lj1g3v3313150	gene	Protein coding	NA	ID=Lj1g3v3313150;Name=CUFF.30306;sequencetype=Protein coding
20180309-Lj-allsets-HP_median_Relative_root_growth_rate_day005-day006.hdf5	chr1	37018578	2.59e-07	13	2.78e-07	1.39e-06	0.0232807	TRUE	37016223	37018146	+	2355	downstream	Lj1g3v3313150.1	mRNA	Protein coding	PREDICTED: mannose-6-phosphate isomerase-like	ID=Lj1g3v3313150.1;Parent=Lj1g3v3313150;Name=Lj1g3v3313150.1;sequencetype=Protein coding;annotation=PREDICTED: mannose-6-phosphate isomerase-like [Glycine max] gi|356527492|ref|XP_003532343.1|
20180309-Lj-allsets-HP_median_Relative_root_growth_rate_day005-day006.hdf5	chr1	37018578	2.59e-07	13	2.78e-07	1.39e-06	0.0232807	TRUE	37019318	37021256	-	740	downstream	Lj1g3v3313160	gene	Protein coding	NA	ID=Lj1g3v3313160;Name=CUFF.30318;sequencetype=Protein coding
20180309-Lj-allsets-HP_median_Relative_root_growth_rate_day005-day006.hdf5	chr1	37018578	2.59e-07	13	2.78e-07	1.39e-06	0.0232807	TRUE	37019318	37021256	-	740	downstream	Lj1g3v3313160.1	mRNA	Protein coding	40S ribosomal protein S7-like protein	ID=Lj1g3v3313160.1;Parent=Lj1g3v3313160;Name=Lj1g3v3313160.1;sequencetype=Protein coding;annotation=40S ribosomal protein S7-like protein [Medicago truncatula] gi|357496953|ref|XP_003618765.1|
20180309-Lj-allsets-HP_median_Relative_root_growth_rate_day005-day006.hdf5	chr1	37018578	2.59e-07	13	2.78e-07	1.39e-06	0.0232807	TRUE	37022393	37026640	-	3815	downstream	Lj1g3v3313170	gene	Protein coding	NA	ID=Lj1g3v3313170;Name=CUFF.30310;sequencetype=Protein coding
20180309-Lj-allsets-HP_median_Relative_root_growth_rate_day005-day006.hdf5	chr1	37018578	2.59e-07	13	2.78e-07	1.39e-06	0.0232807	TRUE	37022393	37026640	-	3815	downstream	Lj1g3v3313170.1	mRNA	Protein coding	Alpha/beta-Hydrolases superfamily protein	ID=Lj1g3v3313170.1;Parent=Lj1g3v3313170;Name=Lj1g3v3313170.1;sequencetype=Protein coding;annotation=Alpha/beta-Hydrolases superfamily protein [Theobroma cacao] gi|508712283|gb|EOY04180.1|
20180309-Lj-allsets-HP_mean_Root_width_40_day001.hdf5	chr0	82591607	2.66e-07	10	2.78e-07	0.000150886	0.00045509	TRUE	NA	NA	NA	NA	NA	NA	NA	NA	NA	NA
20180309-Lj-allsets-HP_mean_Average_root_width_day003.hdf5	chr5	820751	2.77e-07	36	2.78e-07	9.17e-06	0.0021268	TRUE	823388	830212	-	2637	downstream	Lj5g3v0104730	gene	Protein coding	NA	ID=Lj5g3v0104730;Name=CUFF.52522;sequencetype=Protein coding
20180309-Lj-allsets-HP_mean_Average_root_width_day003.hdf5	chr5	820751	2.77e-07	36	2.78e-07	9.17e-06	0.0021268	TRUE	823388	830212	-	2637	downstream	Lj5g3v0104730.1	mRNA	Protein coding	PREDICTED: probable methyltransferase PMT28-like	ID=Lj5g3v0104730.1;Parent=Lj5g3v0104730;Name=Lj5g3v0104730.1;sequencetype=Protein coding;annotation=PREDICTED: probable methyltransferase PMT28-like [Glycine max] gi|356552105|ref|XP_003544411.1|
20180309-Lj-allsets-HP_median_Root_tortuosity_day000.hdf5	chr0	132935189	2.86e-07	14	2.78e-07	0.000437643	0.000258567	TRUE	132929913	132931694	+	5276	downstream	Lj0g3v0255989	gene	Protein coding	NA	ID=Lj0g3v0255989;Name=gene.g19963.t1;sequencetype=Protein coding
20180309-Lj-allsets-HP_median_Root_tortuosity_day000.hdf5	chr0	132935189	2.86e-07	14	2.78e-07	0.000437643	0.000258567	TRUE	132929913	132931694	+	5276	downstream	Lj0g3v0255989.1	mRNA	Protein coding	PREDICTED: F-box protein At3g62230-like	ID=Lj0g3v0255989.1;Parent=Lj0g3v0255989;Name=Lj0g3v0255989.1;sequencetype=Protein coding;annotation=PREDICTED: F-box protein At3g62230-like [Vitis vinifera] gi|359494023|ref|XP_002281469.2|
20180309-Lj-allsets-HP_mean_Root_width_80_day008.hdf5	chr1	38308896	2.86e-07	13	2.78e-07	2.78e-07	0.00652255	TRUE	38302579	38305375	+	6317	downstream	Lj1g3v3343860	gene	Protein coding	NA	ID=Lj1g3v3343860;Name=CUFF.30497;sequencetype=Protein coding
20180309-Lj-allsets-HP_mean_Root_width_80_day008.hdf5	chr1	38308896	2.86e-07	13	2.78e-07	2.78e-07	0.00652255	TRUE	38302579	38305375	+	6317	downstream	Lj1g3v3343860.1	mRNA	Protein coding	Telomeric repeat-binding factor	ID=Lj1g3v3343860.1;Parent=Lj1g3v3343860;Name=Lj1g3v3343860.1;sequencetype=Protein coding;annotation=Telomeric repeat-binding factor [Medicago truncatula] gi|357467497|ref|XP_003604033.1|
20180309-Lj-allsets-HP_mean_Root_width_80_day008.hdf5	chr1	38308896	2.86e-07	13	2.78e-07	2.78e-07	0.00652255	TRUE	38304535	38307617	-	-4361	upstream	Lj1g3v3343870	gene	Protein coding	NA	ID=Lj1g3v3343870;Name=CUFF.30498;sequencetype=Protein coding
20180309-Lj-allsets-HP_mean_Root_width_80_day008.hdf5	chr1	38308896	2.86e-07	13	2.78e-07	2.78e-07	0.00652255	TRUE	38304535	38307617	-	-4361	upstream	Lj1g3v3343870.1	mRNA	Protein coding	Pollen Ole e 1 allergen and extensin family protein	ID=Lj1g3v3343870.1;Parent=Lj1g3v3343870;Name=Lj1g3v3343870.1;sequencetype=Protein coding;annotation=Pollen Ole e 1 allergen and extensin family protein [Theobroma cacao] gi|508705852|gb|EOX97748.1|
20180309-Lj-allsets-HP_mean_Root_width_80_day008.hdf5	chr1	38310535	2.86e-07	13	2.78e-07	2.78e-07	0.00652255	TRUE	38304535	38307617	-	-6000	upstream	Lj1g3v3343870	gene	Protein coding	NA	ID=Lj1g3v3343870;Name=CUFF.30498;sequencetype=Protein coding
20180309-Lj-allsets-HP_mean_Root_width_80_day008.hdf5	chr1	38310535	2.86e-07	13	2.78e-07	2.78e-07	0.00652255	TRUE	38304535	38307617	-	-6000	upstream	Lj1g3v3343870.1	mRNA	Protein coding	Pollen Ole e 1 allergen and extensin family protein	ID=Lj1g3v3343870.1;Parent=Lj1g3v3343870;Name=Lj1g3v3343870.1;sequencetype=Protein coding;annotation=Pollen Ole e 1 allergen and extensin family protein [Theobroma cacao] gi|508705852|gb|EOX97748.1|
20180309-Lj-allsets-HP_mean_Root_width_80_day008.hdf5	chr1	38325315	2.86e-07	13	2.78e-07	2.78e-07	0.00652255	TRUE	38321442	38322054	+	3873	downstream	Lj1g3v3343900	gene	Protein coding	NA	ID=Lj1g3v3343900;Name=CUFF.30500;sequencetype=Protein coding
20180309-Lj-allsets-HP_mean_Root_width_80_day008.hdf5	chr1	38325315	2.86e-07	13	2.78e-07	2.78e-07	0.00652255	TRUE	38321442	38322054	+	3873	downstream	Lj1g3v3343900.1	mRNA	Protein coding	Uncharacterized protein TCM_034228	ID=Lj1g3v3343900.1;Parent=Lj1g3v3343900;Name=Lj1g3v3343900.1;sequencetype=Protein coding;annotation=Uncharacterized protein TCM_034228 [Theobroma cacao] gi|508723133|gb|EOY15030.1|
20180309-Lj-allsets-HP_mean_Root_width_80_day008.hdf5	chr1	38325315	2.86e-07	13	2.78e-07	2.78e-07	0.00652255	TRUE	38328295	38332351	+	-2980	upstream	Lj1g3v3343910	gene	Protein coding	NA	ID=Lj1g3v3343910;Name=CUFF.30501;sequencetype=Protein coding
20180309-Lj-allsets-HP_mean_Root_width_80_day008.hdf5	chr1	38325315	2.86e-07	13	2.78e-07	2.78e-07	0.00652255	TRUE	38328295	38332351	+	-2980	upstream	Lj1g3v3343910.1	mRNA	Protein coding	Neutral invertase-like protein	ID=Lj1g3v3343910.1;Parent=Lj1g3v3343910;Name=Lj1g3v3343910.1;sequencetype=Protein coding;annotation=Neutral invertase-like protein [Medicago truncatula] gi|357467483|ref|XP_003604026.1|
20180309-Lj-allsets-HP_mean_Root_width_80_day008.hdf5	chr1	38309115	2.86e-07	13	2.78e-07	2.78e-07	0.00652255	TRUE	38302579	38305375	+	6536	downstream	Lj1g3v3343860	gene	Protein coding	NA	ID=Lj1g3v3343860;Name=CUFF.30497;sequencetype=Protein coding
20180309-Lj-allsets-HP_mean_Root_width_80_day008.hdf5	chr1	38309115	2.86e-07	13	2.78e-07	2.78e-07	0.00652255	TRUE	38302579	38305375	+	6536	downstream	Lj1g3v3343860.1	mRNA	Protein coding	Telomeric repeat-binding factor	ID=Lj1g3v3343860.1;Parent=Lj1g3v3343860;Name=Lj1g3v3343860.1;sequencetype=Protein coding;annotation=Telomeric repeat-binding factor [Medicago truncatula] gi|357467497|ref|XP_003604033.1|
20180309-Lj-allsets-HP_mean_Root_width_80_day008.hdf5	chr1	38309115	2.86e-07	13	2.78e-07	2.78e-07	0.00652255	TRUE	38304535	38307617	-	-4580	upstream	Lj1g3v3343870	gene	Protein coding	NA	ID=Lj1g3v3343870;Name=CUFF.30498;sequencetype=Protein coding
20180309-Lj-allsets-HP_mean_Root_width_80_day008.hdf5	chr1	38309115	2.86e-07	13	2.78e-07	2.78e-07	0.00652255	TRUE	38304535	38307617	-	-4580	upstream	Lj1g3v3343870.1	mRNA	Protein coding	Pollen Ole e 1 allergen and extensin family protein	ID=Lj1g3v3343870.1;Parent=Lj1g3v3343870;Name=Lj1g3v3343870.1;sequencetype=Protein coding;annotation=Pollen Ole e 1 allergen and extensin family protein [Theobroma cacao] gi|508705852|gb|EOX97748.1|
20180309-Lj-allsets-HP_mean_Root_width_80_day008.hdf5	chr1	38313110	2.86e-07	13	2.78e-07	2.78e-07	0.00652255	TRUE	38315871	38316894	-	2761	downstream	Lj1g3v3343880	gene	Protein coding	NA	ID=Lj1g3v3343880;Name=CUFF.30503;sequencetype=Protein coding
20180309-Lj-allsets-HP_mean_Root_width_80_day008.hdf5	chr1	38313110	2.86e-07	13	2.78e-07	2.78e-07	0.00652255	TRUE	38315871	38316894	-	2761	downstream	Lj1g3v3343880.1	mRNA	Protein coding	PREDICTED: peptidyl-prolyl cis-trans isomerase-like	ID=Lj1g3v3343880.1;Parent=Lj1g3v3343880;Name=Lj1g3v3343880.1;sequencetype=Protein coding;annotation=PREDICTED: peptidyl-prolyl cis-trans isomerase-like [Cicer arietinum] gi|502130706|ref|XP_004500742.1|
20180309-Lj-allsets-HP_mean_Average_root_width_day003.hdf5	chr5	822286	2.95e-07	35	2.78e-07	9.17e-06	0.0021268	TRUE	823388	830212	-	1102	downstream	Lj5g3v0104730	gene	Protein coding	NA	ID=Lj5g3v0104730;Name=CUFF.52522;sequencetype=Protein coding
20180309-Lj-allsets-HP_mean_Average_root_width_day003.hdf5	chr5	822286	2.95e-07	35	2.78e-07	9.17e-06	0.0021268	TRUE	823388	830212	-	1102	downstream	Lj5g3v0104730.1	mRNA	Protein coding	PREDICTED: probable methyltransferase PMT28-like	ID=Lj5g3v0104730.1;Parent=Lj5g3v0104730;Name=Lj5g3v0104730.1;sequencetype=Protein coding;annotation=PREDICTED: probable methyltransferase PMT28-like [Glycine max] gi|356552105|ref|XP_003544411.1|
20180309-Lj-allsets-HP_mean_Average_root_width_day003.hdf5	chr5	809228	2.95e-07	35	2.78e-07	9.17e-06	0.0021268	TRUE	NA	NA	NA	NA	NA	NA	NA	NA	NA	NA
20180309-Lj-allsets-HP_mean_Average_root_width_day003.hdf5	chr5	819763	2.95e-07	35	2.78e-07	9.17e-06	0.0021268	TRUE	823388	830212	-	3625	downstream	Lj5g3v0104730	gene	Protein coding	NA	ID=Lj5g3v0104730;Name=CUFF.52522;sequencetype=Protein coding
20180309-Lj-allsets-HP_mean_Average_root_width_day003.hdf5	chr5	819763	2.95e-07	35	2.78e-07	9.17e-06	0.0021268	TRUE	823388	830212	-	3625	downstream	Lj5g3v0104730.1	mRNA	Protein coding	PREDICTED: probable methyltransferase PMT28-like	ID=Lj5g3v0104730.1;Parent=Lj5g3v0104730;Name=Lj5g3v0104730.1;sequencetype=Protein coding;annotation=PREDICTED: probable methyltransferase PMT28-like [Glycine max] gi|356552105|ref|XP_003544411.1|
20180309-Lj-allsets-HP_mean_Average_root_width_day003.hdf5	chr5	807879	2.95e-07	35	2.78e-07	9.17e-06	0.0021268	TRUE	797873	803054	-	-10006	upstream	Lj5g3v0104720	gene	Protein coding	NA	ID=Lj5g3v0104720;Name=CUFF.52521;sequencetype=Protein coding
20180309-Lj-allsets-HP_mean_Average_root_width_day003.hdf5	chr5	807879	2.95e-07	35	2.78e-07	9.17e-06	0.0021268	TRUE	797873	803054	-	-10006	upstream	Lj5g3v0104720.1	mRNA	Protein coding	PREDICTED: tRNA wybutosine-synthesizing protein 1 homolog isoform X1	ID=Lj5g3v0104720.1;Parent=Lj5g3v0104720;Name=Lj5g3v0104720.1;sequencetype=Protein coding;annotation=PREDICTED: tRNA wybutosine-synthesizing protein 1 homolog isoform X1 [Cicer arietinum] gi|502126020|ref|XP_004499150.1|
20180309-Lj-allsets-HP_median_Root_growth_rate_day005-day006.hdf5	chr1	37018578	2.96e-07	13	2.78e-07	4.45e-06	0.0109267	TRUE	37016223	37018146	+	2355	downstream	Lj1g3v3313150	gene	Protein coding	NA	ID=Lj1g3v3313150;Name=CUFF.30306;sequencetype=Protein coding
20180309-Lj-allsets-HP_median_Root_growth_rate_day005-day006.hdf5	chr1	37018578	2.96e-07	13	2.78e-07	4.45e-06	0.0109267	TRUE	37016223	37018146	+	2355	downstream	Lj1g3v3313150.1	mRNA	Protein coding	PREDICTED: mannose-6-phosphate isomerase-like	ID=Lj1g3v3313150.1;Parent=Lj1g3v3313150;Name=Lj1g3v3313150.1;sequencetype=Protein coding;annotation=PREDICTED: mannose-6-phosphate isomerase-like [Glycine max] gi|356527492|ref|XP_003532343.1|
20180309-Lj-allsets-HP_median_Root_growth_rate_day005-day006.hdf5	chr1	37018578	2.96e-07	13	2.78e-07	4.45e-06	0.0109267	TRUE	37019318	37021256	-	740	downstream	Lj1g3v3313160	gene	Protein coding	NA	ID=Lj1g3v3313160;Name=CUFF.30318;sequencetype=Protein coding
20180309-Lj-allsets-HP_median_Root_growth_rate_day005-day006.hdf5	chr1	37018578	2.96e-07	13	2.78e-07	4.45e-06	0.0109267	TRUE	37019318	37021256	-	740	downstream	Lj1g3v3313160.1	mRNA	Protein coding	40S ribosomal protein S7-like protein	ID=Lj1g3v3313160.1;Parent=Lj1g3v3313160;Name=Lj1g3v3313160.1;sequencetype=Protein coding;annotation=40S ribosomal protein S7-like protein [Medicago truncatula] gi|357496953|ref|XP_003618765.1|
20180309-Lj-allsets-HP_median_Root_growth_rate_day005-day006.hdf5	chr1	37018578	2.96e-07	13	2.78e-07	4.45e-06	0.0109267	TRUE	37022393	37026640	-	3815	downstream	Lj1g3v3313170	gene	Protein coding	NA	ID=Lj1g3v3313170;Name=CUFF.30310;sequencetype=Protein coding
20180309-Lj-allsets-HP_median_Root_growth_rate_day005-day006.hdf5	chr1	37018578	2.96e-07	13	2.78e-07	4.45e-06	0.0109267	TRUE	37022393	37026640	-	3815	downstream	Lj1g3v3313170.1	mRNA	Protein coding	Alpha/beta-Hydrolases superfamily protein	ID=Lj1g3v3313170.1;Parent=Lj1g3v3313170;Name=Lj1g3v3313170.1;sequencetype=Protein coding;annotation=Alpha/beta-Hydrolases superfamily protein [Theobroma cacao] gi|508712283|gb|EOY04180.1|
20180309-Lj-allsets-HP_median_Root_growth_rate_day005-day006.hdf5	chr1	37018562	2.96e-07	13	2.78e-07	4.45e-06	0.0109267	TRUE	37016223	37018146	+	2339	downstream	Lj1g3v3313150	gene	Protein coding	NA	ID=Lj1g3v3313150;Name=CUFF.30306;sequencetype=Protein coding
20180309-Lj-allsets-HP_median_Root_growth_rate_day005-day006.hdf5	chr1	37018562	2.96e-07	13	2.78e-07	4.45e-06	0.0109267	TRUE	37016223	37018146	+	2339	downstream	Lj1g3v3313150.1	mRNA	Protein coding	PREDICTED: mannose-6-phosphate isomerase-like	ID=Lj1g3v3313150.1;Parent=Lj1g3v3313150;Name=Lj1g3v3313150.1;sequencetype=Protein coding;annotation=PREDICTED: mannose-6-phosphate isomerase-like [Glycine max] gi|356527492|ref|XP_003532343.1|
20180309-Lj-allsets-HP_median_Root_growth_rate_day005-day006.hdf5	chr1	37018562	2.96e-07	13	2.78e-07	4.45e-06	0.0109267	TRUE	37019318	37021256	-	756	downstream	Lj1g3v3313160	gene	Protein coding	NA	ID=Lj1g3v3313160;Name=CUFF.30318;sequencetype=Protein coding
20180309-Lj-allsets-HP_median_Root_growth_rate_day005-day006.hdf5	chr1	37018562	2.96e-07	13	2.78e-07	4.45e-06	0.0109267	TRUE	37019318	37021256	-	756	downstream	Lj1g3v3313160.1	mRNA	Protein coding	40S ribosomal protein S7-like protein	ID=Lj1g3v3313160.1;Parent=Lj1g3v3313160;Name=Lj1g3v3313160.1;sequencetype=Protein coding;annotation=40S ribosomal protein S7-like protein [Medicago truncatula] gi|357496953|ref|XP_003618765.1|
20180309-Lj-allsets-HP_median_Root_growth_rate_day005-day006.hdf5	chr1	37018562	2.96e-07	13	2.78e-07	4.45e-06	0.0109267	TRUE	37022393	37026640	-	3831	downstream	Lj1g3v3313170	gene	Protein coding	NA	ID=Lj1g3v3313170;Name=CUFF.30310;sequencetype=Protein coding
20180309-Lj-allsets-HP_median_Root_growth_rate_day005-day006.hdf5	chr1	37018562	2.96e-07	13	2.78e-07	4.45e-06	0.0109267	TRUE	37022393	37026640	-	3831	downstream	Lj1g3v3313170.1	mRNA	Protein coding	Alpha/beta-Hydrolases superfamily protein	ID=Lj1g3v3313170.1;Parent=Lj1g3v3313170;Name=Lj1g3v3313170.1;sequencetype=Protein coding;annotation=Alpha/beta-Hydrolases superfamily protein [Theobroma cacao] gi|508712283|gb|EOY04180.1|
20180309-Lj-allsets-HP_mean_Root_width_60_day001.hdf5	chr4	34275877	3.12e-07	34	2.78e-07	9.36e-05	0.000904221	TRUE	34274016	34275643	+	1861	downstream	Lj4g3v2551460	gene	repeat	NA	ID=Lj4g3v2551460;Name=CUFF.51116;sequencetype=repeat
20180309-Lj-allsets-HP_mean_Root_width_60_day001.hdf5	chr4	34275877	3.12e-07	34	2.78e-07	9.36e-05	0.000904221	TRUE	34274016	34275643	+	1861	downstream	Lj4g3v2551460.1	mRNA	repeat		ID=Lj4g3v2551460.1;Parent=Lj4g3v2551460;Name=Lj4g3v2551460.1;sequencetype=repeat;annotation=NoHit
20180309-Lj-allsets-HP_mean_Root_width_60_day001.hdf5	chr4	34275877	3.12e-07	34	2.78e-07	9.36e-05	0.000904221	TRUE	34275801	34277232	+	76	in gene	Lj4g3v2551470	gene	Protein coding	NA	ID=Lj4g3v2551470;Name=CUFF.51117;sequencetype=Protein coding
20180309-Lj-allsets-HP_mean_Root_width_60_day001.hdf5	chr4	34275877	3.12e-07	34	2.78e-07	9.36e-05	0.000904221	TRUE	34275801	34277232	+	76	in feature	Lj4g3v2551470.1	mRNA	Protein coding	PREDICTED: glucuronoxylan 4-O-methyltransferase 1-like	ID=Lj4g3v2551470.1;Parent=Lj4g3v2551470;Name=Lj4g3v2551470.1;sequencetype=Protein coding;annotation=PREDICTED: glucuronoxylan 4-O-methyltransferase 1-like [Cicer arietinum] gi|502135312|ref|XP_004502290.1|
20180309-Lj-allsets-HP_mean_Root_width_60_day001.hdf5	chr4	34275877	3.12e-07	34	2.78e-07	9.36e-05	0.000904221	TRUE	34278391	34283279	-	2514	downstream	Lj4g3v2551480	gene	Protein coding	NA	ID=Lj4g3v2551480;Name=CUFF.51118;sequencetype=Protein coding
20180309-Lj-allsets-HP_mean_Root_width_60_day001.hdf5	chr4	34275877	3.12e-07	34	2.78e-07	9.36e-05	0.000904221	TRUE	34278391	34283279	-	2514	downstream	Lj4g3v2551480.1	mRNA	Protein coding	Uncharacterized protein TCM_008816	ID=Lj4g3v2551480.1;Parent=Lj4g3v2551480;Name=Lj4g3v2551480.1;sequencetype=Protein coding;annotation=Uncharacterized protein TCM_008816 [Theobroma cacao] gi|508707947|gb|EOX99843.1|
20180309-Lj-allsets-HP_median_Root_tortuosity_avg.hdf5	chr0	27185373	3.18e-07	29	2.78e-07	6.2e-05	0.00396806	TRUE	27186045	27186764	-	672	downstream	Lj0g3v0072899	gene	Non-coding	NA	ID=Lj0g3v0072899;Name=CUFF.3610;sequencetype=Non-coding
20180309-Lj-allsets-HP_median_Root_tortuosity_avg.hdf5	chr0	27185373	3.18e-07	29	2.78e-07	6.2e-05	0.00396806	TRUE	27186045	27186764	-	672	downstream	Lj0g3v0072899.1	mRNA	Non-coding		ID=Lj0g3v0072899.1;Parent=Lj0g3v0072899;Name=Lj0g3v0072899.1;sequencetype=Non-coding;annotation=NoHit
20180309-Lj-allsets-HP_median_Root_tortuosity_avg.hdf5	chr0	27185373	3.18e-07	29	2.78e-07	6.2e-05	0.00396806	TRUE	27189979	27191211	-	4606	downstream	Lj0g3v0072909	gene	Protein coding	NA	ID=Lj0g3v0072909;Name=CUFF.3611;sequencetype=Protein coding
20180309-Lj-allsets-HP_median_Root_tortuosity_avg.hdf5	chr0	27185373	3.18e-07	29	2.78e-07	6.2e-05	0.00396806	TRUE	27189979	27191211	-	4606	downstream	Lj0g3v0072909.1	mRNA	Protein coding	hypothetical protein STEHIDRAFT_116833 partial	ID=Lj0g3v0072909.1;Parent=Lj0g3v0072909;Name=Lj0g3v0072909.1;sequencetype=Protein coding;annotation=hypothetical protein STEHIDRAFT_116833 partial [Stereum hirsutum FP-91666 SS1] gi|389737792|gb|EIM79030.1|
20180309-Lj-allsets-HP_median_Root_tortuosity_avg.hdf5	chr0	140185403	3.18e-07	29	2.78e-07	6.2e-05	0.00396806	TRUE	140188798	140189816	+	-3395	upstream	Lj0g3v0270659	gene	Non-coding	NA	ID=Lj0g3v0270659;Name=CUFF.17894;sequencetype=Non-coding
20180309-Lj-allsets-HP_median_Root_tortuosity_avg.hdf5	chr0	140185403	3.18e-07	29	2.78e-07	6.2e-05	0.00396806	TRUE	140188798	140189816	+	-3395	upstream	Lj0g3v0270659.1	mRNA	Non-coding		ID=Lj0g3v0270659.1;Parent=Lj0g3v0270659;Name=Lj0g3v0270659.1;sequencetype=Non-coding;annotation=NoHit
20180309-Lj-allsets-HP_median_Root_tortuosity_avg.hdf5	chr0	140185403	3.18e-07	29	2.78e-07	6.2e-05	0.00396806	TRUE	140188798	140190540	+	-3395	upstream	Lj0g3v0270659.2	mRNA	Non-coding		ID=Lj0g3v0270659.2;Parent=Lj0g3v0270659;Name=Lj0g3v0270659.2;sequencetype=Non-coding;annotation=NoHit
20180309-Lj-allsets-HP_median_Root_tortuosity_avg.hdf5	chr0	140185403	3.18e-07	29	2.78e-07	6.2e-05	0.00396806	TRUE	140181449	140182277	-	-3954	upstream	Lj0g3v0270629	gene	Protein coding	NA	ID=Lj0g3v0270629;Name=CUFF.17882;sequencetype=Protein coding
20180309-Lj-allsets-HP_median_Root_tortuosity_avg.hdf5	chr0	140185403	3.18e-07	29	2.78e-07	6.2e-05	0.00396806	TRUE	140181449	140182277	-	-3954	upstream	Lj0g3v0270629.1	mRNA	Protein coding	Uncharacterized protein TCM_030216	ID=Lj0g3v0270629.1;Parent=Lj0g3v0270629;Name=Lj0g3v0270629.1;sequencetype=Protein coding;annotation=Uncharacterized protein TCM_030216 [Theobroma cacao] gi|508781429|gb|EOY28685.1|
20180309-Lj-allsets-HP_median_Root_tortuosity_avg.hdf5	chr0	140185403	3.18e-07	29	2.78e-07	6.2e-05	0.00396806	TRUE	140184055	140185325	-	-1348	upstream	Lj0g3v0270639	gene	Protein coding	NA	ID=Lj0g3v0270639;Name=CUFF.17883;sequencetype=Protein coding
20180309-Lj-allsets-HP_median_Root_tortuosity_avg.hdf5	chr0	140185403	3.18e-07	29	2.78e-07	6.2e-05	0.00396806	TRUE	140184055	140185325	-	-1348	upstream	Lj0g3v0270639.1	mRNA	Protein coding	Putative non-LTR retroelement reverse transcriptase related	ID=Lj0g3v0270639.1;Parent=Lj0g3v0270639;Name=Lj0g3v0270639.1;sequencetype=Protein coding;annotation=Putative non-LTR retroelement reverse transcriptase related [Medicago truncatula] gi|124359597|gb|ABD28747.2|
20180309-Lj-allsets-HP_median_Root_tortuosity_avg.hdf5	chr0	140185403	3.18e-07	29	2.78e-07	6.2e-05	0.00396806	TRUE	140184055	140185389	-	-1348	upstream	Lj0g3v0270649	gene	Protein coding	NA	ID=Lj0g3v0270649;Name=CUFF.17884;sequencetype=Protein coding
20180309-Lj-allsets-HP_median_Root_tortuosity_avg.hdf5	chr0	140185403	3.18e-07	29	2.78e-07	6.2e-05	0.00396806	TRUE	140184055	140185389	-	-1348	upstream	Lj0g3v0270649.1	mRNA	Protein coding	Putative non-LTR retroelement reverse transcriptase related	ID=Lj0g3v0270649.1;Parent=Lj0g3v0270649;Name=Lj0g3v0270649.1;sequencetype=Protein coding;annotation=Putative non-LTR retroelement reverse transcriptase related [Medicago truncatula] gi|124359597|gb|ABD28747.2|
20180309-Lj-allsets-HP_median_Root_tortuosity_avg.hdf5	chr0	140187172	3.18e-07	29	2.78e-07	6.2e-05	0.00396806	TRUE	140188798	140189816	+	-1626	upstream	Lj0g3v0270659	gene	Non-coding	NA	ID=Lj0g3v0270659;Name=CUFF.17894;sequencetype=Non-coding
20180309-Lj-allsets-HP_median_Root_tortuosity_avg.hdf5	chr0	140187172	3.18e-07	29	2.78e-07	6.2e-05	0.00396806	TRUE	140188798	140189816	+	-1626	upstream	Lj0g3v0270659.1	mRNA	Non-coding		ID=Lj0g3v0270659.1;Parent=Lj0g3v0270659;Name=Lj0g3v0270659.1;sequencetype=Non-coding;annotation=NoHit
20180309-Lj-allsets-HP_median_Root_tortuosity_avg.hdf5	chr0	140187172	3.18e-07	29	2.78e-07	6.2e-05	0.00396806	TRUE	140188798	140190540	+	-1626	upstream	Lj0g3v0270659.2	mRNA	Non-coding		ID=Lj0g3v0270659.2;Parent=Lj0g3v0270659;Name=Lj0g3v0270659.2;sequencetype=Non-coding;annotation=NoHit
20180309-Lj-allsets-HP_median_Root_tortuosity_avg.hdf5	chr0	140187172	3.18e-07	29	2.78e-07	6.2e-05	0.00396806	TRUE	140191946	140195198	+	-4774	upstream	Lj0g3v0270669	gene	Non-coding	NA	ID=Lj0g3v0270669;Name=CUFF.17887;sequencetype=Non-coding
20180309-Lj-allsets-HP_median_Root_tortuosity_avg.hdf5	chr0	140187172	3.18e-07	29	2.78e-07	6.2e-05	0.00396806	TRUE	140191946	140195198	+	-4774	upstream	Lj0g3v0270669.1	mRNA	Non-coding		ID=Lj0g3v0270669.1;Parent=Lj0g3v0270669;Name=Lj0g3v0270669.1;sequencetype=Non-coding;annotation=NoHit
20180309-Lj-allsets-HP_median_Root_tortuosity_avg.hdf5	chr0	140187172	3.18e-07	29	2.78e-07	6.2e-05	0.00396806	TRUE	140181449	140182277	-	-5723	upstream	Lj0g3v0270629	gene	Protein coding	NA	ID=Lj0g3v0270629;Name=CUFF.17882;sequencetype=Protein coding
20180309-Lj-allsets-HP_median_Root_tortuosity_avg.hdf5	chr0	140187172	3.18e-07	29	2.78e-07	6.2e-05	0.00396806	TRUE	140181449	140182277	-	-5723	upstream	Lj0g3v0270629.1	mRNA	Protein coding	Uncharacterized protein TCM_030216	ID=Lj0g3v0270629.1;Parent=Lj0g3v0270629;Name=Lj0g3v0270629.1;sequencetype=Protein coding;annotation=Uncharacterized protein TCM_030216 [Theobroma cacao] gi|508781429|gb|EOY28685.1|
20180309-Lj-allsets-HP_median_Root_tortuosity_avg.hdf5	chr0	140187172	3.18e-07	29	2.78e-07	6.2e-05	0.00396806	TRUE	140184055	140185325	-	-3117	upstream	Lj0g3v0270639	gene	Protein coding	NA	ID=Lj0g3v0270639;Name=CUFF.17883;sequencetype=Protein coding
20180309-Lj-allsets-HP_median_Root_tortuosity_avg.hdf5	chr0	140187172	3.18e-07	29	2.78e-07	6.2e-05	0.00396806	TRUE	140184055	140185325	-	-3117	upstream	Lj0g3v0270639.1	mRNA	Protein coding	Putative non-LTR retroelement reverse transcriptase related	ID=Lj0g3v0270639.1;Parent=Lj0g3v0270639;Name=Lj0g3v0270639.1;sequencetype=Protein coding;annotation=Putative non-LTR retroelement reverse transcriptase related [Medicago truncatula] gi|124359597|gb|ABD28747.2|
20180309-Lj-allsets-HP_median_Root_tortuosity_avg.hdf5	chr0	140187172	3.18e-07	29	2.78e-07	6.2e-05	0.00396806	TRUE	140184055	140185389	-	-3117	upstream	Lj0g3v0270649	gene	Protein coding	NA	ID=Lj0g3v0270649;Name=CUFF.17884;sequencetype=Protein coding
20180309-Lj-allsets-HP_median_Root_tortuosity_avg.hdf5	chr0	140187172	3.18e-07	29	2.78e-07	6.2e-05	0.00396806	TRUE	140184055	140185389	-	-3117	upstream	Lj0g3v0270649.1	mRNA	Protein coding	Putative non-LTR retroelement reverse transcriptase related	ID=Lj0g3v0270649.1;Parent=Lj0g3v0270649;Name=Lj0g3v0270649.1;sequencetype=Protein coding;annotation=Putative non-LTR retroelement reverse transcriptase related [Medicago truncatula] gi|124359597|gb|ABD28747.2|
20180309-Lj-allsets-HP_median_Root_tortuosity_avg.hdf5	chr0	140189213	3.18e-07	29	2.78e-07	6.2e-05	0.00396806	TRUE	140188798	140189816	+	415	in gene	Lj0g3v0270659	gene	Non-coding	NA	ID=Lj0g3v0270659;Name=CUFF.17894;sequencetype=Non-coding
20180309-Lj-allsets-HP_median_Root_tortuosity_avg.hdf5	chr0	140189213	3.18e-07	29	2.78e-07	6.2e-05	0.00396806	TRUE	140188798	140189816	+	415	in feature	Lj0g3v0270659.1	mRNA	Non-coding		ID=Lj0g3v0270659.1;Parent=Lj0g3v0270659;Name=Lj0g3v0270659.1;sequencetype=Non-coding;annotation=NoHit
20180309-Lj-allsets-HP_median_Root_tortuosity_avg.hdf5	chr0	140189213	3.18e-07	29	2.78e-07	6.2e-05	0.00396806	TRUE	140188798	140190540	+	415	in feature	Lj0g3v0270659.2	mRNA	Non-coding		ID=Lj0g3v0270659.2;Parent=Lj0g3v0270659;Name=Lj0g3v0270659.2;sequencetype=Non-coding;annotation=NoHit
20180309-Lj-allsets-HP_median_Root_tortuosity_avg.hdf5	chr0	140189213	3.18e-07	29	2.78e-07	6.2e-05	0.00396806	TRUE	140191946	140195198	+	-2733	upstream	Lj0g3v0270669	gene	Non-coding	NA	ID=Lj0g3v0270669;Name=CUFF.17887;sequencetype=Non-coding
20180309-Lj-allsets-HP_median_Root_tortuosity_avg.hdf5	chr0	140189213	3.18e-07	29	2.78e-07	6.2e-05	0.00396806	TRUE	140191946	140195198	+	-2733	upstream	Lj0g3v0270669.1	mRNA	Non-coding		ID=Lj0g3v0270669.1;Parent=Lj0g3v0270669;Name=Lj0g3v0270669.1;sequencetype=Non-coding;annotation=NoHit
20180309-Lj-allsets-HP_median_Root_tortuosity_avg.hdf5	chr0	140189213	3.18e-07	29	2.78e-07	6.2e-05	0.00396806	TRUE	140193206	140193440	+	-3993	upstream	Lj0g3v0270679	gene	Protein coding	NA	ID=Lj0g3v0270679;Name=CUFF.17888;sequencetype=Protein coding
20180309-Lj-allsets-HP_median_Root_tortuosity_avg.hdf5	chr0	140189213	3.18e-07	29	2.78e-07	6.2e-05	0.00396806	TRUE	140193206	140193440	+	-3993	upstream	Lj0g3v0270679.1	mRNA	Protein coding	glutathione S-transferase GST 19	ID=Lj0g3v0270679.1;Parent=Lj0g3v0270679;Name=Lj0g3v0270679.1;sequencetype=Protein coding;annotation=glutathione S-transferase GST 19 [Glycine max] gi|351723739|ref|NP_001234986.1|
20180309-Lj-allsets-HP_median_Root_tortuosity_avg.hdf5	chr0	140189213	3.18e-07	29	2.78e-07	6.2e-05	0.00396806	TRUE	140184055	140185325	-	-5158	upstream	Lj0g3v0270639	gene	Protein coding	NA	ID=Lj0g3v0270639;Name=CUFF.17883;sequencetype=Protein coding
20180309-Lj-allsets-HP_median_Root_tortuosity_avg.hdf5	chr0	140189213	3.18e-07	29	2.78e-07	6.2e-05	0.00396806	TRUE	140184055	140185325	-	-5158	upstream	Lj0g3v0270639.1	mRNA	Protein coding	Putative non-LTR retroelement reverse transcriptase related	ID=Lj0g3v0270639.1;Parent=Lj0g3v0270639;Name=Lj0g3v0270639.1;sequencetype=Protein coding;annotation=Putative non-LTR retroelement reverse transcriptase related [Medicago truncatula] gi|124359597|gb|ABD28747.2|
20180309-Lj-allsets-HP_median_Root_tortuosity_avg.hdf5	chr0	140189213	3.18e-07	29	2.78e-07	6.2e-05	0.00396806	TRUE	140184055	140185389	-	-5158	upstream	Lj0g3v0270649	gene	Protein coding	NA	ID=Lj0g3v0270649;Name=CUFF.17884;sequencetype=Protein coding
20180309-Lj-allsets-HP_median_Root_tortuosity_avg.hdf5	chr0	140189213	3.18e-07	29	2.78e-07	6.2e-05	0.00396806	TRUE	140184055	140185389	-	-5158	upstream	Lj0g3v0270649.1	mRNA	Protein coding	Putative non-LTR retroelement reverse transcriptase related	ID=Lj0g3v0270649.1;Parent=Lj0g3v0270649;Name=Lj0g3v0270649.1;sequencetype=Protein coding;annotation=Putative non-LTR retroelement reverse transcriptase related [Medicago truncatula] gi|124359597|gb|ABD28747.2|
20180309-Lj-allsets-HP_median_Root_tortuosity_avg.hdf5	chr0	140189253	3.18e-07	29	2.78e-07	6.2e-05	0.00396806	TRUE	140188798	140189816	+	455	in gene	Lj0g3v0270659	gene	Non-coding	NA	ID=Lj0g3v0270659;Name=CUFF.17894;sequencetype=Non-coding
20180309-Lj-allsets-HP_median_Root_tortuosity_avg.hdf5	chr0	140189253	3.18e-07	29	2.78e-07	6.2e-05	0.00396806	TRUE	140188798	140189816	+	455	in feature	Lj0g3v0270659.1	mRNA	Non-coding		ID=Lj0g3v0270659.1;Parent=Lj0g3v0270659;Name=Lj0g3v0270659.1;sequencetype=Non-coding;annotation=NoHit
20180309-Lj-allsets-HP_median_Root_tortuosity_avg.hdf5	chr0	140189253	3.18e-07	29	2.78e-07	6.2e-05	0.00396806	TRUE	140188798	140190540	+	455	in feature	Lj0g3v0270659.2	mRNA	Non-coding		ID=Lj0g3v0270659.2;Parent=Lj0g3v0270659;Name=Lj0g3v0270659.2;sequencetype=Non-coding;annotation=NoHit
20180309-Lj-allsets-HP_median_Root_tortuosity_avg.hdf5	chr0	140189253	3.18e-07	29	2.78e-07	6.2e-05	0.00396806	TRUE	140191946	140195198	+	-2693	upstream	Lj0g3v0270669	gene	Non-coding	NA	ID=Lj0g3v0270669;Name=CUFF.17887;sequencetype=Non-coding
20180309-Lj-allsets-HP_median_Root_tortuosity_avg.hdf5	chr0	140189253	3.18e-07	29	2.78e-07	6.2e-05	0.00396806	TRUE	140191946	140195198	+	-2693	upstream	Lj0g3v0270669.1	mRNA	Non-coding		ID=Lj0g3v0270669.1;Parent=Lj0g3v0270669;Name=Lj0g3v0270669.1;sequencetype=Non-coding;annotation=NoHit
20180309-Lj-allsets-HP_median_Root_tortuosity_avg.hdf5	chr0	140189253	3.18e-07	29	2.78e-07	6.2e-05	0.00396806	TRUE	140193206	140193440	+	-3953	upstream	Lj0g3v0270679	gene	Protein coding	NA	ID=Lj0g3v0270679;Name=CUFF.17888;sequencetype=Protein coding
20180309-Lj-allsets-HP_median_Root_tortuosity_avg.hdf5	chr0	140189253	3.18e-07	29	2.78e-07	6.2e-05	0.00396806	TRUE	140193206	140193440	+	-3953	upstream	Lj0g3v0270679.1	mRNA	Protein coding	glutathione S-transferase GST 19	ID=Lj0g3v0270679.1;Parent=Lj0g3v0270679;Name=Lj0g3v0270679.1;sequencetype=Protein coding;annotation=glutathione S-transferase GST 19 [Glycine max] gi|351723739|ref|NP_001234986.1|
20180309-Lj-allsets-HP_median_Root_tortuosity_avg.hdf5	chr0	140189253	3.18e-07	29	2.78e-07	6.2e-05	0.00396806	TRUE	140184055	140185325	-	-5198	upstream	Lj0g3v0270639	gene	Protein coding	NA	ID=Lj0g3v0270639;Name=CUFF.17883;sequencetype=Protein coding
20180309-Lj-allsets-HP_median_Root_tortuosity_avg.hdf5	chr0	140189253	3.18e-07	29	2.78e-07	6.2e-05	0.00396806	TRUE	140184055	140185325	-	-5198	upstream	Lj0g3v0270639.1	mRNA	Protein coding	Putative non-LTR retroelement reverse transcriptase related	ID=Lj0g3v0270639.1;Parent=Lj0g3v0270639;Name=Lj0g3v0270639.1;sequencetype=Protein coding;annotation=Putative non-LTR retroelement reverse transcriptase related [Medicago truncatula] gi|124359597|gb|ABD28747.2|
20180309-Lj-allsets-HP_median_Root_tortuosity_avg.hdf5	chr0	140189253	3.18e-07	29	2.78e-07	6.2e-05	0.00396806	TRUE	140184055	140185389	-	-5198	upstream	Lj0g3v0270649	gene	Protein coding	NA	ID=Lj0g3v0270649;Name=CUFF.17884;sequencetype=Protein coding
20180309-Lj-allsets-HP_median_Root_tortuosity_avg.hdf5	chr0	140189253	3.18e-07	29	2.78e-07	6.2e-05	0.00396806	TRUE	140184055	140185389	-	-5198	upstream	Lj0g3v0270649.1	mRNA	Protein coding	Putative non-LTR retroelement reverse transcriptase related	ID=Lj0g3v0270649.1;Parent=Lj0g3v0270649;Name=Lj0g3v0270649.1;sequencetype=Protein coding;annotation=Putative non-LTR retroelement reverse transcriptase related [Medicago truncatula] gi|124359597|gb|ABD28747.2|
20180309-Lj-allsets-HP_mean_Relative_root_growth_rate_day003-day004.hdf5	chr1	27075866	3.2e-07	13	2.78e-07	2.78e-07	0.0336547	TRUE	27072155	27074103	+	3711	downstream	Lj1g3v2296530	gene	Protein coding	NA	ID=Lj1g3v2296530;Name=CUFF.28832;sequencetype=Protein coding
20180309-Lj-allsets-HP_mean_Relative_root_growth_rate_day003-day004.hdf5	chr1	27075866	3.2e-07	13	2.78e-07	2.78e-07	0.0336547	TRUE	27072155	27074103	+	3711	downstream	Lj1g3v2296530.1	mRNA	Protein coding	Uncharacterized protein TCM_041863	ID=Lj1g3v2296530.1;Parent=Lj1g3v2296530;Name=Lj1g3v2296530.1;sequencetype=Protein coding;annotation=Uncharacterized protein TCM_041863 [Theobroma cacao] gi|508786816|gb|EOY34072.1|
20180309-Lj-allsets-HP_mean_Relative_root_growth_rate_day003-day004.hdf5	chr1	27075866	3.2e-07	13	2.78e-07	2.78e-07	0.0336547	TRUE	27077185	27077343	+	-1319	upstream	Lj1g3v2296540	gene	repeat	NA	ID=Lj1g3v2296540;Name=gene.Ljchr1_pseudomol_20120830.path1.g3vene5358;sequencetype=repeat
20180309-Lj-allsets-HP_mean_Relative_root_growth_rate_day003-day004.hdf5	chr1	27075866	3.2e-07	13	2.78e-07	2.78e-07	0.0336547	TRUE	27077185	27077343	+	-1319	upstream	Lj1g3v2296540.1	mRNA	repeat		ID=Lj1g3v2296540.1;Parent=Lj1g3v2296540;Name=Lj1g3v2296540.1;sequencetype=repeat;annotation=NoHit
20180309-Lj-allsets-HP_mean_Relative_root_growth_rate_day003-day004.hdf5	chr1	27075866	3.2e-07	13	2.78e-07	2.78e-07	0.0336547	TRUE	27078913	27080058	+	-3047	upstream	Lj1g3v2297550	gene	repeat	NA	ID=Lj1g3v2297550;Name=gene.g32918.t1;sequencetype=repeat
20180309-Lj-allsets-HP_mean_Relative_root_growth_rate_day003-day004.hdf5	chr1	27075866	3.2e-07	13	2.78e-07	2.78e-07	0.0336547	TRUE	27078913	27080058	+	-3047	upstream	Lj1g3v2297550.1	mRNA	repeat		ID=Lj1g3v2297550.1;Parent=Lj1g3v2297550;Name=Lj1g3v2297550.1;sequencetype=repeat;annotation=NoHit
20180309-Lj-allsets-HP_mean_Relative_root_growth_rate_day003-day004.hdf5	chr1	27075866	3.2e-07	13	2.78e-07	2.78e-07	0.0336547	TRUE	27080411	27082178	-	4545	downstream	Lj1g3v2297560	gene	Protein coding	NA	ID=Lj1g3v2297560;Name=CUFF.28860;sequencetype=Protein coding
20180309-Lj-allsets-HP_mean_Relative_root_growth_rate_day003-day004.hdf5	chr1	27075866	3.2e-07	13	2.78e-07	2.78e-07	0.0336547	TRUE	27080411	27082178	-	4545	downstream	Lj1g3v2297560.1	mRNA	Protein coding		ID=Lj1g3v2297560.1;Parent=Lj1g3v2297560;Name=Lj1g3v2297560.1;sequencetype=Protein coding;annotation=NoHit
20180309-Lj-allsets-HP_mean_Relative_root_growth_rate_day003-day004.hdf5	chr1	27075866	3.2e-07	13	2.78e-07	2.78e-07	0.0336547	TRUE	27080411	27082178	-	4545	downstream	Lj1g3v2297560.2	mRNA	Protein coding		ID=Lj1g3v2297560.2;Parent=Lj1g3v2297560;Name=Lj1g3v2297560.2;sequencetype=Protein coding;annotation=NoHit
20180309-Lj-allsets-HP_mean_Root_width_80_day008.hdf5	chr1	38302841	3.26e-07	12	2.78e-07	2.78e-07	0.00652255	TRUE	38302579	38305375	+	262	in gene	Lj1g3v3343860	gene	Protein coding	NA	ID=Lj1g3v3343860;Name=CUFF.30497;sequencetype=Protein coding
20180309-Lj-allsets-HP_mean_Root_width_80_day008.hdf5	chr1	38302841	3.26e-07	12	2.78e-07	2.78e-07	0.00652255	TRUE	38302579	38305375	+	262	in feature	Lj1g3v3343860.1	mRNA	Protein coding	Telomeric repeat-binding factor	ID=Lj1g3v3343860.1;Parent=Lj1g3v3343860;Name=Lj1g3v3343860.1;sequencetype=Protein coding;annotation=Telomeric repeat-binding factor [Medicago truncatula] gi|357467497|ref|XP_003604033.1|
20180309-Lj-allsets-HP_mean_Root_width_80_day008.hdf5	chr1	38302841	3.26e-07	12	2.78e-07	2.78e-07	0.00652255	TRUE	38304535	38307617	-	1694	downstream	Lj1g3v3343870	gene	Protein coding	NA	ID=Lj1g3v3343870;Name=CUFF.30498;sequencetype=Protein coding
20180309-Lj-allsets-HP_mean_Root_width_80_day008.hdf5	chr1	38302841	3.26e-07	12	2.78e-07	2.78e-07	0.00652255	TRUE	38304535	38307617	-	1694	downstream	Lj1g3v3343870.1	mRNA	Protein coding	Pollen Ole e 1 allergen and extensin family protein	ID=Lj1g3v3343870.1;Parent=Lj1g3v3343870;Name=Lj1g3v3343870.1;sequencetype=Protein coding;annotation=Pollen Ole e 1 allergen and extensin family protein [Theobroma cacao] gi|508705852|gb|EOX97748.1|
20180309-Lj-allsets-HP_mean_Root_width_80_day008.hdf5	chr1	38304988	3.26e-07	12	2.78e-07	2.78e-07	0.00652255	TRUE	38302579	38305375	+	2409	in gene	Lj1g3v3343860	gene	Protein coding	NA	ID=Lj1g3v3343860;Name=CUFF.30497;sequencetype=Protein coding
20180309-Lj-allsets-HP_mean_Root_width_80_day008.hdf5	chr1	38304988	3.26e-07	12	2.78e-07	2.78e-07	0.00652255	TRUE	38302579	38305375	+	2409	in feature	Lj1g3v3343860.1	mRNA	Protein coding	Telomeric repeat-binding factor	ID=Lj1g3v3343860.1;Parent=Lj1g3v3343860;Name=Lj1g3v3343860.1;sequencetype=Protein coding;annotation=Telomeric repeat-binding factor [Medicago truncatula] gi|357467497|ref|XP_003604033.1|
20180309-Lj-allsets-HP_mean_Root_width_80_day008.hdf5	chr1	38304988	3.26e-07	12	2.78e-07	2.78e-07	0.00652255	TRUE	38304535	38307617	-	-453	in gene	Lj1g3v3343870	gene	Protein coding	NA	ID=Lj1g3v3343870;Name=CUFF.30498;sequencetype=Protein coding
20180309-Lj-allsets-HP_mean_Root_width_80_day008.hdf5	chr1	38304988	3.26e-07	12	2.78e-07	2.78e-07	0.00652255	TRUE	38304535	38307617	-	-453	in feature	Lj1g3v3343870.1	mRNA	Protein coding	Pollen Ole e 1 allergen and extensin family protein	ID=Lj1g3v3343870.1;Parent=Lj1g3v3343870;Name=Lj1g3v3343870.1;sequencetype=Protein coding;annotation=Pollen Ole e 1 allergen and extensin family protein [Theobroma cacao] gi|508705852|gb|EOX97748.1|
20180309-Lj-allsets-HP_mean_Root_width_80_day008.hdf5	chr1	38305563	3.26e-07	12	2.78e-07	2.78e-07	0.00652255	TRUE	38302579	38305375	+	2984	downstream	Lj1g3v3343860	gene	Protein coding	NA	ID=Lj1g3v3343860;Name=CUFF.30497;sequencetype=Protein coding
20180309-Lj-allsets-HP_mean_Root_width_80_day008.hdf5	chr1	38305563	3.26e-07	12	2.78e-07	2.78e-07	0.00652255	TRUE	38302579	38305375	+	2984	downstream	Lj1g3v3343860.1	mRNA	Protein coding	Telomeric repeat-binding factor	ID=Lj1g3v3343860.1;Parent=Lj1g3v3343860;Name=Lj1g3v3343860.1;sequencetype=Protein coding;annotation=Telomeric repeat-binding factor [Medicago truncatula] gi|357467497|ref|XP_003604033.1|
20180309-Lj-allsets-HP_mean_Root_width_80_day008.hdf5	chr1	38305563	3.26e-07	12	2.78e-07	2.78e-07	0.00652255	TRUE	38304535	38307617	-	-1028	in gene	Lj1g3v3343870	gene	Protein coding	NA	ID=Lj1g3v3343870;Name=CUFF.30498;sequencetype=Protein coding
20180309-Lj-allsets-HP_mean_Root_width_80_day008.hdf5	chr1	38305563	3.26e-07	12	2.78e-07	2.78e-07	0.00652255	TRUE	38304535	38307617	-	-1028	in feature	Lj1g3v3343870.1	mRNA	Protein coding	Pollen Ole e 1 allergen and extensin family protein	ID=Lj1g3v3343870.1;Parent=Lj1g3v3343870;Name=Lj1g3v3343870.1;sequencetype=Protein coding;annotation=Pollen Ole e 1 allergen and extensin family protein [Theobroma cacao] gi|508705852|gb|EOX97748.1|
20180309-Lj-allsets-HP_mean_Root_width_80_day008.hdf5	chr1	38316172	3.26e-07	12	2.78e-07	2.78e-07	0.00652255	TRUE	38319203	38319877	+	-3031	upstream	Lj1g3v3343890	gene	Protein coding	NA	ID=Lj1g3v3343890;Name=CUFF.30499;sequencetype=Protein coding
20180309-Lj-allsets-HP_mean_Root_width_80_day008.hdf5	chr1	38316172	3.26e-07	12	2.78e-07	2.78e-07	0.00652255	TRUE	38319203	38319877	+	-3031	upstream	Lj1g3v3343890.1	mRNA	Protein coding	FAD-binding oxidoreductase	ID=Lj1g3v3343890.1;Parent=Lj1g3v3343890;Name=Lj1g3v3343890.1;sequencetype=Protein coding;annotation=FAD-binding oxidoreductase [Pseudomonas sp. GM80] gi|495359715|ref|WP_008084435.1|
20180309-Lj-allsets-HP_mean_Root_width_80_day008.hdf5	chr1	38316172	3.26e-07	12	2.78e-07	2.78e-07	0.00652255	TRUE	38315871	38316894	-	-301	in gene	Lj1g3v3343880	gene	Protein coding	NA	ID=Lj1g3v3343880;Name=CUFF.30503;sequencetype=Protein coding
20180309-Lj-allsets-HP_mean_Root_width_80_day008.hdf5	chr1	38316172	3.26e-07	12	2.78e-07	2.78e-07	0.00652255	TRUE	38315871	38316894	-	-301	in feature	Lj1g3v3343880.1	mRNA	Protein coding	PREDICTED: peptidyl-prolyl cis-trans isomerase-like	ID=Lj1g3v3343880.1;Parent=Lj1g3v3343880;Name=Lj1g3v3343880.1;sequencetype=Protein coding;annotation=PREDICTED: peptidyl-prolyl cis-trans isomerase-like [Cicer arietinum] gi|502130706|ref|XP_004500742.1|
20180309-Lj-allsets-HP_mean_Root_linearity_day000.hdf5	chr3	40464828	3.27e-07	14	2.78e-07	8.34e-07	0.0294546	TRUE	40467163	40468609	+	-2335	upstream	Lj3g3v3315970	gene	Protein coding	NA	ID=Lj3g3v3315970;Name=CUFF.45556;sequencetype=Protein coding
20180309-Lj-allsets-HP_mean_Root_linearity_day000.hdf5	chr3	40464828	3.27e-07	14	2.78e-07	8.34e-07	0.0294546	TRUE	40467163	40468609	+	-2335	upstream	Lj3g3v3315970.1	mRNA	Protein coding	high chlorophyll fluorescence 153 protein	ID=Lj3g3v3315970.1;Parent=Lj3g3v3315970;Name=Lj3g3v3315970.1;sequencetype=Protein coding;annotation=high chlorophyll fluorescence 153 protein [Arabidopsis thaliana] gi|15235993|ref|NP_194884.1|
20180309-Lj-allsets-HP_mean_Root_linearity_day000.hdf5	chr3	40464828	3.27e-07	14	2.78e-07	8.34e-07	0.0294546	TRUE	40455293	40465775	-	-9535	in gene	Lj3g3v3315960	gene	Protein coding	NA	ID=Lj3g3v3315960;Name=CUFF.45555;sequencetype=Protein coding
20180309-Lj-allsets-HP_mean_Root_linearity_day000.hdf5	chr3	40464828	3.27e-07	14	2.78e-07	8.34e-07	0.0294546	TRUE	40455293	40465775	-	-9535	in feature	Lj3g3v3315960.1	mRNA	Protein coding	PREDICTED: flowering time control protein FPA-like	ID=Lj3g3v3315960.1;Parent=Lj3g3v3315960;Name=Lj3g3v3315960.1;sequencetype=Protein coding;annotation=PREDICTED: flowering time control protein FPA-like [Glycine max] gi|356538883|ref|XP_003537930.1|
20180309-Lj-allsets-HP_median_Root_width_80_day003.hdf5	chr5	819763	3.31e-07	35	2.78e-07	5e-06	0.00595238	TRUE	823388	830212	-	3625	downstream	Lj5g3v0104730	gene	Protein coding	NA	ID=Lj5g3v0104730;Name=CUFF.52522;sequencetype=Protein coding
20180309-Lj-allsets-HP_median_Root_width_80_day003.hdf5	chr5	819763	3.31e-07	35	2.78e-07	5e-06	0.00595238	TRUE	823388	830212	-	3625	downstream	Lj5g3v0104730.1	mRNA	Protein coding	PREDICTED: probable methyltransferase PMT28-like	ID=Lj5g3v0104730.1;Parent=Lj5g3v0104730;Name=Lj5g3v0104730.1;sequencetype=Protein coding;annotation=PREDICTED: probable methyltransferase PMT28-like [Glycine max] gi|356552105|ref|XP_003544411.1|
20180309-Lj-allsets-HP_median_Root_width_80_day003.hdf5	chr5	809228	3.31e-07	35	2.78e-07	5e-06	0.00595238	TRUE	NA	NA	NA	NA	NA	NA	NA	NA	NA	NA
20180309-Lj-allsets-HP_median_Root_width_80_day003.hdf5	chr5	807879	3.31e-07	35	2.78e-07	5e-06	0.00595238	TRUE	797873	803054	-	-10006	upstream	Lj5g3v0104720	gene	Protein coding	NA	ID=Lj5g3v0104720;Name=CUFF.52521;sequencetype=Protein coding
20180309-Lj-allsets-HP_median_Root_width_80_day003.hdf5	chr5	807879	3.31e-07	35	2.78e-07	5e-06	0.00595238	TRUE	797873	803054	-	-10006	upstream	Lj5g3v0104720.1	mRNA	Protein coding	PREDICTED: tRNA wybutosine-synthesizing protein 1 homolog isoform X1	ID=Lj5g3v0104720.1;Parent=Lj5g3v0104720;Name=Lj5g3v0104720.1;sequencetype=Protein coding;annotation=PREDICTED: tRNA wybutosine-synthesizing protein 1 homolog isoform X1 [Cicer arietinum] gi|502126020|ref|XP_004499150.1|
20180309-Lj-allsets-HP_median_Root_width_80_day003.hdf5	chr5	822286	3.31e-07	35	2.78e-07	5e-06	0.00595238	TRUE	823388	830212	-	1102	downstream	Lj5g3v0104730	gene	Protein coding	NA	ID=Lj5g3v0104730;Name=CUFF.52522;sequencetype=Protein coding
20180309-Lj-allsets-HP_median_Root_width_80_day003.hdf5	chr5	822286	3.31e-07	35	2.78e-07	5e-06	0.00595238	TRUE	823388	830212	-	1102	downstream	Lj5g3v0104730.1	mRNA	Protein coding	PREDICTED: probable methyltransferase PMT28-like	ID=Lj5g3v0104730.1;Parent=Lj5g3v0104730;Name=Lj5g3v0104730.1;sequencetype=Protein coding;annotation=PREDICTED: probable methyltransferase PMT28-like [Glycine max] gi|356552105|ref|XP_003544411.1|
20180309-Lj-allsets-HP_mean_Root_tortuosity_day003.hdf5	chr0	147537342	3.37e-07	35	2.78e-07	8.73e-05	0.00203841	TRUE	147534387	147536814	+	2955	downstream	Lj0g3v0284349	gene	Protein coding	NA	ID=Lj0g3v0284349;Name=gene.g22123.t1;sequencetype=Protein coding
20180309-Lj-allsets-HP_mean_Root_tortuosity_day003.hdf5	chr0	147537342	3.37e-07	35	2.78e-07	8.73e-05	0.00203841	TRUE	147534387	147536814	+	2955	downstream	Lj0g3v0284349.1	mRNA	Protein coding	ATP-dependent DNA helicase PIF1	ID=Lj0g3v0284349.1;Parent=Lj0g3v0284349;Name=Lj0g3v0284349.1;sequencetype=Protein coding;annotation=ATP-dependent DNA helicase PIF1 [Medicago truncatula] gi|357470783|ref|XP_003605676.1|
20180309-Lj-allsets-HP_mean_Root_tortuosity_day003.hdf5	chr0	147537342	3.37e-07	35	2.78e-07	8.73e-05	0.00203841	TRUE	147540306	147541057	+	-2964	upstream	Lj0g3v0284359	gene	Non-coding	NA	ID=Lj0g3v0284359;Name=CUFF.18954;sequencetype=Non-coding
20180309-Lj-allsets-HP_mean_Root_tortuosity_day003.hdf5	chr0	147537342	3.37e-07	35	2.78e-07	8.73e-05	0.00203841	TRUE	147540306	147541057	+	-2964	upstream	Lj0g3v0284359.1	mRNA	Non-coding		ID=Lj0g3v0284359.1;Parent=Lj0g3v0284359;Name=Lj0g3v0284359.1;sequencetype=Non-coding;annotation=NoHit
20180309-Lj-allsets-HP_median_Root_growth_rate_day005-day006.hdf5	chr3	34830373	3.38e-07	11	2.78e-07	4.45e-06	0.0109267	TRUE	34826061	34828683	+	4312	downstream	Lj3g3v2838440	gene	Protein coding	NA	ID=Lj3g3v2838440;Name=CUFF.44761;sequencetype=Protein coding
20180309-Lj-allsets-HP_median_Root_growth_rate_day005-day006.hdf5	chr3	34830373	3.38e-07	11	2.78e-07	4.45e-06	0.0109267	TRUE	34826061	34828683	+	4312	downstream	Lj3g3v2838440.1	mRNA	Protein coding	PREDICTED: serine/threonine-protein kinase phg2-like	ID=Lj3g3v2838440.1;Parent=Lj3g3v2838440;Name=Lj3g3v2838440.1;sequencetype=Protein coding;annotation=PREDICTED: serine/threonine-protein kinase phg2-like [Cicer arietinum] gi|502082509|ref|XP_004487188.1|
20180309-Lj-allsets-HP_median_Root_growth_rate_day005-day006.hdf5	chr3	34830373	3.38e-07	11	2.78e-07	4.45e-06	0.0109267	TRUE	34831343	34833079	-	970	downstream	Lj3g3v2838450	gene	Protein coding	NA	ID=Lj3g3v2838450;Name=Lj3g3v2838450;sequencetype=Protein coding
20180309-Lj-allsets-HP_median_Root_growth_rate_day005-day006.hdf5	chr3	34830373	3.38e-07	11	2.78e-07	4.45e-06	0.0109267	TRUE	34831343	34833079	-	970	downstream	Lj3g3v2838450.1	mRNA	Protein coding	RAB11I	ID=Lj3g3v2838450.1;Parent=Lj3g3v2838450;Name=Lj3g3v2838450.1;sequencetype=Protein coding;annotation=RAB11I [Lotus japonicus] gi|1370158|emb|CAA98185.1|
20180309-Lj-allsets-HP_median_Root_growth_rate_day005-day006.hdf5	chr3	34830373	3.38e-07	11	2.78e-07	4.45e-06	0.0109267	TRUE	34835004	34835075	-	4631	downstream	Lj3g3v2799470	gene	tRNA	NA	ID=Lj3g3v2799470;Name=chr0_26483946_26484018#+.path4;sequencetype=tRNA;
20180309-Lj-allsets-HP_median_Root_growth_rate_day005-day006.hdf5	chr3	34830373	3.38e-07	11	2.78e-07	4.45e-06	0.0109267	TRUE	34835004	34835075	-	4631	downstream	Lj3g3v2799470.mrna4	mRNA	tRNA		ID=Lj3g3v2799470.mrna4;Parent=Lj3g3v2799470;Name=Lj3g3v2799470.mrna4;sequencetype=tRNA;annotation=NoHit
20180309-Lj-allsets-HP_mean_Root_angle_day003.hdf5	chr5	19440635	3.58e-07	10	2.78e-07	6.78e-05	0.000984204	TRUE	19435965	19449255	-	-4670	in gene	Lj5g3v1206650	gene	Protein coding	NA	ID=Lj5g3v1206650;Name=CUFF.55004;sequencetype=Protein coding
20180309-Lj-allsets-HP_mean_Root_angle_day003.hdf5	chr5	19440635	3.58e-07	10	2.78e-07	6.78e-05	0.000984204	TRUE	19435965	19449255	-	-4670	in feature	Lj5g3v1206650.1	mRNA	Protein coding	PREDICTED: ion channel CASTOR-like	ID=Lj5g3v1206650.1;Parent=Lj5g3v1206650;Name=Lj5g3v1206650.1;sequencetype=Protein coding;annotation=PREDICTED: ion channel CASTOR-like [Glycine max] gi|356574781|ref|XP_003555523.1|
20180309-Lj-allsets-HP_mean_Root_angle_day003.hdf5	chr5	19440635	3.58e-07	10	2.78e-07	6.78e-05	0.000984204	TRUE	19435965	19439049	-	-4670	upstream	Lj5g3v1206650.2	mRNA	Protein coding	PREDICTED: ion channel CASTOR-like	ID=Lj5g3v1206650.2;Parent=Lj5g3v1206650;Name=Lj5g3v1206650.2;sequencetype=Protein coding;annotation=PREDICTED: ion channel CASTOR-like [Glycine max] gi|356574781|ref|XP_003555523.1|
20180309-Lj-allsets-HP_mean_Root_angle_day003.hdf5	chr5	19440635	3.58e-07	10	2.78e-07	6.78e-05	0.000984204	TRUE	19442674	19449255	-	2039	downstream	Lj5g3v1206650.3	mRNA	Protein coding	PREDICTED: ion channel CASTOR-like	ID=Lj5g3v1206650.3;Parent=Lj5g3v1206650;Name=Lj5g3v1206650.3;sequencetype=Protein coding;annotation=PREDICTED: ion channel CASTOR-like [Glycine max] gi|356574781|ref|XP_003555523.1|
20180309-Lj-allsets-HP_mean_Root_angle_day003.hdf5	chr5	19440635	3.58e-07	10	2.78e-07	6.78e-05	0.000984204	TRUE	19443065	19449255	-	2430	downstream	Lj5g3v1206650.4	mRNA	Protein coding	PREDICTED: ion channel CASTOR-like	ID=Lj5g3v1206650.4;Parent=Lj5g3v1206650;Name=Lj5g3v1206650.4;sequencetype=Protein coding;annotation=PREDICTED: ion channel CASTOR-like [Glycine max] gi|356574781|ref|XP_003555523.1|
20180309-Lj-allsets-HP_median_Root_width_60_day000.hdf5	chr4	3681245	3.62e-07	13	2.78e-07	1.19e-05	0.00362265	TRUE	3671057	3676310	+	10188	downstream	Lj4g3v0320510	gene	Protein coding	NA	ID=Lj4g3v0320510;Name=CUFF.46928;sequencetype=Protein coding
20180309-Lj-allsets-HP_median_Root_width_60_day000.hdf5	chr4	3681245	3.62e-07	13	2.78e-07	1.19e-05	0.00362265	TRUE	3671057	3676310	+	10188	downstream	Lj4g3v0320510.1	mRNA	Protein coding	PREDICTED: mitogen-activated protein kinase kinase kinase 1-like	ID=Lj4g3v0320510.1;Parent=Lj4g3v0320510;Name=Lj4g3v0320510.1;sequencetype=Protein coding;annotation=PREDICTED: mitogen-activated protein kinase kinase kinase 1-like [Cicer arietinum] gi|502141988|ref|XP_004504737.1|
20180309-Lj-allsets-HP_median_Root_width_60_day000.hdf5	chr4	3681245	3.62e-07	13	2.78e-07	1.19e-05	0.00362265	TRUE	3671057	3676310	+	10188	downstream	Lj4g3v0320510.2	mRNA	Protein coding	PREDICTED: mitogen-activated protein kinase kinase kinase 1-like	ID=Lj4g3v0320510.2;Parent=Lj4g3v0320510;Name=Lj4g3v0320510.2;sequencetype=Protein coding;annotation=PREDICTED: mitogen-activated protein kinase kinase kinase 1-like [Cicer arietinum] gi|502141988|ref|XP_004504737.1|
20180309-Lj-allsets-HP_median_Root_width_60_day000.hdf5	chr4	3681245	3.62e-07	13	2.78e-07	1.19e-05	0.00362265	TRUE	3676569	3677725	+	4676	downstream	Lj4g3v0320520	gene	Protein coding	NA	ID=Lj4g3v0320520;Name=NODE_59205_length_1104_cov_37.389492.path1;sequencetype=Protein coding
20180309-Lj-allsets-HP_median_Root_width_60_day000.hdf5	chr4	3681245	3.62e-07	13	2.78e-07	1.19e-05	0.00362265	TRUE	3676569	3677725	+	4676	downstream	Lj4g3v0320520.1	mRNA	Protein coding	minopeptidase N (Lysyl aminopeptidase) (Lys-AP) (Alanine aminopeptidase)	ID=Lj4g3v0320520.1;Parent=Lj4g3v0320520;Name=Lj4g3v0320520.1;sequencetype=Protein coding;annotation=aminopeptidase N (Lysyl aminopeptidase) (Lys-AP) (Alanine aminopeptidase) [Streptococcus salivarius JIM8777] gi|387784156|ref|YP_006070239.1|
20180309-Lj-allsets-HP_median_Root_width_60_day000.hdf5	chr4	3681245	3.62e-07	13	2.78e-07	1.19e-05	0.00362265	TRUE	3680864	3687674	+	381	in gene	Lj4g3v0320530	gene	Non-coding	NA	ID=Lj4g3v0320530;Name=CUFF.46914;sequencetype=Non-coding
20180309-Lj-allsets-HP_median_Root_width_60_day000.hdf5	chr4	3681245	3.62e-07	13	2.78e-07	1.19e-05	0.00362265	TRUE	3680864	3687674	+	381	in feature	Lj4g3v0320530.1	mRNA	Non-coding		ID=Lj4g3v0320530.1;Parent=Lj4g3v0320530;Name=Lj4g3v0320530.1;sequencetype=Non-coding;annotation=NoHit
20180309-Lj-allsets-HP_median_Root_width_60_day000.hdf5	chr4	3681245	3.62e-07	13	2.78e-07	1.19e-05	0.00362265	TRUE	3680864	3687674	+	381	in feature	Lj4g3v0320530.2	mRNA	Non-coding		ID=Lj4g3v0320530.2;Parent=Lj4g3v0320530;Name=Lj4g3v0320530.2;sequencetype=Non-coding;annotation=NoHit
20180309-Lj-allsets-HP_median_Root_width_60_day000.hdf5	chr4	3681245	3.62e-07	13	2.78e-07	1.19e-05	0.00362265	TRUE	3684151	3687674	+	-2906	upstream	Lj4g3v0320530.3	mRNA	Non-coding		ID=Lj4g3v0320530.3;Parent=Lj4g3v0320530;Name=Lj4g3v0320530.3;sequencetype=Non-coding;annotation=NoHit
20180309-Lj-allsets-HP_median_Root_growth_rate_day005-day006.hdf5	chr0	188957797	3.64e-07	15	2.78e-07	4.45e-06	0.0109267	TRUE	188952515	188954894	-	-5282	upstream	Lj0g3v0358919	gene	Non-coding	NA	ID=Lj0g3v0358919;Name=CUFF.24692;sequencetype=Non-coding
20180309-Lj-allsets-HP_median_Root_growth_rate_day005-day006.hdf5	chr0	188957797	3.64e-07	15	2.78e-07	4.45e-06	0.0109267	TRUE	188952515	188954894	-	-5282	upstream	Lj0g3v0358919.1	mRNA	Non-coding		ID=Lj0g3v0358919.1;Parent=Lj0g3v0358919;Name=Lj0g3v0358919.1;sequencetype=Non-coding;annotation=NoHit
20180309-Lj-allsets-HP_median_Root_growth_rate_day005-day006.hdf5	chr0	188957797	3.64e-07	15	2.78e-07	4.45e-06	0.0109267	TRUE	188952902	188954894	-	-4895	upstream	Lj0g3v0358919.2	mRNA	Non-coding		ID=Lj0g3v0358919.2;Parent=Lj0g3v0358919;Name=Lj0g3v0358919.2;sequencetype=Non-coding;annotation=NoHit
20180309-Lj-allsets-HP_median_Root_growth_rate_day005-day006.hdf5	chr0	188957797	3.64e-07	15	2.78e-07	4.45e-06	0.0109267	TRUE	188952902	188954894	-	-4895	upstream	Lj0g3v0358919.3	mRNA	Non-coding		ID=Lj0g3v0358919.3;Parent=Lj0g3v0358919;Name=Lj0g3v0358919.3;sequencetype=Non-coding;annotation=NoHit
20180309-Lj-allsets-HP_median_Root_growth_rate_day005-day006.hdf5	chr0	188957797	3.64e-07	15	2.78e-07	4.45e-06	0.0109267	TRUE	188956016	188963005	-	-1781	in gene	Lj0g3v0358929	gene	Protein coding	NA	ID=Lj0g3v0358929;Name=CUFF.24712;sequencetype=Protein coding
20180309-Lj-allsets-HP_median_Root_growth_rate_day005-day006.hdf5	chr0	188957797	3.64e-07	15	2.78e-07	4.45e-06	0.0109267	TRUE	188956016	188963005	-	-1781	in feature	Lj0g3v0358929.1	mRNA	Protein coding	PREDICTED: 26S proteasome non-ATPase regulatory subunit 2 1A-like	ID=Lj0g3v0358929.1;Parent=Lj0g3v0358929;Name=Lj0g3v0358929.1;sequencetype=Protein coding;annotation=PREDICTED: 26S proteasome non-ATPase regulatory subunit 2 1A-like [Cicer arietinum] gi|502143997|ref|XP_004505542.1|
20180309-Lj-allsets-HP_median_Root_growth_rate_day005-day006.hdf5	chr0	188956973	3.64e-07	15	2.78e-07	4.45e-06	0.0109267	TRUE	188952515	188954894	-	-4458	upstream	Lj0g3v0358919	gene	Non-coding	NA	ID=Lj0g3v0358919;Name=CUFF.24692;sequencetype=Non-coding
20180309-Lj-allsets-HP_median_Root_growth_rate_day005-day006.hdf5	chr0	188956973	3.64e-07	15	2.78e-07	4.45e-06	0.0109267	TRUE	188952515	188954894	-	-4458	upstream	Lj0g3v0358919.1	mRNA	Non-coding		ID=Lj0g3v0358919.1;Parent=Lj0g3v0358919;Name=Lj0g3v0358919.1;sequencetype=Non-coding;annotation=NoHit
20180309-Lj-allsets-HP_median_Root_growth_rate_day005-day006.hdf5	chr0	188956973	3.64e-07	15	2.78e-07	4.45e-06	0.0109267	TRUE	188952902	188954894	-	-4071	upstream	Lj0g3v0358919.2	mRNA	Non-coding		ID=Lj0g3v0358919.2;Parent=Lj0g3v0358919;Name=Lj0g3v0358919.2;sequencetype=Non-coding;annotation=NoHit
20180309-Lj-allsets-HP_median_Root_growth_rate_day005-day006.hdf5	chr0	188956973	3.64e-07	15	2.78e-07	4.45e-06	0.0109267	TRUE	188952902	188954894	-	-4071	upstream	Lj0g3v0358919.3	mRNA	Non-coding		ID=Lj0g3v0358919.3;Parent=Lj0g3v0358919;Name=Lj0g3v0358919.3;sequencetype=Non-coding;annotation=NoHit
20180309-Lj-allsets-HP_median_Root_growth_rate_day005-day006.hdf5	chr0	188956973	3.64e-07	15	2.78e-07	4.45e-06	0.0109267	TRUE	188956016	188963005	-	-957	in gene	Lj0g3v0358929	gene	Protein coding	NA	ID=Lj0g3v0358929;Name=CUFF.24712;sequencetype=Protein coding
20180309-Lj-allsets-HP_median_Root_growth_rate_day005-day006.hdf5	chr0	188956973	3.64e-07	15	2.78e-07	4.45e-06	0.0109267	TRUE	188956016	188963005	-	-957	in feature	Lj0g3v0358929.1	mRNA	Protein coding	PREDICTED: 26S proteasome non-ATPase regulatory subunit 2 1A-like	ID=Lj0g3v0358929.1;Parent=Lj0g3v0358929;Name=Lj0g3v0358929.1;sequencetype=Protein coding;annotation=PREDICTED: 26S proteasome non-ATPase regulatory subunit 2 1A-like [Cicer arietinum] gi|502143997|ref|XP_004505542.1|
20180309-Lj-allsets-HP_mean_Relative_root_growth_rate_day002-day003.hdf5	chr3	15845129	3.75e-07	54	2.78e-07	1.39e-06	0.0280311	TRUE	15839947	15840962	+	5182	downstream	Lj3g3v1193470	gene	Protein coding	NA	ID=Lj3g3v1193470;Name=CUFF.42344;sequencetype=Protein coding
20180309-Lj-allsets-HP_mean_Relative_root_growth_rate_day002-day003.hdf5	chr3	15845129	3.75e-07	54	2.78e-07	1.39e-06	0.0280311	TRUE	15839947	15840962	+	5182	downstream	Lj3g3v1193470.1	mRNA	Protein coding	TonB-dependent hemin receptor	ID=Lj3g3v1193470.1;Parent=Lj3g3v1193470;Name=Lj3g3v1193470.1;sequencetype=Protein coding;annotation=TonB-dependent hemin receptor [Rhodobacter capsulatus SB 1003] gi|294675655|ref|YP_003576270.1|
20180309-Lj-allsets-HP_mean_Relative_root_growth_rate_day002-day003.hdf5	chr3	15845129	3.75e-07	54	2.78e-07	1.39e-06	0.0280311	TRUE	15845814	15847325	+	-685	upstream	Lj3g3v1193480	gene	Protein coding	NA	ID=Lj3g3v1193480;Name=CUFF.42345;sequencetype=Protein coding
20180309-Lj-allsets-HP_mean_Relative_root_growth_rate_day002-day003.hdf5	chr3	15845129	3.75e-07	54	2.78e-07	1.39e-06	0.0280311	TRUE	15845814	15847325	+	-685	upstream	Lj3g3v1193480.1	mRNA	Protein coding	pollen Ole e 1 allergen and extensin family protein	ID=Lj3g3v1193480.1;Parent=Lj3g3v1193480;Name=Lj3g3v1193480.1;sequencetype=Protein coding;annotation=pollen Ole e 1 allergen and extensin family protein [Arabidopsis thaliana] gi|18420486|ref|NP_568418.1|
20180309-Lj-allsets-HP_mean_Relative_root_growth_rate_day002-day003.hdf5	chr3	15845129	3.75e-07	54	2.78e-07	1.39e-06	0.0280311	TRUE	15849837	15851010	+	-4708	upstream	Lj3g3v1193490	gene	Protein coding	NA	ID=Lj3g3v1193490;Name=CUFF.42348;sequencetype=Protein coding
20180309-Lj-allsets-HP_mean_Relative_root_growth_rate_day002-day003.hdf5	chr3	15845129	3.75e-07	54	2.78e-07	1.39e-06	0.0280311	TRUE	15849837	15851010	+	-4708	upstream	Lj3g3v1193490.1	mRNA	Protein coding	PREDICTED: capsanthin/capsorubin synthase chromoplast-like	ID=Lj3g3v1193490.1;Parent=Lj3g3v1193490;Name=Lj3g3v1193490.1;sequencetype=Protein coding;annotation=PREDICTED: capsanthin/capsorubin synthase chromoplast-like [Glycine max] gi|356547120|ref|XP_003541965.1|
20180309-Lj-allsets-HP_mean_Root_width_80_day005.hdf5	chr0	120875195	3.79e-07	50	2.78e-07	2.78e-07	0.0682009	FALSE	120868927	120874791	+	6268	downstream	Lj0g3v0233439	gene	Protein coding	NA	ID=Lj0g3v0233439;Name=CUFF.20834;sequencetype=Protein coding
20180309-Lj-allsets-HP_mean_Root_width_80_day005.hdf5	chr0	120875195	3.79e-07	50	2.78e-07	2.78e-07	0.0682009	FALSE	120868927	120874791	+	6268	downstream	Lj0g3v0233439.1	mRNA	Protein coding	PREDICTED: oligoribonuclease-like	ID=Lj0g3v0233439.1;Parent=Lj0g3v0233439;Name=Lj0g3v0233439.1;sequencetype=Protein coding;annotation=PREDICTED: oligoribonuclease-like [Cicer arietinum] gi|502098281|ref|XP_004491197.1|
20180309-Lj-allsets-HP_mean_Root_width_80_day005.hdf5	chr0	120875195	3.79e-07	50	2.78e-07	2.78e-07	0.0682009	FALSE	120875579	120882710	+	-384	upstream	Lj0g3v0233459	gene	Protein coding	NA	ID=Lj0g3v0233459;Name=CUFF.20848;sequencetype=Protein coding
20180309-Lj-allsets-HP_mean_Root_width_80_day005.hdf5	chr0	120875195	3.79e-07	50	2.78e-07	2.78e-07	0.0682009	FALSE	120875579	120882710	+	-384	upstream	Lj0g3v0233459.1	mRNA	Protein coding	NBS resistance protein	ID=Lj0g3v0233459.1;Parent=Lj0g3v0233459;Name=Lj0g3v0233459.1;sequencetype=Protein coding;annotation=NBS resistance protein [Medicago truncatula] gi|357506453|ref|XP_003623515.1|
20180309-Lj-allsets-HP_mean_Root_width_80_day005.hdf5	chr0	120875195	3.79e-07	50	2.78e-07	2.78e-07	0.0682009	FALSE	120875579	120883284	-	384	downstream	Lj0g3v0233449	gene	Non-coding	NA	ID=Lj0g3v0233449;Name=CUFF.20845;sequencetype=Non-coding
20180309-Lj-allsets-HP_mean_Root_width_80_day005.hdf5	chr0	120875195	3.79e-07	50	2.78e-07	2.78e-07	0.0682009	FALSE	120875579	120883284	-	384	downstream	Lj0g3v0233449.1	mRNA	Non-coding		ID=Lj0g3v0233449.1;Parent=Lj0g3v0233449;Name=Lj0g3v0233449.1;sequencetype=Non-coding;annotation=NoHit
20180309-Lj-allsets-HP_median_Root_direction_index_day000.hdf5	chr0	132935189	3.82e-07	14	2.78e-07	0.000206179	0.00112663	TRUE	132929913	132931694	+	5276	downstream	Lj0g3v0255989	gene	Protein coding	NA	ID=Lj0g3v0255989;Name=gene.g19963.t1;sequencetype=Protein coding
20180309-Lj-allsets-HP_median_Root_direction_index_day000.hdf5	chr0	132935189	3.82e-07	14	2.78e-07	0.000206179	0.00112663	TRUE	132929913	132931694	+	5276	downstream	Lj0g3v0255989.1	mRNA	Protein coding	PREDICTED: F-box protein At3g62230-like	ID=Lj0g3v0255989.1;Parent=Lj0g3v0255989;Name=Lj0g3v0255989.1;sequencetype=Protein coding;annotation=PREDICTED: F-box protein At3g62230-like [Vitis vinifera] gi|359494023|ref|XP_002281469.2|
20180309-Lj-allsets-HP_mean_Root_width_80_day003.hdf5	chr5	812211	3.97e-07	31	2.78e-07	1.69e-05	0.00476394	TRUE	NA	NA	NA	NA	NA	NA	NA	NA	NA	NA
20180309-Lj-allsets-HP_mean_Root_horizontal_index_day005.hdf5	chr0	49357096	4.09e-07	16	2.78e-07	2.78e-07	0.0084698	TRUE	49352140	49353059	+	4956	downstream	Lj0g3v0113059	gene	Non-coding	NA	ID=Lj0g3v0113059;Name=CUFF.6566;sequencetype=Non-coding
20180309-Lj-allsets-HP_mean_Root_horizontal_index_day005.hdf5	chr0	49357096	4.09e-07	16	2.78e-07	2.78e-07	0.0084698	TRUE	49352140	49353059	+	4956	downstream	Lj0g3v0113059.1	mRNA	Non-coding		ID=Lj0g3v0113059.1;Parent=Lj0g3v0113059;Name=Lj0g3v0113059.1;sequencetype=Non-coding;annotation=NoHit
20180309-Lj-allsets-HP_mean_Root_angle_day003.hdf5	chr0	188932784	4.09e-07	10	2.78e-07	6.78e-05	0.00106697	TRUE	188929695	188933212	+	3089	in gene	Lj0g3v0358859	gene	Non-coding	NA	ID=Lj0g3v0358859;Name=CUFF.24705;sequencetype=Non-coding
20180309-Lj-allsets-HP_mean_Root_angle_day003.hdf5	chr0	188932784	4.09e-07	10	2.78e-07	6.78e-05	0.00106697	TRUE	188929695	188933212	+	3089	in feature	Lj0g3v0358859.1	mRNA	Non-coding		ID=Lj0g3v0358859.1;Parent=Lj0g3v0358859;Name=Lj0g3v0358859.1;sequencetype=Non-coding;annotation=NoHit
20180309-Lj-allsets-HP_mean_Root_angle_day003.hdf5	chr0	188932784	4.09e-07	10	2.78e-07	6.78e-05	0.00106697	TRUE	188929695	188930817	+	3089	downstream	Lj0g3v0358859.2	mRNA	Non-coding		ID=Lj0g3v0358859.2;Parent=Lj0g3v0358859;Name=Lj0g3v0358859.2;sequencetype=Non-coding;annotation=NoHit
20180309-Lj-allsets-HP_mean_Root_angle_day003.hdf5	chr0	188932784	4.09e-07	10	2.78e-07	6.78e-05	0.00106697	TRUE	188928076	188928676	-	-4708	upstream	Lj0g3v0358849	gene	Non-coding	NA	ID=Lj0g3v0358849;Name=CUFF.24685;sequencetype=Non-coding
20180309-Lj-allsets-HP_mean_Root_angle_day003.hdf5	chr0	188932784	4.09e-07	10	2.78e-07	6.78e-05	0.00106697	TRUE	188928076	188928676	-	-4708	upstream	Lj0g3v0358849.1	mRNA	Non-coding		ID=Lj0g3v0358849.1;Parent=Lj0g3v0358849;Name=Lj0g3v0358849.1;sequencetype=Non-coding;annotation=NoHit
20180309-Lj-allsets-HP_mean_Root_angle_day003.hdf5	chr0	188931803	4.09e-07	10	2.78e-07	6.78e-05	0.00106697	TRUE	188925216	188927220	+	6587	downstream	Lj0g3v0358829	gene	Non-coding	NA	ID=Lj0g3v0358829;Name=CUFF.24683;sequencetype=Non-coding
20180309-Lj-allsets-HP_mean_Root_angle_day003.hdf5	chr0	188931803	4.09e-07	10	2.78e-07	6.78e-05	0.00106697	TRUE	188925216	188927220	+	6587	downstream	Lj0g3v0358829.1	mRNA	Non-coding		ID=Lj0g3v0358829.1;Parent=Lj0g3v0358829;Name=Lj0g3v0358829.1;sequencetype=Non-coding;annotation=NoHit
20180309-Lj-allsets-HP_mean_Root_angle_day003.hdf5	chr0	188931803	4.09e-07	10	2.78e-07	6.78e-05	0.00106697	TRUE	188925216	188927342	+	6587	downstream	Lj0g3v0358829.2	mRNA	Non-coding		ID=Lj0g3v0358829.2;Parent=Lj0g3v0358829;Name=Lj0g3v0358829.2;sequencetype=Non-coding;annotation=NoHit
20180309-Lj-allsets-HP_mean_Root_angle_day003.hdf5	chr0	188931803	4.09e-07	10	2.78e-07	6.78e-05	0.00106697	TRUE	188929695	188933212	+	2108	in gene	Lj0g3v0358859	gene	Non-coding	NA	ID=Lj0g3v0358859;Name=CUFF.24705;sequencetype=Non-coding
20180309-Lj-allsets-HP_mean_Root_angle_day003.hdf5	chr0	188931803	4.09e-07	10	2.78e-07	6.78e-05	0.00106697	TRUE	188929695	188933212	+	2108	in feature	Lj0g3v0358859.1	mRNA	Non-coding		ID=Lj0g3v0358859.1;Parent=Lj0g3v0358859;Name=Lj0g3v0358859.1;sequencetype=Non-coding;annotation=NoHit
20180309-Lj-allsets-HP_mean_Root_angle_day003.hdf5	chr0	188931803	4.09e-07	10	2.78e-07	6.78e-05	0.00106697	TRUE	188929695	188930817	+	2108	downstream	Lj0g3v0358859.2	mRNA	Non-coding		ID=Lj0g3v0358859.2;Parent=Lj0g3v0358859;Name=Lj0g3v0358859.2;sequencetype=Non-coding;annotation=NoHit
20180309-Lj-allsets-HP_mean_Root_angle_day003.hdf5	chr0	188931803	4.09e-07	10	2.78e-07	6.78e-05	0.00106697	TRUE	188928076	188928676	-	-3727	upstream	Lj0g3v0358849	gene	Non-coding	NA	ID=Lj0g3v0358849;Name=CUFF.24685;sequencetype=Non-coding
20180309-Lj-allsets-HP_mean_Root_angle_day003.hdf5	chr0	188931803	4.09e-07	10	2.78e-07	6.78e-05	0.00106697	TRUE	188928076	188928676	-	-3727	upstream	Lj0g3v0358849.1	mRNA	Non-coding		ID=Lj0g3v0358849.1;Parent=Lj0g3v0358849;Name=Lj0g3v0358849.1;sequencetype=Non-coding;annotation=NoHit
20180309-Lj-allsets-HP_median_Root_direction_index_avg.hdf5	chr0	27185373	4.16e-07	29	2.78e-07	5.25e-05	0.00414558	TRUE	27186045	27186764	-	672	downstream	Lj0g3v0072899	gene	Non-coding	NA	ID=Lj0g3v0072899;Name=CUFF.3610;sequencetype=Non-coding
20180309-Lj-allsets-HP_median_Root_direction_index_avg.hdf5	chr0	27185373	4.16e-07	29	2.78e-07	5.25e-05	0.00414558	TRUE	27186045	27186764	-	672	downstream	Lj0g3v0072899.1	mRNA	Non-coding		ID=Lj0g3v0072899.1;Parent=Lj0g3v0072899;Name=Lj0g3v0072899.1;sequencetype=Non-coding;annotation=NoHit
20180309-Lj-allsets-HP_median_Root_direction_index_avg.hdf5	chr0	27185373	4.16e-07	29	2.78e-07	5.25e-05	0.00414558	TRUE	27189979	27191211	-	4606	downstream	Lj0g3v0072909	gene	Protein coding	NA	ID=Lj0g3v0072909;Name=CUFF.3611;sequencetype=Protein coding
20180309-Lj-allsets-HP_median_Root_direction_index_avg.hdf5	chr0	27185373	4.16e-07	29	2.78e-07	5.25e-05	0.00414558	TRUE	27189979	27191211	-	4606	downstream	Lj0g3v0072909.1	mRNA	Protein coding	hypothetical protein STEHIDRAFT_116833 partial	ID=Lj0g3v0072909.1;Parent=Lj0g3v0072909;Name=Lj0g3v0072909.1;sequencetype=Protein coding;annotation=hypothetical protein STEHIDRAFT_116833 partial [Stereum hirsutum FP-91666 SS1] gi|389737792|gb|EIM79030.1|
20180309-Lj-allsets-HP_median_Root_direction_index_avg.hdf5	chr0	140185403	4.16e-07	29	2.78e-07	5.25e-05	0.00414558	TRUE	140188798	140189816	+	-3395	upstream	Lj0g3v0270659	gene	Non-coding	NA	ID=Lj0g3v0270659;Name=CUFF.17894;sequencetype=Non-coding
20180309-Lj-allsets-HP_median_Root_direction_index_avg.hdf5	chr0	140185403	4.16e-07	29	2.78e-07	5.25e-05	0.00414558	TRUE	140188798	140189816	+	-3395	upstream	Lj0g3v0270659.1	mRNA	Non-coding		ID=Lj0g3v0270659.1;Parent=Lj0g3v0270659;Name=Lj0g3v0270659.1;sequencetype=Non-coding;annotation=NoHit
20180309-Lj-allsets-HP_median_Root_direction_index_avg.hdf5	chr0	140185403	4.16e-07	29	2.78e-07	5.25e-05	0.00414558	TRUE	140188798	140190540	+	-3395	upstream	Lj0g3v0270659.2	mRNA	Non-coding		ID=Lj0g3v0270659.2;Parent=Lj0g3v0270659;Name=Lj0g3v0270659.2;sequencetype=Non-coding;annotation=NoHit
20180309-Lj-allsets-HP_median_Root_direction_index_avg.hdf5	chr0	140185403	4.16e-07	29	2.78e-07	5.25e-05	0.00414558	TRUE	140181449	140182277	-	-3954	upstream	Lj0g3v0270629	gene	Protein coding	NA	ID=Lj0g3v0270629;Name=CUFF.17882;sequencetype=Protein coding
20180309-Lj-allsets-HP_median_Root_direction_index_avg.hdf5	chr0	140185403	4.16e-07	29	2.78e-07	5.25e-05	0.00414558	TRUE	140181449	140182277	-	-3954	upstream	Lj0g3v0270629.1	mRNA	Protein coding	Uncharacterized protein TCM_030216	ID=Lj0g3v0270629.1;Parent=Lj0g3v0270629;Name=Lj0g3v0270629.1;sequencetype=Protein coding;annotation=Uncharacterized protein TCM_030216 [Theobroma cacao] gi|508781429|gb|EOY28685.1|
20180309-Lj-allsets-HP_median_Root_direction_index_avg.hdf5	chr0	140185403	4.16e-07	29	2.78e-07	5.25e-05	0.00414558	TRUE	140184055	140185325	-	-1348	upstream	Lj0g3v0270639	gene	Protein coding	NA	ID=Lj0g3v0270639;Name=CUFF.17883;sequencetype=Protein coding
20180309-Lj-allsets-HP_median_Root_direction_index_avg.hdf5	chr0	140185403	4.16e-07	29	2.78e-07	5.25e-05	0.00414558	TRUE	140184055	140185325	-	-1348	upstream	Lj0g3v0270639.1	mRNA	Protein coding	Putative non-LTR retroelement reverse transcriptase related	ID=Lj0g3v0270639.1;Parent=Lj0g3v0270639;Name=Lj0g3v0270639.1;sequencetype=Protein coding;annotation=Putative non-LTR retroelement reverse transcriptase related [Medicago truncatula] gi|124359597|gb|ABD28747.2|
20180309-Lj-allsets-HP_median_Root_direction_index_avg.hdf5	chr0	140185403	4.16e-07	29	2.78e-07	5.25e-05	0.00414558	TRUE	140184055	140185389	-	-1348	upstream	Lj0g3v0270649	gene	Protein coding	NA	ID=Lj0g3v0270649;Name=CUFF.17884;sequencetype=Protein coding
20180309-Lj-allsets-HP_median_Root_direction_index_avg.hdf5	chr0	140185403	4.16e-07	29	2.78e-07	5.25e-05	0.00414558	TRUE	140184055	140185389	-	-1348	upstream	Lj0g3v0270649.1	mRNA	Protein coding	Putative non-LTR retroelement reverse transcriptase related	ID=Lj0g3v0270649.1;Parent=Lj0g3v0270649;Name=Lj0g3v0270649.1;sequencetype=Protein coding;annotation=Putative non-LTR retroelement reverse transcriptase related [Medicago truncatula] gi|124359597|gb|ABD28747.2|
20180309-Lj-allsets-HP_median_Root_direction_index_avg.hdf5	chr0	140189253	4.16e-07	29	2.78e-07	5.25e-05	0.00414558	TRUE	140188798	140189816	+	455	in gene	Lj0g3v0270659	gene	Non-coding	NA	ID=Lj0g3v0270659;Name=CUFF.17894;sequencetype=Non-coding
20180309-Lj-allsets-HP_median_Root_direction_index_avg.hdf5	chr0	140189253	4.16e-07	29	2.78e-07	5.25e-05	0.00414558	TRUE	140188798	140189816	+	455	in feature	Lj0g3v0270659.1	mRNA	Non-coding		ID=Lj0g3v0270659.1;Parent=Lj0g3v0270659;Name=Lj0g3v0270659.1;sequencetype=Non-coding;annotation=NoHit
20180309-Lj-allsets-HP_median_Root_direction_index_avg.hdf5	chr0	140189253	4.16e-07	29	2.78e-07	5.25e-05	0.00414558	TRUE	140188798	140190540	+	455	in feature	Lj0g3v0270659.2	mRNA	Non-coding		ID=Lj0g3v0270659.2;Parent=Lj0g3v0270659;Name=Lj0g3v0270659.2;sequencetype=Non-coding;annotation=NoHit
20180309-Lj-allsets-HP_median_Root_direction_index_avg.hdf5	chr0	140189253	4.16e-07	29	2.78e-07	5.25e-05	0.00414558	TRUE	140191946	140195198	+	-2693	upstream	Lj0g3v0270669	gene	Non-coding	NA	ID=Lj0g3v0270669;Name=CUFF.17887;sequencetype=Non-coding
20180309-Lj-allsets-HP_median_Root_direction_index_avg.hdf5	chr0	140189253	4.16e-07	29	2.78e-07	5.25e-05	0.00414558	TRUE	140191946	140195198	+	-2693	upstream	Lj0g3v0270669.1	mRNA	Non-coding		ID=Lj0g3v0270669.1;Parent=Lj0g3v0270669;Name=Lj0g3v0270669.1;sequencetype=Non-coding;annotation=NoHit
20180309-Lj-allsets-HP_median_Root_direction_index_avg.hdf5	chr0	140189253	4.16e-07	29	2.78e-07	5.25e-05	0.00414558	TRUE	140193206	140193440	+	-3953	upstream	Lj0g3v0270679	gene	Protein coding	NA	ID=Lj0g3v0270679;Name=CUFF.17888;sequencetype=Protein coding
20180309-Lj-allsets-HP_median_Root_direction_index_avg.hdf5	chr0	140189253	4.16e-07	29	2.78e-07	5.25e-05	0.00414558	TRUE	140193206	140193440	+	-3953	upstream	Lj0g3v0270679.1	mRNA	Protein coding	glutathione S-transferase GST 19	ID=Lj0g3v0270679.1;Parent=Lj0g3v0270679;Name=Lj0g3v0270679.1;sequencetype=Protein coding;annotation=glutathione S-transferase GST 19 [Glycine max] gi|351723739|ref|NP_001234986.1|
20180309-Lj-allsets-HP_median_Root_direction_index_avg.hdf5	chr0	140189253	4.16e-07	29	2.78e-07	5.25e-05	0.00414558	TRUE	140184055	140185325	-	-5198	upstream	Lj0g3v0270639	gene	Protein coding	NA	ID=Lj0g3v0270639;Name=CUFF.17883;sequencetype=Protein coding
20180309-Lj-allsets-HP_median_Root_direction_index_avg.hdf5	chr0	140189253	4.16e-07	29	2.78e-07	5.25e-05	0.00414558	TRUE	140184055	140185325	-	-5198	upstream	Lj0g3v0270639.1	mRNA	Protein coding	Putative non-LTR retroelement reverse transcriptase related	ID=Lj0g3v0270639.1;Parent=Lj0g3v0270639;Name=Lj0g3v0270639.1;sequencetype=Protein coding;annotation=Putative non-LTR retroelement reverse transcriptase related [Medicago truncatula] gi|124359597|gb|ABD28747.2|
20180309-Lj-allsets-HP_median_Root_direction_index_avg.hdf5	chr0	140189253	4.16e-07	29	2.78e-07	5.25e-05	0.00414558	TRUE	140184055	140185389	-	-5198	upstream	Lj0g3v0270649	gene	Protein coding	NA	ID=Lj0g3v0270649;Name=CUFF.17884;sequencetype=Protein coding
20180309-Lj-allsets-HP_median_Root_direction_index_avg.hdf5	chr0	140189253	4.16e-07	29	2.78e-07	5.25e-05	0.00414558	TRUE	140184055	140185389	-	-5198	upstream	Lj0g3v0270649.1	mRNA	Protein coding	Putative non-LTR retroelement reverse transcriptase related	ID=Lj0g3v0270649.1;Parent=Lj0g3v0270649;Name=Lj0g3v0270649.1;sequencetype=Protein coding;annotation=Putative non-LTR retroelement reverse transcriptase related [Medicago truncatula] gi|124359597|gb|ABD28747.2|
20180309-Lj-allsets-HP_median_Root_direction_index_avg.hdf5	chr0	140189213	4.16e-07	29	2.78e-07	5.25e-05	0.00414558	TRUE	140188798	140189816	+	415	in gene	Lj0g3v0270659	gene	Non-coding	NA	ID=Lj0g3v0270659;Name=CUFF.17894;sequencetype=Non-coding
20180309-Lj-allsets-HP_median_Root_direction_index_avg.hdf5	chr0	140189213	4.16e-07	29	2.78e-07	5.25e-05	0.00414558	TRUE	140188798	140189816	+	415	in feature	Lj0g3v0270659.1	mRNA	Non-coding		ID=Lj0g3v0270659.1;Parent=Lj0g3v0270659;Name=Lj0g3v0270659.1;sequencetype=Non-coding;annotation=NoHit
20180309-Lj-allsets-HP_median_Root_direction_index_avg.hdf5	chr0	140189213	4.16e-07	29	2.78e-07	5.25e-05	0.00414558	TRUE	140188798	140190540	+	415	in feature	Lj0g3v0270659.2	mRNA	Non-coding		ID=Lj0g3v0270659.2;Parent=Lj0g3v0270659;Name=Lj0g3v0270659.2;sequencetype=Non-coding;annotation=NoHit
20180309-Lj-allsets-HP_median_Root_direction_index_avg.hdf5	chr0	140189213	4.16e-07	29	2.78e-07	5.25e-05	0.00414558	TRUE	140191946	140195198	+	-2733	upstream	Lj0g3v0270669	gene	Non-coding	NA	ID=Lj0g3v0270669;Name=CUFF.17887;sequencetype=Non-coding
20180309-Lj-allsets-HP_median_Root_direction_index_avg.hdf5	chr0	140189213	4.16e-07	29	2.78e-07	5.25e-05	0.00414558	TRUE	140191946	140195198	+	-2733	upstream	Lj0g3v0270669.1	mRNA	Non-coding		ID=Lj0g3v0270669.1;Parent=Lj0g3v0270669;Name=Lj0g3v0270669.1;sequencetype=Non-coding;annotation=NoHit
20180309-Lj-allsets-HP_median_Root_direction_index_avg.hdf5	chr0	140189213	4.16e-07	29	2.78e-07	5.25e-05	0.00414558	TRUE	140193206	140193440	+	-3993	upstream	Lj0g3v0270679	gene	Protein coding	NA	ID=Lj0g3v0270679;Name=CUFF.17888;sequencetype=Protein coding
20180309-Lj-allsets-HP_median_Root_direction_index_avg.hdf5	chr0	140189213	4.16e-07	29	2.78e-07	5.25e-05	0.00414558	TRUE	140193206	140193440	+	-3993	upstream	Lj0g3v0270679.1	mRNA	Protein coding	glutathione S-transferase GST 19	ID=Lj0g3v0270679.1;Parent=Lj0g3v0270679;Name=Lj0g3v0270679.1;sequencetype=Protein coding;annotation=glutathione S-transferase GST 19 [Glycine max] gi|351723739|ref|NP_001234986.1|
20180309-Lj-allsets-HP_median_Root_direction_index_avg.hdf5	chr0	140189213	4.16e-07	29	2.78e-07	5.25e-05	0.00414558	TRUE	140184055	140185325	-	-5158	upstream	Lj0g3v0270639	gene	Protein coding	NA	ID=Lj0g3v0270639;Name=CUFF.17883;sequencetype=Protein coding
20180309-Lj-allsets-HP_median_Root_direction_index_avg.hdf5	chr0	140189213	4.16e-07	29	2.78e-07	5.25e-05	0.00414558	TRUE	140184055	140185325	-	-5158	upstream	Lj0g3v0270639.1	mRNA	Protein coding	Putative non-LTR retroelement reverse transcriptase related	ID=Lj0g3v0270639.1;Parent=Lj0g3v0270639;Name=Lj0g3v0270639.1;sequencetype=Protein coding;annotation=Putative non-LTR retroelement reverse transcriptase related [Medicago truncatula] gi|124359597|gb|ABD28747.2|
20180309-Lj-allsets-HP_median_Root_direction_index_avg.hdf5	chr0	140189213	4.16e-07	29	2.78e-07	5.25e-05	0.00414558	TRUE	140184055	140185389	-	-5158	upstream	Lj0g3v0270649	gene	Protein coding	NA	ID=Lj0g3v0270649;Name=CUFF.17884;sequencetype=Protein coding
20180309-Lj-allsets-HP_median_Root_direction_index_avg.hdf5	chr0	140189213	4.16e-07	29	2.78e-07	5.25e-05	0.00414558	TRUE	140184055	140185389	-	-5158	upstream	Lj0g3v0270649.1	mRNA	Protein coding	Putative non-LTR retroelement reverse transcriptase related	ID=Lj0g3v0270649.1;Parent=Lj0g3v0270649;Name=Lj0g3v0270649.1;sequencetype=Protein coding;annotation=Putative non-LTR retroelement reverse transcriptase related [Medicago truncatula] gi|124359597|gb|ABD28747.2|
20180309-Lj-allsets-HP_median_Root_direction_index_avg.hdf5	chr0	140187172	4.16e-07	29	2.78e-07	5.25e-05	0.00414558	TRUE	140188798	140189816	+	-1626	upstream	Lj0g3v0270659	gene	Non-coding	NA	ID=Lj0g3v0270659;Name=CUFF.17894;sequencetype=Non-coding
20180309-Lj-allsets-HP_median_Root_direction_index_avg.hdf5	chr0	140187172	4.16e-07	29	2.78e-07	5.25e-05	0.00414558	TRUE	140188798	140189816	+	-1626	upstream	Lj0g3v0270659.1	mRNA	Non-coding		ID=Lj0g3v0270659.1;Parent=Lj0g3v0270659;Name=Lj0g3v0270659.1;sequencetype=Non-coding;annotation=NoHit
20180309-Lj-allsets-HP_median_Root_direction_index_avg.hdf5	chr0	140187172	4.16e-07	29	2.78e-07	5.25e-05	0.00414558	TRUE	140188798	140190540	+	-1626	upstream	Lj0g3v0270659.2	mRNA	Non-coding		ID=Lj0g3v0270659.2;Parent=Lj0g3v0270659;Name=Lj0g3v0270659.2;sequencetype=Non-coding;annotation=NoHit
20180309-Lj-allsets-HP_median_Root_direction_index_avg.hdf5	chr0	140187172	4.16e-07	29	2.78e-07	5.25e-05	0.00414558	TRUE	140191946	140195198	+	-4774	upstream	Lj0g3v0270669	gene	Non-coding	NA	ID=Lj0g3v0270669;Name=CUFF.17887;sequencetype=Non-coding
20180309-Lj-allsets-HP_median_Root_direction_index_avg.hdf5	chr0	140187172	4.16e-07	29	2.78e-07	5.25e-05	0.00414558	TRUE	140191946	140195198	+	-4774	upstream	Lj0g3v0270669.1	mRNA	Non-coding		ID=Lj0g3v0270669.1;Parent=Lj0g3v0270669;Name=Lj0g3v0270669.1;sequencetype=Non-coding;annotation=NoHit
20180309-Lj-allsets-HP_median_Root_direction_index_avg.hdf5	chr0	140187172	4.16e-07	29	2.78e-07	5.25e-05	0.00414558	TRUE	140181449	140182277	-	-5723	upstream	Lj0g3v0270629	gene	Protein coding	NA	ID=Lj0g3v0270629;Name=CUFF.17882;sequencetype=Protein coding
20180309-Lj-allsets-HP_median_Root_direction_index_avg.hdf5	chr0	140187172	4.16e-07	29	2.78e-07	5.25e-05	0.00414558	TRUE	140181449	140182277	-	-5723	upstream	Lj0g3v0270629.1	mRNA	Protein coding	Uncharacterized protein TCM_030216	ID=Lj0g3v0270629.1;Parent=Lj0g3v0270629;Name=Lj0g3v0270629.1;sequencetype=Protein coding;annotation=Uncharacterized protein TCM_030216 [Theobroma cacao] gi|508781429|gb|EOY28685.1|
20180309-Lj-allsets-HP_median_Root_direction_index_avg.hdf5	chr0	140187172	4.16e-07	29	2.78e-07	5.25e-05	0.00414558	TRUE	140184055	140185325	-	-3117	upstream	Lj0g3v0270639	gene	Protein coding	NA	ID=Lj0g3v0270639;Name=CUFF.17883;sequencetype=Protein coding
20180309-Lj-allsets-HP_median_Root_direction_index_avg.hdf5	chr0	140187172	4.16e-07	29	2.78e-07	5.25e-05	0.00414558	TRUE	140184055	140185325	-	-3117	upstream	Lj0g3v0270639.1	mRNA	Protein coding	Putative non-LTR retroelement reverse transcriptase related	ID=Lj0g3v0270639.1;Parent=Lj0g3v0270639;Name=Lj0g3v0270639.1;sequencetype=Protein coding;annotation=Putative non-LTR retroelement reverse transcriptase related [Medicago truncatula] gi|124359597|gb|ABD28747.2|
20180309-Lj-allsets-HP_median_Root_direction_index_avg.hdf5	chr0	140187172	4.16e-07	29	2.78e-07	5.25e-05	0.00414558	TRUE	140184055	140185389	-	-3117	upstream	Lj0g3v0270649	gene	Protein coding	NA	ID=Lj0g3v0270649;Name=CUFF.17884;sequencetype=Protein coding
20180309-Lj-allsets-HP_median_Root_direction_index_avg.hdf5	chr0	140187172	4.16e-07	29	2.78e-07	5.25e-05	0.00414558	TRUE	140184055	140185389	-	-3117	upstream	Lj0g3v0270649.1	mRNA	Protein coding	Putative non-LTR retroelement reverse transcriptase related	ID=Lj0g3v0270649.1;Parent=Lj0g3v0270649;Name=Lj0g3v0270649.1;sequencetype=Protein coding;annotation=Putative non-LTR retroelement reverse transcriptase related [Medicago truncatula] gi|124359597|gb|ABD28747.2|
20180309-Lj-allsets-HP_median_Root_growth_rate_day006-day007.hdf5	chr0	151688972	4.35e-07	11	2.78e-07	2.11e-05	0.0195739	TRUE	151685424	151687418	+	3548	downstream	Lj0g3v0292239	gene	Protein coding	NA	ID=Lj0g3v0292239;Name=CUFF.19535;sequencetype=Protein coding
20180309-Lj-allsets-HP_median_Root_growth_rate_day006-day007.hdf5	chr0	151688972	4.35e-07	11	2.78e-07	2.11e-05	0.0195739	TRUE	151685424	151687418	+	3548	downstream	Lj0g3v0292239.1	mRNA	Protein coding	PREDICTED: UDP-glycosyltransferase 71D1-like	ID=Lj0g3v0292239.1;Parent=Lj0g3v0292239;Name=Lj0g3v0292239.1;sequencetype=Protein coding;annotation=PREDICTED: UDP-glycosyltransferase 71D1-like [Cicer arietinum] gi|502095988|ref|XP_004490589.1|
20180309-Lj-allsets-HP_mean_Root_width_40_day000.hdf5	chr0	175216478	4.37e-07	23	2.78e-07	1.28e-05	0.0130919	TRUE	175213269	175213820	+	3209	downstream	Lj0g3v0334629	gene	Non-coding	NA	ID=Lj0g3v0334629;Name=CUFF.22841;sequencetype=Non-coding
20180309-Lj-allsets-HP_mean_Root_width_40_day000.hdf5	chr0	175216478	4.37e-07	23	2.78e-07	1.28e-05	0.0130919	TRUE	175213269	175213820	+	3209	downstream	Lj0g3v0334629.1	mRNA	Non-coding		ID=Lj0g3v0334629.1;Parent=Lj0g3v0334629;Name=Lj0g3v0334629.1;sequencetype=Non-coding;annotation=NoHit
20180309-Lj-allsets-HP_mean_Root_width_40_day000.hdf5	chr0	175216478	4.37e-07	23	2.78e-07	1.28e-05	0.0130919	TRUE	175212661	175213151	-	-3817	upstream	Lj0g3v0334619	gene	repeat	NA	ID=Lj0g3v0334619;Name=CUFF.22842;sequencetype=repeat
20180309-Lj-allsets-HP_mean_Root_width_40_day000.hdf5	chr0	175216478	4.37e-07	23	2.78e-07	1.28e-05	0.0130919	TRUE	175212661	175213151	-	-3817	upstream	Lj0g3v0334619.1	mRNA	repeat		ID=Lj0g3v0334619.1;Parent=Lj0g3v0334619;Name=Lj0g3v0334619.1;sequencetype=repeat;annotation=NoHit
20180309-Lj-allsets-HP_mean_Root_width_40_day000.hdf5	chr0	175216478	4.37e-07	23	2.78e-07	1.28e-05	0.0130919	TRUE	175213894	175215090	-	-2584	upstream	Lj0g3v0334639	gene	repeat	NA	ID=Lj0g3v0334639;Name=CUFF.22843;sequencetype=repeat
20180309-Lj-allsets-HP_mean_Root_width_40_day000.hdf5	chr0	175216478	4.37e-07	23	2.78e-07	1.28e-05	0.0130919	TRUE	175213894	175215090	-	-2584	upstream	Lj0g3v0334639.1	mRNA	repeat		ID=Lj0g3v0334639.1;Parent=Lj0g3v0334639;Name=Lj0g3v0334639.1;sequencetype=repeat;annotation=NoHit
20180309-Lj-allsets-HP_mean_Root_width_40_day000.hdf5	chr0	175216478	4.37e-07	23	2.78e-07	1.28e-05	0.0130919	TRUE	175216722	175217290	-	244	downstream	Lj0g3v0334649	gene	Non-coding	NA	ID=Lj0g3v0334649;Name=CUFF.22844;sequencetype=Non-coding
20180309-Lj-allsets-HP_mean_Root_width_40_day000.hdf5	chr0	175216478	4.37e-07	23	2.78e-07	1.28e-05	0.0130919	TRUE	175216722	175217290	-	244	downstream	Lj0g3v0334649.1	mRNA	Non-coding		ID=Lj0g3v0334649.1;Parent=Lj0g3v0334649;Name=Lj0g3v0334649.1;sequencetype=Non-coding;annotation=NoHit
20180309-Lj-allsets-HP_mean_Root_width_40_day000.hdf5	chr0	175216478	4.37e-07	23	2.78e-07	1.28e-05	0.0130919	TRUE	175220132	175220414	-	3654	downstream	Lj0g3v0334659	gene	Non-coding	NA	ID=Lj0g3v0334659;Name=CUFF.22845;sequencetype=Non-coding
20180309-Lj-allsets-HP_mean_Root_width_40_day000.hdf5	chr0	175216478	4.37e-07	23	2.78e-07	1.28e-05	0.0130919	TRUE	175220132	175220414	-	3654	downstream	Lj0g3v0334659.1	mRNA	Non-coding		ID=Lj0g3v0334659.1;Parent=Lj0g3v0334659;Name=Lj0g3v0334659.1;sequencetype=Non-coding;annotation=NoHit
20180309-Lj-allsets-HP_mean_Average_root_width_day003.hdf5	chr0	38903457	4.43e-07	39	2.78e-07	9.17e-06	0.0030669	TRUE	38908085	38909774	+	-4628	upstream	Lj0g3v0093129	gene	Non-coding	NA	ID=Lj0g3v0093129;Name=CUFF.5109;sequencetype=Non-coding
20180309-Lj-allsets-HP_mean_Average_root_width_day003.hdf5	chr0	38903457	4.43e-07	39	2.78e-07	9.17e-06	0.0030669	TRUE	38908085	38909774	+	-4628	upstream	Lj0g3v0093129.1	mRNA	Non-coding		ID=Lj0g3v0093129.1;Parent=Lj0g3v0093129;Name=Lj0g3v0093129.1;sequencetype=Non-coding;annotation=NoHit
20180309-Lj-allsets-HP_mean_Root_width_80_day003.hdf5	chr1	13095703	4.46e-07	38	2.78e-07	1.69e-05	0.00501704	TRUE	13088272	13094109	+	7431	downstream	Lj1g3v1049420	gene	Protein coding	NA	ID=Lj1g3v1049420;Name=CUFF.26714;sequencetype=Protein coding
20180309-Lj-allsets-HP_mean_Root_width_80_day003.hdf5	chr1	13095703	4.46e-07	38	2.78e-07	1.69e-05	0.00501704	TRUE	13088272	13094109	+	7431	downstream	Lj1g3v1049420.1	mRNA	Protein coding	PREDICTED: 4-hydroxy-3-methylbut-2-en-1-yl diphosphate synthase-like	ID=Lj1g3v1049420.1;Parent=Lj1g3v1049420;Name=Lj1g3v1049420.1;sequencetype=Protein coding;annotation=PREDICTED: 4-hydroxy-3-methylbut-2-en-1-yl diphosphate synthase-like [Glycine max] gi|356550161|ref|XP_003543457.1|
20180309-Lj-allsets-HP_mean_Root_width_80_day003.hdf5	chr1	13095703	4.46e-07	38	2.78e-07	1.69e-05	0.00501704	TRUE	13090788	13094109	+	4915	downstream	Lj1g3v1049420.2	mRNA	Protein coding	PREDICTED: 4-hydroxy-3-methylbut-2-en-1-yl diphosphate synthase-like	ID=Lj1g3v1049420.2;Parent=Lj1g3v1049420;Name=Lj1g3v1049420.2;sequencetype=Protein coding;annotation=PREDICTED: 4-hydroxy-3-methylbut-2-en-1-yl diphosphate synthase-like [Glycine max] gi|356550161|ref|XP_003543457.1|
20180309-Lj-allsets-HP_mean_Root_width_80_day003.hdf5	chr1	13095703	4.46e-07	38	2.78e-07	1.69e-05	0.00501704	TRUE	13098846	13099844	-	3143	downstream	Lj1g3v1049430	gene	Protein coding	NA	ID=Lj1g3v1049430;Name=CUFF.26697;sequencetype=Protein coding
20180309-Lj-allsets-HP_mean_Root_width_80_day003.hdf5	chr1	13095703	4.46e-07	38	2.78e-07	1.69e-05	0.00501704	TRUE	13098846	13099844	-	3143	downstream	Lj1g3v1049430.1	mRNA	Protein coding	Uncharacterized protein TCM_042046	ID=Lj1g3v1049430.1;Parent=Lj1g3v1049430;Name=Lj1g3v1049430.1;sequencetype=Protein coding;annotation=Uncharacterized protein TCM_042046 [Theobroma cacao] gi|508787089|gb|EOY34345.1|
20180309-Lj-allsets-HP_median_Average_root_width_day003.hdf5	chr1	49905910	4.53e-07	18	2.78e-07	8.06e-06	0.0103117	TRUE	49900784	49903713	+	5126	downstream	Lj1g3v4226830	gene	Protein coding	NA	ID=Lj1g3v4226830;Name=gene.g36247.t1;sequencetype=Protein coding
20180309-Lj-allsets-HP_median_Average_root_width_day003.hdf5	chr1	49905910	4.53e-07	18	2.78e-07	8.06e-06	0.0103117	TRUE	49900784	49903713	+	5126	downstream	Lj1g3v4226830.1	mRNA	Protein coding	PREDICTED: cytokinin dehydrogenase 1-like	ID=Lj1g3v4226830.1;Parent=Lj1g3v4226830;Name=Lj1g3v4226830.1;sequencetype=Protein coding;annotation=PREDICTED: cytokinin dehydrogenase 1-like [Cicer arietinum] gi|502108374|ref|XP_004493454.1|
20180309-Lj-allsets-HP_median_Average_root_width_day003.hdf5	chr1	49905910	4.53e-07	18	2.78e-07	8.06e-06	0.0103117	TRUE	49909961	49918712	+	-4051	upstream	Lj1g3v4226850	gene	Protein coding	NA	ID=Lj1g3v4226850;Name=CUFF.32109;sequencetype=Protein coding
20180309-Lj-allsets-HP_median_Average_root_width_day003.hdf5	chr1	49905910	4.53e-07	18	2.78e-07	8.06e-06	0.0103117	TRUE	49909961	49918712	+	-4051	upstream	Lj1g3v4226850.1	mRNA	Protein coding	Chaperone protein dnaJ	ID=Lj1g3v4226850.1;Parent=Lj1g3v4226850;Name=Lj1g3v4226850.1;sequencetype=Protein coding;annotation=Chaperone protein dnaJ [Medicago truncatula] gi|357509627|ref|XP_003625102.1|
20180309-Lj-allsets-HP_median_Average_root_width_day003.hdf5	chr1	49905910	4.53e-07	18	2.78e-07	8.06e-06	0.0103117	TRUE	49909961	49918712	+	-4051	upstream	Lj1g3v4226850.2	mRNA	Protein coding	Chaperone protein dnaJ	ID=Lj1g3v4226850.2;Parent=Lj1g3v4226850;Name=Lj1g3v4226850.2;sequencetype=Protein coding;annotation=Chaperone protein dnaJ [Medicago truncatula] gi|357509627|ref|XP_003625102.1|
20180309-Lj-allsets-HP_median_Average_root_width_day003.hdf5	chr1	49905910	4.53e-07	18	2.78e-07	8.06e-06	0.0103117	TRUE	49909961	49918712	+	-4051	upstream	Lj1g3v4226850.3	mRNA	Protein coding	Chaperone protein dnaJ	ID=Lj1g3v4226850.3;Parent=Lj1g3v4226850;Name=Lj1g3v4226850.3;sequencetype=Protein coding;annotation=Chaperone protein dnaJ [Medicago truncatula] gi|357509627|ref|XP_003625102.1|
20180309-Lj-allsets-HP_median_Average_root_width_day003.hdf5	chr1	49905910	4.53e-07	18	2.78e-07	8.06e-06	0.0103117	TRUE	49904823	49907884	-	-1087	in gene	Lj1g3v4226840	gene	Protein coding	NA	ID=Lj1g3v4226840;Name=NODE_41354_length_990_cov_94.516159.path1;sequencetype=Protein coding
20180309-Lj-allsets-HP_median_Average_root_width_day003.hdf5	chr1	49905910	4.53e-07	18	2.78e-07	8.06e-06	0.0103117	TRUE	49904823	49907884	-	-1087	in feature	Lj1g3v4226840.1	mRNA	Protein coding	Mediator of RNA polymerase II transcription subunit 23	ID=Lj1g3v4226840.1;Parent=Lj1g3v4226840;Name=Lj1g3v4226840.1;sequencetype=Protein coding;annotation=Mediator of RNA polymerase II transcription subunit 23 [Theobroma cacao] gi|508717233|gb|EOY09130.1|
20180309-Lj-allsets-HP_median_Root_width_40_day009.hdf5	chr4	4374867	4.68e-07	11	2.78e-07	2.83e-05	0.00648058	TRUE	4373328	4373938	+	1539	downstream	Lj4g3v0340640	gene	Protein coding	NA	ID=Lj4g3v0340640;Name=CUFF.46949;sequencetype=Protein coding
20180309-Lj-allsets-HP_median_Root_width_40_day009.hdf5	chr4	4374867	4.68e-07	11	2.78e-07	2.83e-05	0.00648058	TRUE	4373328	4373938	+	1539	downstream	Lj4g3v0340640.1	mRNA	Protein coding	PREDICTED: chaperone protein dnaJ 20 chloroplastic-like	ID=Lj4g3v0340640.1;Parent=Lj4g3v0340640;Name=Lj4g3v0340640.1;sequencetype=Protein coding;annotation=PREDICTED: chaperone protein dnaJ 20 chloroplastic-like [Cicer arietinum] gi|502142064|ref|XP_004504775.1|
20180309-Lj-allsets-HP_median_Root_width_40_day009.hdf5	chr4	4374867	4.68e-07	11	2.78e-07	2.83e-05	0.00648058	TRUE	4371856	4372047	-	-3011	upstream	Lj4g3v0339630	gene	Non-coding	NA	ID=Lj4g3v0339630;Name=CUFF.46948;sequencetype=Non-coding
20180309-Lj-allsets-HP_median_Root_width_40_day009.hdf5	chr4	4374867	4.68e-07	11	2.78e-07	2.83e-05	0.00648058	TRUE	4371856	4372047	-	-3011	upstream	Lj4g3v0339630.1	mRNA	Non-coding		ID=Lj4g3v0339630.1;Parent=Lj4g3v0339630;Name=Lj4g3v0339630.1;sequencetype=Non-coding;annotation=NoHit
20180309-Lj-allsets-HP_median_Root_width_40_day009.hdf5	chr4	4374867	4.68e-07	11	2.78e-07	2.83e-05	0.00648058	TRUE	4376905	4379135	-	2038	downstream	Lj4g3v0340650	gene	Protein coding	NA	ID=Lj4g3v0340650;Name=CUFF.46950;sequencetype=Protein coding
20180309-Lj-allsets-HP_median_Root_width_40_day009.hdf5	chr4	4374867	4.68e-07	11	2.78e-07	2.83e-05	0.00648058	TRUE	4376905	4379135	-	2038	downstream	Lj4g3v0340650.1	mRNA	Protein coding	Non-specific lipid-transfer protein	ID=Lj4g3v0340650.1;Parent=Lj4g3v0340650;Name=Lj4g3v0340650.1;sequencetype=Protein coding;annotation=Non-specific lipid-transfer protein [Medicago truncatula] gi|357490701|ref|XP_003615638.1|
20180309-Lj-allsets-HP_median_Root_width_40_day009.hdf5	chr4	4383991	4.68e-07	11	2.78e-07	2.83e-05	0.00648058	TRUE	4388687	4390864	+	-4696	upstream	Lj4g3v0340660	gene	repeat	NA	ID=Lj4g3v0340660;Name=CUFF.46951;sequencetype=repeat
20180309-Lj-allsets-HP_median_Root_width_40_day009.hdf5	chr4	4383991	4.68e-07	11	2.78e-07	2.83e-05	0.00648058	TRUE	4388687	4390864	+	-4696	upstream	Lj4g3v0340660.1	mRNA	repeat		ID=Lj4g3v0340660.1;Parent=Lj4g3v0340660;Name=Lj4g3v0340660.1;sequencetype=repeat;annotation=NoHit
20180309-Lj-allsets-HP_median_Root_width_40_day009.hdf5	chr4	4383991	4.68e-07	11	2.78e-07	2.83e-05	0.00648058	TRUE	4376905	4379135	-	-7086	upstream	Lj4g3v0340650	gene	Protein coding	NA	ID=Lj4g3v0340650;Name=CUFF.46950;sequencetype=Protein coding
20180309-Lj-allsets-HP_median_Root_width_40_day009.hdf5	chr4	4383991	4.68e-07	11	2.78e-07	2.83e-05	0.00648058	TRUE	4376905	4379135	-	-7086	upstream	Lj4g3v0340650.1	mRNA	Protein coding	Non-specific lipid-transfer protein	ID=Lj4g3v0340650.1;Parent=Lj4g3v0340650;Name=Lj4g3v0340650.1;sequencetype=Protein coding;annotation=Non-specific lipid-transfer protein [Medicago truncatula] gi|357490701|ref|XP_003615638.1|
20180309-Lj-allsets-HP_median_Root_width_40_day009.hdf5	chr4	4381453	4.68e-07	11	2.78e-07	2.83e-05	0.00648058	TRUE	4376905	4379135	-	-4548	upstream	Lj4g3v0340650	gene	Protein coding	NA	ID=Lj4g3v0340650;Name=CUFF.46950;sequencetype=Protein coding
20180309-Lj-allsets-HP_median_Root_width_40_day009.hdf5	chr4	4381453	4.68e-07	11	2.78e-07	2.83e-05	0.00648058	TRUE	4376905	4379135	-	-4548	upstream	Lj4g3v0340650.1	mRNA	Protein coding	Non-specific lipid-transfer protein	ID=Lj4g3v0340650.1;Parent=Lj4g3v0340650;Name=Lj4g3v0340650.1;sequencetype=Protein coding;annotation=Non-specific lipid-transfer protein [Medicago truncatula] gi|357490701|ref|XP_003615638.1|
20180309-Lj-allsets-HP_mean_Average_root_width_day005.hdf5	chr2	27168553	4.68e-07	52	2.78e-07	2.78e-07	0.0366994	TRUE	27160812	27163724	+	7741	downstream	Lj2g3v1779760	gene	Protein coding	NA	ID=Lj2g3v1779760;Name=CUFF.37823;sequencetype=Protein coding
20180309-Lj-allsets-HP_mean_Average_root_width_day005.hdf5	chr2	27168553	4.68e-07	52	2.78e-07	2.78e-07	0.0366994	TRUE	27160812	27163724	+	7741	downstream	Lj2g3v1779760.1	mRNA	Protein coding	PREDICTED: probable protein phosphatase 2C 55-like	ID=Lj2g3v1779760.1;Parent=Lj2g3v1779760;Name=Lj2g3v1779760.1;sequencetype=Protein coding;annotation=PREDICTED: probable protein phosphatase 2C 55-like [Glycine max] gi|356540743|ref|XP_003538844.1|
20180309-Lj-allsets-HP_mean_Average_root_width_day005.hdf5	chr2	27168553	4.68e-07	52	2.78e-07	2.78e-07	0.0366994	TRUE	27172069	27174261	+	-3516	upstream	Lj2g3v1779790	gene	Protein coding	NA	ID=Lj2g3v1779790;Name=CUFF.37822;sequencetype=Protein coding
20180309-Lj-allsets-HP_mean_Average_root_width_day005.hdf5	chr2	27168553	4.68e-07	52	2.78e-07	2.78e-07	0.0366994	TRUE	27172069	27174261	+	-3516	upstream	Lj2g3v1779790.1	mRNA	Protein coding	GRAS family transcription factor	ID=Lj2g3v1779790.1;Parent=Lj2g3v1779790;Name=Lj2g3v1779790.1;sequencetype=Protein coding;annotation=GRAS family transcription factor [Medicago truncatula] gi|357518381|ref|XP_003629479.1|
20180309-Lj-allsets-HP_mean_Average_root_width_day005.hdf5	chr2	27168553	4.68e-07	52	2.78e-07	2.78e-07	0.0366994	TRUE	27163998	27165981	-	-4555	upstream	Lj2g3v1779770	gene	Protein coding	NA	ID=Lj2g3v1779770;Name=CUFF.37820;sequencetype=Protein coding
20180309-Lj-allsets-HP_mean_Average_root_width_day005.hdf5	chr2	27168553	4.68e-07	52	2.78e-07	2.78e-07	0.0366994	TRUE	27163998	27165981	-	-4555	upstream	Lj2g3v1779770.1	mRNA	Protein coding	PREDICTED: globulin-1 S allele-like	ID=Lj2g3v1779770.1;Parent=Lj2g3v1779770;Name=Lj2g3v1779770.1;sequencetype=Protein coding;annotation=PREDICTED: globulin-1 S allele-like [Cicer arietinum] gi|502161603|ref|XP_004512222.1|
20180309-Lj-allsets-HP_mean_Average_root_width_day005.hdf5	chr2	27168553	4.68e-07	52	2.78e-07	2.78e-07	0.0366994	TRUE	27166332	27167608	-	-2221	upstream	Lj2g3v1779780	gene	Protein coding	NA	ID=Lj2g3v1779780;Name=CUFF.37821;sequencetype=Protein coding
20180309-Lj-allsets-HP_mean_Average_root_width_day005.hdf5	chr2	27168553	4.68e-07	52	2.78e-07	2.78e-07	0.0366994	TRUE	27166332	27167608	-	-2221	upstream	Lj2g3v1779780.1	mRNA	Protein coding	PREDICTED: globulin-1 S allele-like	ID=Lj2g3v1779780.1;Parent=Lj2g3v1779780;Name=Lj2g3v1779780.1;sequencetype=Protein coding;annotation=PREDICTED: globulin-1 S allele-like [Cicer arietinum] gi|502161603|ref|XP_004512222.1|
20180309-Lj-allsets-HP_mean_Root_width_40_day009.hdf5	chr4	4381453	4.77e-07	11	2.78e-07	3.33e-06	0.0085902	TRUE	4376905	4379135	-	-4548	upstream	Lj4g3v0340650	gene	Protein coding	NA	ID=Lj4g3v0340650;Name=CUFF.46950;sequencetype=Protein coding
20180309-Lj-allsets-HP_mean_Root_width_40_day009.hdf5	chr4	4381453	4.77e-07	11	2.78e-07	3.33e-06	0.0085902	TRUE	4376905	4379135	-	-4548	upstream	Lj4g3v0340650.1	mRNA	Protein coding	Non-specific lipid-transfer protein	ID=Lj4g3v0340650.1;Parent=Lj4g3v0340650;Name=Lj4g3v0340650.1;sequencetype=Protein coding;annotation=Non-specific lipid-transfer protein [Medicago truncatula] gi|357490701|ref|XP_003615638.1|
20180309-Lj-allsets-HP_mean_Root_width_40_day009.hdf5	chr4	4383991	4.77e-07	11	2.78e-07	3.33e-06	0.0085902	TRUE	4388687	4390864	+	-4696	upstream	Lj4g3v0340660	gene	repeat	NA	ID=Lj4g3v0340660;Name=CUFF.46951;sequencetype=repeat
20180309-Lj-allsets-HP_mean_Root_width_40_day009.hdf5	chr4	4383991	4.77e-07	11	2.78e-07	3.33e-06	0.0085902	TRUE	4388687	4390864	+	-4696	upstream	Lj4g3v0340660.1	mRNA	repeat		ID=Lj4g3v0340660.1;Parent=Lj4g3v0340660;Name=Lj4g3v0340660.1;sequencetype=repeat;annotation=NoHit
20180309-Lj-allsets-HP_mean_Root_width_40_day009.hdf5	chr4	4383991	4.77e-07	11	2.78e-07	3.33e-06	0.0085902	TRUE	4376905	4379135	-	-7086	upstream	Lj4g3v0340650	gene	Protein coding	NA	ID=Lj4g3v0340650;Name=CUFF.46950;sequencetype=Protein coding
20180309-Lj-allsets-HP_mean_Root_width_40_day009.hdf5	chr4	4383991	4.77e-07	11	2.78e-07	3.33e-06	0.0085902	TRUE	4376905	4379135	-	-7086	upstream	Lj4g3v0340650.1	mRNA	Protein coding	Non-specific lipid-transfer protein	ID=Lj4g3v0340650.1;Parent=Lj4g3v0340650;Name=Lj4g3v0340650.1;sequencetype=Protein coding;annotation=Non-specific lipid-transfer protein [Medicago truncatula] gi|357490701|ref|XP_003615638.1|
20180309-Lj-allsets-HP_mean_Root_width_40_day009.hdf5	chr4	4374867	4.77e-07	11	2.78e-07	3.33e-06	0.0085902	TRUE	4373328	4373938	+	1539	downstream	Lj4g3v0340640	gene	Protein coding	NA	ID=Lj4g3v0340640;Name=CUFF.46949;sequencetype=Protein coding
20180309-Lj-allsets-HP_mean_Root_width_40_day009.hdf5	chr4	4374867	4.77e-07	11	2.78e-07	3.33e-06	0.0085902	TRUE	4373328	4373938	+	1539	downstream	Lj4g3v0340640.1	mRNA	Protein coding	PREDICTED: chaperone protein dnaJ 20 chloroplastic-like	ID=Lj4g3v0340640.1;Parent=Lj4g3v0340640;Name=Lj4g3v0340640.1;sequencetype=Protein coding;annotation=PREDICTED: chaperone protein dnaJ 20 chloroplastic-like [Cicer arietinum] gi|502142064|ref|XP_004504775.1|
20180309-Lj-allsets-HP_mean_Root_width_40_day009.hdf5	chr4	4374867	4.77e-07	11	2.78e-07	3.33e-06	0.0085902	TRUE	4371856	4372047	-	-3011	upstream	Lj4g3v0339630	gene	Non-coding	NA	ID=Lj4g3v0339630;Name=CUFF.46948;sequencetype=Non-coding
20180309-Lj-allsets-HP_mean_Root_width_40_day009.hdf5	chr4	4374867	4.77e-07	11	2.78e-07	3.33e-06	0.0085902	TRUE	4371856	4372047	-	-3011	upstream	Lj4g3v0339630.1	mRNA	Non-coding		ID=Lj4g3v0339630.1;Parent=Lj4g3v0339630;Name=Lj4g3v0339630.1;sequencetype=Non-coding;annotation=NoHit
20180309-Lj-allsets-HP_mean_Root_width_40_day009.hdf5	chr4	4374867	4.77e-07	11	2.78e-07	3.33e-06	0.0085902	TRUE	4376905	4379135	-	2038	downstream	Lj4g3v0340650	gene	Protein coding	NA	ID=Lj4g3v0340650;Name=CUFF.46950;sequencetype=Protein coding
20180309-Lj-allsets-HP_mean_Root_width_40_day009.hdf5	chr4	4374867	4.77e-07	11	2.78e-07	3.33e-06	0.0085902	TRUE	4376905	4379135	-	2038	downstream	Lj4g3v0340650.1	mRNA	Protein coding	Non-specific lipid-transfer protein	ID=Lj4g3v0340650.1;Parent=Lj4g3v0340650;Name=Lj4g3v0340650.1;sequencetype=Protein coding;annotation=Non-specific lipid-transfer protein [Medicago truncatula] gi|357490701|ref|XP_003615638.1|
20180309-Lj-allsets-HP_mean_Relative_root_growth_rate_day002-day003.hdf5	chr2	32954523	4.77e-07	20	2.78e-07	1.39e-06	0.0280311	TRUE	32953680	32959025	+	843	in gene	Lj2g3v2221850	gene	Protein coding	NA	ID=Lj2g3v2221850;Name=CUFF.38749;sequencetype=Protein coding
20180309-Lj-allsets-HP_mean_Relative_root_growth_rate_day002-day003.hdf5	chr2	32954523	4.77e-07	20	2.78e-07	1.39e-06	0.0280311	TRUE	32953680	32959025	+	843	in feature	Lj2g3v2221850.1	mRNA	Protein coding	PREDICTED: zinc finger protein CONSTANS-LIKE 9-like	ID=Lj2g3v2221850.1;Parent=Lj2g3v2221850;Name=Lj2g3v2221850.1;sequencetype=Protein coding;annotation=PREDICTED: zinc finger protein CONSTANS-LIKE 9-like [Glycine max] gi|356500843|ref|XP_003519240.1|
20180309-Lj-allsets-HP_mean_Relative_root_growth_rate_day002-day003.hdf5	chr2	32954523	4.77e-07	20	2.78e-07	1.39e-06	0.0280311	TRUE	32953680	32959025	+	843	in feature	Lj2g3v2221850.2	mRNA	Protein coding	PREDICTED: zinc finger protein CONSTANS-LIKE 9-like	ID=Lj2g3v2221850.2;Parent=Lj2g3v2221850;Name=Lj2g3v2221850.2;sequencetype=Protein coding;annotation=PREDICTED: zinc finger protein CONSTANS-LIKE 9-like [Glycine max] gi|356500843|ref|XP_003519240.1|
20180309-Lj-allsets-HP_mean_Relative_root_growth_rate_day002-day003.hdf5	chr2	32954523	4.77e-07	20	2.78e-07	1.39e-06	0.0280311	TRUE	32953799	32959025	+	724	in feature	Lj2g3v2221850.3	mRNA	Protein coding	PREDICTED: zinc finger protein CONSTANS-LIKE 9-like	ID=Lj2g3v2221850.3;Parent=Lj2g3v2221850;Name=Lj2g3v2221850.3;sequencetype=Protein coding;annotation=PREDICTED: zinc finger protein CONSTANS-LIKE 9-like [Glycine max] gi|356500843|ref|XP_003519240.1|
20180309-Lj-allsets-HP_mean_Average_root_width_day005.hdf5	chr6	6051864	4.85e-07	30	2.78e-07	2.78e-07	0.0366994	TRUE	6053829	6058616	+	-1965	upstream	Lj6g3v0608280	gene	repeat	NA	ID=Lj6g3v0608280;Name=CUFF.58084;sequencetype=repeat
20180309-Lj-allsets-HP_mean_Average_root_width_day005.hdf5	chr6	6051864	4.85e-07	30	2.78e-07	2.78e-07	0.0366994	TRUE	6053829	6058616	+	-1965	upstream	Lj6g3v0608280.1	mRNA	repeat		ID=Lj6g3v0608280.1;Parent=Lj6g3v0608280;Name=Lj6g3v0608280.1;sequencetype=repeat;annotation=NoHit
20180309-Lj-allsets-HP_mean_Average_root_width_day005.hdf5	chr6	6051864	4.85e-07	30	2.78e-07	2.78e-07	0.0366994	TRUE	6048778	6049982	-	-3086	upstream	Lj6g3v0608270	gene	Protein coding	NA	ID=Lj6g3v0608270;Name=CUFF.58080;sequencetype=Protein coding
20180309-Lj-allsets-HP_mean_Average_root_width_day005.hdf5	chr6	6051864	4.85e-07	30	2.78e-07	2.78e-07	0.0366994	TRUE	6048778	6049982	-	-3086	upstream	Lj6g3v0608270.1	mRNA	Protein coding	PREDICTED: dentin sialophosphoprotein-like	ID=Lj6g3v0608270.1;Parent=Lj6g3v0608270;Name=Lj6g3v0608270.1;sequencetype=Protein coding;annotation=PREDICTED: dentin sialophosphoprotein-like [Cicer arietinum] gi|502107463|ref|XP_004493271.1|
20180309-Lj-allsets-HP_median_Root_tortuosity_avg.hdf5	chr0	140188828	5.06e-07	28	2.78e-07	6.2e-05	0.00396806	TRUE	140188798	140189816	+	30	in gene	Lj0g3v0270659	gene	Non-coding	NA	ID=Lj0g3v0270659;Name=CUFF.17894;sequencetype=Non-coding
20180309-Lj-allsets-HP_median_Root_tortuosity_avg.hdf5	chr0	140188828	5.06e-07	28	2.78e-07	6.2e-05	0.00396806	TRUE	140188798	140189816	+	30	in feature	Lj0g3v0270659.1	mRNA	Non-coding		ID=Lj0g3v0270659.1;Parent=Lj0g3v0270659;Name=Lj0g3v0270659.1;sequencetype=Non-coding;annotation=NoHit
20180309-Lj-allsets-HP_median_Root_tortuosity_avg.hdf5	chr0	140188828	5.06e-07	28	2.78e-07	6.2e-05	0.00396806	TRUE	140188798	140190540	+	30	in feature	Lj0g3v0270659.2	mRNA	Non-coding		ID=Lj0g3v0270659.2;Parent=Lj0g3v0270659;Name=Lj0g3v0270659.2;sequencetype=Non-coding;annotation=NoHit
20180309-Lj-allsets-HP_median_Root_tortuosity_avg.hdf5	chr0	140188828	5.06e-07	28	2.78e-07	6.2e-05	0.00396806	TRUE	140191946	140195198	+	-3118	upstream	Lj0g3v0270669	gene	Non-coding	NA	ID=Lj0g3v0270669;Name=CUFF.17887;sequencetype=Non-coding
20180309-Lj-allsets-HP_median_Root_tortuosity_avg.hdf5	chr0	140188828	5.06e-07	28	2.78e-07	6.2e-05	0.00396806	TRUE	140191946	140195198	+	-3118	upstream	Lj0g3v0270669.1	mRNA	Non-coding		ID=Lj0g3v0270669.1;Parent=Lj0g3v0270669;Name=Lj0g3v0270669.1;sequencetype=Non-coding;annotation=NoHit
20180309-Lj-allsets-HP_median_Root_tortuosity_avg.hdf5	chr0	140188828	5.06e-07	28	2.78e-07	6.2e-05	0.00396806	TRUE	140193206	140193440	+	-4378	upstream	Lj0g3v0270679	gene	Protein coding	NA	ID=Lj0g3v0270679;Name=CUFF.17888;sequencetype=Protein coding
20180309-Lj-allsets-HP_median_Root_tortuosity_avg.hdf5	chr0	140188828	5.06e-07	28	2.78e-07	6.2e-05	0.00396806	TRUE	140193206	140193440	+	-4378	upstream	Lj0g3v0270679.1	mRNA	Protein coding	glutathione S-transferase GST 19	ID=Lj0g3v0270679.1;Parent=Lj0g3v0270679;Name=Lj0g3v0270679.1;sequencetype=Protein coding;annotation=glutathione S-transferase GST 19 [Glycine max] gi|351723739|ref|NP_001234986.1|
20180309-Lj-allsets-HP_median_Root_tortuosity_avg.hdf5	chr0	140188828	5.06e-07	28	2.78e-07	6.2e-05	0.00396806	TRUE	140184055	140185325	-	-4773	upstream	Lj0g3v0270639	gene	Protein coding	NA	ID=Lj0g3v0270639;Name=CUFF.17883;sequencetype=Protein coding
20180309-Lj-allsets-HP_median_Root_tortuosity_avg.hdf5	chr0	140188828	5.06e-07	28	2.78e-07	6.2e-05	0.00396806	TRUE	140184055	140185325	-	-4773	upstream	Lj0g3v0270639.1	mRNA	Protein coding	Putative non-LTR retroelement reverse transcriptase related	ID=Lj0g3v0270639.1;Parent=Lj0g3v0270639;Name=Lj0g3v0270639.1;sequencetype=Protein coding;annotation=Putative non-LTR retroelement reverse transcriptase related [Medicago truncatula] gi|124359597|gb|ABD28747.2|
20180309-Lj-allsets-HP_median_Root_tortuosity_avg.hdf5	chr0	140188828	5.06e-07	28	2.78e-07	6.2e-05	0.00396806	TRUE	140184055	140185389	-	-4773	upstream	Lj0g3v0270649	gene	Protein coding	NA	ID=Lj0g3v0270649;Name=CUFF.17884;sequencetype=Protein coding
20180309-Lj-allsets-HP_median_Root_tortuosity_avg.hdf5	chr0	140188828	5.06e-07	28	2.78e-07	6.2e-05	0.00396806	TRUE	140184055	140185389	-	-4773	upstream	Lj0g3v0270649.1	mRNA	Protein coding	Putative non-LTR retroelement reverse transcriptase related	ID=Lj0g3v0270649.1;Parent=Lj0g3v0270649;Name=Lj0g3v0270649.1;sequencetype=Protein coding;annotation=Putative non-LTR retroelement reverse transcriptase related [Medicago truncatula] gi|124359597|gb|ABD28747.2|
20180309-Lj-allsets-HP_median_Root_tortuosity_avg.hdf5	chr0	140188780	5.06e-07	28	2.78e-07	6.2e-05	0.00396806	TRUE	140188798	140189816	+	-18	upstream	Lj0g3v0270659	gene	Non-coding	NA	ID=Lj0g3v0270659;Name=CUFF.17894;sequencetype=Non-coding
20180309-Lj-allsets-HP_median_Root_tortuosity_avg.hdf5	chr0	140188780	5.06e-07	28	2.78e-07	6.2e-05	0.00396806	TRUE	140188798	140189816	+	-18	upstream	Lj0g3v0270659.1	mRNA	Non-coding		ID=Lj0g3v0270659.1;Parent=Lj0g3v0270659;Name=Lj0g3v0270659.1;sequencetype=Non-coding;annotation=NoHit
20180309-Lj-allsets-HP_median_Root_tortuosity_avg.hdf5	chr0	140188780	5.06e-07	28	2.78e-07	6.2e-05	0.00396806	TRUE	140188798	140190540	+	-18	upstream	Lj0g3v0270659.2	mRNA	Non-coding		ID=Lj0g3v0270659.2;Parent=Lj0g3v0270659;Name=Lj0g3v0270659.2;sequencetype=Non-coding;annotation=NoHit
20180309-Lj-allsets-HP_median_Root_tortuosity_avg.hdf5	chr0	140188780	5.06e-07	28	2.78e-07	6.2e-05	0.00396806	TRUE	140191946	140195198	+	-3166	upstream	Lj0g3v0270669	gene	Non-coding	NA	ID=Lj0g3v0270669;Name=CUFF.17887;sequencetype=Non-coding
20180309-Lj-allsets-HP_median_Root_tortuosity_avg.hdf5	chr0	140188780	5.06e-07	28	2.78e-07	6.2e-05	0.00396806	TRUE	140191946	140195198	+	-3166	upstream	Lj0g3v0270669.1	mRNA	Non-coding		ID=Lj0g3v0270669.1;Parent=Lj0g3v0270669;Name=Lj0g3v0270669.1;sequencetype=Non-coding;annotation=NoHit
20180309-Lj-allsets-HP_median_Root_tortuosity_avg.hdf5	chr0	140188780	5.06e-07	28	2.78e-07	6.2e-05	0.00396806	TRUE	140193206	140193440	+	-4426	upstream	Lj0g3v0270679	gene	Protein coding	NA	ID=Lj0g3v0270679;Name=CUFF.17888;sequencetype=Protein coding
20180309-Lj-allsets-HP_median_Root_tortuosity_avg.hdf5	chr0	140188780	5.06e-07	28	2.78e-07	6.2e-05	0.00396806	TRUE	140193206	140193440	+	-4426	upstream	Lj0g3v0270679.1	mRNA	Protein coding	glutathione S-transferase GST 19	ID=Lj0g3v0270679.1;Parent=Lj0g3v0270679;Name=Lj0g3v0270679.1;sequencetype=Protein coding;annotation=glutathione S-transferase GST 19 [Glycine max] gi|351723739|ref|NP_001234986.1|
20180309-Lj-allsets-HP_median_Root_tortuosity_avg.hdf5	chr0	140188780	5.06e-07	28	2.78e-07	6.2e-05	0.00396806	TRUE	140184055	140185325	-	-4725	upstream	Lj0g3v0270639	gene	Protein coding	NA	ID=Lj0g3v0270639;Name=CUFF.17883;sequencetype=Protein coding
20180309-Lj-allsets-HP_median_Root_tortuosity_avg.hdf5	chr0	140188780	5.06e-07	28	2.78e-07	6.2e-05	0.00396806	TRUE	140184055	140185325	-	-4725	upstream	Lj0g3v0270639.1	mRNA	Protein coding	Putative non-LTR retroelement reverse transcriptase related	ID=Lj0g3v0270639.1;Parent=Lj0g3v0270639;Name=Lj0g3v0270639.1;sequencetype=Protein coding;annotation=Putative non-LTR retroelement reverse transcriptase related [Medicago truncatula] gi|124359597|gb|ABD28747.2|
20180309-Lj-allsets-HP_median_Root_tortuosity_avg.hdf5	chr0	140188780	5.06e-07	28	2.78e-07	6.2e-05	0.00396806	TRUE	140184055	140185389	-	-4725	upstream	Lj0g3v0270649	gene	Protein coding	NA	ID=Lj0g3v0270649;Name=CUFF.17884;sequencetype=Protein coding
20180309-Lj-allsets-HP_median_Root_tortuosity_avg.hdf5	chr0	140188780	5.06e-07	28	2.78e-07	6.2e-05	0.00396806	TRUE	140184055	140185389	-	-4725	upstream	Lj0g3v0270649.1	mRNA	Protein coding	Putative non-LTR retroelement reverse transcriptase related	ID=Lj0g3v0270649.1;Parent=Lj0g3v0270649;Name=Lj0g3v0270649.1;sequencetype=Protein coding;annotation=Putative non-LTR retroelement reverse transcriptase related [Medicago truncatula] gi|124359597|gb|ABD28747.2|
20180309-Lj-allsets-HP_median_Root_tortuosity_avg.hdf5	chr0	140188699	5.06e-07	28	2.78e-07	6.2e-05	0.00396806	TRUE	140188798	140189816	+	-99	upstream	Lj0g3v0270659	gene	Non-coding	NA	ID=Lj0g3v0270659;Name=CUFF.17894;sequencetype=Non-coding
20180309-Lj-allsets-HP_median_Root_tortuosity_avg.hdf5	chr0	140188699	5.06e-07	28	2.78e-07	6.2e-05	0.00396806	TRUE	140188798	140189816	+	-99	upstream	Lj0g3v0270659.1	mRNA	Non-coding		ID=Lj0g3v0270659.1;Parent=Lj0g3v0270659;Name=Lj0g3v0270659.1;sequencetype=Non-coding;annotation=NoHit
20180309-Lj-allsets-HP_median_Root_tortuosity_avg.hdf5	chr0	140188699	5.06e-07	28	2.78e-07	6.2e-05	0.00396806	TRUE	140188798	140190540	+	-99	upstream	Lj0g3v0270659.2	mRNA	Non-coding		ID=Lj0g3v0270659.2;Parent=Lj0g3v0270659;Name=Lj0g3v0270659.2;sequencetype=Non-coding;annotation=NoHit
20180309-Lj-allsets-HP_median_Root_tortuosity_avg.hdf5	chr0	140188699	5.06e-07	28	2.78e-07	6.2e-05	0.00396806	TRUE	140191946	140195198	+	-3247	upstream	Lj0g3v0270669	gene	Non-coding	NA	ID=Lj0g3v0270669;Name=CUFF.17887;sequencetype=Non-coding
20180309-Lj-allsets-HP_median_Root_tortuosity_avg.hdf5	chr0	140188699	5.06e-07	28	2.78e-07	6.2e-05	0.00396806	TRUE	140191946	140195198	+	-3247	upstream	Lj0g3v0270669.1	mRNA	Non-coding		ID=Lj0g3v0270669.1;Parent=Lj0g3v0270669;Name=Lj0g3v0270669.1;sequencetype=Non-coding;annotation=NoHit
20180309-Lj-allsets-HP_median_Root_tortuosity_avg.hdf5	chr0	140188699	5.06e-07	28	2.78e-07	6.2e-05	0.00396806	TRUE	140193206	140193440	+	-4507	upstream	Lj0g3v0270679	gene	Protein coding	NA	ID=Lj0g3v0270679;Name=CUFF.17888;sequencetype=Protein coding
20180309-Lj-allsets-HP_median_Root_tortuosity_avg.hdf5	chr0	140188699	5.06e-07	28	2.78e-07	6.2e-05	0.00396806	TRUE	140193206	140193440	+	-4507	upstream	Lj0g3v0270679.1	mRNA	Protein coding	glutathione S-transferase GST 19	ID=Lj0g3v0270679.1;Parent=Lj0g3v0270679;Name=Lj0g3v0270679.1;sequencetype=Protein coding;annotation=glutathione S-transferase GST 19 [Glycine max] gi|351723739|ref|NP_001234986.1|
20180309-Lj-allsets-HP_median_Root_tortuosity_avg.hdf5	chr0	140188699	5.06e-07	28	2.78e-07	6.2e-05	0.00396806	TRUE	140184055	140185325	-	-4644	upstream	Lj0g3v0270639	gene	Protein coding	NA	ID=Lj0g3v0270639;Name=CUFF.17883;sequencetype=Protein coding
20180309-Lj-allsets-HP_median_Root_tortuosity_avg.hdf5	chr0	140188699	5.06e-07	28	2.78e-07	6.2e-05	0.00396806	TRUE	140184055	140185325	-	-4644	upstream	Lj0g3v0270639.1	mRNA	Protein coding	Putative non-LTR retroelement reverse transcriptase related	ID=Lj0g3v0270639.1;Parent=Lj0g3v0270639;Name=Lj0g3v0270639.1;sequencetype=Protein coding;annotation=Putative non-LTR retroelement reverse transcriptase related [Medicago truncatula] gi|124359597|gb|ABD28747.2|
20180309-Lj-allsets-HP_median_Root_tortuosity_avg.hdf5	chr0	140188699	5.06e-07	28	2.78e-07	6.2e-05	0.00396806	TRUE	140184055	140185389	-	-4644	upstream	Lj0g3v0270649	gene	Protein coding	NA	ID=Lj0g3v0270649;Name=CUFF.17884;sequencetype=Protein coding
20180309-Lj-allsets-HP_median_Root_tortuosity_avg.hdf5	chr0	140188699	5.06e-07	28	2.78e-07	6.2e-05	0.00396806	TRUE	140184055	140185389	-	-4644	upstream	Lj0g3v0270649.1	mRNA	Protein coding	Putative non-LTR retroelement reverse transcriptase related	ID=Lj0g3v0270649.1;Parent=Lj0g3v0270649;Name=Lj0g3v0270649.1;sequencetype=Protein coding;annotation=Putative non-LTR retroelement reverse transcriptase related [Medicago truncatula] gi|124359597|gb|ABD28747.2|
20180309-Lj-allsets-HP_median_Root_tortuosity_avg.hdf5	chr0	140179062	5.06e-07	28	2.78e-07	6.2e-05	0.00396806	TRUE	140181449	140182277	-	2387	downstream	Lj0g3v0270629	gene	Protein coding	NA	ID=Lj0g3v0270629;Name=CUFF.17882;sequencetype=Protein coding
20180309-Lj-allsets-HP_median_Root_tortuosity_avg.hdf5	chr0	140179062	5.06e-07	28	2.78e-07	6.2e-05	0.00396806	TRUE	140181449	140182277	-	2387	downstream	Lj0g3v0270629.1	mRNA	Protein coding	Uncharacterized protein TCM_030216	ID=Lj0g3v0270629.1;Parent=Lj0g3v0270629;Name=Lj0g3v0270629.1;sequencetype=Protein coding;annotation=Uncharacterized protein TCM_030216 [Theobroma cacao] gi|508781429|gb|EOY28685.1|
20180309-Lj-allsets-HP_median_Root_tortuosity_avg.hdf5	chr0	140179062	5.06e-07	28	2.78e-07	6.2e-05	0.00396806	TRUE	140184055	140185325	-	4993	downstream	Lj0g3v0270639	gene	Protein coding	NA	ID=Lj0g3v0270639;Name=CUFF.17883;sequencetype=Protein coding
20180309-Lj-allsets-HP_median_Root_tortuosity_avg.hdf5	chr0	140179062	5.06e-07	28	2.78e-07	6.2e-05	0.00396806	TRUE	140184055	140185325	-	4993	downstream	Lj0g3v0270639.1	mRNA	Protein coding	Putative non-LTR retroelement reverse transcriptase related	ID=Lj0g3v0270639.1;Parent=Lj0g3v0270639;Name=Lj0g3v0270639.1;sequencetype=Protein coding;annotation=Putative non-LTR retroelement reverse transcriptase related [Medicago truncatula] gi|124359597|gb|ABD28747.2|
20180309-Lj-allsets-HP_median_Root_tortuosity_avg.hdf5	chr0	140179062	5.06e-07	28	2.78e-07	6.2e-05	0.00396806	TRUE	140184055	140185389	-	4993	downstream	Lj0g3v0270649	gene	Protein coding	NA	ID=Lj0g3v0270649;Name=CUFF.17884;sequencetype=Protein coding
20180309-Lj-allsets-HP_median_Root_tortuosity_avg.hdf5	chr0	140179062	5.06e-07	28	2.78e-07	6.2e-05	0.00396806	TRUE	140184055	140185389	-	4993	downstream	Lj0g3v0270649.1	mRNA	Protein coding	Putative non-LTR retroelement reverse transcriptase related	ID=Lj0g3v0270649.1;Parent=Lj0g3v0270649;Name=Lj0g3v0270649.1;sequencetype=Protein coding;annotation=Putative non-LTR retroelement reverse transcriptase related [Medicago truncatula] gi|124359597|gb|ABD28747.2|
20180309-Lj-allsets-HP_median_Root_tortuosity_avg.hdf5	chr0	140179258	5.06e-07	28	2.78e-07	6.2e-05	0.00396806	TRUE	140181449	140182277	-	2191	downstream	Lj0g3v0270629	gene	Protein coding	NA	ID=Lj0g3v0270629;Name=CUFF.17882;sequencetype=Protein coding
20180309-Lj-allsets-HP_median_Root_tortuosity_avg.hdf5	chr0	140179258	5.06e-07	28	2.78e-07	6.2e-05	0.00396806	TRUE	140181449	140182277	-	2191	downstream	Lj0g3v0270629.1	mRNA	Protein coding	Uncharacterized protein TCM_030216	ID=Lj0g3v0270629.1;Parent=Lj0g3v0270629;Name=Lj0g3v0270629.1;sequencetype=Protein coding;annotation=Uncharacterized protein TCM_030216 [Theobroma cacao] gi|508781429|gb|EOY28685.1|
20180309-Lj-allsets-HP_median_Root_tortuosity_avg.hdf5	chr0	140179258	5.06e-07	28	2.78e-07	6.2e-05	0.00396806	TRUE	140184055	140185325	-	4797	downstream	Lj0g3v0270639	gene	Protein coding	NA	ID=Lj0g3v0270639;Name=CUFF.17883;sequencetype=Protein coding
20180309-Lj-allsets-HP_median_Root_tortuosity_avg.hdf5	chr0	140179258	5.06e-07	28	2.78e-07	6.2e-05	0.00396806	TRUE	140184055	140185325	-	4797	downstream	Lj0g3v0270639.1	mRNA	Protein coding	Putative non-LTR retroelement reverse transcriptase related	ID=Lj0g3v0270639.1;Parent=Lj0g3v0270639;Name=Lj0g3v0270639.1;sequencetype=Protein coding;annotation=Putative non-LTR retroelement reverse transcriptase related [Medicago truncatula] gi|124359597|gb|ABD28747.2|
20180309-Lj-allsets-HP_median_Root_tortuosity_avg.hdf5	chr0	140179258	5.06e-07	28	2.78e-07	6.2e-05	0.00396806	TRUE	140184055	140185389	-	4797	downstream	Lj0g3v0270649	gene	Protein coding	NA	ID=Lj0g3v0270649;Name=CUFF.17884;sequencetype=Protein coding
20180309-Lj-allsets-HP_median_Root_tortuosity_avg.hdf5	chr0	140179258	5.06e-07	28	2.78e-07	6.2e-05	0.00396806	TRUE	140184055	140185389	-	4797	downstream	Lj0g3v0270649.1	mRNA	Protein coding	Putative non-LTR retroelement reverse transcriptase related	ID=Lj0g3v0270649.1;Parent=Lj0g3v0270649;Name=Lj0g3v0270649.1;sequencetype=Protein coding;annotation=Putative non-LTR retroelement reverse transcriptase related [Medicago truncatula] gi|124359597|gb|ABD28747.2|
20180309-Lj-allsets-HP_median_Root_tortuosity_avg.hdf5	chr0	140190174	5.06e-07	28	2.78e-07	6.2e-05	0.00396806	TRUE	140188798	140189816	+	1376	downstream	Lj0g3v0270659	gene	Non-coding	NA	ID=Lj0g3v0270659;Name=CUFF.17894;sequencetype=Non-coding
20180309-Lj-allsets-HP_median_Root_tortuosity_avg.hdf5	chr0	140190174	5.06e-07	28	2.78e-07	6.2e-05	0.00396806	TRUE	140188798	140189816	+	1376	downstream	Lj0g3v0270659.1	mRNA	Non-coding		ID=Lj0g3v0270659.1;Parent=Lj0g3v0270659;Name=Lj0g3v0270659.1;sequencetype=Non-coding;annotation=NoHit
20180309-Lj-allsets-HP_median_Root_tortuosity_avg.hdf5	chr0	140190174	5.06e-07	28	2.78e-07	6.2e-05	0.00396806	TRUE	140188798	140190540	+	1376	in feature	Lj0g3v0270659.2	mRNA	Non-coding		ID=Lj0g3v0270659.2;Parent=Lj0g3v0270659;Name=Lj0g3v0270659.2;sequencetype=Non-coding;annotation=NoHit
20180309-Lj-allsets-HP_median_Root_tortuosity_avg.hdf5	chr0	140190174	5.06e-07	28	2.78e-07	6.2e-05	0.00396806	TRUE	140191946	140195198	+	-1772	upstream	Lj0g3v0270669	gene	Non-coding	NA	ID=Lj0g3v0270669;Name=CUFF.17887;sequencetype=Non-coding
20180309-Lj-allsets-HP_median_Root_tortuosity_avg.hdf5	chr0	140190174	5.06e-07	28	2.78e-07	6.2e-05	0.00396806	TRUE	140191946	140195198	+	-1772	upstream	Lj0g3v0270669.1	mRNA	Non-coding		ID=Lj0g3v0270669.1;Parent=Lj0g3v0270669;Name=Lj0g3v0270669.1;sequencetype=Non-coding;annotation=NoHit
20180309-Lj-allsets-HP_median_Root_tortuosity_avg.hdf5	chr0	140190174	5.06e-07	28	2.78e-07	6.2e-05	0.00396806	TRUE	140193206	140193440	+	-3032	upstream	Lj0g3v0270679	gene	Protein coding	NA	ID=Lj0g3v0270679;Name=CUFF.17888;sequencetype=Protein coding
20180309-Lj-allsets-HP_median_Root_tortuosity_avg.hdf5	chr0	140190174	5.06e-07	28	2.78e-07	6.2e-05	0.00396806	TRUE	140193206	140193440	+	-3032	upstream	Lj0g3v0270679.1	mRNA	Protein coding	glutathione S-transferase GST 19	ID=Lj0g3v0270679.1;Parent=Lj0g3v0270679;Name=Lj0g3v0270679.1;sequencetype=Protein coding;annotation=glutathione S-transferase GST 19 [Glycine max] gi|351723739|ref|NP_001234986.1|
20180309-Lj-allsets-HP_median_Root_tortuosity_avg.hdf5	chr0	140190174	5.06e-07	28	2.78e-07	6.2e-05	0.00396806	TRUE	140184055	140185325	-	-6119	upstream	Lj0g3v0270639	gene	Protein coding	NA	ID=Lj0g3v0270639;Name=CUFF.17883;sequencetype=Protein coding
20180309-Lj-allsets-HP_median_Root_tortuosity_avg.hdf5	chr0	140190174	5.06e-07	28	2.78e-07	6.2e-05	0.00396806	TRUE	140184055	140185325	-	-6119	upstream	Lj0g3v0270639.1	mRNA	Protein coding	Putative non-LTR retroelement reverse transcriptase related	ID=Lj0g3v0270639.1;Parent=Lj0g3v0270639;Name=Lj0g3v0270639.1;sequencetype=Protein coding;annotation=Putative non-LTR retroelement reverse transcriptase related [Medicago truncatula] gi|124359597|gb|ABD28747.2|
20180309-Lj-allsets-HP_median_Root_tortuosity_avg.hdf5	chr0	140190174	5.06e-07	28	2.78e-07	6.2e-05	0.00396806	TRUE	140184055	140185389	-	-6119	upstream	Lj0g3v0270649	gene	Protein coding	NA	ID=Lj0g3v0270649;Name=CUFF.17884;sequencetype=Protein coding
20180309-Lj-allsets-HP_median_Root_tortuosity_avg.hdf5	chr0	140190174	5.06e-07	28	2.78e-07	6.2e-05	0.00396806	TRUE	140184055	140185389	-	-6119	upstream	Lj0g3v0270649.1	mRNA	Protein coding	Putative non-LTR retroelement reverse transcriptase related	ID=Lj0g3v0270649.1;Parent=Lj0g3v0270649;Name=Lj0g3v0270649.1;sequencetype=Protein coding;annotation=Putative non-LTR retroelement reverse transcriptase related [Medicago truncatula] gi|124359597|gb|ABD28747.2|
20180309-Lj-allsets-HP_median_Root_tortuosity_avg.hdf5	chr0	140190283	5.06e-07	28	2.78e-07	6.2e-05	0.00396806	TRUE	140188798	140189816	+	1485	downstream	Lj0g3v0270659	gene	Non-coding	NA	ID=Lj0g3v0270659;Name=CUFF.17894;sequencetype=Non-coding
20180309-Lj-allsets-HP_median_Root_tortuosity_avg.hdf5	chr0	140190283	5.06e-07	28	2.78e-07	6.2e-05	0.00396806	TRUE	140188798	140189816	+	1485	downstream	Lj0g3v0270659.1	mRNA	Non-coding		ID=Lj0g3v0270659.1;Parent=Lj0g3v0270659;Name=Lj0g3v0270659.1;sequencetype=Non-coding;annotation=NoHit
20180309-Lj-allsets-HP_median_Root_tortuosity_avg.hdf5	chr0	140190283	5.06e-07	28	2.78e-07	6.2e-05	0.00396806	TRUE	140188798	140190540	+	1485	in feature	Lj0g3v0270659.2	mRNA	Non-coding		ID=Lj0g3v0270659.2;Parent=Lj0g3v0270659;Name=Lj0g3v0270659.2;sequencetype=Non-coding;annotation=NoHit
20180309-Lj-allsets-HP_median_Root_tortuosity_avg.hdf5	chr0	140190283	5.06e-07	28	2.78e-07	6.2e-05	0.00396806	TRUE	140191946	140195198	+	-1663	upstream	Lj0g3v0270669	gene	Non-coding	NA	ID=Lj0g3v0270669;Name=CUFF.17887;sequencetype=Non-coding
20180309-Lj-allsets-HP_median_Root_tortuosity_avg.hdf5	chr0	140190283	5.06e-07	28	2.78e-07	6.2e-05	0.00396806	TRUE	140191946	140195198	+	-1663	upstream	Lj0g3v0270669.1	mRNA	Non-coding		ID=Lj0g3v0270669.1;Parent=Lj0g3v0270669;Name=Lj0g3v0270669.1;sequencetype=Non-coding;annotation=NoHit
20180309-Lj-allsets-HP_median_Root_tortuosity_avg.hdf5	chr0	140190283	5.06e-07	28	2.78e-07	6.2e-05	0.00396806	TRUE	140193206	140193440	+	-2923	upstream	Lj0g3v0270679	gene	Protein coding	NA	ID=Lj0g3v0270679;Name=CUFF.17888;sequencetype=Protein coding
20180309-Lj-allsets-HP_median_Root_tortuosity_avg.hdf5	chr0	140190283	5.06e-07	28	2.78e-07	6.2e-05	0.00396806	TRUE	140193206	140193440	+	-2923	upstream	Lj0g3v0270679.1	mRNA	Protein coding	glutathione S-transferase GST 19	ID=Lj0g3v0270679.1;Parent=Lj0g3v0270679;Name=Lj0g3v0270679.1;sequencetype=Protein coding;annotation=glutathione S-transferase GST 19 [Glycine max] gi|351723739|ref|NP_001234986.1|
20180309-Lj-allsets-HP_median_Root_tortuosity_avg.hdf5	chr0	140190283	5.06e-07	28	2.78e-07	6.2e-05	0.00396806	TRUE	140184055	140185325	-	-6228	upstream	Lj0g3v0270639	gene	Protein coding	NA	ID=Lj0g3v0270639;Name=CUFF.17883;sequencetype=Protein coding
20180309-Lj-allsets-HP_median_Root_tortuosity_avg.hdf5	chr0	140190283	5.06e-07	28	2.78e-07	6.2e-05	0.00396806	TRUE	140184055	140185325	-	-6228	upstream	Lj0g3v0270639.1	mRNA	Protein coding	Putative non-LTR retroelement reverse transcriptase related	ID=Lj0g3v0270639.1;Parent=Lj0g3v0270639;Name=Lj0g3v0270639.1;sequencetype=Protein coding;annotation=Putative non-LTR retroelement reverse transcriptase related [Medicago truncatula] gi|124359597|gb|ABD28747.2|
20180309-Lj-allsets-HP_median_Root_tortuosity_avg.hdf5	chr0	140190283	5.06e-07	28	2.78e-07	6.2e-05	0.00396806	TRUE	140184055	140185389	-	-6228	upstream	Lj0g3v0270649	gene	Protein coding	NA	ID=Lj0g3v0270649;Name=CUFF.17884;sequencetype=Protein coding
20180309-Lj-allsets-HP_median_Root_tortuosity_avg.hdf5	chr0	140190283	5.06e-07	28	2.78e-07	6.2e-05	0.00396806	TRUE	140184055	140185389	-	-6228	upstream	Lj0g3v0270649.1	mRNA	Protein coding	Putative non-LTR retroelement reverse transcriptase related	ID=Lj0g3v0270649.1;Parent=Lj0g3v0270649;Name=Lj0g3v0270649.1;sequencetype=Protein coding;annotation=Putative non-LTR retroelement reverse transcriptase related [Medicago truncatula] gi|124359597|gb|ABD28747.2|
20180309-Lj-allsets-HP_median_Root_tortuosity_avg.hdf5	chr0	140190287	5.06e-07	28	2.78e-07	6.2e-05	0.00396806	TRUE	140188798	140189816	+	1489	downstream	Lj0g3v0270659	gene	Non-coding	NA	ID=Lj0g3v0270659;Name=CUFF.17894;sequencetype=Non-coding
20180309-Lj-allsets-HP_median_Root_tortuosity_avg.hdf5	chr0	140190287	5.06e-07	28	2.78e-07	6.2e-05	0.00396806	TRUE	140188798	140189816	+	1489	downstream	Lj0g3v0270659.1	mRNA	Non-coding		ID=Lj0g3v0270659.1;Parent=Lj0g3v0270659;Name=Lj0g3v0270659.1;sequencetype=Non-coding;annotation=NoHit
20180309-Lj-allsets-HP_median_Root_tortuosity_avg.hdf5	chr0	140190287	5.06e-07	28	2.78e-07	6.2e-05	0.00396806	TRUE	140188798	140190540	+	1489	in feature	Lj0g3v0270659.2	mRNA	Non-coding		ID=Lj0g3v0270659.2;Parent=Lj0g3v0270659;Name=Lj0g3v0270659.2;sequencetype=Non-coding;annotation=NoHit
20180309-Lj-allsets-HP_median_Root_tortuosity_avg.hdf5	chr0	140190287	5.06e-07	28	2.78e-07	6.2e-05	0.00396806	TRUE	140191946	140195198	+	-1659	upstream	Lj0g3v0270669	gene	Non-coding	NA	ID=Lj0g3v0270669;Name=CUFF.17887;sequencetype=Non-coding
20180309-Lj-allsets-HP_median_Root_tortuosity_avg.hdf5	chr0	140190287	5.06e-07	28	2.78e-07	6.2e-05	0.00396806	TRUE	140191946	140195198	+	-1659	upstream	Lj0g3v0270669.1	mRNA	Non-coding		ID=Lj0g3v0270669.1;Parent=Lj0g3v0270669;Name=Lj0g3v0270669.1;sequencetype=Non-coding;annotation=NoHit
20180309-Lj-allsets-HP_median_Root_tortuosity_avg.hdf5	chr0	140190287	5.06e-07	28	2.78e-07	6.2e-05	0.00396806	TRUE	140193206	140193440	+	-2919	upstream	Lj0g3v0270679	gene	Protein coding	NA	ID=Lj0g3v0270679;Name=CUFF.17888;sequencetype=Protein coding
20180309-Lj-allsets-HP_median_Root_tortuosity_avg.hdf5	chr0	140190287	5.06e-07	28	2.78e-07	6.2e-05	0.00396806	TRUE	140193206	140193440	+	-2919	upstream	Lj0g3v0270679.1	mRNA	Protein coding	glutathione S-transferase GST 19	ID=Lj0g3v0270679.1;Parent=Lj0g3v0270679;Name=Lj0g3v0270679.1;sequencetype=Protein coding;annotation=glutathione S-transferase GST 19 [Glycine max] gi|351723739|ref|NP_001234986.1|
20180309-Lj-allsets-HP_median_Root_tortuosity_avg.hdf5	chr0	140190287	5.06e-07	28	2.78e-07	6.2e-05	0.00396806	TRUE	140184055	140185325	-	-6232	upstream	Lj0g3v0270639	gene	Protein coding	NA	ID=Lj0g3v0270639;Name=CUFF.17883;sequencetype=Protein coding
20180309-Lj-allsets-HP_median_Root_tortuosity_avg.hdf5	chr0	140190287	5.06e-07	28	2.78e-07	6.2e-05	0.00396806	TRUE	140184055	140185325	-	-6232	upstream	Lj0g3v0270639.1	mRNA	Protein coding	Putative non-LTR retroelement reverse transcriptase related	ID=Lj0g3v0270639.1;Parent=Lj0g3v0270639;Name=Lj0g3v0270639.1;sequencetype=Protein coding;annotation=Putative non-LTR retroelement reverse transcriptase related [Medicago truncatula] gi|124359597|gb|ABD28747.2|
20180309-Lj-allsets-HP_median_Root_tortuosity_avg.hdf5	chr0	140190287	5.06e-07	28	2.78e-07	6.2e-05	0.00396806	TRUE	140184055	140185389	-	-6232	upstream	Lj0g3v0270649	gene	Protein coding	NA	ID=Lj0g3v0270649;Name=CUFF.17884;sequencetype=Protein coding
20180309-Lj-allsets-HP_median_Root_tortuosity_avg.hdf5	chr0	140190287	5.06e-07	28	2.78e-07	6.2e-05	0.00396806	TRUE	140184055	140185389	-	-6232	upstream	Lj0g3v0270649.1	mRNA	Protein coding	Putative non-LTR retroelement reverse transcriptase related	ID=Lj0g3v0270649.1;Parent=Lj0g3v0270649;Name=Lj0g3v0270649.1;sequencetype=Protein coding;annotation=Putative non-LTR retroelement reverse transcriptase related [Medicago truncatula] gi|124359597|gb|ABD28747.2|
20180309-Lj-allsets-HP_median_Root_tortuosity_avg.hdf5	chr0	140185520	5.06e-07	28	2.78e-07	6.2e-05	0.00396806	TRUE	140188798	140189816	+	-3278	upstream	Lj0g3v0270659	gene	Non-coding	NA	ID=Lj0g3v0270659;Name=CUFF.17894;sequencetype=Non-coding
20180309-Lj-allsets-HP_median_Root_tortuosity_avg.hdf5	chr0	140185520	5.06e-07	28	2.78e-07	6.2e-05	0.00396806	TRUE	140188798	140189816	+	-3278	upstream	Lj0g3v0270659.1	mRNA	Non-coding		ID=Lj0g3v0270659.1;Parent=Lj0g3v0270659;Name=Lj0g3v0270659.1;sequencetype=Non-coding;annotation=NoHit
20180309-Lj-allsets-HP_median_Root_tortuosity_avg.hdf5	chr0	140185520	5.06e-07	28	2.78e-07	6.2e-05	0.00396806	TRUE	140188798	140190540	+	-3278	upstream	Lj0g3v0270659.2	mRNA	Non-coding		ID=Lj0g3v0270659.2;Parent=Lj0g3v0270659;Name=Lj0g3v0270659.2;sequencetype=Non-coding;annotation=NoHit
20180309-Lj-allsets-HP_median_Root_tortuosity_avg.hdf5	chr0	140185520	5.06e-07	28	2.78e-07	6.2e-05	0.00396806	TRUE	140181449	140182277	-	-4071	upstream	Lj0g3v0270629	gene	Protein coding	NA	ID=Lj0g3v0270629;Name=CUFF.17882;sequencetype=Protein coding
20180309-Lj-allsets-HP_median_Root_tortuosity_avg.hdf5	chr0	140185520	5.06e-07	28	2.78e-07	6.2e-05	0.00396806	TRUE	140181449	140182277	-	-4071	upstream	Lj0g3v0270629.1	mRNA	Protein coding	Uncharacterized protein TCM_030216	ID=Lj0g3v0270629.1;Parent=Lj0g3v0270629;Name=Lj0g3v0270629.1;sequencetype=Protein coding;annotation=Uncharacterized protein TCM_030216 [Theobroma cacao] gi|508781429|gb|EOY28685.1|
20180309-Lj-allsets-HP_median_Root_tortuosity_avg.hdf5	chr0	140185520	5.06e-07	28	2.78e-07	6.2e-05	0.00396806	TRUE	140184055	140185325	-	-1465	upstream	Lj0g3v0270639	gene	Protein coding	NA	ID=Lj0g3v0270639;Name=CUFF.17883;sequencetype=Protein coding
20180309-Lj-allsets-HP_median_Root_tortuosity_avg.hdf5	chr0	140185520	5.06e-07	28	2.78e-07	6.2e-05	0.00396806	TRUE	140184055	140185325	-	-1465	upstream	Lj0g3v0270639.1	mRNA	Protein coding	Putative non-LTR retroelement reverse transcriptase related	ID=Lj0g3v0270639.1;Parent=Lj0g3v0270639;Name=Lj0g3v0270639.1;sequencetype=Protein coding;annotation=Putative non-LTR retroelement reverse transcriptase related [Medicago truncatula] gi|124359597|gb|ABD28747.2|
20180309-Lj-allsets-HP_median_Root_tortuosity_avg.hdf5	chr0	140185520	5.06e-07	28	2.78e-07	6.2e-05	0.00396806	TRUE	140184055	140185389	-	-1465	upstream	Lj0g3v0270649	gene	Protein coding	NA	ID=Lj0g3v0270649;Name=CUFF.17884;sequencetype=Protein coding
20180309-Lj-allsets-HP_median_Root_tortuosity_avg.hdf5	chr0	140185520	5.06e-07	28	2.78e-07	6.2e-05	0.00396806	TRUE	140184055	140185389	-	-1465	upstream	Lj0g3v0270649.1	mRNA	Protein coding	Putative non-LTR retroelement reverse transcriptase related	ID=Lj0g3v0270649.1;Parent=Lj0g3v0270649;Name=Lj0g3v0270649.1;sequencetype=Protein coding;annotation=Putative non-LTR retroelement reverse transcriptase related [Medicago truncatula] gi|124359597|gb|ABD28747.2|
20180309-Lj-allsets-HP_median_Root_tortuosity_avg.hdf5	chr0	140188909	5.06e-07	28	2.78e-07	6.2e-05	0.00396806	TRUE	140188798	140189816	+	111	in gene	Lj0g3v0270659	gene	Non-coding	NA	ID=Lj0g3v0270659;Name=CUFF.17894;sequencetype=Non-coding
20180309-Lj-allsets-HP_median_Root_tortuosity_avg.hdf5	chr0	140188909	5.06e-07	28	2.78e-07	6.2e-05	0.00396806	TRUE	140188798	140189816	+	111	in feature	Lj0g3v0270659.1	mRNA	Non-coding		ID=Lj0g3v0270659.1;Parent=Lj0g3v0270659;Name=Lj0g3v0270659.1;sequencetype=Non-coding;annotation=NoHit
20180309-Lj-allsets-HP_median_Root_tortuosity_avg.hdf5	chr0	140188909	5.06e-07	28	2.78e-07	6.2e-05	0.00396806	TRUE	140188798	140190540	+	111	in feature	Lj0g3v0270659.2	mRNA	Non-coding		ID=Lj0g3v0270659.2;Parent=Lj0g3v0270659;Name=Lj0g3v0270659.2;sequencetype=Non-coding;annotation=NoHit
20180309-Lj-allsets-HP_median_Root_tortuosity_avg.hdf5	chr0	140188909	5.06e-07	28	2.78e-07	6.2e-05	0.00396806	TRUE	140191946	140195198	+	-3037	upstream	Lj0g3v0270669	gene	Non-coding	NA	ID=Lj0g3v0270669;Name=CUFF.17887;sequencetype=Non-coding
20180309-Lj-allsets-HP_median_Root_tortuosity_avg.hdf5	chr0	140188909	5.06e-07	28	2.78e-07	6.2e-05	0.00396806	TRUE	140191946	140195198	+	-3037	upstream	Lj0g3v0270669.1	mRNA	Non-coding		ID=Lj0g3v0270669.1;Parent=Lj0g3v0270669;Name=Lj0g3v0270669.1;sequencetype=Non-coding;annotation=NoHit
20180309-Lj-allsets-HP_median_Root_tortuosity_avg.hdf5	chr0	140188909	5.06e-07	28	2.78e-07	6.2e-05	0.00396806	TRUE	140193206	140193440	+	-4297	upstream	Lj0g3v0270679	gene	Protein coding	NA	ID=Lj0g3v0270679;Name=CUFF.17888;sequencetype=Protein coding
20180309-Lj-allsets-HP_median_Root_tortuosity_avg.hdf5	chr0	140188909	5.06e-07	28	2.78e-07	6.2e-05	0.00396806	TRUE	140193206	140193440	+	-4297	upstream	Lj0g3v0270679.1	mRNA	Protein coding	glutathione S-transferase GST 19	ID=Lj0g3v0270679.1;Parent=Lj0g3v0270679;Name=Lj0g3v0270679.1;sequencetype=Protein coding;annotation=glutathione S-transferase GST 19 [Glycine max] gi|351723739|ref|NP_001234986.1|
20180309-Lj-allsets-HP_median_Root_tortuosity_avg.hdf5	chr0	140188909	5.06e-07	28	2.78e-07	6.2e-05	0.00396806	TRUE	140184055	140185325	-	-4854	upstream	Lj0g3v0270639	gene	Protein coding	NA	ID=Lj0g3v0270639;Name=CUFF.17883;sequencetype=Protein coding
20180309-Lj-allsets-HP_median_Root_tortuosity_avg.hdf5	chr0	140188909	5.06e-07	28	2.78e-07	6.2e-05	0.00396806	TRUE	140184055	140185325	-	-4854	upstream	Lj0g3v0270639.1	mRNA	Protein coding	Putative non-LTR retroelement reverse transcriptase related	ID=Lj0g3v0270639.1;Parent=Lj0g3v0270639;Name=Lj0g3v0270639.1;sequencetype=Protein coding;annotation=Putative non-LTR retroelement reverse transcriptase related [Medicago truncatula] gi|124359597|gb|ABD28747.2|
20180309-Lj-allsets-HP_median_Root_tortuosity_avg.hdf5	chr0	140188909	5.06e-07	28	2.78e-07	6.2e-05	0.00396806	TRUE	140184055	140185389	-	-4854	upstream	Lj0g3v0270649	gene	Protein coding	NA	ID=Lj0g3v0270649;Name=CUFF.17884;sequencetype=Protein coding
20180309-Lj-allsets-HP_median_Root_tortuosity_avg.hdf5	chr0	140188909	5.06e-07	28	2.78e-07	6.2e-05	0.00396806	TRUE	140184055	140185389	-	-4854	upstream	Lj0g3v0270649.1	mRNA	Protein coding	Putative non-LTR retroelement reverse transcriptase related	ID=Lj0g3v0270649.1;Parent=Lj0g3v0270649;Name=Lj0g3v0270649.1;sequencetype=Protein coding;annotation=Putative non-LTR retroelement reverse transcriptase related [Medicago truncatula] gi|124359597|gb|ABD28747.2|
20180309-Lj-allsets-HP_median_Root_tortuosity_avg.hdf5	chr0	140185323	5.06e-07	28	2.78e-07	6.2e-05	0.00396806	TRUE	140188798	140189816	+	-3475	upstream	Lj0g3v0270659	gene	Non-coding	NA	ID=Lj0g3v0270659;Name=CUFF.17894;sequencetype=Non-coding
20180309-Lj-allsets-HP_median_Root_tortuosity_avg.hdf5	chr0	140185323	5.06e-07	28	2.78e-07	6.2e-05	0.00396806	TRUE	140188798	140189816	+	-3475	upstream	Lj0g3v0270659.1	mRNA	Non-coding		ID=Lj0g3v0270659.1;Parent=Lj0g3v0270659;Name=Lj0g3v0270659.1;sequencetype=Non-coding;annotation=NoHit
20180309-Lj-allsets-HP_median_Root_tortuosity_avg.hdf5	chr0	140185323	5.06e-07	28	2.78e-07	6.2e-05	0.00396806	TRUE	140188798	140190540	+	-3475	upstream	Lj0g3v0270659.2	mRNA	Non-coding		ID=Lj0g3v0270659.2;Parent=Lj0g3v0270659;Name=Lj0g3v0270659.2;sequencetype=Non-coding;annotation=NoHit
20180309-Lj-allsets-HP_median_Root_tortuosity_avg.hdf5	chr0	140185323	5.06e-07	28	2.78e-07	6.2e-05	0.00396806	TRUE	140181449	140182277	-	-3874	upstream	Lj0g3v0270629	gene	Protein coding	NA	ID=Lj0g3v0270629;Name=CUFF.17882;sequencetype=Protein coding
20180309-Lj-allsets-HP_median_Root_tortuosity_avg.hdf5	chr0	140185323	5.06e-07	28	2.78e-07	6.2e-05	0.00396806	TRUE	140181449	140182277	-	-3874	upstream	Lj0g3v0270629.1	mRNA	Protein coding	Uncharacterized protein TCM_030216	ID=Lj0g3v0270629.1;Parent=Lj0g3v0270629;Name=Lj0g3v0270629.1;sequencetype=Protein coding;annotation=Uncharacterized protein TCM_030216 [Theobroma cacao] gi|508781429|gb|EOY28685.1|
20180309-Lj-allsets-HP_median_Root_tortuosity_avg.hdf5	chr0	140185323	5.06e-07	28	2.78e-07	6.2e-05	0.00396806	TRUE	140184055	140185325	-	-1268	in gene	Lj0g3v0270639	gene	Protein coding	NA	ID=Lj0g3v0270639;Name=CUFF.17883;sequencetype=Protein coding
20180309-Lj-allsets-HP_median_Root_tortuosity_avg.hdf5	chr0	140185323	5.06e-07	28	2.78e-07	6.2e-05	0.00396806	TRUE	140184055	140185325	-	-1268	in feature	Lj0g3v0270639.1	mRNA	Protein coding	Putative non-LTR retroelement reverse transcriptase related	ID=Lj0g3v0270639.1;Parent=Lj0g3v0270639;Name=Lj0g3v0270639.1;sequencetype=Protein coding;annotation=Putative non-LTR retroelement reverse transcriptase related [Medicago truncatula] gi|124359597|gb|ABD28747.2|
20180309-Lj-allsets-HP_median_Root_tortuosity_avg.hdf5	chr0	140185323	5.06e-07	28	2.78e-07	6.2e-05	0.00396806	TRUE	140184055	140185389	-	-1268	in gene	Lj0g3v0270649	gene	Protein coding	NA	ID=Lj0g3v0270649;Name=CUFF.17884;sequencetype=Protein coding
20180309-Lj-allsets-HP_median_Root_tortuosity_avg.hdf5	chr0	140185323	5.06e-07	28	2.78e-07	6.2e-05	0.00396806	TRUE	140184055	140185389	-	-1268	in feature	Lj0g3v0270649.1	mRNA	Protein coding	Putative non-LTR retroelement reverse transcriptase related	ID=Lj0g3v0270649.1;Parent=Lj0g3v0270649;Name=Lj0g3v0270649.1;sequencetype=Protein coding;annotation=Putative non-LTR retroelement reverse transcriptase related [Medicago truncatula] gi|124359597|gb|ABD28747.2|
20180309-Lj-allsets-HP_median_Root_tortuosity_avg.hdf5	chr0	140190781	5.06e-07	28	2.78e-07	6.2e-05	0.00396806	TRUE	140188798	140189816	+	1983	downstream	Lj0g3v0270659	gene	Non-coding	NA	ID=Lj0g3v0270659;Name=CUFF.17894;sequencetype=Non-coding
20180309-Lj-allsets-HP_median_Root_tortuosity_avg.hdf5	chr0	140190781	5.06e-07	28	2.78e-07	6.2e-05	0.00396806	TRUE	140188798	140189816	+	1983	downstream	Lj0g3v0270659.1	mRNA	Non-coding		ID=Lj0g3v0270659.1;Parent=Lj0g3v0270659;Name=Lj0g3v0270659.1;sequencetype=Non-coding;annotation=NoHit
20180309-Lj-allsets-HP_median_Root_tortuosity_avg.hdf5	chr0	140190781	5.06e-07	28	2.78e-07	6.2e-05	0.00396806	TRUE	140188798	140190540	+	1983	downstream	Lj0g3v0270659.2	mRNA	Non-coding		ID=Lj0g3v0270659.2;Parent=Lj0g3v0270659;Name=Lj0g3v0270659.2;sequencetype=Non-coding;annotation=NoHit
20180309-Lj-allsets-HP_median_Root_tortuosity_avg.hdf5	chr0	140190781	5.06e-07	28	2.78e-07	6.2e-05	0.00396806	TRUE	140191946	140195198	+	-1165	upstream	Lj0g3v0270669	gene	Non-coding	NA	ID=Lj0g3v0270669;Name=CUFF.17887;sequencetype=Non-coding
20180309-Lj-allsets-HP_median_Root_tortuosity_avg.hdf5	chr0	140190781	5.06e-07	28	2.78e-07	6.2e-05	0.00396806	TRUE	140191946	140195198	+	-1165	upstream	Lj0g3v0270669.1	mRNA	Non-coding		ID=Lj0g3v0270669.1;Parent=Lj0g3v0270669;Name=Lj0g3v0270669.1;sequencetype=Non-coding;annotation=NoHit
20180309-Lj-allsets-HP_median_Root_tortuosity_avg.hdf5	chr0	140190781	5.06e-07	28	2.78e-07	6.2e-05	0.00396806	TRUE	140193206	140193440	+	-2425	upstream	Lj0g3v0270679	gene	Protein coding	NA	ID=Lj0g3v0270679;Name=CUFF.17888;sequencetype=Protein coding
20180309-Lj-allsets-HP_median_Root_tortuosity_avg.hdf5	chr0	140190781	5.06e-07	28	2.78e-07	6.2e-05	0.00396806	TRUE	140193206	140193440	+	-2425	upstream	Lj0g3v0270679.1	mRNA	Protein coding	glutathione S-transferase GST 19	ID=Lj0g3v0270679.1;Parent=Lj0g3v0270679;Name=Lj0g3v0270679.1;sequencetype=Protein coding;annotation=glutathione S-transferase GST 19 [Glycine max] gi|351723739|ref|NP_001234986.1|
20180309-Lj-allsets-HP_median_Root_tortuosity_avg.hdf5	chr0	140190569	5.06e-07	28	2.78e-07	6.2e-05	0.00396806	TRUE	140188798	140189816	+	1771	downstream	Lj0g3v0270659	gene	Non-coding	NA	ID=Lj0g3v0270659;Name=CUFF.17894;sequencetype=Non-coding
20180309-Lj-allsets-HP_median_Root_tortuosity_avg.hdf5	chr0	140190569	5.06e-07	28	2.78e-07	6.2e-05	0.00396806	TRUE	140188798	140189816	+	1771	downstream	Lj0g3v0270659.1	mRNA	Non-coding		ID=Lj0g3v0270659.1;Parent=Lj0g3v0270659;Name=Lj0g3v0270659.1;sequencetype=Non-coding;annotation=NoHit
20180309-Lj-allsets-HP_median_Root_tortuosity_avg.hdf5	chr0	140190569	5.06e-07	28	2.78e-07	6.2e-05	0.00396806	TRUE	140188798	140190540	+	1771	downstream	Lj0g3v0270659.2	mRNA	Non-coding		ID=Lj0g3v0270659.2;Parent=Lj0g3v0270659;Name=Lj0g3v0270659.2;sequencetype=Non-coding;annotation=NoHit
20180309-Lj-allsets-HP_median_Root_tortuosity_avg.hdf5	chr0	140190569	5.06e-07	28	2.78e-07	6.2e-05	0.00396806	TRUE	140191946	140195198	+	-1377	upstream	Lj0g3v0270669	gene	Non-coding	NA	ID=Lj0g3v0270669;Name=CUFF.17887;sequencetype=Non-coding
20180309-Lj-allsets-HP_median_Root_tortuosity_avg.hdf5	chr0	140190569	5.06e-07	28	2.78e-07	6.2e-05	0.00396806	TRUE	140191946	140195198	+	-1377	upstream	Lj0g3v0270669.1	mRNA	Non-coding		ID=Lj0g3v0270669.1;Parent=Lj0g3v0270669;Name=Lj0g3v0270669.1;sequencetype=Non-coding;annotation=NoHit
20180309-Lj-allsets-HP_median_Root_tortuosity_avg.hdf5	chr0	140190569	5.06e-07	28	2.78e-07	6.2e-05	0.00396806	TRUE	140193206	140193440	+	-2637	upstream	Lj0g3v0270679	gene	Protein coding	NA	ID=Lj0g3v0270679;Name=CUFF.17888;sequencetype=Protein coding
20180309-Lj-allsets-HP_median_Root_tortuosity_avg.hdf5	chr0	140190569	5.06e-07	28	2.78e-07	6.2e-05	0.00396806	TRUE	140193206	140193440	+	-2637	upstream	Lj0g3v0270679.1	mRNA	Protein coding	glutathione S-transferase GST 19	ID=Lj0g3v0270679.1;Parent=Lj0g3v0270679;Name=Lj0g3v0270679.1;sequencetype=Protein coding;annotation=glutathione S-transferase GST 19 [Glycine max] gi|351723739|ref|NP_001234986.1|
20180309-Lj-allsets-HP_median_Root_tortuosity_avg.hdf5	chr0	140181297	5.06e-07	28	2.78e-07	6.2e-05	0.00396806	TRUE	140181449	140182277	-	152	downstream	Lj0g3v0270629	gene	Protein coding	NA	ID=Lj0g3v0270629;Name=CUFF.17882;sequencetype=Protein coding
20180309-Lj-allsets-HP_median_Root_tortuosity_avg.hdf5	chr0	140181297	5.06e-07	28	2.78e-07	6.2e-05	0.00396806	TRUE	140181449	140182277	-	152	downstream	Lj0g3v0270629.1	mRNA	Protein coding	Uncharacterized protein TCM_030216	ID=Lj0g3v0270629.1;Parent=Lj0g3v0270629;Name=Lj0g3v0270629.1;sequencetype=Protein coding;annotation=Uncharacterized protein TCM_030216 [Theobroma cacao] gi|508781429|gb|EOY28685.1|
20180309-Lj-allsets-HP_median_Root_tortuosity_avg.hdf5	chr0	140181297	5.06e-07	28	2.78e-07	6.2e-05	0.00396806	TRUE	140184055	140185325	-	2758	downstream	Lj0g3v0270639	gene	Protein coding	NA	ID=Lj0g3v0270639;Name=CUFF.17883;sequencetype=Protein coding
20180309-Lj-allsets-HP_median_Root_tortuosity_avg.hdf5	chr0	140181297	5.06e-07	28	2.78e-07	6.2e-05	0.00396806	TRUE	140184055	140185325	-	2758	downstream	Lj0g3v0270639.1	mRNA	Protein coding	Putative non-LTR retroelement reverse transcriptase related	ID=Lj0g3v0270639.1;Parent=Lj0g3v0270639;Name=Lj0g3v0270639.1;sequencetype=Protein coding;annotation=Putative non-LTR retroelement reverse transcriptase related [Medicago truncatula] gi|124359597|gb|ABD28747.2|
20180309-Lj-allsets-HP_median_Root_tortuosity_avg.hdf5	chr0	140181297	5.06e-07	28	2.78e-07	6.2e-05	0.00396806	TRUE	140184055	140185389	-	2758	downstream	Lj0g3v0270649	gene	Protein coding	NA	ID=Lj0g3v0270649;Name=CUFF.17884;sequencetype=Protein coding
20180309-Lj-allsets-HP_median_Root_tortuosity_avg.hdf5	chr0	140181297	5.06e-07	28	2.78e-07	6.2e-05	0.00396806	TRUE	140184055	140185389	-	2758	downstream	Lj0g3v0270649.1	mRNA	Protein coding	Putative non-LTR retroelement reverse transcriptase related	ID=Lj0g3v0270649.1;Parent=Lj0g3v0270649;Name=Lj0g3v0270649.1;sequencetype=Protein coding;annotation=Putative non-LTR retroelement reverse transcriptase related [Medicago truncatula] gi|124359597|gb|ABD28747.2|
20180309-Lj-allsets-HP_median_Root_tortuosity_avg.hdf5	chr0	140190790	5.06e-07	28	2.78e-07	6.2e-05	0.00396806	TRUE	140188798	140189816	+	1992	downstream	Lj0g3v0270659	gene	Non-coding	NA	ID=Lj0g3v0270659;Name=CUFF.17894;sequencetype=Non-coding
20180309-Lj-allsets-HP_median_Root_tortuosity_avg.hdf5	chr0	140190790	5.06e-07	28	2.78e-07	6.2e-05	0.00396806	TRUE	140188798	140189816	+	1992	downstream	Lj0g3v0270659.1	mRNA	Non-coding		ID=Lj0g3v0270659.1;Parent=Lj0g3v0270659;Name=Lj0g3v0270659.1;sequencetype=Non-coding;annotation=NoHit
20180309-Lj-allsets-HP_median_Root_tortuosity_avg.hdf5	chr0	140190790	5.06e-07	28	2.78e-07	6.2e-05	0.00396806	TRUE	140188798	140190540	+	1992	downstream	Lj0g3v0270659.2	mRNA	Non-coding		ID=Lj0g3v0270659.2;Parent=Lj0g3v0270659;Name=Lj0g3v0270659.2;sequencetype=Non-coding;annotation=NoHit
20180309-Lj-allsets-HP_median_Root_tortuosity_avg.hdf5	chr0	140190790	5.06e-07	28	2.78e-07	6.2e-05	0.00396806	TRUE	140191946	140195198	+	-1156	upstream	Lj0g3v0270669	gene	Non-coding	NA	ID=Lj0g3v0270669;Name=CUFF.17887;sequencetype=Non-coding
20180309-Lj-allsets-HP_median_Root_tortuosity_avg.hdf5	chr0	140190790	5.06e-07	28	2.78e-07	6.2e-05	0.00396806	TRUE	140191946	140195198	+	-1156	upstream	Lj0g3v0270669.1	mRNA	Non-coding		ID=Lj0g3v0270669.1;Parent=Lj0g3v0270669;Name=Lj0g3v0270669.1;sequencetype=Non-coding;annotation=NoHit
20180309-Lj-allsets-HP_median_Root_tortuosity_avg.hdf5	chr0	140190790	5.06e-07	28	2.78e-07	6.2e-05	0.00396806	TRUE	140193206	140193440	+	-2416	upstream	Lj0g3v0270679	gene	Protein coding	NA	ID=Lj0g3v0270679;Name=CUFF.17888;sequencetype=Protein coding
20180309-Lj-allsets-HP_median_Root_tortuosity_avg.hdf5	chr0	140190790	5.06e-07	28	2.78e-07	6.2e-05	0.00396806	TRUE	140193206	140193440	+	-2416	upstream	Lj0g3v0270679.1	mRNA	Protein coding	glutathione S-transferase GST 19	ID=Lj0g3v0270679.1;Parent=Lj0g3v0270679;Name=Lj0g3v0270679.1;sequencetype=Protein coding;annotation=glutathione S-transferase GST 19 [Glycine max] gi|351723739|ref|NP_001234986.1|
20180309-Lj-allsets-HP_median_Root_tortuosity_avg.hdf5	chr0	164157831	5.29e-07	24	2.78e-07	6.2e-05	0.00396806	TRUE	164149919	164153379	+	7912	downstream	Lj0g3v0314499	gene	Protein coding	NA	ID=Lj0g3v0314499;Name=CUFF.21232;sequencetype=Protein coding
20180309-Lj-allsets-HP_median_Root_tortuosity_avg.hdf5	chr0	164157831	5.29e-07	24	2.78e-07	6.2e-05	0.00396806	TRUE	164149919	164153379	+	7912	downstream	Lj0g3v0314499.1	mRNA	Protein coding	PREDICTED: receptor-like protein kinase FERONIA-like	ID=Lj0g3v0314499.1;Parent=Lj0g3v0314499;Name=Lj0g3v0314499.1;sequencetype=Protein coding;annotation=PREDICTED: receptor-like protein kinase FERONIA-like [Cicer arietinum] gi|502148875|ref|XP_004507304.1|
20180309-Lj-allsets-HP_median_Root_tortuosity_avg.hdf5	chr0	164157831	5.29e-07	24	2.78e-07	6.2e-05	0.00396806	TRUE	164154056	164154894	+	3775	downstream	Lj0g3v0314509	gene	Protein coding	NA	ID=Lj0g3v0314509;Name=CUFF.21233;sequencetype=Protein coding
20180309-Lj-allsets-HP_median_Root_tortuosity_avg.hdf5	chr0	164157831	5.29e-07	24	2.78e-07	6.2e-05	0.00396806	TRUE	164154056	164154894	+	3775	downstream	Lj0g3v0314509.1	mRNA	Protein coding	PREDICTED: probable receptor-like protein kinase At1g67000-like	ID=Lj0g3v0314509.1;Parent=Lj0g3v0314509;Name=Lj0g3v0314509.1;sequencetype=Protein coding;annotation=PREDICTED: probable receptor-like protein kinase At1g67000-like [Glycine max] gi|356574206|ref|XP_003555242.1|
20180309-Lj-allsets-HP_median_Root_tortuosity_avg.hdf5	chr0	164157835	5.29e-07	24	2.78e-07	6.2e-05	0.00396806	TRUE	164149919	164153379	+	7916	downstream	Lj0g3v0314499	gene	Protein coding	NA	ID=Lj0g3v0314499;Name=CUFF.21232;sequencetype=Protein coding
20180309-Lj-allsets-HP_median_Root_tortuosity_avg.hdf5	chr0	164157835	5.29e-07	24	2.78e-07	6.2e-05	0.00396806	TRUE	164149919	164153379	+	7916	downstream	Lj0g3v0314499.1	mRNA	Protein coding	PREDICTED: receptor-like protein kinase FERONIA-like	ID=Lj0g3v0314499.1;Parent=Lj0g3v0314499;Name=Lj0g3v0314499.1;sequencetype=Protein coding;annotation=PREDICTED: receptor-like protein kinase FERONIA-like [Cicer arietinum] gi|502148875|ref|XP_004507304.1|
20180309-Lj-allsets-HP_median_Root_tortuosity_avg.hdf5	chr0	164157835	5.29e-07	24	2.78e-07	6.2e-05	0.00396806	TRUE	164154056	164154894	+	3779	downstream	Lj0g3v0314509	gene	Protein coding	NA	ID=Lj0g3v0314509;Name=CUFF.21233;sequencetype=Protein coding
20180309-Lj-allsets-HP_median_Root_tortuosity_avg.hdf5	chr0	164157835	5.29e-07	24	2.78e-07	6.2e-05	0.00396806	TRUE	164154056	164154894	+	3779	downstream	Lj0g3v0314509.1	mRNA	Protein coding	PREDICTED: probable receptor-like protein kinase At1g67000-like	ID=Lj0g3v0314509.1;Parent=Lj0g3v0314509;Name=Lj0g3v0314509.1;sequencetype=Protein coding;annotation=PREDICTED: probable receptor-like protein kinase At1g67000-like [Glycine max] gi|356574206|ref|XP_003555242.1|
20180309-Lj-allsets-HP_mean_Root_width_60_day000.hdf5	chr5	238669	5.36e-07	11	2.78e-07	9.73e-06	0.0110863	TRUE	NA	NA	NA	NA	NA	NA	NA	NA	NA	NA
20180309-Lj-allsets-HP_mean_Root_width_60_day001.hdf5	chr0	70593410	5.46e-07	10	2.78e-07	9.36e-05	0.00124285	TRUE	70590173	70593968	+	3237	in gene	Lj0g3v0151469	gene	Protein coding	NA	ID=Lj0g3v0151469;Name=CUFF.9318;sequencetype=Protein coding
20180309-Lj-allsets-HP_mean_Root_width_60_day001.hdf5	chr0	70593410	5.46e-07	10	2.78e-07	9.36e-05	0.00124285	TRUE	70590173	70593968	+	3237	in feature	Lj0g3v0151469.1	mRNA	Protein coding	AP2 domain-containing transcription factor	ID=Lj0g3v0151469.1;Parent=Lj0g3v0151469;Name=Lj0g3v0151469.1;sequencetype=Protein coding;annotation=AP2 domain-containing transcription factor [Medicago truncatula] gi|357479951|ref|XP_003610261.1|
20180309-Lj-allsets-HP_mean_Root_width_60_day001.hdf5	chr0	70593410	5.46e-07	10	2.78e-07	9.36e-05	0.00124285	TRUE	70590775	70593968	+	2635	in feature	Lj0g3v0151469.2	mRNA	Protein coding	PREDICTED: AP2-like ethylene-responsive transcription factor At1g16060-like	ID=Lj0g3v0151469.2;Parent=Lj0g3v0151469;Name=Lj0g3v0151469.2;sequencetype=Protein coding;annotation=PREDICTED: AP2-like ethylene-responsive transcription factor At1g16060-like [Cicer arietinum] gi|502150058|ref|XP_004507769.1|
20180309-Lj-allsets-HP_mean_Root_width_60_day001.hdf5	chr0	70593410	5.46e-07	10	2.78e-07	9.36e-05	0.00124285	TRUE	70594107	70594594	+	-697	upstream	Lj0g3v0151479	gene	Non-coding	NA	ID=Lj0g3v0151479;Name=TC75057.path1;sequencetype=Non-coding
20180309-Lj-allsets-HP_mean_Root_width_60_day001.hdf5	chr0	70593410	5.46e-07	10	2.78e-07	9.36e-05	0.00124285	TRUE	70594107	70594594	+	-697	upstream	Lj0g3v0151479.1	mRNA	Non-coding		ID=Lj0g3v0151479.1;Parent=Lj0g3v0151479;Name=Lj0g3v0151479.1;sequencetype=Non-coding;annotation=NoHit
20180309-Lj-allsets-HP_mean_Root_width_60_day001.hdf5	chr0	70593410	5.46e-07	10	2.78e-07	9.36e-05	0.00124285	TRUE	70595742	70598599	-	2332	downstream	Lj0g3v0151489	gene	Protein coding	NA	ID=Lj0g3v0151489;Name=CUFF.9317;sequencetype=Protein coding
20180309-Lj-allsets-HP_mean_Root_width_60_day001.hdf5	chr0	70593410	5.46e-07	10	2.78e-07	9.36e-05	0.00124285	TRUE	70595742	70598599	-	2332	downstream	Lj0g3v0151489.1	mRNA	Protein coding	PREDICTED: tubby-like protein 8-like	ID=Lj0g3v0151489.1;Parent=Lj0g3v0151489;Name=Lj0g3v0151489.1;sequencetype=Protein coding;annotation=PREDICTED: tubby-like protein 8-like [Cicer arietinum] gi|502080542|ref|XP_004486597.1|
20180309-Lj-allsets-HP_mean_Root_width_60_day001.hdf5	chr0	70603267	5.46e-07	10	2.78e-07	9.36e-05	0.00124285	TRUE	70595742	70598599	-	-7525	upstream	Lj0g3v0151489	gene	Protein coding	NA	ID=Lj0g3v0151489;Name=CUFF.9317;sequencetype=Protein coding
20180309-Lj-allsets-HP_mean_Root_width_60_day001.hdf5	chr0	70603267	5.46e-07	10	2.78e-07	9.36e-05	0.00124285	TRUE	70595742	70598599	-	-7525	upstream	Lj0g3v0151489.1	mRNA	Protein coding	PREDICTED: tubby-like protein 8-like	ID=Lj0g3v0151489.1;Parent=Lj0g3v0151489;Name=Lj0g3v0151489.1;sequencetype=Protein coding;annotation=PREDICTED: tubby-like protein 8-like [Cicer arietinum] gi|502080542|ref|XP_004486597.1|
20180309-Lj-allsets-HP_mean_Root_width_60_day001.hdf5	chr0	70603267	5.46e-07	10	2.78e-07	9.36e-05	0.00124285	TRUE	70598955	70599989	-	-4312	upstream	Lj0g3v0151499	gene	Non-coding	NA	ID=Lj0g3v0151499;Name=CUFF.9316;sequencetype=Non-coding
20180309-Lj-allsets-HP_mean_Root_width_60_day001.hdf5	chr0	70603267	5.46e-07	10	2.78e-07	9.36e-05	0.00124285	TRUE	70598955	70599989	-	-4312	upstream	Lj0g3v0151499.1	mRNA	Non-coding		ID=Lj0g3v0151499.1;Parent=Lj0g3v0151499;Name=Lj0g3v0151499.1;sequencetype=Non-coding;annotation=NoHit
20180309-Lj-allsets-HP_mean_Root_width_60_day001.hdf5	chr0	70603267	5.46e-07	10	2.78e-07	9.36e-05	0.00124285	TRUE	70603937	70608810	-	670	downstream	Lj0g3v0151509	gene	Protein coding	NA	ID=Lj0g3v0151509;Name=CUFF.9387;sequencetype=Protein coding
20180309-Lj-allsets-HP_mean_Root_width_60_day001.hdf5	chr0	70603267	5.46e-07	10	2.78e-07	9.36e-05	0.00124285	TRUE	70603937	70608810	-	670	downstream	Lj0g3v0151509.1	mRNA	Protein coding	RAD23 protein	ID=Lj0g3v0151509.1;Parent=Lj0g3v0151509;Name=Lj0g3v0151509.1;sequencetype=Protein coding;annotation=RAD23 protein [Medicago truncatula] gi|358346471|ref|XP_003637291.1|
20180309-Lj-allsets-HP_median_Root_direction_index_day002.hdf5	chr0	140186478	5.53e-07	25	2.78e-07	0.000145885	0.0019123	TRUE	140188798	140189816	+	-2320	upstream	Lj0g3v0270659	gene	Non-coding	NA	ID=Lj0g3v0270659;Name=CUFF.17894;sequencetype=Non-coding
20180309-Lj-allsets-HP_median_Root_direction_index_day002.hdf5	chr0	140186478	5.53e-07	25	2.78e-07	0.000145885	0.0019123	TRUE	140188798	140189816	+	-2320	upstream	Lj0g3v0270659.1	mRNA	Non-coding		ID=Lj0g3v0270659.1;Parent=Lj0g3v0270659;Name=Lj0g3v0270659.1;sequencetype=Non-coding;annotation=NoHit
20180309-Lj-allsets-HP_median_Root_direction_index_day002.hdf5	chr0	140186478	5.53e-07	25	2.78e-07	0.000145885	0.0019123	TRUE	140188798	140190540	+	-2320	upstream	Lj0g3v0270659.2	mRNA	Non-coding		ID=Lj0g3v0270659.2;Parent=Lj0g3v0270659;Name=Lj0g3v0270659.2;sequencetype=Non-coding;annotation=NoHit
20180309-Lj-allsets-HP_median_Root_direction_index_day002.hdf5	chr0	140186478	5.53e-07	25	2.78e-07	0.000145885	0.0019123	TRUE	140181449	140182277	-	-5029	upstream	Lj0g3v0270629	gene	Protein coding	NA	ID=Lj0g3v0270629;Name=CUFF.17882;sequencetype=Protein coding
20180309-Lj-allsets-HP_median_Root_direction_index_day002.hdf5	chr0	140186478	5.53e-07	25	2.78e-07	0.000145885	0.0019123	TRUE	140181449	140182277	-	-5029	upstream	Lj0g3v0270629.1	mRNA	Protein coding	Uncharacterized protein TCM_030216	ID=Lj0g3v0270629.1;Parent=Lj0g3v0270629;Name=Lj0g3v0270629.1;sequencetype=Protein coding;annotation=Uncharacterized protein TCM_030216 [Theobroma cacao] gi|508781429|gb|EOY28685.1|
20180309-Lj-allsets-HP_median_Root_direction_index_day002.hdf5	chr0	140186478	5.53e-07	25	2.78e-07	0.000145885	0.0019123	TRUE	140184055	140185325	-	-2423	upstream	Lj0g3v0270639	gene	Protein coding	NA	ID=Lj0g3v0270639;Name=CUFF.17883;sequencetype=Protein coding
20180309-Lj-allsets-HP_median_Root_direction_index_day002.hdf5	chr0	140186478	5.53e-07	25	2.78e-07	0.000145885	0.0019123	TRUE	140184055	140185325	-	-2423	upstream	Lj0g3v0270639.1	mRNA	Protein coding	Putative non-LTR retroelement reverse transcriptase related	ID=Lj0g3v0270639.1;Parent=Lj0g3v0270639;Name=Lj0g3v0270639.1;sequencetype=Protein coding;annotation=Putative non-LTR retroelement reverse transcriptase related [Medicago truncatula] gi|124359597|gb|ABD28747.2|
20180309-Lj-allsets-HP_median_Root_direction_index_day002.hdf5	chr0	140186478	5.53e-07	25	2.78e-07	0.000145885	0.0019123	TRUE	140184055	140185389	-	-2423	upstream	Lj0g3v0270649	gene	Protein coding	NA	ID=Lj0g3v0270649;Name=CUFF.17884;sequencetype=Protein coding
20180309-Lj-allsets-HP_median_Root_direction_index_day002.hdf5	chr0	140186478	5.53e-07	25	2.78e-07	0.000145885	0.0019123	TRUE	140184055	140185389	-	-2423	upstream	Lj0g3v0270649.1	mRNA	Protein coding	Putative non-LTR retroelement reverse transcriptase related	ID=Lj0g3v0270649.1;Parent=Lj0g3v0270649;Name=Lj0g3v0270649.1;sequencetype=Protein coding;annotation=Putative non-LTR retroelement reverse transcriptase related [Medicago truncatula] gi|124359597|gb|ABD28747.2|
20180309-Lj-allsets-HP_mean_Root_width_60_day000.hdf5	chr4	3568810	5.57e-07	10	2.78e-07	9.73e-06	0.0110863	TRUE	3562567	3564516	-	-6243	upstream	Lj4g3v0288370	gene	Protein coding	NA	ID=Lj4g3v0288370;Name=gene.Ljchr4_pseudomol_20120830.path1.g3vene659;sequencetype=Protein coding
20180309-Lj-allsets-HP_mean_Root_width_60_day000.hdf5	chr4	3568810	5.57e-07	10	2.78e-07	9.73e-06	0.0110863	TRUE	3562567	3564516	-	-6243	upstream	Lj4g3v0288370.1	mRNA		NA	ID=Lj4g3v0288370.1;Parent=Lj4g3v0288370;Name=Lj4g3v0288370.1
20180309-Lj-allsets-HP_mean_Root_width_60_day000.hdf5	chr4	3568810	5.57e-07	10	2.78e-07	9.73e-06	0.0110863	TRUE	3565300	3567187	-	-3510	upstream	Lj4g3v0288380	gene	Protein coding	NA	ID=Lj4g3v0288380;Name=NODE_84319_length_1834_cov_7.561614.path1;sequencetype=Protein coding
20180309-Lj-allsets-HP_mean_Root_width_60_day000.hdf5	chr4	3568810	5.57e-07	10	2.78e-07	9.73e-06	0.0110863	TRUE	3565300	3567187	-	-3510	upstream	Lj4g3v0288380.1	mRNA	Protein coding	PREDICTED: pentatricopeptide repeat-containing protein At2g03880 mitochondrial-like	ID=Lj4g3v0288380.1;Parent=Lj4g3v0288380;Name=Lj4g3v0288380.1;sequencetype=Protein coding;annotation=PREDICTED: pentatricopeptide repeat-containing protein At2g03880 mitochondrial-like [Cicer arietinum] gi|502141964|ref|XP_004504725.1|
20180309-Lj-allsets-HP_mean_Root_width_80_day003.hdf5	chr1	24252865	5.63e-07	34	2.78e-07	1.69e-05	0.00596277	TRUE	24247517	24247959	+	5348	downstream	Lj1g3v2063090	gene	Non-coding	NA	ID=Lj1g3v2063090;Name=CUFF.28349;sequencetype=Non-coding
20180309-Lj-allsets-HP_mean_Root_width_80_day003.hdf5	chr1	24252865	5.63e-07	34	2.78e-07	1.69e-05	0.00596277	TRUE	24247517	24247959	+	5348	downstream	Lj1g3v2063090.1	mRNA	Non-coding		ID=Lj1g3v2063090.1;Parent=Lj1g3v2063090;Name=Lj1g3v2063090.1;sequencetype=Non-coding;annotation=NoHit
20180309-Lj-allsets-HP_mean_Root_width_80_day003.hdf5	chr1	24252865	5.63e-07	34	2.78e-07	1.69e-05	0.00596277	TRUE	24248769	24250876	-	-4096	upstream	Lj1g3v2063100	gene	Protein coding	NA	ID=Lj1g3v2063100;Name=gene.g32472.t1;sequencetype=Protein coding
20180309-Lj-allsets-HP_mean_Root_width_80_day003.hdf5	chr1	24252865	5.63e-07	34	2.78e-07	1.69e-05	0.00596277	TRUE	24248769	24250876	-	-4096	upstream	Lj1g3v2063100.1	mRNA		NA	ID=Lj1g3v2063100.1;Parent=Lj1g3v2063100;Name=Lj1g3v2063100.1
20180309-Lj-allsets-HP_mean_Root_width_80_day003.hdf5	chr1	24252865	5.63e-07	34	2.78e-07	1.69e-05	0.00596277	TRUE	24253592	24254011	-	727	downstream	Lj1g3v2063110	gene	Protein coding	NA	ID=Lj1g3v2063110;Name=NODE_53462_length_1543_cov_11.522359.path3;sequencetype=Protein coding
20180309-Lj-allsets-HP_mean_Root_width_80_day003.hdf5	chr1	24252865	5.63e-07	34	2.78e-07	1.69e-05	0.00596277	TRUE	24253592	24254011	-	727	downstream	Lj1g3v2063110.1	mRNA	Protein coding	PREDICTED: F-box/FBD/LRR-repeat protein At4g00160-like	ID=Lj1g3v2063110.1;Parent=Lj1g3v2063110;Name=Lj1g3v2063110.1;sequencetype=Protein coding;annotation=PREDICTED: F-box/FBD/LRR-repeat protein At4g00160-like [Glycine max] gi|356566319|ref|XP_003551380.1|
20180309-Lj-allsets-HP_mean_Root_width_80_day003.hdf5	chr1	24252865	5.63e-07	34	2.78e-07	1.69e-05	0.00596277	TRUE	24257057	24258332	-	4192	downstream	Lj1g3v2063120	gene	Non-coding	NA	ID=Lj1g3v2063120;Name=61540_g;sequencetype=Non-coding
20180309-Lj-allsets-HP_mean_Root_width_80_day003.hdf5	chr1	24252865	5.63e-07	34	2.78e-07	1.69e-05	0.00596277	TRUE	24257057	24258332	-	4192	downstream	Lj1g3v2063120.1	mRNA		NA	ID=Lj1g3v2063120.1;Name=Lj1g3v2063120.1;Parent=Lj1g3v2063120;Name=Lj1g3v2063120.1
20180309-Lj-allsets-HP_mean_Root_growth_rate_day006-day007.hdf5	chr0	44177568	5.74e-07	24	2.78e-07	2.61e-05	0.0130288	TRUE	44176646	44180628	+	922	in gene	Lj0g3v0103599	gene	Non-coding	NA	ID=Lj0g3v0103599;Name=CUFF.5866;sequencetype=Non-coding
20180309-Lj-allsets-HP_mean_Root_growth_rate_day006-day007.hdf5	chr0	44177568	5.74e-07	24	2.78e-07	2.61e-05	0.0130288	TRUE	44176646	44180628	+	922	in feature	Lj0g3v0103599.1	mRNA	Non-coding		ID=Lj0g3v0103599.1;Parent=Lj0g3v0103599;Name=Lj0g3v0103599.1;sequencetype=Non-coding;annotation=NoHit
20180309-Lj-allsets-HP_mean_Root_growth_rate_day006-day007.hdf5	chr0	44178914	5.74e-07	24	2.78e-07	2.61e-05	0.0130288	TRUE	44176646	44180628	+	2268	in gene	Lj0g3v0103599	gene	Non-coding	NA	ID=Lj0g3v0103599;Name=CUFF.5866;sequencetype=Non-coding
20180309-Lj-allsets-HP_mean_Root_growth_rate_day006-day007.hdf5	chr0	44178914	5.74e-07	24	2.78e-07	2.61e-05	0.0130288	TRUE	44176646	44180628	+	2268	in feature	Lj0g3v0103599.1	mRNA	Non-coding		ID=Lj0g3v0103599.1;Parent=Lj0g3v0103599;Name=Lj0g3v0103599.1;sequencetype=Non-coding;annotation=NoHit
20180309-Lj-allsets-HP_mean_Root_growth_rate_day006-day007.hdf5	chr0	44178279	5.74e-07	24	2.78e-07	2.61e-05	0.0130288	TRUE	44176646	44180628	+	1633	in gene	Lj0g3v0103599	gene	Non-coding	NA	ID=Lj0g3v0103599;Name=CUFF.5866;sequencetype=Non-coding
20180309-Lj-allsets-HP_mean_Root_growth_rate_day006-day007.hdf5	chr0	44178279	5.74e-07	24	2.78e-07	2.61e-05	0.0130288	TRUE	44176646	44180628	+	1633	in feature	Lj0g3v0103599.1	mRNA	Non-coding		ID=Lj0g3v0103599.1;Parent=Lj0g3v0103599;Name=Lj0g3v0103599.1;sequencetype=Non-coding;annotation=NoHit
20180309-Lj-allsets-HP_mean_Root_angle_day003.hdf5	chr6	11794274	5.81e-07	14	2.78e-07	6.78e-05	0.00121623	TRUE	11794337	11798565	-	63	downstream	Lj6g3v1048870	gene	Protein coding	NA	ID=Lj6g3v1048870;Name=CUFF.58810;sequencetype=Protein coding
20180309-Lj-allsets-HP_mean_Root_angle_day003.hdf5	chr6	11794274	5.81e-07	14	2.78e-07	6.78e-05	0.00121623	TRUE	11794337	11798565	-	63	downstream	Lj6g3v1048870.1	mRNA	Protein coding	PREDICTED: adiponectin receptor protein 1-like isoform X1	ID=Lj6g3v1048870.1;Parent=Lj6g3v1048870;Name=Lj6g3v1048870.1;sequencetype=Protein coding;annotation=PREDICTED: adiponectin receptor protein 1-like isoform X1 [Cicer arietinum] gi|502167447|ref|XP_004514143.1|
20180309-Lj-allsets-HP_median_Root_width_80_day008.hdf5	chr1	38313110	5.85e-07	13	2.78e-07	2.78e-07	0.020028	TRUE	38315871	38316894	-	2761	downstream	Lj1g3v3343880	gene	Protein coding	NA	ID=Lj1g3v3343880;Name=CUFF.30503;sequencetype=Protein coding
20180309-Lj-allsets-HP_median_Root_width_80_day008.hdf5	chr1	38313110	5.85e-07	13	2.78e-07	2.78e-07	0.020028	TRUE	38315871	38316894	-	2761	downstream	Lj1g3v3343880.1	mRNA	Protein coding	PREDICTED: peptidyl-prolyl cis-trans isomerase-like	ID=Lj1g3v3343880.1;Parent=Lj1g3v3343880;Name=Lj1g3v3343880.1;sequencetype=Protein coding;annotation=PREDICTED: peptidyl-prolyl cis-trans isomerase-like [Cicer arietinum] gi|502130706|ref|XP_004500742.1|
20180309-Lj-allsets-HP_median_Root_width_80_day008.hdf5	chr1	38309115	5.85e-07	13	2.78e-07	2.78e-07	0.020028	TRUE	38302579	38305375	+	6536	downstream	Lj1g3v3343860	gene	Protein coding	NA	ID=Lj1g3v3343860;Name=CUFF.30497;sequencetype=Protein coding
20180309-Lj-allsets-HP_median_Root_width_80_day008.hdf5	chr1	38309115	5.85e-07	13	2.78e-07	2.78e-07	0.020028	TRUE	38302579	38305375	+	6536	downstream	Lj1g3v3343860.1	mRNA	Protein coding	Telomeric repeat-binding factor	ID=Lj1g3v3343860.1;Parent=Lj1g3v3343860;Name=Lj1g3v3343860.1;sequencetype=Protein coding;annotation=Telomeric repeat-binding factor [Medicago truncatula] gi|357467497|ref|XP_003604033.1|
20180309-Lj-allsets-HP_median_Root_width_80_day008.hdf5	chr1	38309115	5.85e-07	13	2.78e-07	2.78e-07	0.020028	TRUE	38304535	38307617	-	-4580	upstream	Lj1g3v3343870	gene	Protein coding	NA	ID=Lj1g3v3343870;Name=CUFF.30498;sequencetype=Protein coding
20180309-Lj-allsets-HP_median_Root_width_80_day008.hdf5	chr1	38309115	5.85e-07	13	2.78e-07	2.78e-07	0.020028	TRUE	38304535	38307617	-	-4580	upstream	Lj1g3v3343870.1	mRNA	Protein coding	Pollen Ole e 1 allergen and extensin family protein	ID=Lj1g3v3343870.1;Parent=Lj1g3v3343870;Name=Lj1g3v3343870.1;sequencetype=Protein coding;annotation=Pollen Ole e 1 allergen and extensin family protein [Theobroma cacao] gi|508705852|gb|EOX97748.1|
20180309-Lj-allsets-HP_median_Root_width_80_day008.hdf5	chr1	38325315	5.85e-07	13	2.78e-07	2.78e-07	0.020028	TRUE	38321442	38322054	+	3873	downstream	Lj1g3v3343900	gene	Protein coding	NA	ID=Lj1g3v3343900;Name=CUFF.30500;sequencetype=Protein coding
20180309-Lj-allsets-HP_median_Root_width_80_day008.hdf5	chr1	38325315	5.85e-07	13	2.78e-07	2.78e-07	0.020028	TRUE	38321442	38322054	+	3873	downstream	Lj1g3v3343900.1	mRNA	Protein coding	Uncharacterized protein TCM_034228	ID=Lj1g3v3343900.1;Parent=Lj1g3v3343900;Name=Lj1g3v3343900.1;sequencetype=Protein coding;annotation=Uncharacterized protein TCM_034228 [Theobroma cacao] gi|508723133|gb|EOY15030.1|
20180309-Lj-allsets-HP_median_Root_width_80_day008.hdf5	chr1	38325315	5.85e-07	13	2.78e-07	2.78e-07	0.020028	TRUE	38328295	38332351	+	-2980	upstream	Lj1g3v3343910	gene	Protein coding	NA	ID=Lj1g3v3343910;Name=CUFF.30501;sequencetype=Protein coding
20180309-Lj-allsets-HP_median_Root_width_80_day008.hdf5	chr1	38325315	5.85e-07	13	2.78e-07	2.78e-07	0.020028	TRUE	38328295	38332351	+	-2980	upstream	Lj1g3v3343910.1	mRNA	Protein coding	Neutral invertase-like protein	ID=Lj1g3v3343910.1;Parent=Lj1g3v3343910;Name=Lj1g3v3343910.1;sequencetype=Protein coding;annotation=Neutral invertase-like protein [Medicago truncatula] gi|357467483|ref|XP_003604026.1|
20180309-Lj-allsets-HP_median_Root_width_80_day008.hdf5	chr1	38308896	5.85e-07	13	2.78e-07	2.78e-07	0.020028	TRUE	38302579	38305375	+	6317	downstream	Lj1g3v3343860	gene	Protein coding	NA	ID=Lj1g3v3343860;Name=CUFF.30497;sequencetype=Protein coding
20180309-Lj-allsets-HP_median_Root_width_80_day008.hdf5	chr1	38308896	5.85e-07	13	2.78e-07	2.78e-07	0.020028	TRUE	38302579	38305375	+	6317	downstream	Lj1g3v3343860.1	mRNA	Protein coding	Telomeric repeat-binding factor	ID=Lj1g3v3343860.1;Parent=Lj1g3v3343860;Name=Lj1g3v3343860.1;sequencetype=Protein coding;annotation=Telomeric repeat-binding factor [Medicago truncatula] gi|357467497|ref|XP_003604033.1|
20180309-Lj-allsets-HP_median_Root_width_80_day008.hdf5	chr1	38308896	5.85e-07	13	2.78e-07	2.78e-07	0.020028	TRUE	38304535	38307617	-	-4361	upstream	Lj1g3v3343870	gene	Protein coding	NA	ID=Lj1g3v3343870;Name=CUFF.30498;sequencetype=Protein coding
20180309-Lj-allsets-HP_median_Root_width_80_day008.hdf5	chr1	38308896	5.85e-07	13	2.78e-07	2.78e-07	0.020028	TRUE	38304535	38307617	-	-4361	upstream	Lj1g3v3343870.1	mRNA	Protein coding	Pollen Ole e 1 allergen and extensin family protein	ID=Lj1g3v3343870.1;Parent=Lj1g3v3343870;Name=Lj1g3v3343870.1;sequencetype=Protein coding;annotation=Pollen Ole e 1 allergen and extensin family protein [Theobroma cacao] gi|508705852|gb|EOX97748.1|
20180309-Lj-allsets-HP_median_Root_width_80_day008.hdf5	chr1	38310535	5.85e-07	13	2.78e-07	2.78e-07	0.020028	TRUE	38304535	38307617	-	-6000	upstream	Lj1g3v3343870	gene	Protein coding	NA	ID=Lj1g3v3343870;Name=CUFF.30498;sequencetype=Protein coding
20180309-Lj-allsets-HP_median_Root_width_80_day008.hdf5	chr1	38310535	5.85e-07	13	2.78e-07	2.78e-07	0.020028	TRUE	38304535	38307617	-	-6000	upstream	Lj1g3v3343870.1	mRNA	Protein coding	Pollen Ole e 1 allergen and extensin family protein	ID=Lj1g3v3343870.1;Parent=Lj1g3v3343870;Name=Lj1g3v3343870.1;sequencetype=Protein coding;annotation=Pollen Ole e 1 allergen and extensin family protein [Theobroma cacao] gi|508705852|gb|EOX97748.1|
20180309-Lj-allsets-HP_mean_Average_root_width_day001.hdf5	chr4	34275877	5.85e-07	34	2.78e-07	5.25e-05	0.00410789	TRUE	34274016	34275643	+	1861	downstream	Lj4g3v2551460	gene	repeat	NA	ID=Lj4g3v2551460;Name=CUFF.51116;sequencetype=repeat
20180309-Lj-allsets-HP_mean_Average_root_width_day001.hdf5	chr4	34275877	5.85e-07	34	2.78e-07	5.25e-05	0.00410789	TRUE	34274016	34275643	+	1861	downstream	Lj4g3v2551460.1	mRNA	repeat		ID=Lj4g3v2551460.1;Parent=Lj4g3v2551460;Name=Lj4g3v2551460.1;sequencetype=repeat;annotation=NoHit
20180309-Lj-allsets-HP_mean_Average_root_width_day001.hdf5	chr4	34275877	5.85e-07	34	2.78e-07	5.25e-05	0.00410789	TRUE	34275801	34277232	+	76	in gene	Lj4g3v2551470	gene	Protein coding	NA	ID=Lj4g3v2551470;Name=CUFF.51117;sequencetype=Protein coding
20180309-Lj-allsets-HP_mean_Average_root_width_day001.hdf5	chr4	34275877	5.85e-07	34	2.78e-07	5.25e-05	0.00410789	TRUE	34275801	34277232	+	76	in feature	Lj4g3v2551470.1	mRNA	Protein coding	PREDICTED: glucuronoxylan 4-O-methyltransferase 1-like	ID=Lj4g3v2551470.1;Parent=Lj4g3v2551470;Name=Lj4g3v2551470.1;sequencetype=Protein coding;annotation=PREDICTED: glucuronoxylan 4-O-methyltransferase 1-like [Cicer arietinum] gi|502135312|ref|XP_004502290.1|
20180309-Lj-allsets-HP_mean_Average_root_width_day001.hdf5	chr4	34275877	5.85e-07	34	2.78e-07	5.25e-05	0.00410789	TRUE	34278391	34283279	-	2514	downstream	Lj4g3v2551480	gene	Protein coding	NA	ID=Lj4g3v2551480;Name=CUFF.51118;sequencetype=Protein coding
20180309-Lj-allsets-HP_mean_Average_root_width_day001.hdf5	chr4	34275877	5.85e-07	34	2.78e-07	5.25e-05	0.00410789	TRUE	34278391	34283279	-	2514	downstream	Lj4g3v2551480.1	mRNA	Protein coding	Uncharacterized protein TCM_008816	ID=Lj4g3v2551480.1;Parent=Lj4g3v2551480;Name=Lj4g3v2551480.1;sequencetype=Protein coding;annotation=Uncharacterized protein TCM_008816 [Theobroma cacao] gi|508707947|gb|EOX99843.1|
20180309-Lj-allsets-HP_mean_Average_root_width_day001.hdf5	chr5	238669	5.94e-07	11	2.78e-07	5.25e-05	0.00410789	TRUE	NA	NA	NA	NA	NA	NA	NA	NA	NA	NA
20180309-Lj-allsets-HP_median_Root_width_80_day003.hdf5	chr1	24252865	5.99e-07	34	2.78e-07	5e-06	0.00979344	TRUE	24247517	24247959	+	5348	downstream	Lj1g3v2063090	gene	Non-coding	NA	ID=Lj1g3v2063090;Name=CUFF.28349;sequencetype=Non-coding
20180309-Lj-allsets-HP_median_Root_width_80_day003.hdf5	chr1	24252865	5.99e-07	34	2.78e-07	5e-06	0.00979344	TRUE	24247517	24247959	+	5348	downstream	Lj1g3v2063090.1	mRNA	Non-coding		ID=Lj1g3v2063090.1;Parent=Lj1g3v2063090;Name=Lj1g3v2063090.1;sequencetype=Non-coding;annotation=NoHit
20180309-Lj-allsets-HP_median_Root_width_80_day003.hdf5	chr1	24252865	5.99e-07	34	2.78e-07	5e-06	0.00979344	TRUE	24248769	24250876	-	-4096	upstream	Lj1g3v2063100	gene	Protein coding	NA	ID=Lj1g3v2063100;Name=gene.g32472.t1;sequencetype=Protein coding
20180309-Lj-allsets-HP_median_Root_width_80_day003.hdf5	chr1	24252865	5.99e-07	34	2.78e-07	5e-06	0.00979344	TRUE	24248769	24250876	-	-4096	upstream	Lj1g3v2063100.1	mRNA		NA	ID=Lj1g3v2063100.1;Parent=Lj1g3v2063100;Name=Lj1g3v2063100.1
20180309-Lj-allsets-HP_median_Root_width_80_day003.hdf5	chr1	24252865	5.99e-07	34	2.78e-07	5e-06	0.00979344	TRUE	24253592	24254011	-	727	downstream	Lj1g3v2063110	gene	Protein coding	NA	ID=Lj1g3v2063110;Name=NODE_53462_length_1543_cov_11.522359.path3;sequencetype=Protein coding
20180309-Lj-allsets-HP_median_Root_width_80_day003.hdf5	chr1	24252865	5.99e-07	34	2.78e-07	5e-06	0.00979344	TRUE	24253592	24254011	-	727	downstream	Lj1g3v2063110.1	mRNA	Protein coding	PREDICTED: F-box/FBD/LRR-repeat protein At4g00160-like	ID=Lj1g3v2063110.1;Parent=Lj1g3v2063110;Name=Lj1g3v2063110.1;sequencetype=Protein coding;annotation=PREDICTED: F-box/FBD/LRR-repeat protein At4g00160-like [Glycine max] gi|356566319|ref|XP_003551380.1|
20180309-Lj-allsets-HP_median_Root_width_80_day003.hdf5	chr1	24252865	5.99e-07	34	2.78e-07	5e-06	0.00979344	TRUE	24257057	24258332	-	4192	downstream	Lj1g3v2063120	gene	Non-coding	NA	ID=Lj1g3v2063120;Name=61540_g;sequencetype=Non-coding
20180309-Lj-allsets-HP_median_Root_width_80_day003.hdf5	chr1	24252865	5.99e-07	34	2.78e-07	5e-06	0.00979344	TRUE	24257057	24258332	-	4192	downstream	Lj1g3v2063120.1	mRNA		NA	ID=Lj1g3v2063120.1;Name=Lj1g3v2063120.1;Parent=Lj1g3v2063120;Name=Lj1g3v2063120.1
20180309-Lj-allsets-HP_median_Root_width_60_day001.hdf5	chr1	33639755	6.01e-07	14	2.78e-07	4.2e-05	0.00292062	TRUE	33636185	33637545	+	3570	downstream	Lj1g3v2964790	gene	Non-coding	NA	ID=Lj1g3v2964790;Name=CUFF.29763;sequencetype=Non-coding
20180309-Lj-allsets-HP_median_Root_width_60_day001.hdf5	chr1	33639755	6.01e-07	14	2.78e-07	4.2e-05	0.00292062	TRUE	33636185	33637545	+	3570	downstream	Lj1g3v2964790.1	mRNA	Non-coding		ID=Lj1g3v2964790.1;Parent=Lj1g3v2964790;Name=Lj1g3v2964790.1;sequencetype=Non-coding;annotation=NoHit
20180309-Lj-allsets-HP_median_Root_width_60_day001.hdf5	chr1	33639755	6.01e-07	14	2.78e-07	4.2e-05	0.00292062	TRUE	33637681	33638211	+	2074	downstream	Lj1g3v2964800	gene	Non-coding	NA	ID=Lj1g3v2964800;Name=CUFF.29764;sequencetype=Non-coding
20180309-Lj-allsets-HP_median_Root_width_60_day001.hdf5	chr1	33639755	6.01e-07	14	2.78e-07	4.2e-05	0.00292062	TRUE	33637681	33638211	+	2074	downstream	Lj1g3v2964800.1	mRNA	Non-coding		ID=Lj1g3v2964800.1;Parent=Lj1g3v2964800;Name=Lj1g3v2964800.1;sequencetype=Non-coding;annotation=NoHit
20180309-Lj-allsets-HP_median_Root_width_60_day001.hdf5	chr1	33639755	6.01e-07	14	2.78e-07	4.2e-05	0.00292062	TRUE	33639217	33641558	+	538	in gene	Lj1g3v2964810	gene	Protein coding	NA	ID=Lj1g3v2964810;Name=CUFF.29765;sequencetype=Protein coding
20180309-Lj-allsets-HP_median_Root_width_60_day001.hdf5	chr1	33639755	6.01e-07	14	2.78e-07	4.2e-05	0.00292062	TRUE	33639217	33641558	+	538	in feature	Lj1g3v2964810.1	mRNA	Protein coding	PREDICTED: probable LRR receptor-like serine/threonine-protein kinase At4g08850-like	ID=Lj1g3v2964810.1;Parent=Lj1g3v2964810;Name=Lj1g3v2964810.1;sequencetype=Protein coding;annotation=PREDICTED: probable LRR receptor-like serine/threonine-protein kinase At4g08850-like [Glycine max] gi|356568610|ref|XP_003552503.1|
20180309-Lj-allsets-HP_median_Root_width_60_day001.hdf5	chr1	33639755	6.01e-07	14	2.78e-07	4.2e-05	0.00292062	TRUE	33643268	33643682	+	-3513	upstream	Lj1g3v2964820	gene	Non-coding	NA	ID=Lj1g3v2964820;Name=CUFF.29767;sequencetype=Non-coding
20180309-Lj-allsets-HP_median_Root_width_60_day001.hdf5	chr1	33639755	6.01e-07	14	2.78e-07	4.2e-05	0.00292062	TRUE	33643268	33643682	+	-3513	upstream	Lj1g3v2964820.1	mRNA	Non-coding		ID=Lj1g3v2964820.1;Parent=Lj1g3v2964820;Name=Lj1g3v2964820.1;sequencetype=Non-coding;annotation=NoHit
20180309-Lj-allsets-HP_median_Root_width_60_day001.hdf5	chr1	33639755	6.01e-07	14	2.78e-07	4.2e-05	0.00292062	TRUE	33644010	33649104	-	4255	downstream	Lj1g3v2964830	gene	Protein coding	NA	ID=Lj1g3v2964830;Name=CUFF.29784;sequencetype=Protein coding
20180309-Lj-allsets-HP_median_Root_width_60_day001.hdf5	chr1	33639755	6.01e-07	14	2.78e-07	4.2e-05	0.00292062	TRUE	33644010	33649104	-	4255	downstream	Lj1g3v2964830.1	mRNA	Protein coding	PREDICTED: O-acyltransferase WSD1-like	ID=Lj1g3v2964830.1;Parent=Lj1g3v2964830;Name=Lj1g3v2964830.1;sequencetype=Protein coding;annotation=PREDICTED: O-acyltransferase WSD1-like [Glycine max] gi|356531786|ref|XP_003534457.1|
20180309-Lj-allsets-HP_mean_Root_width_60_day001.hdf5	chr1	33639755	6.06e-07	14	2.78e-07	9.36e-05	0.00134656	TRUE	33636185	33637545	+	3570	downstream	Lj1g3v2964790	gene	Non-coding	NA	ID=Lj1g3v2964790;Name=CUFF.29763;sequencetype=Non-coding
20180309-Lj-allsets-HP_mean_Root_width_60_day001.hdf5	chr1	33639755	6.06e-07	14	2.78e-07	9.36e-05	0.00134656	TRUE	33636185	33637545	+	3570	downstream	Lj1g3v2964790.1	mRNA	Non-coding		ID=Lj1g3v2964790.1;Parent=Lj1g3v2964790;Name=Lj1g3v2964790.1;sequencetype=Non-coding;annotation=NoHit
20180309-Lj-allsets-HP_mean_Root_width_60_day001.hdf5	chr1	33639755	6.06e-07	14	2.78e-07	9.36e-05	0.00134656	TRUE	33637681	33638211	+	2074	downstream	Lj1g3v2964800	gene	Non-coding	NA	ID=Lj1g3v2964800;Name=CUFF.29764;sequencetype=Non-coding
20180309-Lj-allsets-HP_mean_Root_width_60_day001.hdf5	chr1	33639755	6.06e-07	14	2.78e-07	9.36e-05	0.00134656	TRUE	33637681	33638211	+	2074	downstream	Lj1g3v2964800.1	mRNA	Non-coding		ID=Lj1g3v2964800.1;Parent=Lj1g3v2964800;Name=Lj1g3v2964800.1;sequencetype=Non-coding;annotation=NoHit
20180309-Lj-allsets-HP_mean_Root_width_60_day001.hdf5	chr1	33639755	6.06e-07	14	2.78e-07	9.36e-05	0.00134656	TRUE	33639217	33641558	+	538	in gene	Lj1g3v2964810	gene	Protein coding	NA	ID=Lj1g3v2964810;Name=CUFF.29765;sequencetype=Protein coding
20180309-Lj-allsets-HP_mean_Root_width_60_day001.hdf5	chr1	33639755	6.06e-07	14	2.78e-07	9.36e-05	0.00134656	TRUE	33639217	33641558	+	538	in feature	Lj1g3v2964810.1	mRNA	Protein coding	PREDICTED: probable LRR receptor-like serine/threonine-protein kinase At4g08850-like	ID=Lj1g3v2964810.1;Parent=Lj1g3v2964810;Name=Lj1g3v2964810.1;sequencetype=Protein coding;annotation=PREDICTED: probable LRR receptor-like serine/threonine-protein kinase At4g08850-like [Glycine max] gi|356568610|ref|XP_003552503.1|
20180309-Lj-allsets-HP_mean_Root_width_60_day001.hdf5	chr1	33639755	6.06e-07	14	2.78e-07	9.36e-05	0.00134656	TRUE	33643268	33643682	+	-3513	upstream	Lj1g3v2964820	gene	Non-coding	NA	ID=Lj1g3v2964820;Name=CUFF.29767;sequencetype=Non-coding
20180309-Lj-allsets-HP_mean_Root_width_60_day001.hdf5	chr1	33639755	6.06e-07	14	2.78e-07	9.36e-05	0.00134656	TRUE	33643268	33643682	+	-3513	upstream	Lj1g3v2964820.1	mRNA	Non-coding		ID=Lj1g3v2964820.1;Parent=Lj1g3v2964820;Name=Lj1g3v2964820.1;sequencetype=Non-coding;annotation=NoHit
20180309-Lj-allsets-HP_mean_Root_width_60_day001.hdf5	chr1	33639755	6.06e-07	14	2.78e-07	9.36e-05	0.00134656	TRUE	33644010	33649104	-	4255	downstream	Lj1g3v2964830	gene	Protein coding	NA	ID=Lj1g3v2964830;Name=CUFF.29784;sequencetype=Protein coding
20180309-Lj-allsets-HP_mean_Root_width_60_day001.hdf5	chr1	33639755	6.06e-07	14	2.78e-07	9.36e-05	0.00134656	TRUE	33644010	33649104	-	4255	downstream	Lj1g3v2964830.1	mRNA	Protein coding	PREDICTED: O-acyltransferase WSD1-like	ID=Lj1g3v2964830.1;Parent=Lj1g3v2964830;Name=Lj1g3v2964830.1;sequencetype=Protein coding;annotation=PREDICTED: O-acyltransferase WSD1-like [Glycine max] gi|356531786|ref|XP_003534457.1|
20180309-Lj-allsets-HP_median_Root_width_20_day001.hdf5	chr5	28305975	6.07e-07	11	2.78e-07	2.78e-07	0.0546268	FALSE	28299340	28300981	+	6635	downstream	Lj5g3v2013610	gene	Protein coding	NA	ID=Lj5g3v2013610;Name=CUFF.56357;sequencetype=Protein coding
20180309-Lj-allsets-HP_median_Root_width_20_day001.hdf5	chr5	28305975	6.07e-07	11	2.78e-07	2.78e-07	0.0546268	FALSE	28299340	28300981	+	6635	downstream	Lj5g3v2013610.1	mRNA	Protein coding	PAR-1a protein	ID=Lj5g3v2013610.1;Parent=Lj5g3v2013610;Name=Lj5g3v2013610.1;sequencetype=Protein coding;annotation=PAR-1a protein [Medicago truncatula] gi|357444011|ref|XP_003592283.1|
20180309-Lj-allsets-HP_median_Root_width_20_day001.hdf5	chr5	28305975	6.07e-07	11	2.78e-07	2.78e-07	0.0546268	FALSE	28308614	28311905	+	-2639	upstream	Lj5g3v2013630	gene	Protein coding	NA	ID=Lj5g3v2013630;Name=CUFF.56359;sequencetype=Protein coding
20180309-Lj-allsets-HP_median_Root_width_20_day001.hdf5	chr5	28305975	6.07e-07	11	2.78e-07	2.78e-07	0.0546268	FALSE	28308614	28311905	+	-2639	upstream	Lj5g3v2013630.1	mRNA	Protein coding	PREDICTED: DNA-binding protein HEXBP-like	ID=Lj5g3v2013630.1;Parent=Lj5g3v2013630;Name=Lj5g3v2013630.1;sequencetype=Protein coding;annotation=PREDICTED: DNA-binding protein HEXBP-like [Cicer arietinum] gi|502119274|ref|XP_004496562.1|
20180309-Lj-allsets-HP_median_Root_width_20_day001.hdf5	chr5	28305975	6.07e-07	11	2.78e-07	2.78e-07	0.0546268	FALSE	28301676	28304250	-	-4299	upstream	Lj5g3v2013620	gene	Protein coding	NA	ID=Lj5g3v2013620;Name=CUFF.56426;sequencetype=Protein coding
20180309-Lj-allsets-HP_median_Root_width_20_day001.hdf5	chr5	28305975	6.07e-07	11	2.78e-07	2.78e-07	0.0546268	FALSE	28301676	28304250	-	-4299	upstream	Lj5g3v2013620.1	mRNA	Protein coding	PREDICTED: tubulin beta-1 chain-like	ID=Lj5g3v2013620.1;Parent=Lj5g3v2013620;Name=Lj5g3v2013620.1;sequencetype=Protein coding;annotation=PREDICTED: tubulin beta-1 chain-like [Cicer arietinum] gi|502119269|ref|XP_004496560.1|
20180309-Lj-allsets-HP_median_Root_width_20_day001.hdf5	chr5	28307681	6.07e-07	11	2.78e-07	2.78e-07	0.0546268	FALSE	28308614	28311905	+	-933	upstream	Lj5g3v2013630	gene	Protein coding	NA	ID=Lj5g3v2013630;Name=CUFF.56359;sequencetype=Protein coding
20180309-Lj-allsets-HP_median_Root_width_20_day001.hdf5	chr5	28307681	6.07e-07	11	2.78e-07	2.78e-07	0.0546268	FALSE	28308614	28311905	+	-933	upstream	Lj5g3v2013630.1	mRNA	Protein coding	PREDICTED: DNA-binding protein HEXBP-like	ID=Lj5g3v2013630.1;Parent=Lj5g3v2013630;Name=Lj5g3v2013630.1;sequencetype=Protein coding;annotation=PREDICTED: DNA-binding protein HEXBP-like [Cicer arietinum] gi|502119274|ref|XP_004496562.1|
20180309-Lj-allsets-HP_median_Root_width_20_day001.hdf5	chr5	28307681	6.07e-07	11	2.78e-07	2.78e-07	0.0546268	FALSE	28301676	28304250	-	-6005	upstream	Lj5g3v2013620	gene	Protein coding	NA	ID=Lj5g3v2013620;Name=CUFF.56426;sequencetype=Protein coding
20180309-Lj-allsets-HP_median_Root_width_20_day001.hdf5	chr5	28307681	6.07e-07	11	2.78e-07	2.78e-07	0.0546268	FALSE	28301676	28304250	-	-6005	upstream	Lj5g3v2013620.1	mRNA	Protein coding	PREDICTED: tubulin beta-1 chain-like	ID=Lj5g3v2013620.1;Parent=Lj5g3v2013620;Name=Lj5g3v2013620.1;sequencetype=Protein coding;annotation=PREDICTED: tubulin beta-1 chain-like [Cicer arietinum] gi|502119269|ref|XP_004496560.1|
20180309-Lj-allsets-HP_median_Root_direction_index_avg.hdf5	chr0	140185520	6.15e-07	28	2.78e-07	5.25e-05	0.00414558	TRUE	140188798	140189816	+	-3278	upstream	Lj0g3v0270659	gene	Non-coding	NA	ID=Lj0g3v0270659;Name=CUFF.17894;sequencetype=Non-coding
20180309-Lj-allsets-HP_median_Root_direction_index_avg.hdf5	chr0	140185520	6.15e-07	28	2.78e-07	5.25e-05	0.00414558	TRUE	140188798	140189816	+	-3278	upstream	Lj0g3v0270659.1	mRNA	Non-coding		ID=Lj0g3v0270659.1;Parent=Lj0g3v0270659;Name=Lj0g3v0270659.1;sequencetype=Non-coding;annotation=NoHit
20180309-Lj-allsets-HP_median_Root_direction_index_avg.hdf5	chr0	140185520	6.15e-07	28	2.78e-07	5.25e-05	0.00414558	TRUE	140188798	140190540	+	-3278	upstream	Lj0g3v0270659.2	mRNA	Non-coding		ID=Lj0g3v0270659.2;Parent=Lj0g3v0270659;Name=Lj0g3v0270659.2;sequencetype=Non-coding;annotation=NoHit
20180309-Lj-allsets-HP_median_Root_direction_index_avg.hdf5	chr0	140185520	6.15e-07	28	2.78e-07	5.25e-05	0.00414558	TRUE	140181449	140182277	-	-4071	upstream	Lj0g3v0270629	gene	Protein coding	NA	ID=Lj0g3v0270629;Name=CUFF.17882;sequencetype=Protein coding
20180309-Lj-allsets-HP_median_Root_direction_index_avg.hdf5	chr0	140185520	6.15e-07	28	2.78e-07	5.25e-05	0.00414558	TRUE	140181449	140182277	-	-4071	upstream	Lj0g3v0270629.1	mRNA	Protein coding	Uncharacterized protein TCM_030216	ID=Lj0g3v0270629.1;Parent=Lj0g3v0270629;Name=Lj0g3v0270629.1;sequencetype=Protein coding;annotation=Uncharacterized protein TCM_030216 [Theobroma cacao] gi|508781429|gb|EOY28685.1|
20180309-Lj-allsets-HP_median_Root_direction_index_avg.hdf5	chr0	140185520	6.15e-07	28	2.78e-07	5.25e-05	0.00414558	TRUE	140184055	140185325	-	-1465	upstream	Lj0g3v0270639	gene	Protein coding	NA	ID=Lj0g3v0270639;Name=CUFF.17883;sequencetype=Protein coding
20180309-Lj-allsets-HP_median_Root_direction_index_avg.hdf5	chr0	140185520	6.15e-07	28	2.78e-07	5.25e-05	0.00414558	TRUE	140184055	140185325	-	-1465	upstream	Lj0g3v0270639.1	mRNA	Protein coding	Putative non-LTR retroelement reverse transcriptase related	ID=Lj0g3v0270639.1;Parent=Lj0g3v0270639;Name=Lj0g3v0270639.1;sequencetype=Protein coding;annotation=Putative non-LTR retroelement reverse transcriptase related [Medicago truncatula] gi|124359597|gb|ABD28747.2|
20180309-Lj-allsets-HP_median_Root_direction_index_avg.hdf5	chr0	140185520	6.15e-07	28	2.78e-07	5.25e-05	0.00414558	TRUE	140184055	140185389	-	-1465	upstream	Lj0g3v0270649	gene	Protein coding	NA	ID=Lj0g3v0270649;Name=CUFF.17884;sequencetype=Protein coding
20180309-Lj-allsets-HP_median_Root_direction_index_avg.hdf5	chr0	140185520	6.15e-07	28	2.78e-07	5.25e-05	0.00414558	TRUE	140184055	140185389	-	-1465	upstream	Lj0g3v0270649.1	mRNA	Protein coding	Putative non-LTR retroelement reverse transcriptase related	ID=Lj0g3v0270649.1;Parent=Lj0g3v0270649;Name=Lj0g3v0270649.1;sequencetype=Protein coding;annotation=Putative non-LTR retroelement reverse transcriptase related [Medicago truncatula] gi|124359597|gb|ABD28747.2|
20180309-Lj-allsets-HP_median_Root_direction_index_avg.hdf5	chr0	140185323	6.15e-07	28	2.78e-07	5.25e-05	0.00414558	TRUE	140188798	140189816	+	-3475	upstream	Lj0g3v0270659	gene	Non-coding	NA	ID=Lj0g3v0270659;Name=CUFF.17894;sequencetype=Non-coding
20180309-Lj-allsets-HP_median_Root_direction_index_avg.hdf5	chr0	140185323	6.15e-07	28	2.78e-07	5.25e-05	0.00414558	TRUE	140188798	140189816	+	-3475	upstream	Lj0g3v0270659.1	mRNA	Non-coding		ID=Lj0g3v0270659.1;Parent=Lj0g3v0270659;Name=Lj0g3v0270659.1;sequencetype=Non-coding;annotation=NoHit
20180309-Lj-allsets-HP_median_Root_direction_index_avg.hdf5	chr0	140185323	6.15e-07	28	2.78e-07	5.25e-05	0.00414558	TRUE	140188798	140190540	+	-3475	upstream	Lj0g3v0270659.2	mRNA	Non-coding		ID=Lj0g3v0270659.2;Parent=Lj0g3v0270659;Name=Lj0g3v0270659.2;sequencetype=Non-coding;annotation=NoHit
20180309-Lj-allsets-HP_median_Root_direction_index_avg.hdf5	chr0	140185323	6.15e-07	28	2.78e-07	5.25e-05	0.00414558	TRUE	140181449	140182277	-	-3874	upstream	Lj0g3v0270629	gene	Protein coding	NA	ID=Lj0g3v0270629;Name=CUFF.17882;sequencetype=Protein coding
20180309-Lj-allsets-HP_median_Root_direction_index_avg.hdf5	chr0	140185323	6.15e-07	28	2.78e-07	5.25e-05	0.00414558	TRUE	140181449	140182277	-	-3874	upstream	Lj0g3v0270629.1	mRNA	Protein coding	Uncharacterized protein TCM_030216	ID=Lj0g3v0270629.1;Parent=Lj0g3v0270629;Name=Lj0g3v0270629.1;sequencetype=Protein coding;annotation=Uncharacterized protein TCM_030216 [Theobroma cacao] gi|508781429|gb|EOY28685.1|
20180309-Lj-allsets-HP_median_Root_direction_index_avg.hdf5	chr0	140185323	6.15e-07	28	2.78e-07	5.25e-05	0.00414558	TRUE	140184055	140185325	-	-1268	in gene	Lj0g3v0270639	gene	Protein coding	NA	ID=Lj0g3v0270639;Name=CUFF.17883;sequencetype=Protein coding
20180309-Lj-allsets-HP_median_Root_direction_index_avg.hdf5	chr0	140185323	6.15e-07	28	2.78e-07	5.25e-05	0.00414558	TRUE	140184055	140185325	-	-1268	in feature	Lj0g3v0270639.1	mRNA	Protein coding	Putative non-LTR retroelement reverse transcriptase related	ID=Lj0g3v0270639.1;Parent=Lj0g3v0270639;Name=Lj0g3v0270639.1;sequencetype=Protein coding;annotation=Putative non-LTR retroelement reverse transcriptase related [Medicago truncatula] gi|124359597|gb|ABD28747.2|
20180309-Lj-allsets-HP_median_Root_direction_index_avg.hdf5	chr0	140185323	6.15e-07	28	2.78e-07	5.25e-05	0.00414558	TRUE	140184055	140185389	-	-1268	in gene	Lj0g3v0270649	gene	Protein coding	NA	ID=Lj0g3v0270649;Name=CUFF.17884;sequencetype=Protein coding
20180309-Lj-allsets-HP_median_Root_direction_index_avg.hdf5	chr0	140185323	6.15e-07	28	2.78e-07	5.25e-05	0.00414558	TRUE	140184055	140185389	-	-1268	in feature	Lj0g3v0270649.1	mRNA	Protein coding	Putative non-LTR retroelement reverse transcriptase related	ID=Lj0g3v0270649.1;Parent=Lj0g3v0270649;Name=Lj0g3v0270649.1;sequencetype=Protein coding;annotation=Putative non-LTR retroelement reverse transcriptase related [Medicago truncatula] gi|124359597|gb|ABD28747.2|
20180309-Lj-allsets-HP_median_Root_direction_index_avg.hdf5	chr0	140188699	6.15e-07	28	2.78e-07	5.25e-05	0.00414558	TRUE	140188798	140189816	+	-99	upstream	Lj0g3v0270659	gene	Non-coding	NA	ID=Lj0g3v0270659;Name=CUFF.17894;sequencetype=Non-coding
20180309-Lj-allsets-HP_median_Root_direction_index_avg.hdf5	chr0	140188699	6.15e-07	28	2.78e-07	5.25e-05	0.00414558	TRUE	140188798	140189816	+	-99	upstream	Lj0g3v0270659.1	mRNA	Non-coding		ID=Lj0g3v0270659.1;Parent=Lj0g3v0270659;Name=Lj0g3v0270659.1;sequencetype=Non-coding;annotation=NoHit
20180309-Lj-allsets-HP_median_Root_direction_index_avg.hdf5	chr0	140188699	6.15e-07	28	2.78e-07	5.25e-05	0.00414558	TRUE	140188798	140190540	+	-99	upstream	Lj0g3v0270659.2	mRNA	Non-coding		ID=Lj0g3v0270659.2;Parent=Lj0g3v0270659;Name=Lj0g3v0270659.2;sequencetype=Non-coding;annotation=NoHit
20180309-Lj-allsets-HP_median_Root_direction_index_avg.hdf5	chr0	140188699	6.15e-07	28	2.78e-07	5.25e-05	0.00414558	TRUE	140191946	140195198	+	-3247	upstream	Lj0g3v0270669	gene	Non-coding	NA	ID=Lj0g3v0270669;Name=CUFF.17887;sequencetype=Non-coding
20180309-Lj-allsets-HP_median_Root_direction_index_avg.hdf5	chr0	140188699	6.15e-07	28	2.78e-07	5.25e-05	0.00414558	TRUE	140191946	140195198	+	-3247	upstream	Lj0g3v0270669.1	mRNA	Non-coding		ID=Lj0g3v0270669.1;Parent=Lj0g3v0270669;Name=Lj0g3v0270669.1;sequencetype=Non-coding;annotation=NoHit
20180309-Lj-allsets-HP_median_Root_direction_index_avg.hdf5	chr0	140188699	6.15e-07	28	2.78e-07	5.25e-05	0.00414558	TRUE	140193206	140193440	+	-4507	upstream	Lj0g3v0270679	gene	Protein coding	NA	ID=Lj0g3v0270679;Name=CUFF.17888;sequencetype=Protein coding
20180309-Lj-allsets-HP_median_Root_direction_index_avg.hdf5	chr0	140188699	6.15e-07	28	2.78e-07	5.25e-05	0.00414558	TRUE	140193206	140193440	+	-4507	upstream	Lj0g3v0270679.1	mRNA	Protein coding	glutathione S-transferase GST 19	ID=Lj0g3v0270679.1;Parent=Lj0g3v0270679;Name=Lj0g3v0270679.1;sequencetype=Protein coding;annotation=glutathione S-transferase GST 19 [Glycine max] gi|351723739|ref|NP_001234986.1|
20180309-Lj-allsets-HP_median_Root_direction_index_avg.hdf5	chr0	140188699	6.15e-07	28	2.78e-07	5.25e-05	0.00414558	TRUE	140184055	140185325	-	-4644	upstream	Lj0g3v0270639	gene	Protein coding	NA	ID=Lj0g3v0270639;Name=CUFF.17883;sequencetype=Protein coding
20180309-Lj-allsets-HP_median_Root_direction_index_avg.hdf5	chr0	140188699	6.15e-07	28	2.78e-07	5.25e-05	0.00414558	TRUE	140184055	140185325	-	-4644	upstream	Lj0g3v0270639.1	mRNA	Protein coding	Putative non-LTR retroelement reverse transcriptase related	ID=Lj0g3v0270639.1;Parent=Lj0g3v0270639;Name=Lj0g3v0270639.1;sequencetype=Protein coding;annotation=Putative non-LTR retroelement reverse transcriptase related [Medicago truncatula] gi|124359597|gb|ABD28747.2|
20180309-Lj-allsets-HP_median_Root_direction_index_avg.hdf5	chr0	140188699	6.15e-07	28	2.78e-07	5.25e-05	0.00414558	TRUE	140184055	140185389	-	-4644	upstream	Lj0g3v0270649	gene	Protein coding	NA	ID=Lj0g3v0270649;Name=CUFF.17884;sequencetype=Protein coding
20180309-Lj-allsets-HP_median_Root_direction_index_avg.hdf5	chr0	140188699	6.15e-07	28	2.78e-07	5.25e-05	0.00414558	TRUE	140184055	140185389	-	-4644	upstream	Lj0g3v0270649.1	mRNA	Protein coding	Putative non-LTR retroelement reverse transcriptase related	ID=Lj0g3v0270649.1;Parent=Lj0g3v0270649;Name=Lj0g3v0270649.1;sequencetype=Protein coding;annotation=Putative non-LTR retroelement reverse transcriptase related [Medicago truncatula] gi|124359597|gb|ABD28747.2|
20180309-Lj-allsets-HP_median_Root_direction_index_avg.hdf5	chr0	140190781	6.15e-07	28	2.78e-07	5.25e-05	0.00414558	TRUE	140188798	140189816	+	1983	downstream	Lj0g3v0270659	gene	Non-coding	NA	ID=Lj0g3v0270659;Name=CUFF.17894;sequencetype=Non-coding
20180309-Lj-allsets-HP_median_Root_direction_index_avg.hdf5	chr0	140190781	6.15e-07	28	2.78e-07	5.25e-05	0.00414558	TRUE	140188798	140189816	+	1983	downstream	Lj0g3v0270659.1	mRNA	Non-coding		ID=Lj0g3v0270659.1;Parent=Lj0g3v0270659;Name=Lj0g3v0270659.1;sequencetype=Non-coding;annotation=NoHit
20180309-Lj-allsets-HP_median_Root_direction_index_avg.hdf5	chr0	140190781	6.15e-07	28	2.78e-07	5.25e-05	0.00414558	TRUE	140188798	140190540	+	1983	downstream	Lj0g3v0270659.2	mRNA	Non-coding		ID=Lj0g3v0270659.2;Parent=Lj0g3v0270659;Name=Lj0g3v0270659.2;sequencetype=Non-coding;annotation=NoHit
20180309-Lj-allsets-HP_median_Root_direction_index_avg.hdf5	chr0	140190781	6.15e-07	28	2.78e-07	5.25e-05	0.00414558	TRUE	140191946	140195198	+	-1165	upstream	Lj0g3v0270669	gene	Non-coding	NA	ID=Lj0g3v0270669;Name=CUFF.17887;sequencetype=Non-coding
20180309-Lj-allsets-HP_median_Root_direction_index_avg.hdf5	chr0	140190781	6.15e-07	28	2.78e-07	5.25e-05	0.00414558	TRUE	140191946	140195198	+	-1165	upstream	Lj0g3v0270669.1	mRNA	Non-coding		ID=Lj0g3v0270669.1;Parent=Lj0g3v0270669;Name=Lj0g3v0270669.1;sequencetype=Non-coding;annotation=NoHit
20180309-Lj-allsets-HP_median_Root_direction_index_avg.hdf5	chr0	140190781	6.15e-07	28	2.78e-07	5.25e-05	0.00414558	TRUE	140193206	140193440	+	-2425	upstream	Lj0g3v0270679	gene	Protein coding	NA	ID=Lj0g3v0270679;Name=CUFF.17888;sequencetype=Protein coding
20180309-Lj-allsets-HP_median_Root_direction_index_avg.hdf5	chr0	140190781	6.15e-07	28	2.78e-07	5.25e-05	0.00414558	TRUE	140193206	140193440	+	-2425	upstream	Lj0g3v0270679.1	mRNA	Protein coding	glutathione S-transferase GST 19	ID=Lj0g3v0270679.1;Parent=Lj0g3v0270679;Name=Lj0g3v0270679.1;sequencetype=Protein coding;annotation=glutathione S-transferase GST 19 [Glycine max] gi|351723739|ref|NP_001234986.1|
20180309-Lj-allsets-HP_median_Root_direction_index_avg.hdf5	chr0	140181297	6.15e-07	28	2.78e-07	5.25e-05	0.00414558	TRUE	140181449	140182277	-	152	downstream	Lj0g3v0270629	gene	Protein coding	NA	ID=Lj0g3v0270629;Name=CUFF.17882;sequencetype=Protein coding
20180309-Lj-allsets-HP_median_Root_direction_index_avg.hdf5	chr0	140181297	6.15e-07	28	2.78e-07	5.25e-05	0.00414558	TRUE	140181449	140182277	-	152	downstream	Lj0g3v0270629.1	mRNA	Protein coding	Uncharacterized protein TCM_030216	ID=Lj0g3v0270629.1;Parent=Lj0g3v0270629;Name=Lj0g3v0270629.1;sequencetype=Protein coding;annotation=Uncharacterized protein TCM_030216 [Theobroma cacao] gi|508781429|gb|EOY28685.1|
20180309-Lj-allsets-HP_median_Root_direction_index_avg.hdf5	chr0	140181297	6.15e-07	28	2.78e-07	5.25e-05	0.00414558	TRUE	140184055	140185325	-	2758	downstream	Lj0g3v0270639	gene	Protein coding	NA	ID=Lj0g3v0270639;Name=CUFF.17883;sequencetype=Protein coding
20180309-Lj-allsets-HP_median_Root_direction_index_avg.hdf5	chr0	140181297	6.15e-07	28	2.78e-07	5.25e-05	0.00414558	TRUE	140184055	140185325	-	2758	downstream	Lj0g3v0270639.1	mRNA	Protein coding	Putative non-LTR retroelement reverse transcriptase related	ID=Lj0g3v0270639.1;Parent=Lj0g3v0270639;Name=Lj0g3v0270639.1;sequencetype=Protein coding;annotation=Putative non-LTR retroelement reverse transcriptase related [Medicago truncatula] gi|124359597|gb|ABD28747.2|
20180309-Lj-allsets-HP_median_Root_direction_index_avg.hdf5	chr0	140181297	6.15e-07	28	2.78e-07	5.25e-05	0.00414558	TRUE	140184055	140185389	-	2758	downstream	Lj0g3v0270649	gene	Protein coding	NA	ID=Lj0g3v0270649;Name=CUFF.17884;sequencetype=Protein coding
20180309-Lj-allsets-HP_median_Root_direction_index_avg.hdf5	chr0	140181297	6.15e-07	28	2.78e-07	5.25e-05	0.00414558	TRUE	140184055	140185389	-	2758	downstream	Lj0g3v0270649.1	mRNA	Protein coding	Putative non-LTR retroelement reverse transcriptase related	ID=Lj0g3v0270649.1;Parent=Lj0g3v0270649;Name=Lj0g3v0270649.1;sequencetype=Protein coding;annotation=Putative non-LTR retroelement reverse transcriptase related [Medicago truncatula] gi|124359597|gb|ABD28747.2|
20180309-Lj-allsets-HP_median_Root_direction_index_avg.hdf5	chr0	140188780	6.15e-07	28	2.78e-07	5.25e-05	0.00414558	TRUE	140188798	140189816	+	-18	upstream	Lj0g3v0270659	gene	Non-coding	NA	ID=Lj0g3v0270659;Name=CUFF.17894;sequencetype=Non-coding
20180309-Lj-allsets-HP_median_Root_direction_index_avg.hdf5	chr0	140188780	6.15e-07	28	2.78e-07	5.25e-05	0.00414558	TRUE	140188798	140189816	+	-18	upstream	Lj0g3v0270659.1	mRNA	Non-coding		ID=Lj0g3v0270659.1;Parent=Lj0g3v0270659;Name=Lj0g3v0270659.1;sequencetype=Non-coding;annotation=NoHit
20180309-Lj-allsets-HP_median_Root_direction_index_avg.hdf5	chr0	140188780	6.15e-07	28	2.78e-07	5.25e-05	0.00414558	TRUE	140188798	140190540	+	-18	upstream	Lj0g3v0270659.2	mRNA	Non-coding		ID=Lj0g3v0270659.2;Parent=Lj0g3v0270659;Name=Lj0g3v0270659.2;sequencetype=Non-coding;annotation=NoHit
20180309-Lj-allsets-HP_median_Root_direction_index_avg.hdf5	chr0	140188780	6.15e-07	28	2.78e-07	5.25e-05	0.00414558	TRUE	140191946	140195198	+	-3166	upstream	Lj0g3v0270669	gene	Non-coding	NA	ID=Lj0g3v0270669;Name=CUFF.17887;sequencetype=Non-coding
20180309-Lj-allsets-HP_median_Root_direction_index_avg.hdf5	chr0	140188780	6.15e-07	28	2.78e-07	5.25e-05	0.00414558	TRUE	140191946	140195198	+	-3166	upstream	Lj0g3v0270669.1	mRNA	Non-coding		ID=Lj0g3v0270669.1;Parent=Lj0g3v0270669;Name=Lj0g3v0270669.1;sequencetype=Non-coding;annotation=NoHit
20180309-Lj-allsets-HP_median_Root_direction_index_avg.hdf5	chr0	140188780	6.15e-07	28	2.78e-07	5.25e-05	0.00414558	TRUE	140193206	140193440	+	-4426	upstream	Lj0g3v0270679	gene	Protein coding	NA	ID=Lj0g3v0270679;Name=CUFF.17888;sequencetype=Protein coding
20180309-Lj-allsets-HP_median_Root_direction_index_avg.hdf5	chr0	140188780	6.15e-07	28	2.78e-07	5.25e-05	0.00414558	TRUE	140193206	140193440	+	-4426	upstream	Lj0g3v0270679.1	mRNA	Protein coding	glutathione S-transferase GST 19	ID=Lj0g3v0270679.1;Parent=Lj0g3v0270679;Name=Lj0g3v0270679.1;sequencetype=Protein coding;annotation=glutathione S-transferase GST 19 [Glycine max] gi|351723739|ref|NP_001234986.1|
20180309-Lj-allsets-HP_median_Root_direction_index_avg.hdf5	chr0	140188780	6.15e-07	28	2.78e-07	5.25e-05	0.00414558	TRUE	140184055	140185325	-	-4725	upstream	Lj0g3v0270639	gene	Protein coding	NA	ID=Lj0g3v0270639;Name=CUFF.17883;sequencetype=Protein coding
20180309-Lj-allsets-HP_median_Root_direction_index_avg.hdf5	chr0	140188780	6.15e-07	28	2.78e-07	5.25e-05	0.00414558	TRUE	140184055	140185325	-	-4725	upstream	Lj0g3v0270639.1	mRNA	Protein coding	Putative non-LTR retroelement reverse transcriptase related	ID=Lj0g3v0270639.1;Parent=Lj0g3v0270639;Name=Lj0g3v0270639.1;sequencetype=Protein coding;annotation=Putative non-LTR retroelement reverse transcriptase related [Medicago truncatula] gi|124359597|gb|ABD28747.2|
20180309-Lj-allsets-HP_median_Root_direction_index_avg.hdf5	chr0	140188780	6.15e-07	28	2.78e-07	5.25e-05	0.00414558	TRUE	140184055	140185389	-	-4725	upstream	Lj0g3v0270649	gene	Protein coding	NA	ID=Lj0g3v0270649;Name=CUFF.17884;sequencetype=Protein coding
20180309-Lj-allsets-HP_median_Root_direction_index_avg.hdf5	chr0	140188780	6.15e-07	28	2.78e-07	5.25e-05	0.00414558	TRUE	140184055	140185389	-	-4725	upstream	Lj0g3v0270649.1	mRNA	Protein coding	Putative non-LTR retroelement reverse transcriptase related	ID=Lj0g3v0270649.1;Parent=Lj0g3v0270649;Name=Lj0g3v0270649.1;sequencetype=Protein coding;annotation=Putative non-LTR retroelement reverse transcriptase related [Medicago truncatula] gi|124359597|gb|ABD28747.2|
20180309-Lj-allsets-HP_median_Root_direction_index_avg.hdf5	chr0	140179258	6.15e-07	28	2.78e-07	5.25e-05	0.00414558	TRUE	140181449	140182277	-	2191	downstream	Lj0g3v0270629	gene	Protein coding	NA	ID=Lj0g3v0270629;Name=CUFF.17882;sequencetype=Protein coding
20180309-Lj-allsets-HP_median_Root_direction_index_avg.hdf5	chr0	140179258	6.15e-07	28	2.78e-07	5.25e-05	0.00414558	TRUE	140181449	140182277	-	2191	downstream	Lj0g3v0270629.1	mRNA	Protein coding	Uncharacterized protein TCM_030216	ID=Lj0g3v0270629.1;Parent=Lj0g3v0270629;Name=Lj0g3v0270629.1;sequencetype=Protein coding;annotation=Uncharacterized protein TCM_030216 [Theobroma cacao] gi|508781429|gb|EOY28685.1|
20180309-Lj-allsets-HP_median_Root_direction_index_avg.hdf5	chr0	140179258	6.15e-07	28	2.78e-07	5.25e-05	0.00414558	TRUE	140184055	140185325	-	4797	downstream	Lj0g3v0270639	gene	Protein coding	NA	ID=Lj0g3v0270639;Name=CUFF.17883;sequencetype=Protein coding
20180309-Lj-allsets-HP_median_Root_direction_index_avg.hdf5	chr0	140179258	6.15e-07	28	2.78e-07	5.25e-05	0.00414558	TRUE	140184055	140185325	-	4797	downstream	Lj0g3v0270639.1	mRNA	Protein coding	Putative non-LTR retroelement reverse transcriptase related	ID=Lj0g3v0270639.1;Parent=Lj0g3v0270639;Name=Lj0g3v0270639.1;sequencetype=Protein coding;annotation=Putative non-LTR retroelement reverse transcriptase related [Medicago truncatula] gi|124359597|gb|ABD28747.2|
20180309-Lj-allsets-HP_median_Root_direction_index_avg.hdf5	chr0	140179258	6.15e-07	28	2.78e-07	5.25e-05	0.00414558	TRUE	140184055	140185389	-	4797	downstream	Lj0g3v0270649	gene	Protein coding	NA	ID=Lj0g3v0270649;Name=CUFF.17884;sequencetype=Protein coding
20180309-Lj-allsets-HP_median_Root_direction_index_avg.hdf5	chr0	140179258	6.15e-07	28	2.78e-07	5.25e-05	0.00414558	TRUE	140184055	140185389	-	4797	downstream	Lj0g3v0270649.1	mRNA	Protein coding	Putative non-LTR retroelement reverse transcriptase related	ID=Lj0g3v0270649.1;Parent=Lj0g3v0270649;Name=Lj0g3v0270649.1;sequencetype=Protein coding;annotation=Putative non-LTR retroelement reverse transcriptase related [Medicago truncatula] gi|124359597|gb|ABD28747.2|
20180309-Lj-allsets-HP_median_Root_direction_index_avg.hdf5	chr0	140179062	6.15e-07	28	2.78e-07	5.25e-05	0.00414558	TRUE	140181449	140182277	-	2387	downstream	Lj0g3v0270629	gene	Protein coding	NA	ID=Lj0g3v0270629;Name=CUFF.17882;sequencetype=Protein coding
20180309-Lj-allsets-HP_median_Root_direction_index_avg.hdf5	chr0	140179062	6.15e-07	28	2.78e-07	5.25e-05	0.00414558	TRUE	140181449	140182277	-	2387	downstream	Lj0g3v0270629.1	mRNA	Protein coding	Uncharacterized protein TCM_030216	ID=Lj0g3v0270629.1;Parent=Lj0g3v0270629;Name=Lj0g3v0270629.1;sequencetype=Protein coding;annotation=Uncharacterized protein TCM_030216 [Theobroma cacao] gi|508781429|gb|EOY28685.1|
20180309-Lj-allsets-HP_median_Root_direction_index_avg.hdf5	chr0	140179062	6.15e-07	28	2.78e-07	5.25e-05	0.00414558	TRUE	140184055	140185325	-	4993	downstream	Lj0g3v0270639	gene	Protein coding	NA	ID=Lj0g3v0270639;Name=CUFF.17883;sequencetype=Protein coding
20180309-Lj-allsets-HP_median_Root_direction_index_avg.hdf5	chr0	140179062	6.15e-07	28	2.78e-07	5.25e-05	0.00414558	TRUE	140184055	140185325	-	4993	downstream	Lj0g3v0270639.1	mRNA	Protein coding	Putative non-LTR retroelement reverse transcriptase related	ID=Lj0g3v0270639.1;Parent=Lj0g3v0270639;Name=Lj0g3v0270639.1;sequencetype=Protein coding;annotation=Putative non-LTR retroelement reverse transcriptase related [Medicago truncatula] gi|124359597|gb|ABD28747.2|
20180309-Lj-allsets-HP_median_Root_direction_index_avg.hdf5	chr0	140179062	6.15e-07	28	2.78e-07	5.25e-05	0.00414558	TRUE	140184055	140185389	-	4993	downstream	Lj0g3v0270649	gene	Protein coding	NA	ID=Lj0g3v0270649;Name=CUFF.17884;sequencetype=Protein coding
20180309-Lj-allsets-HP_median_Root_direction_index_avg.hdf5	chr0	140179062	6.15e-07	28	2.78e-07	5.25e-05	0.00414558	TRUE	140184055	140185389	-	4993	downstream	Lj0g3v0270649.1	mRNA	Protein coding	Putative non-LTR retroelement reverse transcriptase related	ID=Lj0g3v0270649.1;Parent=Lj0g3v0270649;Name=Lj0g3v0270649.1;sequencetype=Protein coding;annotation=Putative non-LTR retroelement reverse transcriptase related [Medicago truncatula] gi|124359597|gb|ABD28747.2|
20180309-Lj-allsets-HP_median_Root_direction_index_avg.hdf5	chr0	140188828	6.15e-07	28	2.78e-07	5.25e-05	0.00414558	TRUE	140188798	140189816	+	30	in gene	Lj0g3v0270659	gene	Non-coding	NA	ID=Lj0g3v0270659;Name=CUFF.17894;sequencetype=Non-coding
20180309-Lj-allsets-HP_median_Root_direction_index_avg.hdf5	chr0	140188828	6.15e-07	28	2.78e-07	5.25e-05	0.00414558	TRUE	140188798	140189816	+	30	in feature	Lj0g3v0270659.1	mRNA	Non-coding		ID=Lj0g3v0270659.1;Parent=Lj0g3v0270659;Name=Lj0g3v0270659.1;sequencetype=Non-coding;annotation=NoHit
20180309-Lj-allsets-HP_median_Root_direction_index_avg.hdf5	chr0	140188828	6.15e-07	28	2.78e-07	5.25e-05	0.00414558	TRUE	140188798	140190540	+	30	in feature	Lj0g3v0270659.2	mRNA	Non-coding		ID=Lj0g3v0270659.2;Parent=Lj0g3v0270659;Name=Lj0g3v0270659.2;sequencetype=Non-coding;annotation=NoHit
20180309-Lj-allsets-HP_median_Root_direction_index_avg.hdf5	chr0	140188828	6.15e-07	28	2.78e-07	5.25e-05	0.00414558	TRUE	140191946	140195198	+	-3118	upstream	Lj0g3v0270669	gene	Non-coding	NA	ID=Lj0g3v0270669;Name=CUFF.17887;sequencetype=Non-coding
20180309-Lj-allsets-HP_median_Root_direction_index_avg.hdf5	chr0	140188828	6.15e-07	28	2.78e-07	5.25e-05	0.00414558	TRUE	140191946	140195198	+	-3118	upstream	Lj0g3v0270669.1	mRNA	Non-coding		ID=Lj0g3v0270669.1;Parent=Lj0g3v0270669;Name=Lj0g3v0270669.1;sequencetype=Non-coding;annotation=NoHit
20180309-Lj-allsets-HP_median_Root_direction_index_avg.hdf5	chr0	140188828	6.15e-07	28	2.78e-07	5.25e-05	0.00414558	TRUE	140193206	140193440	+	-4378	upstream	Lj0g3v0270679	gene	Protein coding	NA	ID=Lj0g3v0270679;Name=CUFF.17888;sequencetype=Protein coding
20180309-Lj-allsets-HP_median_Root_direction_index_avg.hdf5	chr0	140188828	6.15e-07	28	2.78e-07	5.25e-05	0.00414558	TRUE	140193206	140193440	+	-4378	upstream	Lj0g3v0270679.1	mRNA	Protein coding	glutathione S-transferase GST 19	ID=Lj0g3v0270679.1;Parent=Lj0g3v0270679;Name=Lj0g3v0270679.1;sequencetype=Protein coding;annotation=glutathione S-transferase GST 19 [Glycine max] gi|351723739|ref|NP_001234986.1|
20180309-Lj-allsets-HP_median_Root_direction_index_avg.hdf5	chr0	140188828	6.15e-07	28	2.78e-07	5.25e-05	0.00414558	TRUE	140184055	140185325	-	-4773	upstream	Lj0g3v0270639	gene	Protein coding	NA	ID=Lj0g3v0270639;Name=CUFF.17883;sequencetype=Protein coding
20180309-Lj-allsets-HP_median_Root_direction_index_avg.hdf5	chr0	140188828	6.15e-07	28	2.78e-07	5.25e-05	0.00414558	TRUE	140184055	140185325	-	-4773	upstream	Lj0g3v0270639.1	mRNA	Protein coding	Putative non-LTR retroelement reverse transcriptase related	ID=Lj0g3v0270639.1;Parent=Lj0g3v0270639;Name=Lj0g3v0270639.1;sequencetype=Protein coding;annotation=Putative non-LTR retroelement reverse transcriptase related [Medicago truncatula] gi|124359597|gb|ABD28747.2|
20180309-Lj-allsets-HP_median_Root_direction_index_avg.hdf5	chr0	140188828	6.15e-07	28	2.78e-07	5.25e-05	0.00414558	TRUE	140184055	140185389	-	-4773	upstream	Lj0g3v0270649	gene	Protein coding	NA	ID=Lj0g3v0270649;Name=CUFF.17884;sequencetype=Protein coding
20180309-Lj-allsets-HP_median_Root_direction_index_avg.hdf5	chr0	140188828	6.15e-07	28	2.78e-07	5.25e-05	0.00414558	TRUE	140184055	140185389	-	-4773	upstream	Lj0g3v0270649.1	mRNA	Protein coding	Putative non-LTR retroelement reverse transcriptase related	ID=Lj0g3v0270649.1;Parent=Lj0g3v0270649;Name=Lj0g3v0270649.1;sequencetype=Protein coding;annotation=Putative non-LTR retroelement reverse transcriptase related [Medicago truncatula] gi|124359597|gb|ABD28747.2|
20180309-Lj-allsets-HP_median_Root_direction_index_avg.hdf5	chr0	140190174	6.15e-07	28	2.78e-07	5.25e-05	0.00414558	TRUE	140188798	140189816	+	1376	downstream	Lj0g3v0270659	gene	Non-coding	NA	ID=Lj0g3v0270659;Name=CUFF.17894;sequencetype=Non-coding
20180309-Lj-allsets-HP_median_Root_direction_index_avg.hdf5	chr0	140190174	6.15e-07	28	2.78e-07	5.25e-05	0.00414558	TRUE	140188798	140189816	+	1376	downstream	Lj0g3v0270659.1	mRNA	Non-coding		ID=Lj0g3v0270659.1;Parent=Lj0g3v0270659;Name=Lj0g3v0270659.1;sequencetype=Non-coding;annotation=NoHit
20180309-Lj-allsets-HP_median_Root_direction_index_avg.hdf5	chr0	140190174	6.15e-07	28	2.78e-07	5.25e-05	0.00414558	TRUE	140188798	140190540	+	1376	in feature	Lj0g3v0270659.2	mRNA	Non-coding		ID=Lj0g3v0270659.2;Parent=Lj0g3v0270659;Name=Lj0g3v0270659.2;sequencetype=Non-coding;annotation=NoHit
20180309-Lj-allsets-HP_median_Root_direction_index_avg.hdf5	chr0	140190174	6.15e-07	28	2.78e-07	5.25e-05	0.00414558	TRUE	140191946	140195198	+	-1772	upstream	Lj0g3v0270669	gene	Non-coding	NA	ID=Lj0g3v0270669;Name=CUFF.17887;sequencetype=Non-coding
20180309-Lj-allsets-HP_median_Root_direction_index_avg.hdf5	chr0	140190174	6.15e-07	28	2.78e-07	5.25e-05	0.00414558	TRUE	140191946	140195198	+	-1772	upstream	Lj0g3v0270669.1	mRNA	Non-coding		ID=Lj0g3v0270669.1;Parent=Lj0g3v0270669;Name=Lj0g3v0270669.1;sequencetype=Non-coding;annotation=NoHit
20180309-Lj-allsets-HP_median_Root_direction_index_avg.hdf5	chr0	140190174	6.15e-07	28	2.78e-07	5.25e-05	0.00414558	TRUE	140193206	140193440	+	-3032	upstream	Lj0g3v0270679	gene	Protein coding	NA	ID=Lj0g3v0270679;Name=CUFF.17888;sequencetype=Protein coding
20180309-Lj-allsets-HP_median_Root_direction_index_avg.hdf5	chr0	140190174	6.15e-07	28	2.78e-07	5.25e-05	0.00414558	TRUE	140193206	140193440	+	-3032	upstream	Lj0g3v0270679.1	mRNA	Protein coding	glutathione S-transferase GST 19	ID=Lj0g3v0270679.1;Parent=Lj0g3v0270679;Name=Lj0g3v0270679.1;sequencetype=Protein coding;annotation=glutathione S-transferase GST 19 [Glycine max] gi|351723739|ref|NP_001234986.1|
20180309-Lj-allsets-HP_median_Root_direction_index_avg.hdf5	chr0	140190174	6.15e-07	28	2.78e-07	5.25e-05	0.00414558	TRUE	140184055	140185325	-	-6119	upstream	Lj0g3v0270639	gene	Protein coding	NA	ID=Lj0g3v0270639;Name=CUFF.17883;sequencetype=Protein coding
20180309-Lj-allsets-HP_median_Root_direction_index_avg.hdf5	chr0	140190174	6.15e-07	28	2.78e-07	5.25e-05	0.00414558	TRUE	140184055	140185325	-	-6119	upstream	Lj0g3v0270639.1	mRNA	Protein coding	Putative non-LTR retroelement reverse transcriptase related	ID=Lj0g3v0270639.1;Parent=Lj0g3v0270639;Name=Lj0g3v0270639.1;sequencetype=Protein coding;annotation=Putative non-LTR retroelement reverse transcriptase related [Medicago truncatula] gi|124359597|gb|ABD28747.2|
20180309-Lj-allsets-HP_median_Root_direction_index_avg.hdf5	chr0	140190174	6.15e-07	28	2.78e-07	5.25e-05	0.00414558	TRUE	140184055	140185389	-	-6119	upstream	Lj0g3v0270649	gene	Protein coding	NA	ID=Lj0g3v0270649;Name=CUFF.17884;sequencetype=Protein coding
20180309-Lj-allsets-HP_median_Root_direction_index_avg.hdf5	chr0	140190174	6.15e-07	28	2.78e-07	5.25e-05	0.00414558	TRUE	140184055	140185389	-	-6119	upstream	Lj0g3v0270649.1	mRNA	Protein coding	Putative non-LTR retroelement reverse transcriptase related	ID=Lj0g3v0270649.1;Parent=Lj0g3v0270649;Name=Lj0g3v0270649.1;sequencetype=Protein coding;annotation=Putative non-LTR retroelement reverse transcriptase related [Medicago truncatula] gi|124359597|gb|ABD28747.2|
20180309-Lj-allsets-HP_median_Root_direction_index_avg.hdf5	chr0	140190283	6.15e-07	28	2.78e-07	5.25e-05	0.00414558	TRUE	140188798	140189816	+	1485	downstream	Lj0g3v0270659	gene	Non-coding	NA	ID=Lj0g3v0270659;Name=CUFF.17894;sequencetype=Non-coding
20180309-Lj-allsets-HP_median_Root_direction_index_avg.hdf5	chr0	140190283	6.15e-07	28	2.78e-07	5.25e-05	0.00414558	TRUE	140188798	140189816	+	1485	downstream	Lj0g3v0270659.1	mRNA	Non-coding		ID=Lj0g3v0270659.1;Parent=Lj0g3v0270659;Name=Lj0g3v0270659.1;sequencetype=Non-coding;annotation=NoHit
20180309-Lj-allsets-HP_median_Root_direction_index_avg.hdf5	chr0	140190283	6.15e-07	28	2.78e-07	5.25e-05	0.00414558	TRUE	140188798	140190540	+	1485	in feature	Lj0g3v0270659.2	mRNA	Non-coding		ID=Lj0g3v0270659.2;Parent=Lj0g3v0270659;Name=Lj0g3v0270659.2;sequencetype=Non-coding;annotation=NoHit
20180309-Lj-allsets-HP_median_Root_direction_index_avg.hdf5	chr0	140190283	6.15e-07	28	2.78e-07	5.25e-05	0.00414558	TRUE	140191946	140195198	+	-1663	upstream	Lj0g3v0270669	gene	Non-coding	NA	ID=Lj0g3v0270669;Name=CUFF.17887;sequencetype=Non-coding
20180309-Lj-allsets-HP_median_Root_direction_index_avg.hdf5	chr0	140190283	6.15e-07	28	2.78e-07	5.25e-05	0.00414558	TRUE	140191946	140195198	+	-1663	upstream	Lj0g3v0270669.1	mRNA	Non-coding		ID=Lj0g3v0270669.1;Parent=Lj0g3v0270669;Name=Lj0g3v0270669.1;sequencetype=Non-coding;annotation=NoHit
20180309-Lj-allsets-HP_median_Root_direction_index_avg.hdf5	chr0	140190283	6.15e-07	28	2.78e-07	5.25e-05	0.00414558	TRUE	140193206	140193440	+	-2923	upstream	Lj0g3v0270679	gene	Protein coding	NA	ID=Lj0g3v0270679;Name=CUFF.17888;sequencetype=Protein coding
20180309-Lj-allsets-HP_median_Root_direction_index_avg.hdf5	chr0	140190283	6.15e-07	28	2.78e-07	5.25e-05	0.00414558	TRUE	140193206	140193440	+	-2923	upstream	Lj0g3v0270679.1	mRNA	Protein coding	glutathione S-transferase GST 19	ID=Lj0g3v0270679.1;Parent=Lj0g3v0270679;Name=Lj0g3v0270679.1;sequencetype=Protein coding;annotation=glutathione S-transferase GST 19 [Glycine max] gi|351723739|ref|NP_001234986.1|
20180309-Lj-allsets-HP_median_Root_direction_index_avg.hdf5	chr0	140190283	6.15e-07	28	2.78e-07	5.25e-05	0.00414558	TRUE	140184055	140185325	-	-6228	upstream	Lj0g3v0270639	gene	Protein coding	NA	ID=Lj0g3v0270639;Name=CUFF.17883;sequencetype=Protein coding
20180309-Lj-allsets-HP_median_Root_direction_index_avg.hdf5	chr0	140190283	6.15e-07	28	2.78e-07	5.25e-05	0.00414558	TRUE	140184055	140185325	-	-6228	upstream	Lj0g3v0270639.1	mRNA	Protein coding	Putative non-LTR retroelement reverse transcriptase related	ID=Lj0g3v0270639.1;Parent=Lj0g3v0270639;Name=Lj0g3v0270639.1;sequencetype=Protein coding;annotation=Putative non-LTR retroelement reverse transcriptase related [Medicago truncatula] gi|124359597|gb|ABD28747.2|
20180309-Lj-allsets-HP_median_Root_direction_index_avg.hdf5	chr0	140190283	6.15e-07	28	2.78e-07	5.25e-05	0.00414558	TRUE	140184055	140185389	-	-6228	upstream	Lj0g3v0270649	gene	Protein coding	NA	ID=Lj0g3v0270649;Name=CUFF.17884;sequencetype=Protein coding
20180309-Lj-allsets-HP_median_Root_direction_index_avg.hdf5	chr0	140190283	6.15e-07	28	2.78e-07	5.25e-05	0.00414558	TRUE	140184055	140185389	-	-6228	upstream	Lj0g3v0270649.1	mRNA	Protein coding	Putative non-LTR retroelement reverse transcriptase related	ID=Lj0g3v0270649.1;Parent=Lj0g3v0270649;Name=Lj0g3v0270649.1;sequencetype=Protein coding;annotation=Putative non-LTR retroelement reverse transcriptase related [Medicago truncatula] gi|124359597|gb|ABD28747.2|
20180309-Lj-allsets-HP_median_Root_direction_index_avg.hdf5	chr0	140190287	6.15e-07	28	2.78e-07	5.25e-05	0.00414558	TRUE	140188798	140189816	+	1489	downstream	Lj0g3v0270659	gene	Non-coding	NA	ID=Lj0g3v0270659;Name=CUFF.17894;sequencetype=Non-coding
20180309-Lj-allsets-HP_median_Root_direction_index_avg.hdf5	chr0	140190287	6.15e-07	28	2.78e-07	5.25e-05	0.00414558	TRUE	140188798	140189816	+	1489	downstream	Lj0g3v0270659.1	mRNA	Non-coding		ID=Lj0g3v0270659.1;Parent=Lj0g3v0270659;Name=Lj0g3v0270659.1;sequencetype=Non-coding;annotation=NoHit
20180309-Lj-allsets-HP_median_Root_direction_index_avg.hdf5	chr0	140190287	6.15e-07	28	2.78e-07	5.25e-05	0.00414558	TRUE	140188798	140190540	+	1489	in feature	Lj0g3v0270659.2	mRNA	Non-coding		ID=Lj0g3v0270659.2;Parent=Lj0g3v0270659;Name=Lj0g3v0270659.2;sequencetype=Non-coding;annotation=NoHit
20180309-Lj-allsets-HP_median_Root_direction_index_avg.hdf5	chr0	140190287	6.15e-07	28	2.78e-07	5.25e-05	0.00414558	TRUE	140191946	140195198	+	-1659	upstream	Lj0g3v0270669	gene	Non-coding	NA	ID=Lj0g3v0270669;Name=CUFF.17887;sequencetype=Non-coding
20180309-Lj-allsets-HP_median_Root_direction_index_avg.hdf5	chr0	140190287	6.15e-07	28	2.78e-07	5.25e-05	0.00414558	TRUE	140191946	140195198	+	-1659	upstream	Lj0g3v0270669.1	mRNA	Non-coding		ID=Lj0g3v0270669.1;Parent=Lj0g3v0270669;Name=Lj0g3v0270669.1;sequencetype=Non-coding;annotation=NoHit
20180309-Lj-allsets-HP_median_Root_direction_index_avg.hdf5	chr0	140190287	6.15e-07	28	2.78e-07	5.25e-05	0.00414558	TRUE	140193206	140193440	+	-2919	upstream	Lj0g3v0270679	gene	Protein coding	NA	ID=Lj0g3v0270679;Name=CUFF.17888;sequencetype=Protein coding
20180309-Lj-allsets-HP_median_Root_direction_index_avg.hdf5	chr0	140190287	6.15e-07	28	2.78e-07	5.25e-05	0.00414558	TRUE	140193206	140193440	+	-2919	upstream	Lj0g3v0270679.1	mRNA	Protein coding	glutathione S-transferase GST 19	ID=Lj0g3v0270679.1;Parent=Lj0g3v0270679;Name=Lj0g3v0270679.1;sequencetype=Protein coding;annotation=glutathione S-transferase GST 19 [Glycine max] gi|351723739|ref|NP_001234986.1|
20180309-Lj-allsets-HP_median_Root_direction_index_avg.hdf5	chr0	140190287	6.15e-07	28	2.78e-07	5.25e-05	0.00414558	TRUE	140184055	140185325	-	-6232	upstream	Lj0g3v0270639	gene	Protein coding	NA	ID=Lj0g3v0270639;Name=CUFF.17883;sequencetype=Protein coding
20180309-Lj-allsets-HP_median_Root_direction_index_avg.hdf5	chr0	140190287	6.15e-07	28	2.78e-07	5.25e-05	0.00414558	TRUE	140184055	140185325	-	-6232	upstream	Lj0g3v0270639.1	mRNA	Protein coding	Putative non-LTR retroelement reverse transcriptase related	ID=Lj0g3v0270639.1;Parent=Lj0g3v0270639;Name=Lj0g3v0270639.1;sequencetype=Protein coding;annotation=Putative non-LTR retroelement reverse transcriptase related [Medicago truncatula] gi|124359597|gb|ABD28747.2|
20180309-Lj-allsets-HP_median_Root_direction_index_avg.hdf5	chr0	140190287	6.15e-07	28	2.78e-07	5.25e-05	0.00414558	TRUE	140184055	140185389	-	-6232	upstream	Lj0g3v0270649	gene	Protein coding	NA	ID=Lj0g3v0270649;Name=CUFF.17884;sequencetype=Protein coding
20180309-Lj-allsets-HP_median_Root_direction_index_avg.hdf5	chr0	140190287	6.15e-07	28	2.78e-07	5.25e-05	0.00414558	TRUE	140184055	140185389	-	-6232	upstream	Lj0g3v0270649.1	mRNA	Protein coding	Putative non-LTR retroelement reverse transcriptase related	ID=Lj0g3v0270649.1;Parent=Lj0g3v0270649;Name=Lj0g3v0270649.1;sequencetype=Protein coding;annotation=Putative non-LTR retroelement reverse transcriptase related [Medicago truncatula] gi|124359597|gb|ABD28747.2|
20180309-Lj-allsets-HP_median_Root_direction_index_avg.hdf5	chr0	140190569	6.15e-07	28	2.78e-07	5.25e-05	0.00414558	TRUE	140188798	140189816	+	1771	downstream	Lj0g3v0270659	gene	Non-coding	NA	ID=Lj0g3v0270659;Name=CUFF.17894;sequencetype=Non-coding
20180309-Lj-allsets-HP_median_Root_direction_index_avg.hdf5	chr0	140190569	6.15e-07	28	2.78e-07	5.25e-05	0.00414558	TRUE	140188798	140189816	+	1771	downstream	Lj0g3v0270659.1	mRNA	Non-coding		ID=Lj0g3v0270659.1;Parent=Lj0g3v0270659;Name=Lj0g3v0270659.1;sequencetype=Non-coding;annotation=NoHit
20180309-Lj-allsets-HP_median_Root_direction_index_avg.hdf5	chr0	140190569	6.15e-07	28	2.78e-07	5.25e-05	0.00414558	TRUE	140188798	140190540	+	1771	downstream	Lj0g3v0270659.2	mRNA	Non-coding		ID=Lj0g3v0270659.2;Parent=Lj0g3v0270659;Name=Lj0g3v0270659.2;sequencetype=Non-coding;annotation=NoHit
20180309-Lj-allsets-HP_median_Root_direction_index_avg.hdf5	chr0	140190569	6.15e-07	28	2.78e-07	5.25e-05	0.00414558	TRUE	140191946	140195198	+	-1377	upstream	Lj0g3v0270669	gene	Non-coding	NA	ID=Lj0g3v0270669;Name=CUFF.17887;sequencetype=Non-coding
20180309-Lj-allsets-HP_median_Root_direction_index_avg.hdf5	chr0	140190569	6.15e-07	28	2.78e-07	5.25e-05	0.00414558	TRUE	140191946	140195198	+	-1377	upstream	Lj0g3v0270669.1	mRNA	Non-coding		ID=Lj0g3v0270669.1;Parent=Lj0g3v0270669;Name=Lj0g3v0270669.1;sequencetype=Non-coding;annotation=NoHit
20180309-Lj-allsets-HP_median_Root_direction_index_avg.hdf5	chr0	140190569	6.15e-07	28	2.78e-07	5.25e-05	0.00414558	TRUE	140193206	140193440	+	-2637	upstream	Lj0g3v0270679	gene	Protein coding	NA	ID=Lj0g3v0270679;Name=CUFF.17888;sequencetype=Protein coding
20180309-Lj-allsets-HP_median_Root_direction_index_avg.hdf5	chr0	140190569	6.15e-07	28	2.78e-07	5.25e-05	0.00414558	TRUE	140193206	140193440	+	-2637	upstream	Lj0g3v0270679.1	mRNA	Protein coding	glutathione S-transferase GST 19	ID=Lj0g3v0270679.1;Parent=Lj0g3v0270679;Name=Lj0g3v0270679.1;sequencetype=Protein coding;annotation=glutathione S-transferase GST 19 [Glycine max] gi|351723739|ref|NP_001234986.1|
20180309-Lj-allsets-HP_median_Root_direction_index_avg.hdf5	chr0	140188909	6.15e-07	28	2.78e-07	5.25e-05	0.00414558	TRUE	140188798	140189816	+	111	in gene	Lj0g3v0270659	gene	Non-coding	NA	ID=Lj0g3v0270659;Name=CUFF.17894;sequencetype=Non-coding
20180309-Lj-allsets-HP_median_Root_direction_index_avg.hdf5	chr0	140188909	6.15e-07	28	2.78e-07	5.25e-05	0.00414558	TRUE	140188798	140189816	+	111	in feature	Lj0g3v0270659.1	mRNA	Non-coding		ID=Lj0g3v0270659.1;Parent=Lj0g3v0270659;Name=Lj0g3v0270659.1;sequencetype=Non-coding;annotation=NoHit
20180309-Lj-allsets-HP_median_Root_direction_index_avg.hdf5	chr0	140188909	6.15e-07	28	2.78e-07	5.25e-05	0.00414558	TRUE	140188798	140190540	+	111	in feature	Lj0g3v0270659.2	mRNA	Non-coding		ID=Lj0g3v0270659.2;Parent=Lj0g3v0270659;Name=Lj0g3v0270659.2;sequencetype=Non-coding;annotation=NoHit
20180309-Lj-allsets-HP_median_Root_direction_index_avg.hdf5	chr0	140188909	6.15e-07	28	2.78e-07	5.25e-05	0.00414558	TRUE	140191946	140195198	+	-3037	upstream	Lj0g3v0270669	gene	Non-coding	NA	ID=Lj0g3v0270669;Name=CUFF.17887;sequencetype=Non-coding
20180309-Lj-allsets-HP_median_Root_direction_index_avg.hdf5	chr0	140188909	6.15e-07	28	2.78e-07	5.25e-05	0.00414558	TRUE	140191946	140195198	+	-3037	upstream	Lj0g3v0270669.1	mRNA	Non-coding		ID=Lj0g3v0270669.1;Parent=Lj0g3v0270669;Name=Lj0g3v0270669.1;sequencetype=Non-coding;annotation=NoHit
20180309-Lj-allsets-HP_median_Root_direction_index_avg.hdf5	chr0	140188909	6.15e-07	28	2.78e-07	5.25e-05	0.00414558	TRUE	140193206	140193440	+	-4297	upstream	Lj0g3v0270679	gene	Protein coding	NA	ID=Lj0g3v0270679;Name=CUFF.17888;sequencetype=Protein coding
20180309-Lj-allsets-HP_median_Root_direction_index_avg.hdf5	chr0	140188909	6.15e-07	28	2.78e-07	5.25e-05	0.00414558	TRUE	140193206	140193440	+	-4297	upstream	Lj0g3v0270679.1	mRNA	Protein coding	glutathione S-transferase GST 19	ID=Lj0g3v0270679.1;Parent=Lj0g3v0270679;Name=Lj0g3v0270679.1;sequencetype=Protein coding;annotation=glutathione S-transferase GST 19 [Glycine max] gi|351723739|ref|NP_001234986.1|
20180309-Lj-allsets-HP_median_Root_direction_index_avg.hdf5	chr0	140188909	6.15e-07	28	2.78e-07	5.25e-05	0.00414558	TRUE	140184055	140185325	-	-4854	upstream	Lj0g3v0270639	gene	Protein coding	NA	ID=Lj0g3v0270639;Name=CUFF.17883;sequencetype=Protein coding
20180309-Lj-allsets-HP_median_Root_direction_index_avg.hdf5	chr0	140188909	6.15e-07	28	2.78e-07	5.25e-05	0.00414558	TRUE	140184055	140185325	-	-4854	upstream	Lj0g3v0270639.1	mRNA	Protein coding	Putative non-LTR retroelement reverse transcriptase related	ID=Lj0g3v0270639.1;Parent=Lj0g3v0270639;Name=Lj0g3v0270639.1;sequencetype=Protein coding;annotation=Putative non-LTR retroelement reverse transcriptase related [Medicago truncatula] gi|124359597|gb|ABD28747.2|
20180309-Lj-allsets-HP_median_Root_direction_index_avg.hdf5	chr0	140188909	6.15e-07	28	2.78e-07	5.25e-05	0.00414558	TRUE	140184055	140185389	-	-4854	upstream	Lj0g3v0270649	gene	Protein coding	NA	ID=Lj0g3v0270649;Name=CUFF.17884;sequencetype=Protein coding
20180309-Lj-allsets-HP_median_Root_direction_index_avg.hdf5	chr0	140188909	6.15e-07	28	2.78e-07	5.25e-05	0.00414558	TRUE	140184055	140185389	-	-4854	upstream	Lj0g3v0270649.1	mRNA	Protein coding	Putative non-LTR retroelement reverse transcriptase related	ID=Lj0g3v0270649.1;Parent=Lj0g3v0270649;Name=Lj0g3v0270649.1;sequencetype=Protein coding;annotation=Putative non-LTR retroelement reverse transcriptase related [Medicago truncatula] gi|124359597|gb|ABD28747.2|
20180309-Lj-allsets-HP_median_Root_direction_index_avg.hdf5	chr0	140190790	6.15e-07	28	2.78e-07	5.25e-05	0.00414558	TRUE	140188798	140189816	+	1992	downstream	Lj0g3v0270659	gene	Non-coding	NA	ID=Lj0g3v0270659;Name=CUFF.17894;sequencetype=Non-coding
20180309-Lj-allsets-HP_median_Root_direction_index_avg.hdf5	chr0	140190790	6.15e-07	28	2.78e-07	5.25e-05	0.00414558	TRUE	140188798	140189816	+	1992	downstream	Lj0g3v0270659.1	mRNA	Non-coding		ID=Lj0g3v0270659.1;Parent=Lj0g3v0270659;Name=Lj0g3v0270659.1;sequencetype=Non-coding;annotation=NoHit
20180309-Lj-allsets-HP_median_Root_direction_index_avg.hdf5	chr0	140190790	6.15e-07	28	2.78e-07	5.25e-05	0.00414558	TRUE	140188798	140190540	+	1992	downstream	Lj0g3v0270659.2	mRNA	Non-coding		ID=Lj0g3v0270659.2;Parent=Lj0g3v0270659;Name=Lj0g3v0270659.2;sequencetype=Non-coding;annotation=NoHit
20180309-Lj-allsets-HP_median_Root_direction_index_avg.hdf5	chr0	140190790	6.15e-07	28	2.78e-07	5.25e-05	0.00414558	TRUE	140191946	140195198	+	-1156	upstream	Lj0g3v0270669	gene	Non-coding	NA	ID=Lj0g3v0270669;Name=CUFF.17887;sequencetype=Non-coding
20180309-Lj-allsets-HP_median_Root_direction_index_avg.hdf5	chr0	140190790	6.15e-07	28	2.78e-07	5.25e-05	0.00414558	TRUE	140191946	140195198	+	-1156	upstream	Lj0g3v0270669.1	mRNA	Non-coding		ID=Lj0g3v0270669.1;Parent=Lj0g3v0270669;Name=Lj0g3v0270669.1;sequencetype=Non-coding;annotation=NoHit
20180309-Lj-allsets-HP_median_Root_direction_index_avg.hdf5	chr0	140190790	6.15e-07	28	2.78e-07	5.25e-05	0.00414558	TRUE	140193206	140193440	+	-2416	upstream	Lj0g3v0270679	gene	Protein coding	NA	ID=Lj0g3v0270679;Name=CUFF.17888;sequencetype=Protein coding
20180309-Lj-allsets-HP_median_Root_direction_index_avg.hdf5	chr0	140190790	6.15e-07	28	2.78e-07	5.25e-05	0.00414558	TRUE	140193206	140193440	+	-2416	upstream	Lj0g3v0270679.1	mRNA	Protein coding	glutathione S-transferase GST 19	ID=Lj0g3v0270679.1;Parent=Lj0g3v0270679;Name=Lj0g3v0270679.1;sequencetype=Protein coding;annotation=glutathione S-transferase GST 19 [Glycine max] gi|351723739|ref|NP_001234986.1|
20180309-Lj-allsets-HP_mean_Root_width_60_day003.hdf5	chr3	10560306	6.17e-07	51	2.78e-07	5.56e-07	0.0555161	FALSE	10547452	10558845	+	12854	downstream	Lj3g3v0838300	gene	Protein coding	NA	ID=Lj3g3v0838300;Name=CUFF.41572;sequencetype=Protein coding
20180309-Lj-allsets-HP_mean_Root_width_60_day003.hdf5	chr3	10560306	6.17e-07	51	2.78e-07	5.56e-07	0.0555161	FALSE	10547452	10558845	+	12854	downstream	Lj3g3v0838300.1	mRNA	Protein coding	Ferric reductase defective 3b	ID=Lj3g3v0838300.1;Parent=Lj3g3v0838300;Name=Lj3g3v0838300.1;sequencetype=Protein coding;annotation=Ferric reductase defective 3b [Medicago truncatula] gi|357457739|ref|XP_003599150.1|
20180309-Lj-allsets-HP_mean_Root_width_60_day003.hdf5	chr3	10560306	6.17e-07	51	2.78e-07	5.56e-07	0.0555161	FALSE	10547452	10558845	+	12854	downstream	Lj3g3v0838300.2	mRNA	Protein coding	Ferric reductase defective 3b	ID=Lj3g3v0838300.2;Parent=Lj3g3v0838300;Name=Lj3g3v0838300.2;sequencetype=Protein coding;annotation=Ferric reductase defective 3b [Medicago truncatula] gi|357457739|ref|XP_003599150.1|
20180309-Lj-allsets-HP_mean_Root_width_60_day003.hdf5	chr3	10560306	6.17e-07	51	2.78e-07	5.56e-07	0.0555161	FALSE	10563206	10563414	+	-2900	upstream	Lj3g3v0838330	gene	Non-coding	NA	ID=Lj3g3v0838330;Name=BP083473.path1;sequencetype=Non-coding
20180309-Lj-allsets-HP_mean_Root_width_60_day003.hdf5	chr3	10560306	6.17e-07	51	2.78e-07	5.56e-07	0.0555161	FALSE	10563206	10563414	+	-2900	upstream	Lj3g3v0838330.1	mRNA	Non-coding		ID=Lj3g3v0838330.1;Parent=Lj3g3v0838330;Name=Lj3g3v0838330.1;sequencetype=Non-coding;annotation=NoHit
20180309-Lj-allsets-HP_mean_Root_width_60_day003.hdf5	chr3	10560306	6.17e-07	51	2.78e-07	5.56e-07	0.0555161	FALSE	10561460	10562648	-	1154	downstream	Lj3g3v0838310	gene	Protein coding	NA	ID=Lj3g3v0838310;Name=TC72943.path1;sequencetype=Protein coding
20180309-Lj-allsets-HP_mean_Root_width_60_day003.hdf5	chr3	10560306	6.17e-07	51	2.78e-07	5.56e-07	0.0555161	FALSE	10561460	10562648	-	1154	downstream	Lj3g3v0838310.1	mRNA	Protein coding	PREDICTED: zinc finger CCCH domain-containing protein 30-like	ID=Lj3g3v0838310.1;Parent=Lj3g3v0838310;Name=Lj3g3v0838310.1;sequencetype=Protein coding;annotation=PREDICTED: zinc finger CCCH domain-containing protein 30-like [Glycine max] gi|356530657|ref|XP_003533897.1|
20180309-Lj-allsets-HP_mean_Root_width_60_day003.hdf5	chr3	10560306	6.17e-07	51	2.78e-07	5.56e-07	0.0555161	FALSE	10562586	10563040	-	2280	downstream	Lj3g3v0838320	gene	Protein coding	NA	ID=Lj3g3v0838320;Name=BW630119.path1;sequencetype=Protein coding
20180309-Lj-allsets-HP_mean_Root_width_60_day003.hdf5	chr3	10560306	6.17e-07	51	2.78e-07	5.56e-07	0.0555161	FALSE	10562586	10563040	-	2280	downstream	Lj3g3v0838320.1	mRNA	Protein coding	PREDICTED: zinc finger CCCH domain-containing protein 30-like	ID=Lj3g3v0838320.1;Parent=Lj3g3v0838320;Name=Lj3g3v0838320.1;sequencetype=Protein coding;annotation=PREDICTED: zinc finger CCCH domain-containing protein 30-like [Glycine max] gi|356557162|ref|XP_003546887.1|
20180309-Lj-allsets-HP_mean_Root_width_60_day003.hdf5	chr3	10560306	6.17e-07	51	2.78e-07	5.56e-07	0.0555161	FALSE	10563585	10565697	-	3279	downstream	Lj3g3v0838340	gene	Protein coding	NA	ID=Lj3g3v0838340;Name=CUFF.41570;sequencetype=Protein coding
20180309-Lj-allsets-HP_mean_Root_width_60_day003.hdf5	chr3	10560306	6.17e-07	51	2.78e-07	5.56e-07	0.0555161	FALSE	10563585	10565697	-	3279	downstream	Lj3g3v0838340.1	mRNA	Protein coding	PREDICTED: zinc finger CCCH domain-containing protein 30-like	ID=Lj3g3v0838340.1;Parent=Lj3g3v0838340;Name=Lj3g3v0838340.1;sequencetype=Protein coding;annotation=PREDICTED: zinc finger CCCH domain-containing protein 30-like [Cicer arietinum] gi|502127941|ref|XP_004499884.1|
20180309-Lj-allsets-HP_mean_Relative_root_growth_rate_day002-day003.hdf5	chr3	15849188	6.23e-07	55	2.78e-07	1.39e-06	0.0280311	TRUE	15845814	15847325	+	3374	downstream	Lj3g3v1193480	gene	Protein coding	NA	ID=Lj3g3v1193480;Name=CUFF.42345;sequencetype=Protein coding
20180309-Lj-allsets-HP_mean_Relative_root_growth_rate_day002-day003.hdf5	chr3	15849188	6.23e-07	55	2.78e-07	1.39e-06	0.0280311	TRUE	15845814	15847325	+	3374	downstream	Lj3g3v1193480.1	mRNA	Protein coding	pollen Ole e 1 allergen and extensin family protein	ID=Lj3g3v1193480.1;Parent=Lj3g3v1193480;Name=Lj3g3v1193480.1;sequencetype=Protein coding;annotation=pollen Ole e 1 allergen and extensin family protein [Arabidopsis thaliana] gi|18420486|ref|NP_568418.1|
20180309-Lj-allsets-HP_mean_Relative_root_growth_rate_day002-day003.hdf5	chr3	15849188	6.23e-07	55	2.78e-07	1.39e-06	0.0280311	TRUE	15849837	15851010	+	-649	upstream	Lj3g3v1193490	gene	Protein coding	NA	ID=Lj3g3v1193490;Name=CUFF.42348;sequencetype=Protein coding
20180309-Lj-allsets-HP_mean_Relative_root_growth_rate_day002-day003.hdf5	chr3	15849188	6.23e-07	55	2.78e-07	1.39e-06	0.0280311	TRUE	15849837	15851010	+	-649	upstream	Lj3g3v1193490.1	mRNA	Protein coding	PREDICTED: capsanthin/capsorubin synthase chromoplast-like	ID=Lj3g3v1193490.1;Parent=Lj3g3v1193490;Name=Lj3g3v1193490.1;sequencetype=Protein coding;annotation=PREDICTED: capsanthin/capsorubin synthase chromoplast-like [Glycine max] gi|356547120|ref|XP_003541965.1|
20180309-Lj-allsets-HP_mean_Relative_root_growth_rate_day002-day003.hdf5	chr3	15849188	6.23e-07	55	2.78e-07	1.39e-06	0.0280311	TRUE	15854071	15855419	+	-4883	upstream	Lj3g3v1203500	gene	Protein coding	NA	ID=Lj3g3v1203500;Name=CUFF.42350;sequencetype=Protein coding
20180309-Lj-allsets-HP_mean_Relative_root_growth_rate_day002-day003.hdf5	chr3	15849188	6.23e-07	55	2.78e-07	1.39e-06	0.0280311	TRUE	15854071	15855419	+	-4883	upstream	Lj3g3v1203500.1	mRNA	Protein coding	casparian strip membrane protein 5	ID=Lj3g3v1203500.1;Parent=Lj3g3v1203500;Name=Lj3g3v1203500.1;sequencetype=Protein coding;annotation=casparian strip membrane protein 5 [Glycine max] gi|351725825|ref|NP_001236338.1|
20180309-Lj-allsets-HP_mean_Average_root_width_day005.hdf5	chr6	5969626	6.33e-07	31	2.78e-07	2.78e-07	0.0366994	TRUE	5965095	5966923	+	4531	downstream	Lj6g3v0607050	gene	Protein coding	NA	ID=Lj6g3v0607050;Name=gene.g64506.t1;sequencetype=Protein coding
20180309-Lj-allsets-HP_mean_Average_root_width_day005.hdf5	chr6	5969626	6.33e-07	31	2.78e-07	2.78e-07	0.0366994	TRUE	5965095	5966923	+	4531	downstream	Lj6g3v0607050.1	mRNA	Protein coding	PREDICTED: polygalacturonase-like	ID=Lj6g3v0607050.1;Parent=Lj6g3v0607050;Name=Lj6g3v0607050.1;sequencetype=Protein coding;annotation=PREDICTED: polygalacturonase-like [Glycine max] gi|356551848|ref|XP_003544285.1|
20180309-Lj-allsets-HP_mean_Average_root_width_day005.hdf5	chr6	5969626	6.33e-07	31	2.78e-07	2.78e-07	0.0366994	TRUE	5972108	5975707	+	-2482	upstream	Lj6g3v0607060	gene	Protein coding	NA	ID=Lj6g3v0607060;Name=CUFF.58067;sequencetype=Protein coding
20180309-Lj-allsets-HP_mean_Average_root_width_day005.hdf5	chr6	5969626	6.33e-07	31	2.78e-07	2.78e-07	0.0366994	TRUE	5972108	5975707	+	-2482	upstream	Lj6g3v0607060.1	mRNA	Protein coding	PREDICTED: laccase-4-like	ID=Lj6g3v0607060.1;Parent=Lj6g3v0607060;Name=Lj6g3v0607060.1;sequencetype=Protein coding;annotation=PREDICTED: laccase-4-like [Glycine max] gi|356566153|ref|XP_003551299.1|
20180309-Lj-allsets-HP_median_Root_width_40_day008.hdf5	chr1	11547723	6.33e-07	19	2.78e-07	2.78e-07	0.0555095	FALSE	11544994	11547111	+	2729	downstream	Lj1g3v0911980	gene	Protein coding	NA	ID=Lj1g3v0911980;Name=CUFF.26507;sequencetype=Protein coding
20180309-Lj-allsets-HP_median_Root_width_40_day008.hdf5	chr1	11547723	6.33e-07	19	2.78e-07	2.78e-07	0.0555095	FALSE	11544994	11547111	+	2729	downstream	Lj1g3v0911980.1	mRNA	Protein coding	Pentatricopeptide repeat protein	ID=Lj1g3v0911980.1;Parent=Lj1g3v0911980;Name=Lj1g3v0911980.1;sequencetype=Protein coding;annotation=Pentatricopeptide repeat protein [Medicago truncatula] gi|357518009|ref|XP_003629293.1|
20180309-Lj-allsets-HP_median_Root_width_40_day008.hdf5	chr1	11547723	6.33e-07	19	2.78e-07	2.78e-07	0.0555095	FALSE	11544994	11547711	+	2729	downstream	Lj1g3v0911990	gene	Protein coding	NA	ID=Lj1g3v0911990;Name=CUFF.26508;sequencetype=Protein coding
20180309-Lj-allsets-HP_median_Root_width_40_day008.hdf5	chr1	11547723	6.33e-07	19	2.78e-07	2.78e-07	0.0555095	FALSE	11544994	11547711	+	2729	downstream	Lj1g3v0911990.1	mRNA	Protein coding	Pentatricopeptide repeat protein	ID=Lj1g3v0911990.1;Parent=Lj1g3v0911990;Name=Lj1g3v0911990.1;sequencetype=Protein coding;annotation=Pentatricopeptide repeat protein [Medicago truncatula] gi|357518009|ref|XP_003629293.1|
20180309-Lj-allsets-HP_median_Root_width_40_day008.hdf5	chr1	11547723	6.33e-07	19	2.78e-07	2.78e-07	0.0555095	FALSE	11549705	11552060	+	-1982	upstream	Lj1g3v0912010	gene	Protein coding	NA	ID=Lj1g3v0912010;Name=CUFF.26510;sequencetype=Protein coding
20180309-Lj-allsets-HP_median_Root_width_40_day008.hdf5	chr1	11547723	6.33e-07	19	2.78e-07	2.78e-07	0.0555095	FALSE	11549705	11552060	+	-1982	upstream	Lj1g3v0912010.1	mRNA	Protein coding	PREDICTED: pentatricopeptide repeat-containing protein At1g43980 mitochondrial-like	ID=Lj1g3v0912010.1;Parent=Lj1g3v0912010;Name=Lj1g3v0912010.1;sequencetype=Protein coding;annotation=PREDICTED: pentatricopeptide repeat-containing protein At1g43980 mitochondrial-like [Cicer arietinum] gi|502137317|ref|XP_004503044.1|
20180309-Lj-allsets-HP_median_Root_width_40_day008.hdf5	chr1	11547723	6.33e-07	19	2.78e-07	2.78e-07	0.0555095	FALSE	11548063	11548666	-	340	downstream	Lj1g3v0912000	gene	Non-coding	NA	ID=Lj1g3v0912000;Name=CUFF.26506;sequencetype=Non-coding
20180309-Lj-allsets-HP_median_Root_width_40_day008.hdf5	chr1	11547723	6.33e-07	19	2.78e-07	2.78e-07	0.0555095	FALSE	11548063	11548666	-	340	downstream	Lj1g3v0912000.1	mRNA	Non-coding		ID=Lj1g3v0912000.1;Parent=Lj1g3v0912000;Name=Lj1g3v0912000.1;sequencetype=Non-coding;annotation=NoHit
20180309-Lj-allsets-HP_median_Root_linearity_avg.hdf5	chr6	25256491	6.34e-07	10	2.78e-07	3.06e-06	0.0191628	TRUE	25252941	25256516	-	-3550	in gene	Lj6g3v2192140	gene	Protein coding	NA	ID=Lj6g3v2192140;Name=108601_g;sequencetype=Protein coding
20180309-Lj-allsets-HP_median_Root_linearity_avg.hdf5	chr6	25256491	6.34e-07	10	2.78e-07	3.06e-06	0.0191628	TRUE	25252941	25256516	-	-3550	in feature	Lj6g3v2192140.1	mRNA		NA	ID=Lj6g3v2192140.1;Name=Lj6g3v2192140.1;Parent=Lj6g3v2192140;Name=Lj6g3v2192140.1
20180309-Lj-allsets-HP_mean_Root_tortuosity_day001.hdf5	chr2	17583894	6.38e-07	11	2.78e-07	8.95e-05	0.00311497	TRUE	17582847	17583196	+	1047	downstream	Lj2g3v1079590	gene	Protein coding	NA	ID=Lj2g3v1079590;Name=CUFF.36203;sequencetype=Protein coding
20180309-Lj-allsets-HP_mean_Root_tortuosity_day001.hdf5	chr2	17583894	6.38e-07	11	2.78e-07	8.95e-05	0.00311497	TRUE	17582847	17583196	+	1047	downstream	Lj2g3v1079590.1	mRNA	Protein coding		ID=Lj2g3v1079590.1;Parent=Lj2g3v1079590;Name=Lj2g3v1079590.1;sequencetype=Protein coding;annotation=NoHit
20180309-Lj-allsets-HP_mean_Root_tortuosity_day001.hdf5	chr2	17583894	6.38e-07	11	2.78e-07	8.95e-05	0.00311497	TRUE	17586097	17586293	+	-2203	upstream	Lj2g3v1079600	gene	Non-coding	NA	ID=Lj2g3v1079600;Name=NODE_75213_length_144_cov_15.819445.path3;sequencetype=Non-coding
20180309-Lj-allsets-HP_mean_Root_tortuosity_day001.hdf5	chr2	17583894	6.38e-07	11	2.78e-07	8.95e-05	0.00311497	TRUE	17586097	17586293	+	-2203	upstream	Lj2g3v1079600.1	mRNA	Non-coding		ID=Lj2g3v1079600.1;Parent=Lj2g3v1079600;Name=Lj2g3v1079600.1;sequencetype=Non-coding;annotation=NoHit
20180309-Lj-allsets-HP_median_Root_growth_rate_day006-day007.hdf5	chr0	176232386	6.53e-07	11	2.78e-07	2.11e-05	0.0195739	TRUE	NA	NA	NA	NA	NA	NA	NA	NA	NA	NA
20180309-Lj-allsets-HP_mean_Root_horizontal_index_day002.hdf5	chr0	185917688	6.7e-07	26	2.78e-07	5.56e-07	0.0490515	TRUE	185914696	185915628	+	2992	downstream	Lj0g3v0353269	gene	Protein coding	NA	ID=Lj0g3v0353269;Name=gene.g27711.t1;sequencetype=Protein coding
20180309-Lj-allsets-HP_mean_Root_horizontal_index_day002.hdf5	chr0	185917688	6.7e-07	26	2.78e-07	5.56e-07	0.0490515	TRUE	185914696	185915628	+	2992	downstream	Lj0g3v0353269.1	mRNA		NA	ID=Lj0g3v0353269.1;Parent=Lj0g3v0353269;Name=Lj0g3v0353269.1
20180309-Lj-allsets-HP_mean_Root_horizontal_index_day002.hdf5	chr0	185917688	6.7e-07	26	2.78e-07	5.56e-07	0.0490515	TRUE	185915957	185916706	+	1731	downstream	Lj0g3v0353279	gene	repeat	NA	ID=Lj0g3v0353279;Name=gene.g27712.t1;sequencetype=repeat
20180309-Lj-allsets-HP_mean_Root_horizontal_index_day002.hdf5	chr0	185917688	6.7e-07	26	2.78e-07	5.56e-07	0.0490515	TRUE	185915957	185916706	+	1731	downstream	Lj0g3v0353279.1	mRNA	repeat		ID=Lj0g3v0353279.1;Parent=Lj0g3v0353279;Name=Lj0g3v0353279.1;sequencetype=repeat;annotation=NoHit
20180309-Lj-allsets-HP_mean_Root_horizontal_index_day002.hdf5	chr0	185917688	6.7e-07	26	2.78e-07	5.56e-07	0.0490515	TRUE	185917582	185918523	+	106	in gene	Lj0g3v0353289	gene	Protein coding	NA	ID=Lj0g3v0353289;Name=CUFF.24312;sequencetype=Protein coding
20180309-Lj-allsets-HP_mean_Root_horizontal_index_day002.hdf5	chr0	185917688	6.7e-07	26	2.78e-07	5.56e-07	0.0490515	TRUE	185917582	185918523	+	106	in feature	Lj0g3v0353289.1	mRNA	Protein coding	DUF246 domain-containing protein	ID=Lj0g3v0353289.1;Parent=Lj0g3v0353289;Name=Lj0g3v0353289.1;sequencetype=Protein coding;annotation=DUF246 domain-containing protein [Medicago truncatula] gi|357497965|ref|XP_003619271.1|
20180309-Lj-allsets-HP_mean_Root_horizontal_index_day002.hdf5	chr0	185917688	6.7e-07	26	2.78e-07	5.56e-07	0.0490515	TRUE	185917583	185918523	+	105	in feature	Lj0g3v0353289.2	mRNA	Protein coding	DUF246 domain-containing protein	ID=Lj0g3v0353289.2;Parent=Lj0g3v0353289;Name=Lj0g3v0353289.2;sequencetype=Protein coding;annotation=DUF246 domain-containing protein [Medicago truncatula] gi|357497965|ref|XP_003619271.1|
20180309-Lj-allsets-HP_mean_Root_horizontal_index_day002.hdf5	chr0	185917688	6.7e-07	26	2.78e-07	5.56e-07	0.0490515	TRUE	185917584	185918481	+	104	in feature	Lj0g3v0353289.3	mRNA	Protein coding	PREDICTED: DUF246 domain-containing protein At1g04910-like	ID=Lj0g3v0353289.3;Parent=Lj0g3v0353289;Name=Lj0g3v0353289.3;sequencetype=Protein coding;annotation=PREDICTED: DUF246 domain-containing protein At1g04910-like [Glycine max] gi|356520091|ref|XP_003528699.1|
20180309-Lj-allsets-HP_median_Relative_root_growth_rate_day005-day006.hdf5	chr3	34830373	7.04e-07	11	2.78e-07	1.39e-06	0.0335953	TRUE	34826061	34828683	+	4312	downstream	Lj3g3v2838440	gene	Protein coding	NA	ID=Lj3g3v2838440;Name=CUFF.44761;sequencetype=Protein coding
20180309-Lj-allsets-HP_median_Relative_root_growth_rate_day005-day006.hdf5	chr3	34830373	7.04e-07	11	2.78e-07	1.39e-06	0.0335953	TRUE	34826061	34828683	+	4312	downstream	Lj3g3v2838440.1	mRNA	Protein coding	PREDICTED: serine/threonine-protein kinase phg2-like	ID=Lj3g3v2838440.1;Parent=Lj3g3v2838440;Name=Lj3g3v2838440.1;sequencetype=Protein coding;annotation=PREDICTED: serine/threonine-protein kinase phg2-like [Cicer arietinum] gi|502082509|ref|XP_004487188.1|
20180309-Lj-allsets-HP_median_Relative_root_growth_rate_day005-day006.hdf5	chr3	34830373	7.04e-07	11	2.78e-07	1.39e-06	0.0335953	TRUE	34831343	34833079	-	970	downstream	Lj3g3v2838450	gene	Protein coding	NA	ID=Lj3g3v2838450;Name=Lj3g3v2838450;sequencetype=Protein coding
20180309-Lj-allsets-HP_median_Relative_root_growth_rate_day005-day006.hdf5	chr3	34830373	7.04e-07	11	2.78e-07	1.39e-06	0.0335953	TRUE	34831343	34833079	-	970	downstream	Lj3g3v2838450.1	mRNA	Protein coding	RAB11I	ID=Lj3g3v2838450.1;Parent=Lj3g3v2838450;Name=Lj3g3v2838450.1;sequencetype=Protein coding;annotation=RAB11I [Lotus japonicus] gi|1370158|emb|CAA98185.1|
20180309-Lj-allsets-HP_median_Relative_root_growth_rate_day005-day006.hdf5	chr3	34830373	7.04e-07	11	2.78e-07	1.39e-06	0.0335953	TRUE	34835004	34835075	-	4631	downstream	Lj3g3v2799470	gene	tRNA	NA	ID=Lj3g3v2799470;Name=chr0_26483946_26484018#+.path4;sequencetype=tRNA;
20180309-Lj-allsets-HP_median_Relative_root_growth_rate_day005-day006.hdf5	chr3	34830373	7.04e-07	11	2.78e-07	1.39e-06	0.0335953	TRUE	34835004	34835075	-	4631	downstream	Lj3g3v2799470.mrna4	mRNA	tRNA		ID=Lj3g3v2799470.mrna4;Parent=Lj3g3v2799470;Name=Lj3g3v2799470.mrna4;sequencetype=tRNA;annotation=NoHit
20180309-Lj-allsets-HP_median_Root_direction_index_avg.hdf5	chr0	140190594	7.14e-07	27	2.78e-07	5.25e-05	0.00414558	TRUE	140188798	140189816	+	1796	downstream	Lj0g3v0270659	gene	Non-coding	NA	ID=Lj0g3v0270659;Name=CUFF.17894;sequencetype=Non-coding
20180309-Lj-allsets-HP_median_Root_direction_index_avg.hdf5	chr0	140190594	7.14e-07	27	2.78e-07	5.25e-05	0.00414558	TRUE	140188798	140189816	+	1796	downstream	Lj0g3v0270659.1	mRNA	Non-coding		ID=Lj0g3v0270659.1;Parent=Lj0g3v0270659;Name=Lj0g3v0270659.1;sequencetype=Non-coding;annotation=NoHit
20180309-Lj-allsets-HP_median_Root_direction_index_avg.hdf5	chr0	140190594	7.14e-07	27	2.78e-07	5.25e-05	0.00414558	TRUE	140188798	140190540	+	1796	downstream	Lj0g3v0270659.2	mRNA	Non-coding		ID=Lj0g3v0270659.2;Parent=Lj0g3v0270659;Name=Lj0g3v0270659.2;sequencetype=Non-coding;annotation=NoHit
20180309-Lj-allsets-HP_median_Root_direction_index_avg.hdf5	chr0	140190594	7.14e-07	27	2.78e-07	5.25e-05	0.00414558	TRUE	140191946	140195198	+	-1352	upstream	Lj0g3v0270669	gene	Non-coding	NA	ID=Lj0g3v0270669;Name=CUFF.17887;sequencetype=Non-coding
20180309-Lj-allsets-HP_median_Root_direction_index_avg.hdf5	chr0	140190594	7.14e-07	27	2.78e-07	5.25e-05	0.00414558	TRUE	140191946	140195198	+	-1352	upstream	Lj0g3v0270669.1	mRNA	Non-coding		ID=Lj0g3v0270669.1;Parent=Lj0g3v0270669;Name=Lj0g3v0270669.1;sequencetype=Non-coding;annotation=NoHit
20180309-Lj-allsets-HP_median_Root_direction_index_avg.hdf5	chr0	140190594	7.14e-07	27	2.78e-07	5.25e-05	0.00414558	TRUE	140193206	140193440	+	-2612	upstream	Lj0g3v0270679	gene	Protein coding	NA	ID=Lj0g3v0270679;Name=CUFF.17888;sequencetype=Protein coding
20180309-Lj-allsets-HP_median_Root_direction_index_avg.hdf5	chr0	140190594	7.14e-07	27	2.78e-07	5.25e-05	0.00414558	TRUE	140193206	140193440	+	-2612	upstream	Lj0g3v0270679.1	mRNA	Protein coding	glutathione S-transferase GST 19	ID=Lj0g3v0270679.1;Parent=Lj0g3v0270679;Name=Lj0g3v0270679.1;sequencetype=Protein coding;annotation=glutathione S-transferase GST 19 [Glycine max] gi|351723739|ref|NP_001234986.1|
20180309-Lj-allsets-HP_median_Root_direction_index_avg.hdf5	chr0	132929300	7.14e-07	27	2.78e-07	5.25e-05	0.00414558	TRUE	132928764	132928949	+	536	downstream	Lj0g3v0255979	gene	Non-coding	NA	ID=Lj0g3v0255979;Name=CUFF.16806;sequencetype=Non-coding
20180309-Lj-allsets-HP_median_Root_direction_index_avg.hdf5	chr0	132929300	7.14e-07	27	2.78e-07	5.25e-05	0.00414558	TRUE	132928764	132928949	+	536	downstream	Lj0g3v0255979.1	mRNA	Non-coding		ID=Lj0g3v0255979.1;Parent=Lj0g3v0255979;Name=Lj0g3v0255979.1;sequencetype=Non-coding;annotation=NoHit
20180309-Lj-allsets-HP_median_Root_direction_index_avg.hdf5	chr0	132929300	7.14e-07	27	2.78e-07	5.25e-05	0.00414558	TRUE	132929913	132931694	+	-613	upstream	Lj0g3v0255989	gene	Protein coding	NA	ID=Lj0g3v0255989;Name=gene.g19963.t1;sequencetype=Protein coding
20180309-Lj-allsets-HP_median_Root_direction_index_avg.hdf5	chr0	132929300	7.14e-07	27	2.78e-07	5.25e-05	0.00414558	TRUE	132929913	132931694	+	-613	upstream	Lj0g3v0255989.1	mRNA	Protein coding	PREDICTED: F-box protein At3g62230-like	ID=Lj0g3v0255989.1;Parent=Lj0g3v0255989;Name=Lj0g3v0255989.1;sequencetype=Protein coding;annotation=PREDICTED: F-box protein At3g62230-like [Vitis vinifera] gi|359494023|ref|XP_002281469.2|
20180309-Lj-allsets-HP_median_Root_direction_index_avg.hdf5	chr0	132929300	7.14e-07	27	2.78e-07	5.25e-05	0.00414558	TRUE	132925962	132926170	-	-3338	upstream	Lj0g3v0255959	gene	Non-coding	NA	ID=Lj0g3v0255959;Name=CUFF.16804;sequencetype=Non-coding
20180309-Lj-allsets-HP_median_Root_direction_index_avg.hdf5	chr0	132929300	7.14e-07	27	2.78e-07	5.25e-05	0.00414558	TRUE	132925962	132926170	-	-3338	upstream	Lj0g3v0255959.1	mRNA	Non-coding		ID=Lj0g3v0255959.1;Parent=Lj0g3v0255959;Name=Lj0g3v0255959.1;sequencetype=Non-coding;annotation=NoHit
20180309-Lj-allsets-HP_median_Root_direction_index_avg.hdf5	chr0	132929300	7.14e-07	27	2.78e-07	5.25e-05	0.00414558	TRUE	132928209	132928473	-	-1091	upstream	Lj0g3v0255969	gene	Non-coding	NA	ID=Lj0g3v0255969;Name=CUFF.16805;sequencetype=Non-coding
20180309-Lj-allsets-HP_median_Root_direction_index_avg.hdf5	chr0	132929300	7.14e-07	27	2.78e-07	5.25e-05	0.00414558	TRUE	132928209	132928473	-	-1091	upstream	Lj0g3v0255969.1	mRNA	Non-coding		ID=Lj0g3v0255969.1;Parent=Lj0g3v0255969;Name=Lj0g3v0255969.1;sequencetype=Non-coding;annotation=NoHit
20180309-Lj-allsets-HP_median_Root_direction_index_avg.hdf5	chr0	132929647	7.14e-07	27	2.78e-07	5.25e-05	0.00414558	TRUE	132928764	132928949	+	883	downstream	Lj0g3v0255979	gene	Non-coding	NA	ID=Lj0g3v0255979;Name=CUFF.16806;sequencetype=Non-coding
20180309-Lj-allsets-HP_median_Root_direction_index_avg.hdf5	chr0	132929647	7.14e-07	27	2.78e-07	5.25e-05	0.00414558	TRUE	132928764	132928949	+	883	downstream	Lj0g3v0255979.1	mRNA	Non-coding		ID=Lj0g3v0255979.1;Parent=Lj0g3v0255979;Name=Lj0g3v0255979.1;sequencetype=Non-coding;annotation=NoHit
20180309-Lj-allsets-HP_median_Root_direction_index_avg.hdf5	chr0	132929647	7.14e-07	27	2.78e-07	5.25e-05	0.00414558	TRUE	132929913	132931694	+	-266	upstream	Lj0g3v0255989	gene	Protein coding	NA	ID=Lj0g3v0255989;Name=gene.g19963.t1;sequencetype=Protein coding
20180309-Lj-allsets-HP_median_Root_direction_index_avg.hdf5	chr0	132929647	7.14e-07	27	2.78e-07	5.25e-05	0.00414558	TRUE	132929913	132931694	+	-266	upstream	Lj0g3v0255989.1	mRNA	Protein coding	PREDICTED: F-box protein At3g62230-like	ID=Lj0g3v0255989.1;Parent=Lj0g3v0255989;Name=Lj0g3v0255989.1;sequencetype=Protein coding;annotation=PREDICTED: F-box protein At3g62230-like [Vitis vinifera] gi|359494023|ref|XP_002281469.2|
20180309-Lj-allsets-HP_median_Root_direction_index_avg.hdf5	chr0	132929647	7.14e-07	27	2.78e-07	5.25e-05	0.00414558	TRUE	132925962	132926170	-	-3685	upstream	Lj0g3v0255959	gene	Non-coding	NA	ID=Lj0g3v0255959;Name=CUFF.16804;sequencetype=Non-coding
20180309-Lj-allsets-HP_median_Root_direction_index_avg.hdf5	chr0	132929647	7.14e-07	27	2.78e-07	5.25e-05	0.00414558	TRUE	132925962	132926170	-	-3685	upstream	Lj0g3v0255959.1	mRNA	Non-coding		ID=Lj0g3v0255959.1;Parent=Lj0g3v0255959;Name=Lj0g3v0255959.1;sequencetype=Non-coding;annotation=NoHit
20180309-Lj-allsets-HP_median_Root_direction_index_avg.hdf5	chr0	132929647	7.14e-07	27	2.78e-07	5.25e-05	0.00414558	TRUE	132928209	132928473	-	-1438	upstream	Lj0g3v0255969	gene	Non-coding	NA	ID=Lj0g3v0255969;Name=CUFF.16805;sequencetype=Non-coding
20180309-Lj-allsets-HP_median_Root_direction_index_avg.hdf5	chr0	132929647	7.14e-07	27	2.78e-07	5.25e-05	0.00414558	TRUE	132928209	132928473	-	-1438	upstream	Lj0g3v0255969.1	mRNA	Non-coding		ID=Lj0g3v0255969.1;Parent=Lj0g3v0255969;Name=Lj0g3v0255969.1;sequencetype=Non-coding;annotation=NoHit
20180309-Lj-allsets-HP_median_Root_direction_index_avg.hdf5	chr0	140180047	7.14e-07	27	2.78e-07	5.25e-05	0.00414558	TRUE	140181449	140182277	-	1402	downstream	Lj0g3v0270629	gene	Protein coding	NA	ID=Lj0g3v0270629;Name=CUFF.17882;sequencetype=Protein coding
20180309-Lj-allsets-HP_median_Root_direction_index_avg.hdf5	chr0	140180047	7.14e-07	27	2.78e-07	5.25e-05	0.00414558	TRUE	140181449	140182277	-	1402	downstream	Lj0g3v0270629.1	mRNA	Protein coding	Uncharacterized protein TCM_030216	ID=Lj0g3v0270629.1;Parent=Lj0g3v0270629;Name=Lj0g3v0270629.1;sequencetype=Protein coding;annotation=Uncharacterized protein TCM_030216 [Theobroma cacao] gi|508781429|gb|EOY28685.1|
20180309-Lj-allsets-HP_median_Root_direction_index_avg.hdf5	chr0	140180047	7.14e-07	27	2.78e-07	5.25e-05	0.00414558	TRUE	140184055	140185325	-	4008	downstream	Lj0g3v0270639	gene	Protein coding	NA	ID=Lj0g3v0270639;Name=CUFF.17883;sequencetype=Protein coding
20180309-Lj-allsets-HP_median_Root_direction_index_avg.hdf5	chr0	140180047	7.14e-07	27	2.78e-07	5.25e-05	0.00414558	TRUE	140184055	140185325	-	4008	downstream	Lj0g3v0270639.1	mRNA	Protein coding	Putative non-LTR retroelement reverse transcriptase related	ID=Lj0g3v0270639.1;Parent=Lj0g3v0270639;Name=Lj0g3v0270639.1;sequencetype=Protein coding;annotation=Putative non-LTR retroelement reverse transcriptase related [Medicago truncatula] gi|124359597|gb|ABD28747.2|
20180309-Lj-allsets-HP_median_Root_direction_index_avg.hdf5	chr0	140180047	7.14e-07	27	2.78e-07	5.25e-05	0.00414558	TRUE	140184055	140185389	-	4008	downstream	Lj0g3v0270649	gene	Protein coding	NA	ID=Lj0g3v0270649;Name=CUFF.17884;sequencetype=Protein coding
20180309-Lj-allsets-HP_median_Root_direction_index_avg.hdf5	chr0	140180047	7.14e-07	27	2.78e-07	5.25e-05	0.00414558	TRUE	140184055	140185389	-	4008	downstream	Lj0g3v0270649.1	mRNA	Protein coding	Putative non-LTR retroelement reverse transcriptase related	ID=Lj0g3v0270649.1;Parent=Lj0g3v0270649;Name=Lj0g3v0270649.1;sequencetype=Protein coding;annotation=Putative non-LTR retroelement reverse transcriptase related [Medicago truncatula] gi|124359597|gb|ABD28747.2|
20180309-Lj-allsets-HP_median_Root_direction_index_avg.hdf5	chr0	140190459	7.14e-07	27	2.78e-07	5.25e-05	0.00414558	TRUE	140188798	140189816	+	1661	downstream	Lj0g3v0270659	gene	Non-coding	NA	ID=Lj0g3v0270659;Name=CUFF.17894;sequencetype=Non-coding
20180309-Lj-allsets-HP_median_Root_direction_index_avg.hdf5	chr0	140190459	7.14e-07	27	2.78e-07	5.25e-05	0.00414558	TRUE	140188798	140189816	+	1661	downstream	Lj0g3v0270659.1	mRNA	Non-coding		ID=Lj0g3v0270659.1;Parent=Lj0g3v0270659;Name=Lj0g3v0270659.1;sequencetype=Non-coding;annotation=NoHit
20180309-Lj-allsets-HP_median_Root_direction_index_avg.hdf5	chr0	140190459	7.14e-07	27	2.78e-07	5.25e-05	0.00414558	TRUE	140188798	140190540	+	1661	in feature	Lj0g3v0270659.2	mRNA	Non-coding		ID=Lj0g3v0270659.2;Parent=Lj0g3v0270659;Name=Lj0g3v0270659.2;sequencetype=Non-coding;annotation=NoHit
20180309-Lj-allsets-HP_median_Root_direction_index_avg.hdf5	chr0	140190459	7.14e-07	27	2.78e-07	5.25e-05	0.00414558	TRUE	140191946	140195198	+	-1487	upstream	Lj0g3v0270669	gene	Non-coding	NA	ID=Lj0g3v0270669;Name=CUFF.17887;sequencetype=Non-coding
20180309-Lj-allsets-HP_median_Root_direction_index_avg.hdf5	chr0	140190459	7.14e-07	27	2.78e-07	5.25e-05	0.00414558	TRUE	140191946	140195198	+	-1487	upstream	Lj0g3v0270669.1	mRNA	Non-coding		ID=Lj0g3v0270669.1;Parent=Lj0g3v0270669;Name=Lj0g3v0270669.1;sequencetype=Non-coding;annotation=NoHit
20180309-Lj-allsets-HP_median_Root_direction_index_avg.hdf5	chr0	140190459	7.14e-07	27	2.78e-07	5.25e-05	0.00414558	TRUE	140193206	140193440	+	-2747	upstream	Lj0g3v0270679	gene	Protein coding	NA	ID=Lj0g3v0270679;Name=CUFF.17888;sequencetype=Protein coding
20180309-Lj-allsets-HP_median_Root_direction_index_avg.hdf5	chr0	140190459	7.14e-07	27	2.78e-07	5.25e-05	0.00414558	TRUE	140193206	140193440	+	-2747	upstream	Lj0g3v0270679.1	mRNA	Protein coding	glutathione S-transferase GST 19	ID=Lj0g3v0270679.1;Parent=Lj0g3v0270679;Name=Lj0g3v0270679.1;sequencetype=Protein coding;annotation=glutathione S-transferase GST 19 [Glycine max] gi|351723739|ref|NP_001234986.1|
20180309-Lj-allsets-HP_median_Root_direction_index_avg.hdf5	chr0	140190490	7.14e-07	27	2.78e-07	5.25e-05	0.00414558	TRUE	140188798	140189816	+	1692	downstream	Lj0g3v0270659	gene	Non-coding	NA	ID=Lj0g3v0270659;Name=CUFF.17894;sequencetype=Non-coding
20180309-Lj-allsets-HP_median_Root_direction_index_avg.hdf5	chr0	140190490	7.14e-07	27	2.78e-07	5.25e-05	0.00414558	TRUE	140188798	140189816	+	1692	downstream	Lj0g3v0270659.1	mRNA	Non-coding		ID=Lj0g3v0270659.1;Parent=Lj0g3v0270659;Name=Lj0g3v0270659.1;sequencetype=Non-coding;annotation=NoHit
20180309-Lj-allsets-HP_median_Root_direction_index_avg.hdf5	chr0	140190490	7.14e-07	27	2.78e-07	5.25e-05	0.00414558	TRUE	140188798	140190540	+	1692	in feature	Lj0g3v0270659.2	mRNA	Non-coding		ID=Lj0g3v0270659.2;Parent=Lj0g3v0270659;Name=Lj0g3v0270659.2;sequencetype=Non-coding;annotation=NoHit
20180309-Lj-allsets-HP_median_Root_direction_index_avg.hdf5	chr0	140190490	7.14e-07	27	2.78e-07	5.25e-05	0.00414558	TRUE	140191946	140195198	+	-1456	upstream	Lj0g3v0270669	gene	Non-coding	NA	ID=Lj0g3v0270669;Name=CUFF.17887;sequencetype=Non-coding
20180309-Lj-allsets-HP_median_Root_direction_index_avg.hdf5	chr0	140190490	7.14e-07	27	2.78e-07	5.25e-05	0.00414558	TRUE	140191946	140195198	+	-1456	upstream	Lj0g3v0270669.1	mRNA	Non-coding		ID=Lj0g3v0270669.1;Parent=Lj0g3v0270669;Name=Lj0g3v0270669.1;sequencetype=Non-coding;annotation=NoHit
20180309-Lj-allsets-HP_median_Root_direction_index_avg.hdf5	chr0	140190490	7.14e-07	27	2.78e-07	5.25e-05	0.00414558	TRUE	140193206	140193440	+	-2716	upstream	Lj0g3v0270679	gene	Protein coding	NA	ID=Lj0g3v0270679;Name=CUFF.17888;sequencetype=Protein coding
20180309-Lj-allsets-HP_median_Root_direction_index_avg.hdf5	chr0	140190490	7.14e-07	27	2.78e-07	5.25e-05	0.00414558	TRUE	140193206	140193440	+	-2716	upstream	Lj0g3v0270679.1	mRNA	Protein coding	glutathione S-transferase GST 19	ID=Lj0g3v0270679.1;Parent=Lj0g3v0270679;Name=Lj0g3v0270679.1;sequencetype=Protein coding;annotation=glutathione S-transferase GST 19 [Glycine max] gi|351723739|ref|NP_001234986.1|
20180309-Lj-allsets-HP_median_Root_direction_index_avg.hdf5	chr0	140190449	7.14e-07	27	2.78e-07	5.25e-05	0.00414558	TRUE	140188798	140189816	+	1651	downstream	Lj0g3v0270659	gene	Non-coding	NA	ID=Lj0g3v0270659;Name=CUFF.17894;sequencetype=Non-coding
20180309-Lj-allsets-HP_median_Root_direction_index_avg.hdf5	chr0	140190449	7.14e-07	27	2.78e-07	5.25e-05	0.00414558	TRUE	140188798	140189816	+	1651	downstream	Lj0g3v0270659.1	mRNA	Non-coding		ID=Lj0g3v0270659.1;Parent=Lj0g3v0270659;Name=Lj0g3v0270659.1;sequencetype=Non-coding;annotation=NoHit
20180309-Lj-allsets-HP_median_Root_direction_index_avg.hdf5	chr0	140190449	7.14e-07	27	2.78e-07	5.25e-05	0.00414558	TRUE	140188798	140190540	+	1651	in feature	Lj0g3v0270659.2	mRNA	Non-coding		ID=Lj0g3v0270659.2;Parent=Lj0g3v0270659;Name=Lj0g3v0270659.2;sequencetype=Non-coding;annotation=NoHit
20180309-Lj-allsets-HP_median_Root_direction_index_avg.hdf5	chr0	140190449	7.14e-07	27	2.78e-07	5.25e-05	0.00414558	TRUE	140191946	140195198	+	-1497	upstream	Lj0g3v0270669	gene	Non-coding	NA	ID=Lj0g3v0270669;Name=CUFF.17887;sequencetype=Non-coding
20180309-Lj-allsets-HP_median_Root_direction_index_avg.hdf5	chr0	140190449	7.14e-07	27	2.78e-07	5.25e-05	0.00414558	TRUE	140191946	140195198	+	-1497	upstream	Lj0g3v0270669.1	mRNA	Non-coding		ID=Lj0g3v0270669.1;Parent=Lj0g3v0270669;Name=Lj0g3v0270669.1;sequencetype=Non-coding;annotation=NoHit
20180309-Lj-allsets-HP_median_Root_direction_index_avg.hdf5	chr0	140190449	7.14e-07	27	2.78e-07	5.25e-05	0.00414558	TRUE	140193206	140193440	+	-2757	upstream	Lj0g3v0270679	gene	Protein coding	NA	ID=Lj0g3v0270679;Name=CUFF.17888;sequencetype=Protein coding
20180309-Lj-allsets-HP_median_Root_direction_index_avg.hdf5	chr0	140190449	7.14e-07	27	2.78e-07	5.25e-05	0.00414558	TRUE	140193206	140193440	+	-2757	upstream	Lj0g3v0270679.1	mRNA	Protein coding	glutathione S-transferase GST 19	ID=Lj0g3v0270679.1;Parent=Lj0g3v0270679;Name=Lj0g3v0270679.1;sequencetype=Protein coding;annotation=glutathione S-transferase GST 19 [Glycine max] gi|351723739|ref|NP_001234986.1|
20180309-Lj-allsets-HP_median_Root_direction_index_avg.hdf5	chr0	132929358	7.14e-07	27	2.78e-07	5.25e-05	0.00414558	TRUE	132928764	132928949	+	594	downstream	Lj0g3v0255979	gene	Non-coding	NA	ID=Lj0g3v0255979;Name=CUFF.16806;sequencetype=Non-coding
20180309-Lj-allsets-HP_median_Root_direction_index_avg.hdf5	chr0	132929358	7.14e-07	27	2.78e-07	5.25e-05	0.00414558	TRUE	132928764	132928949	+	594	downstream	Lj0g3v0255979.1	mRNA	Non-coding		ID=Lj0g3v0255979.1;Parent=Lj0g3v0255979;Name=Lj0g3v0255979.1;sequencetype=Non-coding;annotation=NoHit
20180309-Lj-allsets-HP_median_Root_direction_index_avg.hdf5	chr0	132929358	7.14e-07	27	2.78e-07	5.25e-05	0.00414558	TRUE	132929913	132931694	+	-555	upstream	Lj0g3v0255989	gene	Protein coding	NA	ID=Lj0g3v0255989;Name=gene.g19963.t1;sequencetype=Protein coding
20180309-Lj-allsets-HP_median_Root_direction_index_avg.hdf5	chr0	132929358	7.14e-07	27	2.78e-07	5.25e-05	0.00414558	TRUE	132929913	132931694	+	-555	upstream	Lj0g3v0255989.1	mRNA	Protein coding	PREDICTED: F-box protein At3g62230-like	ID=Lj0g3v0255989.1;Parent=Lj0g3v0255989;Name=Lj0g3v0255989.1;sequencetype=Protein coding;annotation=PREDICTED: F-box protein At3g62230-like [Vitis vinifera] gi|359494023|ref|XP_002281469.2|
20180309-Lj-allsets-HP_median_Root_direction_index_avg.hdf5	chr0	132929358	7.14e-07	27	2.78e-07	5.25e-05	0.00414558	TRUE	132925962	132926170	-	-3396	upstream	Lj0g3v0255959	gene	Non-coding	NA	ID=Lj0g3v0255959;Name=CUFF.16804;sequencetype=Non-coding
20180309-Lj-allsets-HP_median_Root_direction_index_avg.hdf5	chr0	132929358	7.14e-07	27	2.78e-07	5.25e-05	0.00414558	TRUE	132925962	132926170	-	-3396	upstream	Lj0g3v0255959.1	mRNA	Non-coding		ID=Lj0g3v0255959.1;Parent=Lj0g3v0255959;Name=Lj0g3v0255959.1;sequencetype=Non-coding;annotation=NoHit
20180309-Lj-allsets-HP_median_Root_direction_index_avg.hdf5	chr0	132929358	7.14e-07	27	2.78e-07	5.25e-05	0.00414558	TRUE	132928209	132928473	-	-1149	upstream	Lj0g3v0255969	gene	Non-coding	NA	ID=Lj0g3v0255969;Name=CUFF.16805;sequencetype=Non-coding
20180309-Lj-allsets-HP_median_Root_direction_index_avg.hdf5	chr0	132929358	7.14e-07	27	2.78e-07	5.25e-05	0.00414558	TRUE	132928209	132928473	-	-1149	upstream	Lj0g3v0255969.1	mRNA	Non-coding		ID=Lj0g3v0255969.1;Parent=Lj0g3v0255969;Name=Lj0g3v0255969.1;sequencetype=Non-coding;annotation=NoHit
20180309-Lj-allsets-HP_median_Root_direction_index_avg.hdf5	chr0	140190602	7.14e-07	27	2.78e-07	5.25e-05	0.00414558	TRUE	140188798	140189816	+	1804	downstream	Lj0g3v0270659	gene	Non-coding	NA	ID=Lj0g3v0270659;Name=CUFF.17894;sequencetype=Non-coding
20180309-Lj-allsets-HP_median_Root_direction_index_avg.hdf5	chr0	140190602	7.14e-07	27	2.78e-07	5.25e-05	0.00414558	TRUE	140188798	140189816	+	1804	downstream	Lj0g3v0270659.1	mRNA	Non-coding		ID=Lj0g3v0270659.1;Parent=Lj0g3v0270659;Name=Lj0g3v0270659.1;sequencetype=Non-coding;annotation=NoHit
20180309-Lj-allsets-HP_median_Root_direction_index_avg.hdf5	chr0	140190602	7.14e-07	27	2.78e-07	5.25e-05	0.00414558	TRUE	140188798	140190540	+	1804	downstream	Lj0g3v0270659.2	mRNA	Non-coding		ID=Lj0g3v0270659.2;Parent=Lj0g3v0270659;Name=Lj0g3v0270659.2;sequencetype=Non-coding;annotation=NoHit
20180309-Lj-allsets-HP_median_Root_direction_index_avg.hdf5	chr0	140190602	7.14e-07	27	2.78e-07	5.25e-05	0.00414558	TRUE	140191946	140195198	+	-1344	upstream	Lj0g3v0270669	gene	Non-coding	NA	ID=Lj0g3v0270669;Name=CUFF.17887;sequencetype=Non-coding
20180309-Lj-allsets-HP_median_Root_direction_index_avg.hdf5	chr0	140190602	7.14e-07	27	2.78e-07	5.25e-05	0.00414558	TRUE	140191946	140195198	+	-1344	upstream	Lj0g3v0270669.1	mRNA	Non-coding		ID=Lj0g3v0270669.1;Parent=Lj0g3v0270669;Name=Lj0g3v0270669.1;sequencetype=Non-coding;annotation=NoHit
20180309-Lj-allsets-HP_median_Root_direction_index_avg.hdf5	chr0	140190602	7.14e-07	27	2.78e-07	5.25e-05	0.00414558	TRUE	140193206	140193440	+	-2604	upstream	Lj0g3v0270679	gene	Protein coding	NA	ID=Lj0g3v0270679;Name=CUFF.17888;sequencetype=Protein coding
20180309-Lj-allsets-HP_median_Root_direction_index_avg.hdf5	chr0	140190602	7.14e-07	27	2.78e-07	5.25e-05	0.00414558	TRUE	140193206	140193440	+	-2604	upstream	Lj0g3v0270679.1	mRNA	Protein coding	glutathione S-transferase GST 19	ID=Lj0g3v0270679.1;Parent=Lj0g3v0270679;Name=Lj0g3v0270679.1;sequencetype=Protein coding;annotation=glutathione S-transferase GST 19 [Glycine max] gi|351723739|ref|NP_001234986.1|
20180309-Lj-allsets-HP_mean_Root_direction_index_day000.hdf5	chr5	19440635	7.2e-07	11	2.78e-07	0.00022813	0.00155993	TRUE	19435965	19449255	-	-4670	in gene	Lj5g3v1206650	gene	Protein coding	NA	ID=Lj5g3v1206650;Name=CUFF.55004;sequencetype=Protein coding
20180309-Lj-allsets-HP_mean_Root_direction_index_day000.hdf5	chr5	19440635	7.2e-07	11	2.78e-07	0.00022813	0.00155993	TRUE	19435965	19449255	-	-4670	in feature	Lj5g3v1206650.1	mRNA	Protein coding	PREDICTED: ion channel CASTOR-like	ID=Lj5g3v1206650.1;Parent=Lj5g3v1206650;Name=Lj5g3v1206650.1;sequencetype=Protein coding;annotation=PREDICTED: ion channel CASTOR-like [Glycine max] gi|356574781|ref|XP_003555523.1|
20180309-Lj-allsets-HP_mean_Root_direction_index_day000.hdf5	chr5	19440635	7.2e-07	11	2.78e-07	0.00022813	0.00155993	TRUE	19435965	19439049	-	-4670	upstream	Lj5g3v1206650.2	mRNA	Protein coding	PREDICTED: ion channel CASTOR-like	ID=Lj5g3v1206650.2;Parent=Lj5g3v1206650;Name=Lj5g3v1206650.2;sequencetype=Protein coding;annotation=PREDICTED: ion channel CASTOR-like [Glycine max] gi|356574781|ref|XP_003555523.1|
20180309-Lj-allsets-HP_mean_Root_direction_index_day000.hdf5	chr5	19440635	7.2e-07	11	2.78e-07	0.00022813	0.00155993	TRUE	19442674	19449255	-	2039	downstream	Lj5g3v1206650.3	mRNA	Protein coding	PREDICTED: ion channel CASTOR-like	ID=Lj5g3v1206650.3;Parent=Lj5g3v1206650;Name=Lj5g3v1206650.3;sequencetype=Protein coding;annotation=PREDICTED: ion channel CASTOR-like [Glycine max] gi|356574781|ref|XP_003555523.1|
20180309-Lj-allsets-HP_mean_Root_direction_index_day000.hdf5	chr5	19440635	7.2e-07	11	2.78e-07	0.00022813	0.00155993	TRUE	19443065	19449255	-	2430	downstream	Lj5g3v1206650.4	mRNA	Protein coding	PREDICTED: ion channel CASTOR-like	ID=Lj5g3v1206650.4;Parent=Lj5g3v1206650;Name=Lj5g3v1206650.4;sequencetype=Protein coding;annotation=PREDICTED: ion channel CASTOR-like [Glycine max] gi|356574781|ref|XP_003555523.1|
20180309-Lj-allsets-HP_mean_Average_root_width_avg.hdf5	chr0	4766775	7.28e-07	29	2.78e-07	2.78e-07	0.0211915	TRUE	4767494	4769901	-	719	downstream	Lj0g3v0012529	gene	Protein coding	NA	ID=Lj0g3v0012529;Name=CUFF.641;sequencetype=Protein coding
20180309-Lj-allsets-HP_mean_Average_root_width_avg.hdf5	chr0	4766775	7.28e-07	29	2.78e-07	2.78e-07	0.0211915	TRUE	4767494	4769901	-	719	downstream	Lj0g3v0012529.1	mRNA	Protein coding	PREDICTED: cationic peroxidase 1-like	ID=Lj0g3v0012529.1;Parent=Lj0g3v0012529;Name=Lj0g3v0012529.1;sequencetype=Protein coding;annotation=PREDICTED: cationic peroxidase 1-like [Cicer arietinum] gi|502129543|ref|XP_004500339.1|
20180309-Lj-allsets-HP_median_Root_width_80_day003.hdf5	chr5	812211	7.4e-07	31	2.78e-07	5e-06	0.0110946	TRUE	NA	NA	NA	NA	NA	NA	NA	NA	NA	NA
20180309-Lj-allsets-HP_median_Relative_root_growth_rate_day005-day006.hdf5	chr0	170202189	7.47e-07	12	2.78e-07	1.39e-06	0.0335953	TRUE	NA	NA	NA	NA	NA	NA	NA	NA	NA	NA
20180309-Lj-allsets-HP_mean_Root_angle_day006.hdf5	chr0	84374077	7.53e-07	21	2.78e-07	7.22e-06	0.00564878	TRUE	84368919	84371398	+	5158	downstream	Lj0g3v0174829	gene	Non-coding	NA	ID=Lj0g3v0174829;Name=CUFF.10990;sequencetype=Non-coding
20180309-Lj-allsets-HP_mean_Root_angle_day006.hdf5	chr0	84374077	7.53e-07	21	2.78e-07	7.22e-06	0.00564878	TRUE	84368919	84371398	+	5158	downstream	Lj0g3v0174829.1	mRNA	Non-coding		ID=Lj0g3v0174829.1;Parent=Lj0g3v0174829;Name=Lj0g3v0174829.1;sequencetype=Non-coding;annotation=NoHit
20180309-Lj-allsets-HP_mean_Root_angle_day006.hdf5	chr0	84373897	7.53e-07	21	2.78e-07	7.22e-06	0.00564878	TRUE	84368919	84371398	+	4978	downstream	Lj0g3v0174829	gene	Non-coding	NA	ID=Lj0g3v0174829;Name=CUFF.10990;sequencetype=Non-coding
20180309-Lj-allsets-HP_mean_Root_angle_day006.hdf5	chr0	84373897	7.53e-07	21	2.78e-07	7.22e-06	0.00564878	TRUE	84368919	84371398	+	4978	downstream	Lj0g3v0174829.1	mRNA	Non-coding		ID=Lj0g3v0174829.1;Parent=Lj0g3v0174829;Name=Lj0g3v0174829.1;sequencetype=Non-coding;annotation=NoHit
20180309-Lj-allsets-HP_mean_Root_angle_day006.hdf5	chr0	84368290	7.53e-07	21	2.78e-07	7.22e-06	0.00564878	TRUE	84360650	84365862	+	7640	downstream	Lj0g3v0174799	gene	Protein coding	NA	ID=Lj0g3v0174799;Name=CUFF.10995;sequencetype=Protein coding
20180309-Lj-allsets-HP_mean_Root_angle_day006.hdf5	chr0	84368290	7.53e-07	21	2.78e-07	7.22e-06	0.00564878	TRUE	84360650	84365862	+	7640	downstream	Lj0g3v0174799.1	mRNA	Protein coding	PREDICTED: probable apyrase 7-like isoform X1	ID=Lj0g3v0174799.1;Parent=Lj0g3v0174799;Name=Lj0g3v0174799.1;sequencetype=Protein coding;annotation=PREDICTED: probable apyrase 7-like isoform X1 [Cicer arietinum] gi|502153845|ref|XP_004509482.1|
20180309-Lj-allsets-HP_mean_Root_angle_day006.hdf5	chr0	84368290	7.53e-07	21	2.78e-07	7.22e-06	0.00564878	TRUE	84360650	84365862	+	7640	downstream	Lj0g3v0174799.2	mRNA	Protein coding	PREDICTED: probable apyrase 7-like isoform X1	ID=Lj0g3v0174799.2;Parent=Lj0g3v0174799;Name=Lj0g3v0174799.2;sequencetype=Protein coding;annotation=PREDICTED: probable apyrase 7-like isoform X1 [Cicer arietinum] gi|502153845|ref|XP_004509482.1|
20180309-Lj-allsets-HP_mean_Root_angle_day006.hdf5	chr0	84368290	7.53e-07	21	2.78e-07	7.22e-06	0.00564878	TRUE	84368071	84368808	+	219	in gene	Lj0g3v0174819	gene	Non-coding	NA	ID=Lj0g3v0174819;Name=CUFF.10988;sequencetype=Non-coding
20180309-Lj-allsets-HP_mean_Root_angle_day006.hdf5	chr0	84368290	7.53e-07	21	2.78e-07	7.22e-06	0.00564878	TRUE	84368071	84368808	+	219	in feature	Lj0g3v0174819.1	mRNA	Non-coding		ID=Lj0g3v0174819.1;Parent=Lj0g3v0174819;Name=Lj0g3v0174819.1;sequencetype=Non-coding;annotation=NoHit
20180309-Lj-allsets-HP_mean_Root_angle_day006.hdf5	chr0	84368290	7.53e-07	21	2.78e-07	7.22e-06	0.00564878	TRUE	84368919	84371398	+	-629	upstream	Lj0g3v0174829	gene	Non-coding	NA	ID=Lj0g3v0174829;Name=CUFF.10990;sequencetype=Non-coding
20180309-Lj-allsets-HP_mean_Root_angle_day006.hdf5	chr0	84368290	7.53e-07	21	2.78e-07	7.22e-06	0.00564878	TRUE	84368919	84371398	+	-629	upstream	Lj0g3v0174829.1	mRNA	Non-coding		ID=Lj0g3v0174829.1;Parent=Lj0g3v0174829;Name=Lj0g3v0174829.1;sequencetype=Non-coding;annotation=NoHit
20180309-Lj-allsets-HP_mean_Root_angle_day006.hdf5	chr0	84368290	7.53e-07	21	2.78e-07	7.22e-06	0.00564878	TRUE	84367010	84367921	-	-1280	upstream	Lj0g3v0174809	gene	Non-coding	NA	ID=Lj0g3v0174809;Name=CUFF.10989;sequencetype=Non-coding
20180309-Lj-allsets-HP_mean_Root_angle_day006.hdf5	chr0	84368290	7.53e-07	21	2.78e-07	7.22e-06	0.00564878	TRUE	84367010	84367921	-	-1280	upstream	Lj0g3v0174809.1	mRNA	Non-coding		ID=Lj0g3v0174809.1;Parent=Lj0g3v0174809;Name=Lj0g3v0174809.1;sequencetype=Non-coding;annotation=NoHit
20180309-Lj-allsets-HP_median_Root_width_20_day000.hdf5	chr0	181190593	7.58e-07	20	2.78e-07	2.78e-07	0.0619312	FALSE	181185307	181187732	+	5286	downstream	Lj0g3v0345339	gene	Protein coding	NA	ID=Lj0g3v0345339;Name=CUFF.23696;sequencetype=Protein coding
20180309-Lj-allsets-HP_median_Root_width_20_day000.hdf5	chr0	181190593	7.58e-07	20	2.78e-07	2.78e-07	0.0619312	FALSE	181185307	181187732	+	5286	downstream	Lj0g3v0345339.1	mRNA	Protein coding	RAB8A	ID=Lj0g3v0345339.1;Parent=Lj0g3v0345339;Name=Lj0g3v0345339.1;sequencetype=Protein coding;annotation=RAB8A [Lotus japonicus] gi|1370190|emb|CAA98172.1|
20180309-Lj-allsets-HP_median_Root_width_20_day000.hdf5	chr0	181190593	7.58e-07	20	2.78e-07	2.78e-07	0.0619312	FALSE	181185757	181188862	+	4836	downstream	Lj0g3v0345339.2	mRNA	Protein coding	Ras-like protein	ID=Lj0g3v0345339.2;Parent=Lj0g3v0345339;Name=Lj0g3v0345339.2;sequencetype=Protein coding;annotation=Ras-like protein [Medicago truncatula] gi|357440495|ref|XP_003590525.1|
20180309-Lj-allsets-HP_median_Root_width_20_day000.hdf5	chr0	181190593	7.58e-07	20	2.78e-07	2.78e-07	0.0619312	FALSE	181187798	181188862	+	2795	downstream	Lj0g3v0345339.3	mRNA	Protein coding	polyprotein	ID=Lj0g3v0345339.3;Parent=Lj0g3v0345339;Name=Lj0g3v0345339.3;sequencetype=Protein coding;annotation=polyprotein [Montana myotis leukoencephalitis virus] gi|22550316|ref|NP_689391.1|
20180309-Lj-allsets-HP_median_Root_width_20_day000.hdf5	chr0	181190593	7.58e-07	20	2.78e-07	2.78e-07	0.0619312	FALSE	181189628	181190385	+	965	downstream	Lj0g3v0345349	gene	Non-coding	NA	ID=Lj0g3v0345349;Name=CUFF.23692;sequencetype=Non-coding
20180309-Lj-allsets-HP_median_Root_width_20_day000.hdf5	chr0	181190593	7.58e-07	20	2.78e-07	2.78e-07	0.0619312	FALSE	181189628	181190385	+	965	downstream	Lj0g3v0345349.1	mRNA	Non-coding		ID=Lj0g3v0345349.1;Parent=Lj0g3v0345349;Name=Lj0g3v0345349.1;sequencetype=Non-coding;annotation=NoHit
20180309-Lj-allsets-HP_median_Root_width_20_day000.hdf5	chr0	181190593	7.58e-07	20	2.78e-07	2.78e-07	0.0619312	FALSE	181185307	181185649	-	-5286	upstream	Lj0g3v0345329	gene	Non-coding	NA	ID=Lj0g3v0345329;Name=CUFF.23697;sequencetype=Non-coding
20180309-Lj-allsets-HP_median_Root_width_20_day000.hdf5	chr0	181190593	7.58e-07	20	2.78e-07	2.78e-07	0.0619312	FALSE	181185307	181185649	-	-5286	upstream	Lj0g3v0345329.1	mRNA	Non-coding		ID=Lj0g3v0345329.1;Parent=Lj0g3v0345329;Name=Lj0g3v0345329.1;sequencetype=Non-coding;annotation=NoHit
20180309-Lj-allsets-HP_median_Root_width_40_day000.hdf5	chr4	3568810	7.6e-07	10	2.78e-07	5.56e-07	0.0105199	TRUE	3562567	3564516	-	-6243	upstream	Lj4g3v0288370	gene	Protein coding	NA	ID=Lj4g3v0288370;Name=gene.Ljchr4_pseudomol_20120830.path1.g3vene659;sequencetype=Protein coding
20180309-Lj-allsets-HP_median_Root_width_40_day000.hdf5	chr4	3568810	7.6e-07	10	2.78e-07	5.56e-07	0.0105199	TRUE	3562567	3564516	-	-6243	upstream	Lj4g3v0288370.1	mRNA		NA	ID=Lj4g3v0288370.1;Parent=Lj4g3v0288370;Name=Lj4g3v0288370.1
20180309-Lj-allsets-HP_median_Root_width_40_day000.hdf5	chr4	3568810	7.6e-07	10	2.78e-07	5.56e-07	0.0105199	TRUE	3565300	3567187	-	-3510	upstream	Lj4g3v0288380	gene	Protein coding	NA	ID=Lj4g3v0288380;Name=NODE_84319_length_1834_cov_7.561614.path1;sequencetype=Protein coding
20180309-Lj-allsets-HP_median_Root_width_40_day000.hdf5	chr4	3568810	7.6e-07	10	2.78e-07	5.56e-07	0.0105199	TRUE	3565300	3567187	-	-3510	upstream	Lj4g3v0288380.1	mRNA	Protein coding	PREDICTED: pentatricopeptide repeat-containing protein At2g03880 mitochondrial-like	ID=Lj4g3v0288380.1;Parent=Lj4g3v0288380;Name=Lj4g3v0288380.1;sequencetype=Protein coding;annotation=PREDICTED: pentatricopeptide repeat-containing protein At2g03880 mitochondrial-like [Cicer arietinum] gi|502141964|ref|XP_004504725.1|
20180309-Lj-allsets-HP_mean_Average_root_width_avg.hdf5	chr0	120915605	7.61e-07	26	2.78e-07	2.78e-07	0.0211915	TRUE	120912547	120912828	+	3058	downstream	Lj0g3v0233519	gene	repeat	NA	ID=Lj0g3v0233519;Name=gene.g18248.t1;sequencetype=repeat
20180309-Lj-allsets-HP_mean_Average_root_width_avg.hdf5	chr0	120915605	7.61e-07	26	2.78e-07	2.78e-07	0.0211915	TRUE	120912547	120912828	+	3058	downstream	Lj0g3v0233519.1	mRNA	repeat		ID=Lj0g3v0233519.1;Parent=Lj0g3v0233519;Name=Lj0g3v0233519.1;sequencetype=repeat;annotation=NoHit
20180309-Lj-allsets-HP_mean_Average_root_width_avg.hdf5	chr0	120915605	7.61e-07	26	2.78e-07	2.78e-07	0.0211915	TRUE	120912877	120913080	+	2728	downstream	Lj0g3v0233529	gene	repeat	NA	ID=Lj0g3v0233529;Name=gene.g18249.t1;sequencetype=repeat
20180309-Lj-allsets-HP_mean_Average_root_width_avg.hdf5	chr0	120915605	7.61e-07	26	2.78e-07	2.78e-07	0.0211915	TRUE	120912877	120913080	+	2728	downstream	Lj0g3v0233529.1	mRNA	repeat		ID=Lj0g3v0233529.1;Parent=Lj0g3v0233529;Name=Lj0g3v0233529.1;sequencetype=repeat;annotation=NoHit
20180309-Lj-allsets-HP_mean_Average_root_width_day003.hdf5	chr1	26183177	7.63e-07	36	2.78e-07	9.17e-06	0.00490134	TRUE	26181602	26183116	+	1575	downstream	Lj1g3v2172850	gene	Protein coding	NA	ID=Lj1g3v2172850;Name=CUFF.28724;sequencetype=Protein coding
20180309-Lj-allsets-HP_mean_Average_root_width_day003.hdf5	chr1	26183177	7.63e-07	36	2.78e-07	9.17e-06	0.00490134	TRUE	26181602	26183116	+	1575	downstream	Lj1g3v2172850.1	mRNA	Protein coding		ID=Lj1g3v2172850.1;Parent=Lj1g3v2172850;Name=Lj1g3v2172850.1;sequencetype=Protein coding;annotation=NoHit
20180309-Lj-allsets-HP_mean_Average_root_width_day003.hdf5	chr1	26183177	7.63e-07	36	2.78e-07	9.17e-06	0.00490134	TRUE	26183449	26190449	+	-272	upstream	Lj1g3v2172860	gene	Non-coding	NA	ID=Lj1g3v2172860;Name=CUFF.28725;sequencetype=Non-coding
20180309-Lj-allsets-HP_mean_Average_root_width_day003.hdf5	chr1	26183177	7.63e-07	36	2.78e-07	9.17e-06	0.00490134	TRUE	26183449	26190449	+	-272	upstream	Lj1g3v2172860.1	mRNA	Non-coding		ID=Lj1g3v2172860.1;Parent=Lj1g3v2172860;Name=Lj1g3v2172860.1;sequencetype=Non-coding;annotation=NoHit
20180309-Lj-allsets-HP_mean_Average_root_width_day003.hdf5	chr1	26183177	7.63e-07	36	2.78e-07	9.17e-06	0.00490134	TRUE	26178496	26179109	-	-4681	upstream	Lj1g3v2172840	gene	Non-coding	NA	ID=Lj1g3v2172840;Name=NODE_50924_length_560_cov_69.121429.path2;sequencetype=Non-coding
20180309-Lj-allsets-HP_mean_Average_root_width_day003.hdf5	chr1	26183177	7.63e-07	36	2.78e-07	9.17e-06	0.00490134	TRUE	26178496	26179109	-	-4681	upstream	Lj1g3v2172840.1	mRNA	Non-coding		ID=Lj1g3v2172840.1;Parent=Lj1g3v2172840;Name=Lj1g3v2172840.1;sequencetype=Non-coding;annotation=NoHit
20180309-Lj-allsets-HP_mean_Average_root_width_day003.hdf5	chr1	26182962	7.63e-07	36	2.78e-07	9.17e-06	0.00490134	TRUE	26181602	26183116	+	1360	in gene	Lj1g3v2172850	gene	Protein coding	NA	ID=Lj1g3v2172850;Name=CUFF.28724;sequencetype=Protein coding
20180309-Lj-allsets-HP_mean_Average_root_width_day003.hdf5	chr1	26182962	7.63e-07	36	2.78e-07	9.17e-06	0.00490134	TRUE	26181602	26183116	+	1360	in feature	Lj1g3v2172850.1	mRNA	Protein coding		ID=Lj1g3v2172850.1;Parent=Lj1g3v2172850;Name=Lj1g3v2172850.1;sequencetype=Protein coding;annotation=NoHit
20180309-Lj-allsets-HP_mean_Average_root_width_day003.hdf5	chr1	26182962	7.63e-07	36	2.78e-07	9.17e-06	0.00490134	TRUE	26183449	26190449	+	-487	upstream	Lj1g3v2172860	gene	Non-coding	NA	ID=Lj1g3v2172860;Name=CUFF.28725;sequencetype=Non-coding
20180309-Lj-allsets-HP_mean_Average_root_width_day003.hdf5	chr1	26182962	7.63e-07	36	2.78e-07	9.17e-06	0.00490134	TRUE	26183449	26190449	+	-487	upstream	Lj1g3v2172860.1	mRNA	Non-coding		ID=Lj1g3v2172860.1;Parent=Lj1g3v2172860;Name=Lj1g3v2172860.1;sequencetype=Non-coding;annotation=NoHit
20180309-Lj-allsets-HP_mean_Average_root_width_day003.hdf5	chr1	26182962	7.63e-07	36	2.78e-07	9.17e-06	0.00490134	TRUE	26178496	26179109	-	-4466	upstream	Lj1g3v2172840	gene	Non-coding	NA	ID=Lj1g3v2172840;Name=NODE_50924_length_560_cov_69.121429.path2;sequencetype=Non-coding
20180309-Lj-allsets-HP_mean_Average_root_width_day003.hdf5	chr1	26182962	7.63e-07	36	2.78e-07	9.17e-06	0.00490134	TRUE	26178496	26179109	-	-4466	upstream	Lj1g3v2172840.1	mRNA	Non-coding		ID=Lj1g3v2172840.1;Parent=Lj1g3v2172840;Name=Lj1g3v2172840.1;sequencetype=Non-coding;annotation=NoHit
20180309-Lj-allsets-HP_median_Relative_root_growth_rate_day002-day003.hdf5	chr3	15845129	7.75e-07	54	2.78e-07	9.73e-06	0.00871405	TRUE	15839947	15840962	+	5182	downstream	Lj3g3v1193470	gene	Protein coding	NA	ID=Lj3g3v1193470;Name=CUFF.42344;sequencetype=Protein coding
20180309-Lj-allsets-HP_median_Relative_root_growth_rate_day002-day003.hdf5	chr3	15845129	7.75e-07	54	2.78e-07	9.73e-06	0.00871405	TRUE	15839947	15840962	+	5182	downstream	Lj3g3v1193470.1	mRNA	Protein coding	TonB-dependent hemin receptor	ID=Lj3g3v1193470.1;Parent=Lj3g3v1193470;Name=Lj3g3v1193470.1;sequencetype=Protein coding;annotation=TonB-dependent hemin receptor [Rhodobacter capsulatus SB 1003] gi|294675655|ref|YP_003576270.1|
20180309-Lj-allsets-HP_median_Relative_root_growth_rate_day002-day003.hdf5	chr3	15845129	7.75e-07	54	2.78e-07	9.73e-06	0.00871405	TRUE	15845814	15847325	+	-685	upstream	Lj3g3v1193480	gene	Protein coding	NA	ID=Lj3g3v1193480;Name=CUFF.42345;sequencetype=Protein coding
20180309-Lj-allsets-HP_median_Relative_root_growth_rate_day002-day003.hdf5	chr3	15845129	7.75e-07	54	2.78e-07	9.73e-06	0.00871405	TRUE	15845814	15847325	+	-685	upstream	Lj3g3v1193480.1	mRNA	Protein coding	pollen Ole e 1 allergen and extensin family protein	ID=Lj3g3v1193480.1;Parent=Lj3g3v1193480;Name=Lj3g3v1193480.1;sequencetype=Protein coding;annotation=pollen Ole e 1 allergen and extensin family protein [Arabidopsis thaliana] gi|18420486|ref|NP_568418.1|
20180309-Lj-allsets-HP_median_Relative_root_growth_rate_day002-day003.hdf5	chr3	15845129	7.75e-07	54	2.78e-07	9.73e-06	0.00871405	TRUE	15849837	15851010	+	-4708	upstream	Lj3g3v1193490	gene	Protein coding	NA	ID=Lj3g3v1193490;Name=CUFF.42348;sequencetype=Protein coding
20180309-Lj-allsets-HP_median_Relative_root_growth_rate_day002-day003.hdf5	chr3	15845129	7.75e-07	54	2.78e-07	9.73e-06	0.00871405	TRUE	15849837	15851010	+	-4708	upstream	Lj3g3v1193490.1	mRNA	Protein coding	PREDICTED: capsanthin/capsorubin synthase chromoplast-like	ID=Lj3g3v1193490.1;Parent=Lj3g3v1193490;Name=Lj3g3v1193490.1;sequencetype=Protein coding;annotation=PREDICTED: capsanthin/capsorubin synthase chromoplast-like [Glycine max] gi|356547120|ref|XP_003541965.1|
20180309-Lj-allsets-HP_mean_Average_root_width_avg.hdf5	chr0	63561922	7.85e-07	26	2.78e-07	2.78e-07	0.0211915	TRUE	63564756	63565989	+	-2834	upstream	Lj0g3v0138799	gene	Protein coding	NA	ID=Lj0g3v0138799;Name=CUFF.8432;sequencetype=Protein coding
20180309-Lj-allsets-HP_mean_Average_root_width_avg.hdf5	chr0	63561922	7.85e-07	26	2.78e-07	2.78e-07	0.0211915	TRUE	63564756	63565989	+	-2834	upstream	Lj0g3v0138799.1	mRNA	Protein coding	ranscription-repair coupling factor	ID=Lj0g3v0138799.1;Parent=Lj0g3v0138799;Name=Lj0g3v0138799.1;sequencetype=Protein coding;annotation=transcription-repair coupling factor [Alloprevotella tannerae] gi|493296936|ref|WP_006254577.1|
20180309-Lj-allsets-HP_mean_Average_root_width_avg.hdf5	chr0	63561922	7.85e-07	26	2.78e-07	2.78e-07	0.0211915	TRUE	63557502	63558019	-	-4420	upstream	Lj0g3v0138789	gene	Non-coding	NA	ID=Lj0g3v0138789;Name=CUFF.8431;sequencetype=Non-coding
20180309-Lj-allsets-HP_mean_Average_root_width_avg.hdf5	chr0	63561922	7.85e-07	26	2.78e-07	2.78e-07	0.0211915	TRUE	63557502	63558019	-	-4420	upstream	Lj0g3v0138789.1	mRNA	Non-coding		ID=Lj0g3v0138789.1;Parent=Lj0g3v0138789;Name=Lj0g3v0138789.1;sequencetype=Non-coding;annotation=NoHit
20180309-Lj-allsets-HP_mean_Average_root_width_avg.hdf5	chr0	63561227	7.85e-07	26	2.78e-07	2.78e-07	0.0211915	TRUE	63564756	63565989	+	-3529	upstream	Lj0g3v0138799	gene	Protein coding	NA	ID=Lj0g3v0138799;Name=CUFF.8432;sequencetype=Protein coding
20180309-Lj-allsets-HP_mean_Average_root_width_avg.hdf5	chr0	63561227	7.85e-07	26	2.78e-07	2.78e-07	0.0211915	TRUE	63564756	63565989	+	-3529	upstream	Lj0g3v0138799.1	mRNA	Protein coding	ranscription-repair coupling factor	ID=Lj0g3v0138799.1;Parent=Lj0g3v0138799;Name=Lj0g3v0138799.1;sequencetype=Protein coding;annotation=transcription-repair coupling factor [Alloprevotella tannerae] gi|493296936|ref|WP_006254577.1|
20180309-Lj-allsets-HP_mean_Average_root_width_avg.hdf5	chr0	63561227	7.85e-07	26	2.78e-07	2.78e-07	0.0211915	TRUE	63557502	63558019	-	-3725	upstream	Lj0g3v0138789	gene	Non-coding	NA	ID=Lj0g3v0138789;Name=CUFF.8431;sequencetype=Non-coding
20180309-Lj-allsets-HP_mean_Average_root_width_avg.hdf5	chr0	63561227	7.85e-07	26	2.78e-07	2.78e-07	0.0211915	TRUE	63557502	63558019	-	-3725	upstream	Lj0g3v0138789.1	mRNA	Non-coding		ID=Lj0g3v0138789.1;Parent=Lj0g3v0138789;Name=Lj0g3v0138789.1;sequencetype=Non-coding;annotation=NoHit
20180309-Lj-allsets-HP_median_Average_root_width_day003.hdf5	chr5	815297	7.87e-07	36	2.78e-07	8.06e-06	0.0103117	TRUE	NA	NA	NA	NA	NA	NA	NA	NA	NA	NA
20180309-Lj-allsets-HP_median_Root_linearity_day000.hdf5	chr3	40463521	7.97e-07	15	2.78e-07	2.78e-07	0.143379	FALSE	40467163	40468609	+	-3642	upstream	Lj3g3v3315970	gene	Protein coding	NA	ID=Lj3g3v3315970;Name=CUFF.45556;sequencetype=Protein coding
20180309-Lj-allsets-HP_median_Root_linearity_day000.hdf5	chr3	40463521	7.97e-07	15	2.78e-07	2.78e-07	0.143379	FALSE	40467163	40468609	+	-3642	upstream	Lj3g3v3315970.1	mRNA	Protein coding	high chlorophyll fluorescence 153 protein	ID=Lj3g3v3315970.1;Parent=Lj3g3v3315970;Name=Lj3g3v3315970.1;sequencetype=Protein coding;annotation=high chlorophyll fluorescence 153 protein [Arabidopsis thaliana] gi|15235993|ref|NP_194884.1|
20180309-Lj-allsets-HP_median_Root_linearity_day000.hdf5	chr3	40463521	7.97e-07	15	2.78e-07	2.78e-07	0.143379	FALSE	40455293	40465775	-	-8228	in gene	Lj3g3v3315960	gene	Protein coding	NA	ID=Lj3g3v3315960;Name=CUFF.45555;sequencetype=Protein coding
20180309-Lj-allsets-HP_median_Root_linearity_day000.hdf5	chr3	40463521	7.97e-07	15	2.78e-07	2.78e-07	0.143379	FALSE	40455293	40465775	-	-8228	in feature	Lj3g3v3315960.1	mRNA	Protein coding	PREDICTED: flowering time control protein FPA-like	ID=Lj3g3v3315960.1;Parent=Lj3g3v3315960;Name=Lj3g3v3315960.1;sequencetype=Protein coding;annotation=PREDICTED: flowering time control protein FPA-like [Glycine max] gi|356538883|ref|XP_003537930.1|
20180309-Lj-allsets-HP_mean_Root_horizontal_index_day002.hdf5	chr0	185914010	8.18e-07	27	2.78e-07	5.56e-07	0.0490515	TRUE	185907602	185909534	+	6408	downstream	Lj0g3v0353239	gene	Non-coding	NA	ID=Lj0g3v0353239;Name=CUFF.24309;sequencetype=Non-coding
[truncated: 33,678 more rows]
