# Supplementary material for: Identification of novel genes involved in phosphate accumulation in Lotus japonicus through Genome Wide Association mapping of root system architecture and anion content
Source: PLoS Genet. 2019 Dec 19;15(12):e1008126. doi: 10.1371/journal.pgen.1008126 (PMC6941899; doi:10.1371/journal.pgen.1008126)
Supplement: S5 Table — (XLSX) [file pgen.1008126.s020.xlsx]

## Sheet: Suppl5_GWAS_anions_hits
Original_file	Chromosome	SNP_pos	GWAS_pvalue	MAC	Bonferroni_0.050_threshold	BH_0.050_threshold	BH_FDR_0.050_adjusted	BH_FDR_0.050_rejected	Gene_start	Gene_end	Gene_orientation	Relative_distance	SNP_relative_position	Target_AGI	Target_element_type	Target_sequence_type	Target_annotation	Target_attributes
20180405-Lj-anions_LP_shoot_median_PO4.hdf5	chr3	12890435	1.30552e-09	48	2.77864e-07	5.55728e-07	0.00023492	TRUE	12882056	12882696	+	8379	downstream	Lj3g3v0965890	gene	repeat	NA	ID=Lj3g3v0965890;Name=CUFF.41908;sequencetype=repeat
20180405-Lj-anions_LP_shoot_median_PO4.hdf5	chr3	12890435	1.30552e-09	48	2.77864e-07	5.55728e-07	0.00023492	TRUE	12882056	12882696	+	8379	downstream	Lj3g3v0965890.1	mRNA	repeat		ID=Lj3g3v0965890.1;Parent=Lj3g3v0965890;Name=Lj3g3v0965890.1;sequencetype=repeat;annotation=NoHit
20180405-Lj-anions_LP_shoot_median_PO4.hdf5	chr3	12890435	1.30552e-09	48	2.77864e-07	5.55728e-07	0.00023492	TRUE	12890331	12890612	+	104	in gene	Lj3g3v0965920	gene	Non-coding	NA	ID=Lj3g3v0965920;Name=80596_g;sequencetype=Non-coding
20180405-Lj-anions_LP_shoot_median_PO4.hdf5	chr3	12890435	1.30552e-09	48	2.77864e-07	5.55728e-07	0.00023492	TRUE	12890331	12890612	+	104	in feature	Lj3g3v0965920.1	mRNA	Non-coding		ID=Lj3g3v0965920.1;Parent=Lj3g3v0965920;Name=Lj3g3v0965920.1;sequencetype=Non-coding;annotation=NoHit
20180405-Lj-anions_LP_shoot_median_PO4.hdf5	chr3	12890435	1.30552e-09	48	2.77864e-07	5.55728e-07	0.00023492	TRUE	12882834	12884168	-	-7601	upstream	Lj3g3v0965900	gene	Protein coding	NA	ID=Lj3g3v0965900;Name=gene.Ljchr3_pseudomol_20120830.path1.g3vene2258;sequencetype=Protein coding
20180405-Lj-anions_LP_shoot_median_PO4.hdf5	chr3	12890435	1.30552e-09	48	2.77864e-07	5.55728e-07	0.00023492	TRUE	12882834	12884168	-	-7601	upstream	Lj3g3v0965900.1	mRNA		NA	ID=Lj3g3v0965900.1;Parent=Lj3g3v0965900;Name=Lj3g3v0965900.1
20180405-Lj-anions_LP_shoot_median_PO4.hdf5	chr3	12890435	1.30552e-09	48	2.77864e-07	5.55728e-07	0.00023492	TRUE	12884880	12890211	-	-5555	upstream	Lj3g3v0965910	gene	Protein coding	NA	ID=Lj3g3v0965910;Name=CUFF.41913;sequencetype=Protein coding
20180405-Lj-anions_LP_shoot_median_PO4.hdf5	chr3	12890435	1.30552e-09	48	2.77864e-07	5.55728e-07	0.00023492	TRUE	12884880	12890211	-	-5555	upstream	Lj3g3v0965910.1	mRNA	Protein coding	PREDICTED: LOW QUALITY PROTEIN: arginine/serine-rich protein 45-like	ID=Lj3g3v0965910.1;Parent=Lj3g3v0965910;Name=Lj3g3v0965910.1;sequencetype=Protein coding;annotation=PREDICTED: LOW QUALITY PROTEIN: arginine/serine-rich protein 45-like [Cicer arietinum] gi|502089153|ref|XP_004488831.1|
20180405-Lj-anions_LP_shoot_median_PO4.hdf5	chr3	12890435	1.30552e-09	48	2.77864e-07	5.55728e-07	0.00023492	TRUE	12891554	12896704	-	1119	downstream	Lj3g3v0965930	gene	Protein coding	NA	ID=Lj3g3v0965930;Name=CUFF.41911;sequencetype=Protein coding
20180405-Lj-anions_LP_shoot_median_PO4.hdf5	chr3	12890435	1.30552e-09	48	2.77864e-07	5.55728e-07	0.00023492	TRUE	12891554	12896704	-	1119	downstream	Lj3g3v0965930.1	mRNA	Protein coding	Trypsin family protein	ID=Lj3g3v0965930.1;Parent=Lj3g3v0965930;Name=Lj3g3v0965930.1;sequencetype=Protein coding;annotation=Trypsin family protein [Theobroma cacao] gi|508721886|gb|EOY13783.1|
20180405-Lj-anions_ratioHP_LP_avg_SO4.hdf5	chr5	32019344	2.57971e-08	10	2.779e-07	4.7243e-06	0.00464144	TRUE	32015042	32017355	+	4302	downstream	Lj5g3v2220320	gene	repeat	NA	ID=Lj5g3v2220320;Name=gene.g63264.t1;sequencetype=repeat
20180405-Lj-anions_ratioHP_LP_avg_SO4.hdf5	chr5	32019344	2.57971e-08	10	2.779e-07	4.7243e-06	0.00464144	TRUE	32015042	32017355	+	4302	downstream	Lj5g3v2220320.1	mRNA	repeat		ID=Lj5g3v2220320.1;Parent=Lj5g3v2220320;Name=Lj5g3v2220320.1;sequencetype=repeat;annotation=NoHit
20180405-Lj-anions_ratioHP_LP_avg_SO4.hdf5	chr5	32019344	2.57971e-08	10	2.779e-07	4.7243e-06	0.00464144	TRUE	32019869	32022021	+	-525	upstream	Lj5g3v2220330	gene	Non-coding	NA	ID=Lj5g3v2220330;Name=CUFF.56954;sequencetype=Non-coding
20180405-Lj-anions_ratioHP_LP_avg_SO4.hdf5	chr5	32019344	2.57971e-08	10	2.779e-07	4.7243e-06	0.00464144	TRUE	32019869	32022021	+	-525	upstream	Lj5g3v2220330.1	mRNA	Non-coding		ID=Lj5g3v2220330.1;Parent=Lj5g3v2220330;Name=Lj5g3v2220330.1;sequencetype=Non-coding;annotation=NoHit
20180405-Lj-anions_ratioHP_LP_avg_SO4.hdf5	chr5	32019344	2.57971e-08	10	2.779e-07	4.7243e-06	0.00464144	TRUE	32006799	32013214	-	-12545	upstream	Lj5g3v2220310	gene	Protein coding	NA	ID=Lj5g3v2220310;Name=CUFF.56950;sequencetype=Protein coding
20180405-Lj-anions_ratioHP_LP_avg_SO4.hdf5	chr5	32019344	2.57971e-08	10	2.779e-07	4.7243e-06	0.00464144	TRUE	32006799	32013214	-	-12545	upstream	Lj5g3v2220310.1	mRNA	Protein coding	PREDICTED: probable pectate lyase 12-like	ID=Lj5g3v2220310.1;Parent=Lj5g3v2220310;Name=Lj5g3v2220310.1;sequencetype=Protein coding;annotation=PREDICTED: probable pectate lyase 12-like [Glycine max] gi|356575512|ref|XP_003555884.1|
20180405-Lj-anions_ratioHP_LP_avg_SO4.hdf5	chr5	32019344	2.57971e-08	10	2.779e-07	4.7243e-06	0.00464144	TRUE	32023158	32024129	-	3814	downstream	Lj5g3v2221340	gene	Protein coding	NA	ID=Lj5g3v2221340;Name=CUFF.56955;sequencetype=Protein coding
20180405-Lj-anions_ratioHP_LP_avg_SO4.hdf5	chr5	32019344	2.57971e-08	10	2.779e-07	4.7243e-06	0.00464144	TRUE	32023158	32024129	-	3814	downstream	Lj5g3v2221340.1	mRNA	Protein coding	E1 protein	ID=Lj5g3v2221340.1;Parent=Lj5g3v2221340;Name=Lj5g3v2221340.1;sequencetype=Protein coding;annotation=E1 protein [Glycine max] gi|387848906|dbj|BAM15645.1|
20180405-Lj-anions_ratioHP_LP_avg_SO4.hdf5	chr5	32019344	2.57971e-08	10	2.779e-07	4.7243e-06	0.00464144	TRUE	32025639	32026505	-	6295	downstream	Lj5g3v2221350	gene	Non-coding	NA	ID=Lj5g3v2221350;Name=CUFF.56958;sequencetype=Non-coding
20180405-Lj-anions_ratioHP_LP_avg_SO4.hdf5	chr5	32019344	2.57971e-08	10	2.779e-07	4.7243e-06	0.00464144	TRUE	32025639	32026505	-	6295	downstream	Lj5g3v2221350.1	mRNA	Non-coding		ID=Lj5g3v2221350.1;Parent=Lj5g3v2221350;Name=Lj5g3v2221350.1;sequencetype=Non-coding;annotation=NoHit
20180405-Lj-anions_HP_shoot_avg_PO4.hdf5	chr4	32177250	3.01675e-08	42	2.77872e-07	1.38936e-06	0.00542832	TRUE	32178619	32179846	+	-1369	upstream	Lj4g3v2312450	gene	Protein coding	NA	ID=Lj4g3v2312450;Name=CUFF.50751;sequencetype=Protein coding
20180405-Lj-anions_HP_shoot_avg_PO4.hdf5	chr4	32177250	3.01675e-08	42	2.77872e-07	1.38936e-06	0.00542832	TRUE	32178619	32179846	+	-1369	upstream	Lj4g3v2312450.1	mRNA	Protein coding	Uncharacterized protein TCM_021224	ID=Lj4g3v2312450.1;Parent=Lj4g3v2312450;Name=Lj4g3v2312450.1;sequencetype=Protein coding;annotation=Uncharacterized protein TCM_021224 [Theobroma cacao] gi|508714641|gb|EOY06538.1|
20180405-Lj-anions_HP_shoot_avg_PO4.hdf5	chr4	32177250	3.01675e-08	42	2.77872e-07	1.38936e-06	0.00542832	TRUE	32169873	32173415	-	-7377	upstream	Lj4g3v2312420	gene	repeat	NA	ID=Lj4g3v2312420;Name=94090_g;sequencetype=repeat
20180405-Lj-anions_HP_shoot_avg_PO4.hdf5	chr4	32177250	3.01675e-08	42	2.77872e-07	1.38936e-06	0.00542832	TRUE	32169873	32173415	-	-7377	upstream	Lj4g3v2312420.1	mRNA		NA	ID=Lj4g3v2312420.1;Name=Lj4g3v2312420.1;Parent=Lj4g3v2312420;Name=Lj4g3v2312420.1
20180405-Lj-anions_HP_shoot_avg_PO4.hdf5	chr4	32177250	3.01675e-08	42	2.77872e-07	1.38936e-06	0.00542832	TRUE	32174501	32177436	-	-2749	in gene	Lj4g3v2312430	gene	Protein coding	NA	ID=Lj4g3v2312430;Name=CUFF.50749;sequencetype=Protein coding
20180405-Lj-anions_HP_shoot_avg_PO4.hdf5	chr4	32177250	3.01675e-08	42	2.77872e-07	1.38936e-06	0.00542832	TRUE	32174501	32177436	-	-2749	in feature	Lj4g3v2312430.1	mRNA	Protein coding	PREDICTED: UDP-glucuronic acid decarboxylase 2-like	ID=Lj4g3v2312430.1;Parent=Lj4g3v2312430;Name=Lj4g3v2312430.1;sequencetype=Protein coding;annotation=PREDICTED: UDP-glucuronic acid decarboxylase 2-like [Cicer arietinum] gi|502150952|ref|XP_004508205.1|
20180405-Lj-anions_HP_shoot_avg_PO4.hdf5	chr4	32177250	3.01675e-08	42	2.77872e-07	1.38936e-06	0.00542832	TRUE	32178501	32179846	-	1251	downstream	Lj4g3v2312440	gene	Non-coding	NA	ID=Lj4g3v2312440;Name=CUFF.50750;sequencetype=Non-coding
20180405-Lj-anions_HP_shoot_avg_PO4.hdf5	chr4	32177250	3.01675e-08	42	2.77872e-07	1.38936e-06	0.00542832	TRUE	32178501	32179846	-	1251	downstream	Lj4g3v2312440.1	mRNA	Non-coding		ID=Lj4g3v2312440.1;Parent=Lj4g3v2312440;Name=Lj4g3v2312440.1;sequencetype=Non-coding;annotation=NoHit
20180405-Lj-anions_HP_shoot_avg_PO4.hdf5	chr4	32177250	3.01675e-08	42	2.77872e-07	1.38936e-06	0.00542832	TRUE	32181577	32183460	-	4327	downstream	Lj4g3v2312460	gene	Protein coding	NA	ID=Lj4g3v2312460;Name=CUFF.51069;sequencetype=Protein coding
20180405-Lj-anions_HP_shoot_avg_PO4.hdf5	chr4	32177250	3.01675e-08	42	2.77872e-07	1.38936e-06	0.00542832	TRUE	32181577	32183460	-	4327	downstream	Lj4g3v2312460.1	mRNA	Protein coding	RecName: Full=Translationally-controlled tumor protein homolog	ID=Lj4g3v2312460.1;Parent=Lj4g3v2312460;Name=Lj4g3v2312460.1;sequencetype=Protein coding;annotation=RecName: Full=Translationally-controlled tumor protein homolog; Short=TCTP_x0001_gi|36963062|gb|AAQ87663.1| translationally controlled tumor protein [Elaeis guineensis] gi|75222628|sp|Q5J907.1|TCTP_ELAGV
20180405-Lj-anions_HP_shoot_avg_PO4.hdf5	chr4	32177250	3.01675e-08	42	2.77872e-07	1.38936e-06	0.00542832	TRUE	32184201	32185043	-	6951	downstream	Lj4g3v2312470	gene	Non-coding	NA	ID=Lj4g3v2312470;Name=CUFF.50756;sequencetype=Non-coding
20180405-Lj-anions_HP_shoot_avg_PO4.hdf5	chr4	32177250	3.01675e-08	42	2.77872e-07	1.38936e-06	0.00542832	TRUE	32184201	32185043	-	6951	downstream	Lj4g3v2312470.1	mRNA	Non-coding		ID=Lj4g3v2312470.1;Parent=Lj4g3v2312470;Name=Lj4g3v2312470.1;sequencetype=Non-coding;annotation=NoHit
20180405-Lj-anions_LP_root_median_SO4.hdf5	chr2	33371044	3.09883e-08	28	2.77852e-07	2.50067e-06	0.0055764	TRUE	33364133	33366255	+	6911	downstream	Lj2g3v2292680	gene	Protein coding	NA	ID=Lj2g3v2292680;Name=CUFF.38824;sequencetype=Protein coding
20180405-Lj-anions_LP_root_median_SO4.hdf5	chr2	33371044	3.09883e-08	28	2.77852e-07	2.50067e-06	0.0055764	TRUE	33364133	33366255	+	6911	downstream	Lj2g3v2292680.1	mRNA	Protein coding	Protein phosphatase 2C	ID=Lj2g3v2292680.1;Parent=Lj2g3v2292680;Name=Lj2g3v2292680.1;sequencetype=Protein coding;annotation=Protein phosphatase 2C [Medicago truncatula] gi|357490877|ref|XP_003615726.1|
20180405-Lj-anions_LP_root_median_SO4.hdf5	chr2	33371044	3.09883e-08	28	2.77852e-07	2.50067e-06	0.0055764	TRUE	33375499	33376424	-	4455	downstream	Lj2g3v2293690	gene	Protein coding	NA	ID=Lj2g3v2293690;Name=CUFF.38820;sequencetype=Protein coding
20180405-Lj-anions_LP_root_median_SO4.hdf5	chr2	33371044	3.09883e-08	28	2.77852e-07	2.50067e-06	0.0055764	TRUE	33375499	33376424	-	4455	downstream	Lj2g3v2293690.1	mRNA	Protein coding	Rhotekin	ID=Lj2g3v2293690.1;Parent=Lj2g3v2293690;Name=Lj2g3v2293690.1;sequencetype=Protein coding;annotation=Rhotekin [Acromyrmex echinatior] gi|332027689|gb|EGI67757.1|
20180405-Lj-anions_ratioHP-LP_root_median_SO4.hdf5	chr2	35317882	3.22964e-08	23	2.77886e-07	2.77886e-05	0.00334375	TRUE	35311570	35318632	+	6312	in gene	Lj2g3v2560100	gene	Protein coding	NA	ID=Lj2g3v2560100;Name=CUFF.39096;sequencetype=Protein coding
20180405-Lj-anions_ratioHP-LP_root_median_SO4.hdf5	chr2	35317882	3.22964e-08	23	2.77886e-07	2.77886e-05	0.00334375	TRUE	35311570	35318632	+	6312	in feature	Lj2g3v2560100.1	mRNA	Protein coding	PREDICTED: nucleolar complex protein 4 homolog	ID=Lj2g3v2560100.1;Parent=Lj2g3v2560100;Name=Lj2g3v2560100.1;sequencetype=Protein coding;annotation=PREDICTED: nucleolar complex protein 4 homolog [Glycine max] gi|356501033|ref|XP_003519333.1|
20180405-Lj-anions_ratioHP-LP_root_median_SO4.hdf5	chr2	35317882	3.22964e-08	23	2.77886e-07	2.77886e-05	0.00334375	TRUE	35318958	35320383	+	-1076	upstream	Lj2g3v2561110	gene	Protein coding	NA	ID=Lj2g3v2561110;Name=CUFF.39097;sequencetype=Protein coding
20180405-Lj-anions_ratioHP-LP_root_median_SO4.hdf5	chr2	35317882	3.22964e-08	23	2.77886e-07	2.77886e-05	0.00334375	TRUE	35318958	35320383	+	-1076	upstream	Lj2g3v2561110.1	mRNA	Protein coding	Nucleolar complex protein-like protein	ID=Lj2g3v2561110.1;Parent=Lj2g3v2561110;Name=Lj2g3v2561110.1;sequencetype=Protein coding;annotation=Nucleolar complex protein-like protein [Medicago truncatula] gi|357492085|ref|XP_003616331.1|
20180405-Lj-anions_ratioHP-LP_root_median_SO4.hdf5	chr2	35316424	5.11942e-08	23	2.77886e-07	2.77886e-05	0.00334375	TRUE	35311570	35318632	+	4854	in gene	Lj2g3v2560100	gene	Protein coding	NA	ID=Lj2g3v2560100;Name=CUFF.39096;sequencetype=Protein coding
20180405-Lj-anions_ratioHP-LP_root_median_SO4.hdf5	chr2	35316424	5.11942e-08	23	2.77886e-07	2.77886e-05	0.00334375	TRUE	35311570	35318632	+	4854	in feature	Lj2g3v2560100.1	mRNA	Protein coding	PREDICTED: nucleolar complex protein 4 homolog	ID=Lj2g3v2560100.1;Parent=Lj2g3v2560100;Name=Lj2g3v2560100.1;sequencetype=Protein coding;annotation=PREDICTED: nucleolar complex protein 4 homolog [Glycine max] gi|356501033|ref|XP_003519333.1|
20180405-Lj-anions_ratioHP-LP_root_median_SO4.hdf5	chr2	35316424	5.11942e-08	23	2.77886e-07	2.77886e-05	0.00334375	TRUE	35318958	35320383	+	-2534	upstream	Lj2g3v2561110	gene	Protein coding	NA	ID=Lj2g3v2561110;Name=CUFF.39097;sequencetype=Protein coding
20180405-Lj-anions_ratioHP-LP_root_median_SO4.hdf5	chr2	35316424	5.11942e-08	23	2.77886e-07	2.77886e-05	0.00334375	TRUE	35318958	35320383	+	-2534	upstream	Lj2g3v2561110.1	mRNA	Protein coding	Nucleolar complex protein-like protein	ID=Lj2g3v2561110.1;Parent=Lj2g3v2561110;Name=Lj2g3v2561110.1;sequencetype=Protein coding;annotation=Nucleolar complex protein-like protein [Medicago truncatula] gi|357492085|ref|XP_003616331.1|
20180405-Lj-anions_ratioHP-LP_root_median_SO4.hdf5	chr2	35316424	5.11942e-08	23	2.77886e-07	2.77886e-05	0.00334375	TRUE	35304648	35309242	-	-11776	upstream	Lj2g3v2560090	gene	Protein coding	NA	ID=Lj2g3v2560090;Name=CUFF.39101;sequencetype=Protein coding
20180405-Lj-anions_ratioHP-LP_root_median_SO4.hdf5	chr2	35316424	5.11942e-08	23	2.77886e-07	2.77886e-05	0.00334375	TRUE	35304648	35309242	-	-11776	upstream	Lj2g3v2560090.1	mRNA	Protein coding	Uncharacterized protein TCM_019149	ID=Lj2g3v2560090.1;Parent=Lj2g3v2560090;Name=Lj2g3v2560090.1;sequencetype=Protein coding;annotation=Uncharacterized protein TCM_019149 [Theobroma cacao] gi|508712037|gb|EOY03934.1|
20180405-Lj-anions_HP_ratio_shoot_root_PO4.hdf5	chr0	127377130	5.15228e-08	20	2.77872e-07	5.33514e-05	0.000618064	TRUE	127376637	127377009	+	493	downstream	Lj0g3v0245669	gene	Non-coding	NA	ID=Lj0g3v0245669;Name=CUFF.16056;sequencetype=Non-coding
20180405-Lj-anions_HP_ratio_shoot_root_PO4.hdf5	chr0	127377130	5.15228e-08	20	2.77872e-07	5.33514e-05	0.000618064	TRUE	127376637	127377009	+	493	downstream	Lj0g3v0245669.1	mRNA	Non-coding		ID=Lj0g3v0245669.1;Parent=Lj0g3v0245669;Name=Lj0g3v0245669.1;sequencetype=Non-coding;annotation=NoHit
20180405-Lj-anions_HP_ratio_shoot_root_PO4.hdf5	chr0	127377130	5.15228e-08	20	2.77872e-07	5.33514e-05	0.000618064	TRUE	127377152	127378898	+	-22	upstream	Lj0g3v0245679	gene	Protein coding	NA	ID=Lj0g3v0245679;Name=CUFF.16057;sequencetype=Protein coding
20180405-Lj-anions_HP_ratio_shoot_root_PO4.hdf5	chr0	127377130	5.15228e-08	20	2.77872e-07	5.33514e-05	0.000618064	TRUE	127377152	127378898	+	-22	upstream	Lj0g3v0245679.1	mRNA	Protein coding	PREDICTED: E3 ubiquitin-protein ligase RNF25-like	ID=Lj0g3v0245679.1;Parent=Lj0g3v0245679;Name=Lj0g3v0245679.1;sequencetype=Protein coding;annotation=PREDICTED: E3 ubiquitin-protein ligase RNF25-like [Fragaria vesca subsp. vesca] gi|470142586|ref|XP_004306985.1|
20180405-Lj-anions_HP_ratio_shoot_root_PO4.hdf5	chr0	127377130	5.15228e-08	20	2.77872e-07	5.33514e-05	0.000618064	TRUE	127373829	127376155	-	-3301	upstream	Lj0g3v0245659	gene	Protein coding	NA	ID=Lj0g3v0245659;Name=CUFF.16055;sequencetype=Protein coding
20180405-Lj-anions_HP_ratio_shoot_root_PO4.hdf5	chr0	127377130	5.15228e-08	20	2.77872e-07	5.33514e-05	0.000618064	TRUE	127373829	127376155	-	-3301	upstream	Lj0g3v0245659.1	mRNA	Protein coding	PREDICTED: glycine--tRNA ligase 2 chloroplastic/mitochondrial-like	ID=Lj0g3v0245659.1;Parent=Lj0g3v0245659;Name=Lj0g3v0245659.1;sequencetype=Protein coding;annotation=PREDICTED: glycine--tRNA ligase 2 chloroplastic/mitochondrial-like [Fragaria vesca subsp. vesca] gi|470142584|ref|XP_004306984.1|
20180405-Lj-anions_HP_ratio_shoot_root_PO4.hdf5	chr0	127377130	5.15228e-08	20	2.77872e-07	5.33514e-05	0.000618064	TRUE	127382532	127382908	-	5402	downstream	Lj0g3v0245689	gene	Non-coding	NA	ID=Lj0g3v0245689;Name=CUFF.16058;sequencetype=Non-coding
20180405-Lj-anions_HP_ratio_shoot_root_PO4.hdf5	chr0	127377130	5.15228e-08	20	2.77872e-07	5.33514e-05	0.000618064	TRUE	127382532	127382908	-	5402	downstream	Lj0g3v0245689.1	mRNA	Non-coding		ID=Lj0g3v0245689.1;Parent=Lj0g3v0245689;Name=Lj0g3v0245689.1;sequencetype=Non-coding;annotation=NoHit
20180405-Lj-anions_HP_ratio_shoot_root_PO4.hdf5	chr0	127377130	5.15228e-08	20	2.77872e-07	5.33514e-05	0.000618064	TRUE	127384070	127387446	-	6940	downstream	Lj0g3v0245699	gene	Protein coding	NA	ID=Lj0g3v0245699;Name=CUFF.16070;sequencetype=Protein coding
20180405-Lj-anions_HP_ratio_shoot_root_PO4.hdf5	chr0	127377130	5.15228e-08	20	2.77872e-07	5.33514e-05	0.000618064	TRUE	127384070	127387446	-	6940	downstream	Lj0g3v0245699.1	mRNA	Protein coding	PREDICTED: protein kinase G11A-like isoform X1	ID=Lj0g3v0245699.1;Parent=Lj0g3v0245699;Name=Lj0g3v0245699.1;sequencetype=Protein coding;annotation=PREDICTED: protein kinase G11A-like isoform X1 [Cicer arietinum] gi|502173556|ref|XP_004515357.1|
20180405-Lj-anions_HP_ratio_shoot_root_PO4.hdf5	chr0	127377130	5.15228e-08	20	2.77872e-07	5.33514e-05	0.000618064	TRUE	127384070	127387531	-	6940	downstream	Lj0g3v0245699.2	mRNA	Protein coding	PREDICTED: protein kinase G11A-like isoform X1	ID=Lj0g3v0245699.2;Parent=Lj0g3v0245699;Name=Lj0g3v0245699.2;sequencetype=Protein coding;annotation=PREDICTED: protein kinase G11A-like isoform X1 [Cicer arietinum] gi|502173556|ref|XP_004515357.1|
20180405-Lj-anions_ratioHP-LP_root_average_SO4.hdf5	chr2	35317882	7.88394e-08	23	2.77886e-07	5.16868e-05	0.00613287	TRUE	35311570	35318632	+	6312	in gene	Lj2g3v2560100	gene	Protein coding	NA	ID=Lj2g3v2560100;Name=CUFF.39096;sequencetype=Protein coding
20180405-Lj-anions_ratioHP-LP_root_average_SO4.hdf5	chr2	35317882	7.88394e-08	23	2.77886e-07	5.16868e-05	0.00613287	TRUE	35311570	35318632	+	6312	in feature	Lj2g3v2560100.1	mRNA	Protein coding	PREDICTED: nucleolar complex protein 4 homolog	ID=Lj2g3v2560100.1;Parent=Lj2g3v2560100;Name=Lj2g3v2560100.1;sequencetype=Protein coding;annotation=PREDICTED: nucleolar complex protein 4 homolog [Glycine max] gi|356501033|ref|XP_003519333.1|
20180405-Lj-anions_ratioHP-LP_root_average_SO4.hdf5	chr2	35317882	7.88394e-08	23	2.77886e-07	5.16868e-05	0.00613287	TRUE	35318958	35320383	+	-1076	upstream	Lj2g3v2561110	gene	Protein coding	NA	ID=Lj2g3v2561110;Name=CUFF.39097;sequencetype=Protein coding
20180405-Lj-anions_ratioHP-LP_root_average_SO4.hdf5	chr2	35317882	7.88394e-08	23	2.77886e-07	5.16868e-05	0.00613287	TRUE	35318958	35320383	+	-1076	upstream	Lj2g3v2561110.1	mRNA	Protein coding	Nucleolar complex protein-like protein	ID=Lj2g3v2561110.1;Parent=Lj2g3v2561110;Name=Lj2g3v2561110.1;sequencetype=Protein coding;annotation=Nucleolar complex protein-like protein [Medicago truncatula] gi|357492085|ref|XP_003616331.1|
20180405-Lj-anions_ratioHP_LP_median_SO4.hdf5	chr5	32019344	8.25943e-08	10	2.779e-07	5.55799e-07	0.0148605	TRUE	32015042	32017355	+	4302	downstream	Lj5g3v2220320	gene	repeat	NA	ID=Lj5g3v2220320;Name=gene.g63264.t1;sequencetype=repeat
20180405-Lj-anions_ratioHP_LP_median_SO4.hdf5	chr5	32019344	8.25943e-08	10	2.779e-07	5.55799e-07	0.0148605	TRUE	32015042	32017355	+	4302	downstream	Lj5g3v2220320.1	mRNA	repeat		ID=Lj5g3v2220320.1;Parent=Lj5g3v2220320;Name=Lj5g3v2220320.1;sequencetype=repeat;annotation=NoHit
20180405-Lj-anions_ratioHP_LP_median_SO4.hdf5	chr5	32019344	8.25943e-08	10	2.779e-07	5.55799e-07	0.0148605	TRUE	32019869	32022021	+	-525	upstream	Lj5g3v2220330	gene	Non-coding	NA	ID=Lj5g3v2220330;Name=CUFF.56954;sequencetype=Non-coding
20180405-Lj-anions_ratioHP_LP_median_SO4.hdf5	chr5	32019344	8.25943e-08	10	2.779e-07	5.55799e-07	0.0148605	TRUE	32019869	32022021	+	-525	upstream	Lj5g3v2220330.1	mRNA	Non-coding		ID=Lj5g3v2220330.1;Parent=Lj5g3v2220330;Name=Lj5g3v2220330.1;sequencetype=Non-coding;annotation=NoHit
20180405-Lj-anions_ratioHP_LP_median_SO4.hdf5	chr5	32019344	8.25943e-08	10	2.779e-07	5.55799e-07	0.0148605	TRUE	32006799	32013214	-	-12545	upstream	Lj5g3v2220310	gene	Protein coding	NA	ID=Lj5g3v2220310;Name=CUFF.56950;sequencetype=Protein coding
20180405-Lj-anions_ratioHP_LP_median_SO4.hdf5	chr5	32019344	8.25943e-08	10	2.779e-07	5.55799e-07	0.0148605	TRUE	32006799	32013214	-	-12545	upstream	Lj5g3v2220310.1	mRNA	Protein coding	PREDICTED: probable pectate lyase 12-like	ID=Lj5g3v2220310.1;Parent=Lj5g3v2220310;Name=Lj5g3v2220310.1;sequencetype=Protein coding;annotation=PREDICTED: probable pectate lyase 12-like [Glycine max] gi|356575512|ref|XP_003555884.1|
20180405-Lj-anions_ratioHP_LP_median_SO4.hdf5	chr5	32019344	8.25943e-08	10	2.779e-07	5.55799e-07	0.0148605	TRUE	32023158	32024129	-	3814	downstream	Lj5g3v2221340	gene	Protein coding	NA	ID=Lj5g3v2221340;Name=CUFF.56955;sequencetype=Protein coding
20180405-Lj-anions_ratioHP_LP_median_SO4.hdf5	chr5	32019344	8.25943e-08	10	2.779e-07	5.55799e-07	0.0148605	TRUE	32023158	32024129	-	3814	downstream	Lj5g3v2221340.1	mRNA	Protein coding	E1 protein	ID=Lj5g3v2221340.1;Parent=Lj5g3v2221340;Name=Lj5g3v2221340.1;sequencetype=Protein coding;annotation=E1 protein [Glycine max] gi|387848906|dbj|BAM15645.1|
20180405-Lj-anions_ratioHP_LP_median_SO4.hdf5	chr5	32019344	8.25943e-08	10	2.779e-07	5.55799e-07	0.0148605	TRUE	32025639	32026505	-	6295	downstream	Lj5g3v2221350	gene	Non-coding	NA	ID=Lj5g3v2221350;Name=CUFF.56958;sequencetype=Non-coding
20180405-Lj-anions_ratioHP_LP_median_SO4.hdf5	chr5	32019344	8.25943e-08	10	2.779e-07	5.55799e-07	0.0148605	TRUE	32025639	32026505	-	6295	downstream	Lj5g3v2221350.1	mRNA	Non-coding		ID=Lj5g3v2221350.1;Parent=Lj5g3v2221350;Name=Lj5g3v2221350.1;sequencetype=Non-coding;annotation=NoHit
20180405-Lj-anions_ratioHP-LP_root_median_SO4.hdf5	chr2	35318041	8.57954e-08	24	2.77886e-07	2.77886e-05	0.00334375	TRUE	35311570	35318632	+	6471	in gene	Lj2g3v2560100	gene	Protein coding	NA	ID=Lj2g3v2560100;Name=CUFF.39096;sequencetype=Protein coding
20180405-Lj-anions_ratioHP-LP_root_median_SO4.hdf5	chr2	35318041	8.57954e-08	24	2.77886e-07	2.77886e-05	0.00334375	TRUE	35311570	35318632	+	6471	in feature	Lj2g3v2560100.1	mRNA	Protein coding	PREDICTED: nucleolar complex protein 4 homolog	ID=Lj2g3v2560100.1;Parent=Lj2g3v2560100;Name=Lj2g3v2560100.1;sequencetype=Protein coding;annotation=PREDICTED: nucleolar complex protein 4 homolog [Glycine max] gi|356501033|ref|XP_003519333.1|
20180405-Lj-anions_ratioHP-LP_root_median_SO4.hdf5	chr2	35318041	8.57954e-08	24	2.77886e-07	2.77886e-05	0.00334375	TRUE	35318958	35320383	+	-917	upstream	Lj2g3v2561110	gene	Protein coding	NA	ID=Lj2g3v2561110;Name=CUFF.39097;sequencetype=Protein coding
20180405-Lj-anions_ratioHP-LP_root_median_SO4.hdf5	chr2	35318041	8.57954e-08	24	2.77886e-07	2.77886e-05	0.00334375	TRUE	35318958	35320383	+	-917	upstream	Lj2g3v2561110.1	mRNA	Protein coding	Nucleolar complex protein-like protein	ID=Lj2g3v2561110.1;Parent=Lj2g3v2561110;Name=Lj2g3v2561110.1;sequencetype=Protein coding;annotation=Nucleolar complex protein-like protein [Medicago truncatula] gi|357492085|ref|XP_003616331.1|
20180405-Lj-anions_ratioHP-LP_root_median_SO4.hdf5	chr0	124103731	9.08911e-08	10	2.77886e-07	2.77886e-05	0.00334375	TRUE	124100217	124100492	+	3514	downstream	Lj0g3v0239149	gene	Non-coding	NA	ID=Lj0g3v0239149;Name=CUFF.15688;sequencetype=Non-coding
20180405-Lj-anions_ratioHP-LP_root_median_SO4.hdf5	chr0	124103731	9.08911e-08	10	2.77886e-07	2.77886e-05	0.00334375	TRUE	124100217	124100492	+	3514	downstream	Lj0g3v0239149.1	mRNA	Non-coding		ID=Lj0g3v0239149.1;Parent=Lj0g3v0239149;Name=Lj0g3v0239149.1;sequencetype=Non-coding;annotation=NoHit
20180405-Lj-anions_ratioHP-LP_root_median_SO4.hdf5	chr0	124103731	9.08911e-08	10	2.77886e-07	2.77886e-05	0.00334375	TRUE	124103585	124105732	+	146	in gene	Lj0g3v0239159	gene	Protein coding	NA	ID=Lj0g3v0239159;Name=CUFF.15716;sequencetype=Protein coding
20180405-Lj-anions_ratioHP-LP_root_median_SO4.hdf5	chr0	124103731	9.08911e-08	10	2.77886e-07	2.77886e-05	0.00334375	TRUE	124103585	124105732	+	146	in feature	Lj0g3v0239159.1	mRNA	Protein coding	14-3-3-like protein	ID=Lj0g3v0239159.1;Parent=Lj0g3v0239159;Name=Lj0g3v0239159.1;sequencetype=Protein coding;annotation=14-3-3-like protein [Pisum sativum] gi|4850247|emb|CAB42546.2|
20180405-Lj-anions_ratioHP-LP_root_median_SO4.hdf5	chr0	124103731	9.08911e-08	10	2.77886e-07	2.77886e-05	0.00334375	TRUE	124105862	124106007	-	2131	downstream	Lj0g3v0239169	gene	Non-coding	NA	ID=Lj0g3v0239169;Name=GO010765.path2;sequencetype=Non-coding
20180405-Lj-anions_ratioHP-LP_root_median_SO4.hdf5	chr0	124103731	9.08911e-08	10	2.77886e-07	2.77886e-05	0.00334375	TRUE	124105862	124106007	-	2131	downstream	Lj0g3v0239169.1	mRNA	Non-coding		ID=Lj0g3v0239169.1;Parent=Lj0g3v0239169;Name=Lj0g3v0239169.1;sequencetype=Non-coding;annotation=NoHit
20180405-Lj-anions_LP_shoot_avg_PO4.hdf5	chr3	12890435	1.00202e-07	48	2.77864e-07	5.55728e-07	0.0180308	TRUE	12882056	12882696	+	8379	downstream	Lj3g3v0965890	gene	repeat	NA	ID=Lj3g3v0965890;Name=CUFF.41908;sequencetype=repeat
20180405-Lj-anions_LP_shoot_avg_PO4.hdf5	chr3	12890435	1.00202e-07	48	2.77864e-07	5.55728e-07	0.0180308	TRUE	12882056	12882696	+	8379	downstream	Lj3g3v0965890.1	mRNA	repeat		ID=Lj3g3v0965890.1;Parent=Lj3g3v0965890;Name=Lj3g3v0965890.1;sequencetype=repeat;annotation=NoHit
20180405-Lj-anions_LP_shoot_avg_PO4.hdf5	chr3	12890435	1.00202e-07	48	2.77864e-07	5.55728e-07	0.0180308	TRUE	12890331	12890612	+	104	in gene	Lj3g3v0965920	gene	Non-coding	NA	ID=Lj3g3v0965920;Name=80596_g;sequencetype=Non-coding
20180405-Lj-anions_LP_shoot_avg_PO4.hdf5	chr3	12890435	1.00202e-07	48	2.77864e-07	5.55728e-07	0.0180308	TRUE	12890331	12890612	+	104	in feature	Lj3g3v0965920.1	mRNA	Non-coding		ID=Lj3g3v0965920.1;Parent=Lj3g3v0965920;Name=Lj3g3v0965920.1;sequencetype=Non-coding;annotation=NoHit
20180405-Lj-anions_LP_shoot_avg_PO4.hdf5	chr3	12890435	1.00202e-07	48	2.77864e-07	5.55728e-07	0.0180308	TRUE	12882834	12884168	-	-7601	upstream	Lj3g3v0965900	gene	Protein coding	NA	ID=Lj3g3v0965900;Name=gene.Ljchr3_pseudomol_20120830.path1.g3vene2258;sequencetype=Protein coding
20180405-Lj-anions_LP_shoot_avg_PO4.hdf5	chr3	12890435	1.00202e-07	48	2.77864e-07	5.55728e-07	0.0180308	TRUE	12882834	12884168	-	-7601	upstream	Lj3g3v0965900.1	mRNA		NA	ID=Lj3g3v0965900.1;Parent=Lj3g3v0965900;Name=Lj3g3v0965900.1
20180405-Lj-anions_LP_shoot_avg_PO4.hdf5	chr3	12890435	1.00202e-07	48	2.77864e-07	5.55728e-07	0.0180308	TRUE	12884880	12890211	-	-5555	upstream	Lj3g3v0965910	gene	Protein coding	NA	ID=Lj3g3v0965910;Name=CUFF.41913;sequencetype=Protein coding
20180405-Lj-anions_LP_shoot_avg_PO4.hdf5	chr3	12890435	1.00202e-07	48	2.77864e-07	5.55728e-07	0.0180308	TRUE	12884880	12890211	-	-5555	upstream	Lj3g3v0965910.1	mRNA	Protein coding	PREDICTED: LOW QUALITY PROTEIN: arginine/serine-rich protein 45-like	ID=Lj3g3v0965910.1;Parent=Lj3g3v0965910;Name=Lj3g3v0965910.1;sequencetype=Protein coding;annotation=PREDICTED: LOW QUALITY PROTEIN: arginine/serine-rich protein 45-like [Cicer arietinum] gi|502089153|ref|XP_004488831.1|
20180405-Lj-anions_LP_shoot_avg_PO4.hdf5	chr3	12890435	1.00202e-07	48	2.77864e-07	5.55728e-07	0.0180308	TRUE	12891554	12896704	-	1119	downstream	Lj3g3v0965930	gene	Protein coding	NA	ID=Lj3g3v0965930;Name=CUFF.41911;sequencetype=Protein coding
20180405-Lj-anions_LP_shoot_avg_PO4.hdf5	chr3	12890435	1.00202e-07	48	2.77864e-07	5.55728e-07	0.0180308	TRUE	12891554	12896704	-	1119	downstream	Lj3g3v0965930.1	mRNA	Protein coding	Trypsin family protein	ID=Lj3g3v0965930.1;Parent=Lj3g3v0965930;Name=Lj3g3v0965930.1;sequencetype=Protein coding;annotation=Trypsin family protein [Theobroma cacao] gi|508721886|gb|EOY13783.1|
20180405-Lj-anions_HP_shoot_median_PO4.hdf5	chr4	32177250	1.04679e-07	42	2.77872e-07	5.55744e-07	0.0188359	TRUE	32178619	32179846	+	-1369	upstream	Lj4g3v2312450	gene	Protein coding	NA	ID=Lj4g3v2312450;Name=CUFF.50751;sequencetype=Protein coding
20180405-Lj-anions_HP_shoot_median_PO4.hdf5	chr4	32177250	1.04679e-07	42	2.77872e-07	5.55744e-07	0.0188359	TRUE	32178619	32179846	+	-1369	upstream	Lj4g3v2312450.1	mRNA	Protein coding	Uncharacterized protein TCM_021224	ID=Lj4g3v2312450.1;Parent=Lj4g3v2312450;Name=Lj4g3v2312450.1;sequencetype=Protein coding;annotation=Uncharacterized protein TCM_021224 [Theobroma cacao] gi|508714641|gb|EOY06538.1|
20180405-Lj-anions_HP_shoot_median_PO4.hdf5	chr4	32177250	1.04679e-07	42	2.77872e-07	5.55744e-07	0.0188359	TRUE	32169873	32173415	-	-7377	upstream	Lj4g3v2312420	gene	repeat	NA	ID=Lj4g3v2312420;Name=94090_g;sequencetype=repeat
20180405-Lj-anions_HP_shoot_median_PO4.hdf5	chr4	32177250	1.04679e-07	42	2.77872e-07	5.55744e-07	0.0188359	TRUE	32169873	32173415	-	-7377	upstream	Lj4g3v2312420.1	mRNA		NA	ID=Lj4g3v2312420.1;Name=Lj4g3v2312420.1;Parent=Lj4g3v2312420;Name=Lj4g3v2312420.1
20180405-Lj-anions_HP_shoot_median_PO4.hdf5	chr4	32177250	1.04679e-07	42	2.77872e-07	5.55744e-07	0.0188359	TRUE	32174501	32177436	-	-2749	in gene	Lj4g3v2312430	gene	Protein coding	NA	ID=Lj4g3v2312430;Name=CUFF.50749;sequencetype=Protein coding
20180405-Lj-anions_HP_shoot_median_PO4.hdf5	chr4	32177250	1.04679e-07	42	2.77872e-07	5.55744e-07	0.0188359	TRUE	32174501	32177436	-	-2749	in feature	Lj4g3v2312430.1	mRNA	Protein coding	PREDICTED: UDP-glucuronic acid decarboxylase 2-like	ID=Lj4g3v2312430.1;Parent=Lj4g3v2312430;Name=Lj4g3v2312430.1;sequencetype=Protein coding;annotation=PREDICTED: UDP-glucuronic acid decarboxylase 2-like [Cicer arietinum] gi|502150952|ref|XP_004508205.1|
20180405-Lj-anions_HP_shoot_median_PO4.hdf5	chr4	32177250	1.04679e-07	42	2.77872e-07	5.55744e-07	0.0188359	TRUE	32178501	32179846	-	1251	downstream	Lj4g3v2312440	gene	Non-coding	NA	ID=Lj4g3v2312440;Name=CUFF.50750;sequencetype=Non-coding
20180405-Lj-anions_HP_shoot_median_PO4.hdf5	chr4	32177250	1.04679e-07	42	2.77872e-07	5.55744e-07	0.0188359	TRUE	32178501	32179846	-	1251	downstream	Lj4g3v2312440.1	mRNA	Non-coding		ID=Lj4g3v2312440.1;Parent=Lj4g3v2312440;Name=Lj4g3v2312440.1;sequencetype=Non-coding;annotation=NoHit
20180405-Lj-anions_HP_shoot_median_PO4.hdf5	chr4	32177250	1.04679e-07	42	2.77872e-07	5.55744e-07	0.0188359	TRUE	32181577	32183460	-	4327	downstream	Lj4g3v2312460	gene	Protein coding	NA	ID=Lj4g3v2312460;Name=CUFF.51069;sequencetype=Protein coding
20180405-Lj-anions_HP_shoot_median_PO4.hdf5	chr4	32177250	1.04679e-07	42	2.77872e-07	5.55744e-07	0.0188359	TRUE	32181577	32183460	-	4327	downstream	Lj4g3v2312460.1	mRNA	Protein coding	RecName: Full=Translationally-controlled tumor protein homolog	ID=Lj4g3v2312460.1;Parent=Lj4g3v2312460;Name=Lj4g3v2312460.1;sequencetype=Protein coding;annotation=RecName: Full=Translationally-controlled tumor protein homolog; Short=TCTP_x0001_gi|36963062|gb|AAQ87663.1| translationally controlled tumor protein [Elaeis guineensis] gi|75222628|sp|Q5J907.1|TCTP_ELAGV
20180405-Lj-anions_HP_shoot_median_PO4.hdf5	chr4	32177250	1.04679e-07	42	2.77872e-07	5.55744e-07	0.0188359	TRUE	32184201	32185043	-	6951	downstream	Lj4g3v2312470	gene	Non-coding	NA	ID=Lj4g3v2312470;Name=CUFF.50756;sequencetype=Non-coding
20180405-Lj-anions_HP_shoot_median_PO4.hdf5	chr4	32177250	1.04679e-07	42	2.77872e-07	5.55744e-07	0.0188359	TRUE	32184201	32185043	-	6951	downstream	Lj4g3v2312470.1	mRNA	Non-coding		ID=Lj4g3v2312470.1;Parent=Lj4g3v2312470;Name=Lj4g3v2312470.1;sequencetype=Non-coding;annotation=NoHit
20180405-Lj-anions_HP_ratio_shoot_root_PO4.hdf5	chr3	1495477	1.06611e-07	15	2.77872e-07	5.33514e-05	0.00106575	TRUE	1500123	1502367	+	-4646	upstream	Lj3g3v0257280	gene	Protein coding	NA	ID=Lj3g3v0257280;Name=CUFF.40385;sequencetype=Protein coding
20180405-Lj-anions_HP_ratio_shoot_root_PO4.hdf5	chr3	1495477	1.06611e-07	15	2.77872e-07	5.33514e-05	0.00106575	TRUE	1500123	1502367	+	-4646	upstream	Lj3g3v0257280.1	mRNA	Protein coding	Pentatricopeptide repeat-containing protein	ID=Lj3g3v0257280.1;Parent=Lj3g3v0257280;Name=Lj3g3v0257280.1;sequencetype=Protein coding;annotation=Pentatricopeptide repeat-containing protein [Medicago truncatula] gi|357454909|ref|XP_003597735.1|
20180405-Lj-anions_LP_root_average_SO4.hdf5	chr2	33371044	1.22491e-07	28	2.77852e-07	8.33556e-07	0.0220424	TRUE	33364133	33366255	+	6911	downstream	Lj2g3v2292680	gene	Protein coding	NA	ID=Lj2g3v2292680;Name=CUFF.38824;sequencetype=Protein coding
20180405-Lj-anions_LP_root_average_SO4.hdf5	chr2	33371044	1.22491e-07	28	2.77852e-07	8.33556e-07	0.0220424	TRUE	33364133	33366255	+	6911	downstream	Lj2g3v2292680.1	mRNA	Protein coding	Protein phosphatase 2C	ID=Lj2g3v2292680.1;Parent=Lj2g3v2292680;Name=Lj2g3v2292680.1;sequencetype=Protein coding;annotation=Protein phosphatase 2C [Medicago truncatula] gi|357490877|ref|XP_003615726.1|
20180405-Lj-anions_LP_root_average_SO4.hdf5	chr2	33371044	1.22491e-07	28	2.77852e-07	8.33556e-07	0.0220424	TRUE	33375499	33376424	-	4455	downstream	Lj2g3v2293690	gene	Protein coding	NA	ID=Lj2g3v2293690;Name=CUFF.38820;sequencetype=Protein coding
20180405-Lj-anions_LP_root_average_SO4.hdf5	chr2	33371044	1.22491e-07	28	2.77852e-07	8.33556e-07	0.0220424	TRUE	33375499	33376424	-	4455	downstream	Lj2g3v2293690.1	mRNA	Protein coding	Rhotekin	ID=Lj2g3v2293690.1;Parent=Lj2g3v2293690;Name=Lj2g3v2293690.1;sequencetype=Protein coding;annotation=Rhotekin [Acromyrmex echinatior] gi|332027689|gb|EGI67757.1|
20180405-Lj-anions_HP_ratio_shoot_root_PO4.hdf5	chr0	3594090	1.533e-07	12	2.77872e-07	5.33514e-05	0.00131356	TRUE	3594790	3597374	+	-700	upstream	Lj0g3v0008839	gene	Protein coding	NA	ID=Lj0g3v0008839;Name=CUFF.515;sequencetype=Protein coding
20180405-Lj-anions_HP_ratio_shoot_root_PO4.hdf5	chr0	3594090	1.533e-07	12	2.77872e-07	5.33514e-05	0.00131356	TRUE	3594790	3597374	+	-700	upstream	Lj0g3v0008839.1	mRNA	Protein coding	PREDICTED: probable LRR receptor-like serine/threonine-protein kinase At2g16250-like	ID=Lj0g3v0008839.1;Parent=Lj0g3v0008839;Name=Lj0g3v0008839.1;sequencetype=Protein coding;annotation=PREDICTED: probable LRR receptor-like serine/threonine-protein kinase At2g16250-like [Glycine max] gi|356517903|ref|XP_003527625.1|
20180405-Lj-anions_HP_ratio_shoot_root_PO4.hdf5	chr0	3594090	1.533e-07	12	2.77872e-07	5.33514e-05	0.00131356	TRUE	3598712	3600513	+	-4622	upstream	Lj0g3v0008849	gene	Non-coding	NA	ID=Lj0g3v0008849;Name=CUFF.512;sequencetype=Non-coding
20180405-Lj-anions_HP_ratio_shoot_root_PO4.hdf5	chr0	3594090	1.533e-07	12	2.77872e-07	5.33514e-05	0.00131356	TRUE	3598712	3600513	+	-4622	upstream	Lj0g3v0008849.1	mRNA	Non-coding		ID=Lj0g3v0008849.1;Parent=Lj0g3v0008849;Name=Lj0g3v0008849.1;sequencetype=Non-coding;annotation=NoHit
20180405-Lj-anions_HP_ratio_shoot_root_PO4.hdf5	chr0	3594090	1.533e-07	12	2.77872e-07	5.33514e-05	0.00131356	TRUE	3600865	3602087	+	-6775	upstream	Lj0g3v0008859	gene	Non-coding	NA	ID=Lj0g3v0008859;Name=CUFF.513;sequencetype=Non-coding
20180405-Lj-anions_HP_ratio_shoot_root_PO4.hdf5	chr0	3594090	1.533e-07	12	2.77872e-07	5.33514e-05	0.00131356	TRUE	3600865	3602087	+	-6775	upstream	Lj0g3v0008859.1	mRNA	Non-coding		ID=Lj0g3v0008859.1;Parent=Lj0g3v0008859;Name=Lj0g3v0008859.1;sequencetype=Non-coding;annotation=NoHit
20180405-Lj-anions_HP_ratio_shoot_root_PO4.hdf5	chr0	3594090	1.533e-07	12	2.77872e-07	5.33514e-05	0.00131356	TRUE	3586505	3588990	-	-7585	upstream	Lj0g3v0008829	gene	Protein coding	NA	ID=Lj0g3v0008829;Name=CUFF.510;sequencetype=Protein coding
20180405-Lj-anions_HP_ratio_shoot_root_PO4.hdf5	chr0	3594090	1.533e-07	12	2.77872e-07	5.33514e-05	0.00131356	TRUE	3586505	3588990	-	-7585	upstream	Lj0g3v0008829.1	mRNA	Protein coding	PREDICTED: ubiquitin carboxyl-terminal hydrolase 20-like	ID=Lj0g3v0008829.1;Parent=Lj0g3v0008829;Name=Lj0g3v0008829.1;sequencetype=Protein coding;annotation=PREDICTED: ubiquitin carboxyl-terminal hydrolase 20-like [Cicer arietinum] gi|502154518|ref|XP_004509729.1|
20180405-Lj-anions_HP_ratio_shoot_root_PO4.hdf5	chr0	3594090	1.533e-07	12	2.77872e-07	5.33514e-05	0.00131356	TRUE	3586505	3588990	-	-7585	upstream	Lj0g3v0008829.2	mRNA	Protein coding	PREDICTED: ubiquitin carboxyl-terminal hydrolase 20-like	ID=Lj0g3v0008829.2;Parent=Lj0g3v0008829;Name=Lj0g3v0008829.2;sequencetype=Protein coding;annotation=PREDICTED: ubiquitin carboxyl-terminal hydrolase 20-like [Cicer arietinum] gi|502154518|ref|XP_004509729.1|
20180405-Lj-anions_HP_ratio_shoot_root_PO4.hdf5	chr0	3594090	1.533e-07	12	2.77872e-07	5.33514e-05	0.00131356	TRUE	3588202	3588990	-	-5888	upstream	Lj0g3v0008829.3	mRNA	Protein coding	PREDICTED: ubiquitin carboxyl-terminal hydrolase 20-like	ID=Lj0g3v0008829.3;Parent=Lj0g3v0008829;Name=Lj0g3v0008829.3;sequencetype=Protein coding;annotation=PREDICTED: ubiquitin carboxyl-terminal hydrolase 20-like [Cicer arietinum] gi|502154518|ref|XP_004509729.1|
20180405-Lj-anions_HP_ratio_shoot_root_PO4.hdf5	chr0	3594090	1.533e-07	12	2.77872e-07	5.33514e-05	0.00131356	TRUE	3600865	3602091	-	6775	downstream	Lj0g3v0008869	gene	Non-coding	NA	ID=Lj0g3v0008869;Name=CUFF.514;sequencetype=Non-coding
20180405-Lj-anions_HP_ratio_shoot_root_PO4.hdf5	chr0	3594090	1.533e-07	12	2.77872e-07	5.33514e-05	0.00131356	TRUE	3600865	3602091	-	6775	downstream	Lj0g3v0008869.1	mRNA	Non-coding		ID=Lj0g3v0008869.1;Parent=Lj0g3v0008869;Name=Lj0g3v0008869.1;sequencetype=Non-coding;annotation=NoHit
20180405-Lj-anions_HP_ratio_shoot_root_PO4.hdf5	chr0	3594105	1.533e-07	12	2.77872e-07	5.33514e-05	0.00131356	TRUE	3594790	3597374	+	-685	upstream	Lj0g3v0008839	gene	Protein coding	NA	ID=Lj0g3v0008839;Name=CUFF.515;sequencetype=Protein coding
20180405-Lj-anions_HP_ratio_shoot_root_PO4.hdf5	chr0	3594105	1.533e-07	12	2.77872e-07	5.33514e-05	0.00131356	TRUE	3594790	3597374	+	-685	upstream	Lj0g3v0008839.1	mRNA	Protein coding	PREDICTED: probable LRR receptor-like serine/threonine-protein kinase At2g16250-like	ID=Lj0g3v0008839.1;Parent=Lj0g3v0008839;Name=Lj0g3v0008839.1;sequencetype=Protein coding;annotation=PREDICTED: probable LRR receptor-like serine/threonine-protein kinase At2g16250-like [Glycine max] gi|356517903|ref|XP_003527625.1|
20180405-Lj-anions_HP_ratio_shoot_root_PO4.hdf5	chr0	3594105	1.533e-07	12	2.77872e-07	5.33514e-05	0.00131356	TRUE	3598712	3600513	+	-4607	upstream	Lj0g3v0008849	gene	Non-coding	NA	ID=Lj0g3v0008849;Name=CUFF.512;sequencetype=Non-coding
20180405-Lj-anions_HP_ratio_shoot_root_PO4.hdf5	chr0	3594105	1.533e-07	12	2.77872e-07	5.33514e-05	0.00131356	TRUE	3598712	3600513	+	-4607	upstream	Lj0g3v0008849.1	mRNA	Non-coding		ID=Lj0g3v0008849.1;Parent=Lj0g3v0008849;Name=Lj0g3v0008849.1;sequencetype=Non-coding;annotation=NoHit
20180405-Lj-anions_HP_ratio_shoot_root_PO4.hdf5	chr0	3594105	1.533e-07	12	2.77872e-07	5.33514e-05	0.00131356	TRUE	3600865	3602087	+	-6760	upstream	Lj0g3v0008859	gene	Non-coding	NA	ID=Lj0g3v0008859;Name=CUFF.513;sequencetype=Non-coding
20180405-Lj-anions_HP_ratio_shoot_root_PO4.hdf5	chr0	3594105	1.533e-07	12	2.77872e-07	5.33514e-05	0.00131356	TRUE	3600865	3602087	+	-6760	upstream	Lj0g3v0008859.1	mRNA	Non-coding		ID=Lj0g3v0008859.1;Parent=Lj0g3v0008859;Name=Lj0g3v0008859.1;sequencetype=Non-coding;annotation=NoHit
20180405-Lj-anions_HP_ratio_shoot_root_PO4.hdf5	chr0	3594105	1.533e-07	12	2.77872e-07	5.33514e-05	0.00131356	TRUE	3586505	3588990	-	-7600	upstream	Lj0g3v0008829	gene	Protein coding	NA	ID=Lj0g3v0008829;Name=CUFF.510;sequencetype=Protein coding
20180405-Lj-anions_HP_ratio_shoot_root_PO4.hdf5	chr0	3594105	1.533e-07	12	2.77872e-07	5.33514e-05	0.00131356	TRUE	3586505	3588990	-	-7600	upstream	Lj0g3v0008829.1	mRNA	Protein coding	PREDICTED: ubiquitin carboxyl-terminal hydrolase 20-like	ID=Lj0g3v0008829.1;Parent=Lj0g3v0008829;Name=Lj0g3v0008829.1;sequencetype=Protein coding;annotation=PREDICTED: ubiquitin carboxyl-terminal hydrolase 20-like [Cicer arietinum] gi|502154518|ref|XP_004509729.1|
20180405-Lj-anions_HP_ratio_shoot_root_PO4.hdf5	chr0	3594105	1.533e-07	12	2.77872e-07	5.33514e-05	0.00131356	TRUE	3586505	3588990	-	-7600	upstream	Lj0g3v0008829.2	mRNA	Protein coding	PREDICTED: ubiquitin carboxyl-terminal hydrolase 20-like	ID=Lj0g3v0008829.2;Parent=Lj0g3v0008829;Name=Lj0g3v0008829.2;sequencetype=Protein coding;annotation=PREDICTED: ubiquitin carboxyl-terminal hydrolase 20-like [Cicer arietinum] gi|502154518|ref|XP_004509729.1|
20180405-Lj-anions_HP_ratio_shoot_root_PO4.hdf5	chr0	3594105	1.533e-07	12	2.77872e-07	5.33514e-05	0.00131356	TRUE	3588202	3588990	-	-5903	upstream	Lj0g3v0008829.3	mRNA	Protein coding	PREDICTED: ubiquitin carboxyl-terminal hydrolase 20-like	ID=Lj0g3v0008829.3;Parent=Lj0g3v0008829;Name=Lj0g3v0008829.3;sequencetype=Protein coding;annotation=PREDICTED: ubiquitin carboxyl-terminal hydrolase 20-like [Cicer arietinum] gi|502154518|ref|XP_004509729.1|
20180405-Lj-anions_HP_ratio_shoot_root_PO4.hdf5	chr0	3594105	1.533e-07	12	2.77872e-07	5.33514e-05	0.00131356	TRUE	3600865	3602091	-	6760	downstream	Lj0g3v0008869	gene	Non-coding	NA	ID=Lj0g3v0008869;Name=CUFF.514;sequencetype=Non-coding
20180405-Lj-anions_HP_ratio_shoot_root_PO4.hdf5	chr0	3594105	1.533e-07	12	2.77872e-07	5.33514e-05	0.00131356	TRUE	3600865	3602091	-	6760	downstream	Lj0g3v0008869.1	mRNA	Non-coding		ID=Lj0g3v0008869.1;Parent=Lj0g3v0008869;Name=Lj0g3v0008869.1;sequencetype=Non-coding;annotation=NoHit
20180405-Lj-anions_ratioHP-LP_root_average_SO4.hdf5	chr2	35314228	1.54387e-07	24	2.77886e-07	5.16868e-05	0.00613287	TRUE	35311570	35318632	+	2658	in gene	Lj2g3v2560100	gene	Protein coding	NA	ID=Lj2g3v2560100;Name=CUFF.39096;sequencetype=Protein coding
20180405-Lj-anions_ratioHP-LP_root_average_SO4.hdf5	chr2	35314228	1.54387e-07	24	2.77886e-07	5.16868e-05	0.00613287	TRUE	35311570	35318632	+	2658	in feature	Lj2g3v2560100.1	mRNA	Protein coding	PREDICTED: nucleolar complex protein 4 homolog	ID=Lj2g3v2560100.1;Parent=Lj2g3v2560100;Name=Lj2g3v2560100.1;sequencetype=Protein coding;annotation=PREDICTED: nucleolar complex protein 4 homolog [Glycine max] gi|356501033|ref|XP_003519333.1|
20180405-Lj-anions_ratioHP-LP_root_average_SO4.hdf5	chr2	35314228	1.54387e-07	24	2.77886e-07	5.16868e-05	0.00613287	TRUE	35318958	35320383	+	-4730	upstream	Lj2g3v2561110	gene	Protein coding	NA	ID=Lj2g3v2561110;Name=CUFF.39097;sequencetype=Protein coding
20180405-Lj-anions_ratioHP-LP_root_average_SO4.hdf5	chr2	35314228	1.54387e-07	24	2.77886e-07	5.16868e-05	0.00613287	TRUE	35318958	35320383	+	-4730	upstream	Lj2g3v2561110.1	mRNA	Protein coding	Nucleolar complex protein-like protein	ID=Lj2g3v2561110.1;Parent=Lj2g3v2561110;Name=Lj2g3v2561110.1;sequencetype=Protein coding;annotation=Nucleolar complex protein-like protein [Medicago truncatula] gi|357492085|ref|XP_003616331.1|
20180405-Lj-anions_ratioHP-LP_root_average_SO4.hdf5	chr2	35314228	1.54387e-07	24	2.77886e-07	5.16868e-05	0.00613287	TRUE	35304648	35309242	-	-9580	upstream	Lj2g3v2560090	gene	Protein coding	NA	ID=Lj2g3v2560090;Name=CUFF.39101;sequencetype=Protein coding
20180405-Lj-anions_ratioHP-LP_root_average_SO4.hdf5	chr2	35314228	1.54387e-07	24	2.77886e-07	5.16868e-05	0.00613287	TRUE	35304648	35309242	-	-9580	upstream	Lj2g3v2560090.1	mRNA	Protein coding	Uncharacterized protein TCM_019149	ID=Lj2g3v2560090.1;Parent=Lj2g3v2560090;Name=Lj2g3v2560090.1;sequencetype=Protein coding;annotation=Uncharacterized protein TCM_019149 [Theobroma cacao] gi|508712037|gb|EOY03934.1|
20180405-Lj-anions_ratioHP-LP_root_average_SO4.hdf5	chr2	35314227	1.54387e-07	24	2.77886e-07	5.16868e-05	0.00613287	TRUE	35311570	35318632	+	2657	in gene	Lj2g3v2560100	gene	Protein coding	NA	ID=Lj2g3v2560100;Name=CUFF.39096;sequencetype=Protein coding
20180405-Lj-anions_ratioHP-LP_root_average_SO4.hdf5	chr2	35314227	1.54387e-07	24	2.77886e-07	5.16868e-05	0.00613287	TRUE	35311570	35318632	+	2657	in feature	Lj2g3v2560100.1	mRNA	Protein coding	PREDICTED: nucleolar complex protein 4 homolog	ID=Lj2g3v2560100.1;Parent=Lj2g3v2560100;Name=Lj2g3v2560100.1;sequencetype=Protein coding;annotation=PREDICTED: nucleolar complex protein 4 homolog [Glycine max] gi|356501033|ref|XP_003519333.1|
20180405-Lj-anions_ratioHP-LP_root_average_SO4.hdf5	chr2	35314227	1.54387e-07	24	2.77886e-07	5.16868e-05	0.00613287	TRUE	35318958	35320383	+	-4731	upstream	Lj2g3v2561110	gene	Protein coding	NA	ID=Lj2g3v2561110;Name=CUFF.39097;sequencetype=Protein coding
20180405-Lj-anions_ratioHP-LP_root_average_SO4.hdf5	chr2	35314227	1.54387e-07	24	2.77886e-07	5.16868e-05	0.00613287	TRUE	35318958	35320383	+	-4731	upstream	Lj2g3v2561110.1	mRNA	Protein coding	Nucleolar complex protein-like protein	ID=Lj2g3v2561110.1;Parent=Lj2g3v2561110;Name=Lj2g3v2561110.1;sequencetype=Protein coding;annotation=Nucleolar complex protein-like protein [Medicago truncatula] gi|357492085|ref|XP_003616331.1|
20180405-Lj-anions_ratioHP-LP_root_average_SO4.hdf5	chr2	35314227	1.54387e-07	24	2.77886e-07	5.16868e-05	0.00613287	TRUE	35304648	35309242	-	-9579	upstream	Lj2g3v2560090	gene	Protein coding	NA	ID=Lj2g3v2560090;Name=CUFF.39101;sequencetype=Protein coding
20180405-Lj-anions_ratioHP-LP_root_average_SO4.hdf5	chr2	35314227	1.54387e-07	24	2.77886e-07	5.16868e-05	0.00613287	TRUE	35304648	35309242	-	-9579	upstream	Lj2g3v2560090.1	mRNA	Protein coding	Uncharacterized protein TCM_019149	ID=Lj2g3v2560090.1;Parent=Lj2g3v2560090;Name=Lj2g3v2560090.1;sequencetype=Protein coding;annotation=Uncharacterized protein TCM_019149 [Theobroma cacao] gi|508712037|gb|EOY03934.1|
20180405-Lj-anions_ratioHP-LP_root_median_SO4.hdf5	chr2	35314227	1.87124e-07	24	2.77886e-07	2.77886e-05	0.00374102	TRUE	35311570	35318632	+	2657	in gene	Lj2g3v2560100	gene	Protein coding	NA	ID=Lj2g3v2560100;Name=CUFF.39096;sequencetype=Protein coding
20180405-Lj-anions_ratioHP-LP_root_median_SO4.hdf5	chr2	35314227	1.87124e-07	24	2.77886e-07	2.77886e-05	0.00374102	TRUE	35311570	35318632	+	2657	in feature	Lj2g3v2560100.1	mRNA	Protein coding	PREDICTED: nucleolar complex protein 4 homolog	ID=Lj2g3v2560100.1;Parent=Lj2g3v2560100;Name=Lj2g3v2560100.1;sequencetype=Protein coding;annotation=PREDICTED: nucleolar complex protein 4 homolog [Glycine max] gi|356501033|ref|XP_003519333.1|
20180405-Lj-anions_ratioHP-LP_root_median_SO4.hdf5	chr2	35314227	1.87124e-07	24	2.77886e-07	2.77886e-05	0.00374102	TRUE	35318958	35320383	+	-4731	upstream	Lj2g3v2561110	gene	Protein coding	NA	ID=Lj2g3v2561110;Name=CUFF.39097;sequencetype=Protein coding
20180405-Lj-anions_ratioHP-LP_root_median_SO4.hdf5	chr2	35314227	1.87124e-07	24	2.77886e-07	2.77886e-05	0.00374102	TRUE	35318958	35320383	+	-4731	upstream	Lj2g3v2561110.1	mRNA	Protein coding	Nucleolar complex protein-like protein	ID=Lj2g3v2561110.1;Parent=Lj2g3v2561110;Name=Lj2g3v2561110.1;sequencetype=Protein coding;annotation=Nucleolar complex protein-like protein [Medicago truncatula] gi|357492085|ref|XP_003616331.1|
20180405-Lj-anions_ratioHP-LP_root_median_SO4.hdf5	chr2	35314227	1.87124e-07	24	2.77886e-07	2.77886e-05	0.00374102	TRUE	35304648	35309242	-	-9579	upstream	Lj2g3v2560090	gene	Protein coding	NA	ID=Lj2g3v2560090;Name=CUFF.39101;sequencetype=Protein coding
20180405-Lj-anions_ratioHP-LP_root_median_SO4.hdf5	chr2	35314227	1.87124e-07	24	2.77886e-07	2.77886e-05	0.00374102	TRUE	35304648	35309242	-	-9579	upstream	Lj2g3v2560090.1	mRNA	Protein coding	Uncharacterized protein TCM_019149	ID=Lj2g3v2560090.1;Parent=Lj2g3v2560090;Name=Lj2g3v2560090.1;sequencetype=Protein coding;annotation=Uncharacterized protein TCM_019149 [Theobroma cacao] gi|508712037|gb|EOY03934.1|
20180405-Lj-anions_ratioHP-LP_root_median_SO4.hdf5	chr2	35314228	1.87124e-07	24	2.77886e-07	2.77886e-05	0.00374102	TRUE	35311570	35318632	+	2658	in gene	Lj2g3v2560100	gene	Protein coding	NA	ID=Lj2g3v2560100;Name=CUFF.39096;sequencetype=Protein coding
20180405-Lj-anions_ratioHP-LP_root_median_SO4.hdf5	chr2	35314228	1.87124e-07	24	2.77886e-07	2.77886e-05	0.00374102	TRUE	35311570	35318632	+	2658	in feature	Lj2g3v2560100.1	mRNA	Protein coding	PREDICTED: nucleolar complex protein 4 homolog	ID=Lj2g3v2560100.1;Parent=Lj2g3v2560100;Name=Lj2g3v2560100.1;sequencetype=Protein coding;annotation=PREDICTED: nucleolar complex protein 4 homolog [Glycine max] gi|356501033|ref|XP_003519333.1|
20180405-Lj-anions_ratioHP-LP_root_median_SO4.hdf5	chr2	35314228	1.87124e-07	24	2.77886e-07	2.77886e-05	0.00374102	TRUE	35318958	35320383	+	-4730	upstream	Lj2g3v2561110	gene	Protein coding	NA	ID=Lj2g3v2561110;Name=CUFF.39097;sequencetype=Protein coding
20180405-Lj-anions_ratioHP-LP_root_median_SO4.hdf5	chr2	35314228	1.87124e-07	24	2.77886e-07	2.77886e-05	0.00374102	TRUE	35318958	35320383	+	-4730	upstream	Lj2g3v2561110.1	mRNA	Protein coding	Nucleolar complex protein-like protein	ID=Lj2g3v2561110.1;Parent=Lj2g3v2561110;Name=Lj2g3v2561110.1;sequencetype=Protein coding;annotation=Nucleolar complex protein-like protein [Medicago truncatula] gi|357492085|ref|XP_003616331.1|
20180405-Lj-anions_ratioHP-LP_root_median_SO4.hdf5	chr2	35314228	1.87124e-07	24	2.77886e-07	2.77886e-05	0.00374102	TRUE	35304648	35309242	-	-9580	upstream	Lj2g3v2560090	gene	Protein coding	NA	ID=Lj2g3v2560090;Name=CUFF.39101;sequencetype=Protein coding
20180405-Lj-anions_ratioHP-LP_root_median_SO4.hdf5	chr2	35314228	1.87124e-07	24	2.77886e-07	2.77886e-05	0.00374102	TRUE	35304648	35309242	-	-9580	upstream	Lj2g3v2560090.1	mRNA	Protein coding	Uncharacterized protein TCM_019149	ID=Lj2g3v2560090.1;Parent=Lj2g3v2560090;Name=Lj2g3v2560090.1;sequencetype=Protein coding;annotation=Uncharacterized protein TCM_019149 [Theobroma cacao] gi|508712037|gb|EOY03934.1|
20180405-Lj-anions_ratioHP_LP_avg_PO4.hdf5	chr5	27967455	1.91831e-07	12	2.779e-07	5.55799e-06	0.0115048	TRUE	27956013	27960563	+	11442	downstream	Lj5g3v1988770	gene	Protein coding	NA	ID=Lj5g3v1988770;Name=CUFF.56308;sequencetype=Protein coding
20180405-Lj-anions_ratioHP_LP_avg_PO4.hdf5	chr5	27967455	1.91831e-07	12	2.779e-07	5.55799e-06	0.0115048	TRUE	27956013	27960563	+	11442	downstream	Lj5g3v1988770.1	mRNA	Protein coding	NADPH oxidase	ID=Lj5g3v1988770.1;Parent=Lj5g3v1988770;Name=Lj5g3v1988770.1;sequencetype=Protein coding;annotation=NADPH oxidase [Medicago truncatula] gi|357443869|ref|XP_003592212.1|
20180405-Lj-anions_ratioHP_LP_avg_PO4.hdf5	chr5	27967455	1.91831e-07	12	2.779e-07	5.55799e-06	0.0115048	TRUE	27956013	27960563	+	11442	downstream	Lj5g3v1988770.2	mRNA	Protein coding	NADPH oxidase	ID=Lj5g3v1988770.2;Parent=Lj5g3v1988770;Name=Lj5g3v1988770.2;sequencetype=Protein coding;annotation=NADPH oxidase [Medicago truncatula] gi|357443869|ref|XP_003592212.1|
20180405-Lj-anions_ratioHP_LP_avg_PO4.hdf5	chr5	27967455	1.91831e-07	12	2.779e-07	5.55799e-06	0.0115048	TRUE	27960645	27961848	+	6810	downstream	Lj5g3v1988780	gene	repeat	NA	ID=Lj5g3v1988780;Name=CUFF.56305;sequencetype=repeat
20180405-Lj-anions_ratioHP_LP_avg_PO4.hdf5	chr5	27967455	1.91831e-07	12	2.779e-07	5.55799e-06	0.0115048	TRUE	27960645	27961848	+	6810	downstream	Lj5g3v1988780.1	mRNA	repeat		ID=Lj5g3v1988780.1;Parent=Lj5g3v1988780;Name=Lj5g3v1988780.1;sequencetype=repeat;annotation=NoHit
20180405-Lj-anions_ratioHP_LP_avg_PO4.hdf5	chr5	27967455	1.91831e-07	12	2.779e-07	5.55799e-06	0.0115048	TRUE	27969097	27970053	+	-1642	upstream	Lj5g3v1988810	gene	repeat	NA	ID=Lj5g3v1988810;Name=gene.Ljchr5_pseudomol_20120830.path1.g3vene5483;sequencetype=repeat
20180405-Lj-anions_ratioHP_LP_avg_PO4.hdf5	chr5	27967455	1.91831e-07	12	2.779e-07	5.55799e-06	0.0115048	TRUE	27969097	27970053	+	-1642	upstream	Lj5g3v1988810.1	mRNA	repeat		ID=Lj5g3v1988810.1;Parent=Lj5g3v1988810;Name=Lj5g3v1988810.1;sequencetype=repeat;annotation=NoHit
20180405-Lj-anions_ratioHP_LP_avg_PO4.hdf5	chr5	27967455	1.91831e-07	12	2.779e-07	5.55799e-06	0.0115048	TRUE	27960839	27961059	+	6616	downstream	Lj5g3v1987680	gene	rRNA	NA	ID=Lj5g3v1987680;Name=chr3_19004283_19004503#+.path5;sequencetype=rRNA;
20180405-Lj-anions_ratioHP_LP_avg_PO4.hdf5	chr5	27967455	1.91831e-07	12	2.779e-07	5.55799e-06	0.0115048	TRUE	27960839	27961059	+	6616	downstream	Lj5g3v1987680.mrna5	mRNA	rRNA		ID=Lj5g3v1987680.mrna5;Parent=Lj5g3v1987680;Name=Lj5g3v1987680.mrna5;sequencetype=rRNA;annotation=NoHit
20180405-Lj-anions_ratioHP_LP_avg_PO4.hdf5	chr5	27967455	1.91831e-07	12	2.779e-07	5.55799e-06	0.0115048	TRUE	27966559	27968579	-	-896	in gene	Lj5g3v1988800	gene	Protein coding	NA	ID=Lj5g3v1988800;Name=CUFF.56307;sequencetype=Protein coding
20180405-Lj-anions_ratioHP_LP_avg_PO4.hdf5	chr5	27967455	1.91831e-07	12	2.779e-07	5.55799e-06	0.0115048	TRUE	27966559	27968579	-	-896	in feature	Lj5g3v1988800.1	mRNA	Protein coding	Uncharacterized protein isoform 1	ID=Lj5g3v1988800.1;Parent=Lj5g3v1988800;Name=Lj5g3v1988800.1;sequencetype=Protein coding;annotation=Uncharacterized protein isoform 1 [Theobroma cacao] gi|508712839|gb|EOY04736.1|
20180405-Lj-anions_ratioHP_LP_avg_PO4.hdf5	chr5	27967455	1.91831e-07	12	2.779e-07	5.55799e-06	0.0115048	TRUE	27970376	27970649	-	2921	downstream	Lj5g3v1988820	gene	Non-coding	NA	ID=Lj5g3v1988820;Name=NODE_98155_length_220_cov_7.290909.path1;sequencetype=Non-coding
20180405-Lj-anions_ratioHP_LP_avg_PO4.hdf5	chr5	27967455	1.91831e-07	12	2.779e-07	5.55799e-06	0.0115048	TRUE	27970376	27970649	-	2921	downstream	Lj5g3v1988820.1	mRNA	Non-coding		ID=Lj5g3v1988820.1;Parent=Lj5g3v1988820;Name=Lj5g3v1988820.1;sequencetype=Non-coding;annotation=NoHit
20180405-Lj-anions_ratioHP_LP_avg_PO4.hdf5	chr5	27967455	1.91831e-07	12	2.779e-07	5.55799e-06	0.0115048	TRUE	27970843	27973626	-	3388	downstream	Lj5g3v1988830	gene	Protein coding	NA	ID=Lj5g3v1988830;Name=CUFF.56318;sequencetype=Protein coding
20180405-Lj-anions_ratioHP_LP_avg_PO4.hdf5	chr5	27967455	1.91831e-07	12	2.779e-07	5.55799e-06	0.0115048	TRUE	27970843	27973626	-	3388	downstream	Lj5g3v1988830.1	mRNA	Protein coding	PREDICTED: scarecrow-like protein 8-like	ID=Lj5g3v1988830.1;Parent=Lj5g3v1988830;Name=Lj5g3v1988830.1;sequencetype=Protein coding;annotation=PREDICTED: scarecrow-like protein 8-like [Cicer arietinum] gi|502119189|ref|XP_004496533.1|
20180405-Lj-anions_HP_shoot_avg_PO4.hdf5	chr4	32281188	2.09804e-07	39	2.77872e-07	1.38936e-06	0.012584	TRUE	32272897	32273887	+	8291	downstream	Lj4g3v2313660	gene	Non-coding	NA	ID=Lj4g3v2313660;Name=CUFF.50770;sequencetype=Non-coding
20180405-Lj-anions_HP_shoot_avg_PO4.hdf5	chr4	32281188	2.09804e-07	39	2.77872e-07	1.38936e-06	0.012584	TRUE	32272897	32273887	+	8291	downstream	Lj4g3v2313660.1	mRNA	Non-coding		ID=Lj4g3v2313660.1;Parent=Lj4g3v2313660;Name=Lj4g3v2313660.1;sequencetype=Non-coding;annotation=NoHit
20180405-Lj-anions_HP_shoot_avg_PO4.hdf5	chr4	32281188	2.09804e-07	39	2.77872e-07	1.38936e-06	0.012584	TRUE	32274433	32276461	+	6755	downstream	Lj4g3v2313670	gene	Non-coding	NA	ID=Lj4g3v2313670;Name=BP072116.path1;sequencetype=Non-coding
20180405-Lj-anions_HP_shoot_avg_PO4.hdf5	chr4	32281188	2.09804e-07	39	2.77872e-07	1.38936e-06	0.012584	TRUE	32274433	32276461	+	6755	downstream	Lj4g3v2313670.1	mRNA	Non-coding		ID=Lj4g3v2313670.1;Parent=Lj4g3v2313670;Name=Lj4g3v2313670.1;sequencetype=Non-coding;annotation=NoHit
20180405-Lj-anions_HP_shoot_avg_PO4.hdf5	chr4	32281188	2.09804e-07	39	2.77872e-07	1.38936e-06	0.012584	TRUE	32281063	32284744	+	125	in gene	Lj4g3v2313680	gene	Protein coding	NA	ID=Lj4g3v2313680;Name=CUFF.50771;sequencetype=Protein coding
20180405-Lj-anions_HP_shoot_avg_PO4.hdf5	chr4	32281188	2.09804e-07	39	2.77872e-07	1.38936e-06	0.012584	TRUE	32281063	32284744	+	125	in feature	Lj4g3v2313680.1	mRNA	Protein coding	PREDICTED: porphobilinogen deaminase chloroplastic-like	ID=Lj4g3v2313680.1;Parent=Lj4g3v2313680;Name=Lj4g3v2313680.1;sequencetype=Protein coding;annotation=PREDICTED: porphobilinogen deaminase chloroplastic-like [Glycine max] gi|356538495|ref|XP_003537739.1|
20180405-Lj-anions_HP_shoot_avg_PO4.hdf5	chr4	32281188	2.09804e-07	39	2.77872e-07	1.38936e-06	0.012584	TRUE	32286496	32291304	+	-5308	upstream	Lj4g3v2313690	gene	Non-coding	NA	ID=Lj4g3v2313690;Name=CUFF.50773;sequencetype=Non-coding
20180405-Lj-anions_HP_shoot_avg_PO4.hdf5	chr4	32281188	2.09804e-07	39	2.77872e-07	1.38936e-06	0.012584	TRUE	32286496	32291304	+	-5308	upstream	Lj4g3v2313690.1	mRNA	Non-coding		ID=Lj4g3v2313690.1;Parent=Lj4g3v2313690;Name=Lj4g3v2313690.1;sequencetype=Non-coding;annotation=NoHit
20180405-Lj-anions_HP_shoot_avg_PO4.hdf5	chr4	32281188	2.09804e-07	39	2.77872e-07	1.38936e-06	0.012584	TRUE	32287686	32291466	-	6498	downstream	Lj4g3v2313700	gene	Protein coding	NA	ID=Lj4g3v2313700;Name=CUFF.50772;sequencetype=Protein coding
20180405-Lj-anions_HP_shoot_avg_PO4.hdf5	chr4	32281188	2.09804e-07	39	2.77872e-07	1.38936e-06	0.012584	TRUE	32287686	32291466	-	6498	downstream	Lj4g3v2313700.1	mRNA	Protein coding	PREDICTED: pentatricopeptide repeat-containing protein At4g20770-like	ID=Lj4g3v2313700.1;Parent=Lj4g3v2313700;Name=Lj4g3v2313700.1;sequencetype=Protein coding;annotation=PREDICTED: pentatricopeptide repeat-containing protein At4g20770-like [Cicer arietinum] gi|502159687|ref|XP_004511497.1|
20180405-Lj-anions_HP_shoot_avg_PO4.hdf5	chr4	32281078	2.09804e-07	39	2.77872e-07	1.38936e-06	0.012584	TRUE	32272897	32273887	+	8181	downstream	Lj4g3v2313660	gene	Non-coding	NA	ID=Lj4g3v2313660;Name=CUFF.50770;sequencetype=Non-coding
20180405-Lj-anions_HP_shoot_avg_PO4.hdf5	chr4	32281078	2.09804e-07	39	2.77872e-07	1.38936e-06	0.012584	TRUE	32272897	32273887	+	8181	downstream	Lj4g3v2313660.1	mRNA	Non-coding		ID=Lj4g3v2313660.1;Parent=Lj4g3v2313660;Name=Lj4g3v2313660.1;sequencetype=Non-coding;annotation=NoHit
20180405-Lj-anions_HP_shoot_avg_PO4.hdf5	chr4	32281078	2.09804e-07	39	2.77872e-07	1.38936e-06	0.012584	TRUE	32274433	32276461	+	6645	downstream	Lj4g3v2313670	gene	Non-coding	NA	ID=Lj4g3v2313670;Name=BP072116.path1;sequencetype=Non-coding
20180405-Lj-anions_HP_shoot_avg_PO4.hdf5	chr4	32281078	2.09804e-07	39	2.77872e-07	1.38936e-06	0.012584	TRUE	32274433	32276461	+	6645	downstream	Lj4g3v2313670.1	mRNA	Non-coding		ID=Lj4g3v2313670.1;Parent=Lj4g3v2313670;Name=Lj4g3v2313670.1;sequencetype=Non-coding;annotation=NoHit
20180405-Lj-anions_HP_shoot_avg_PO4.hdf5	chr4	32281078	2.09804e-07	39	2.77872e-07	1.38936e-06	0.012584	TRUE	32281063	32284744	+	15	in gene	Lj4g3v2313680	gene	Protein coding	NA	ID=Lj4g3v2313680;Name=CUFF.50771;sequencetype=Protein coding
20180405-Lj-anions_HP_shoot_avg_PO4.hdf5	chr4	32281078	2.09804e-07	39	2.77872e-07	1.38936e-06	0.012584	TRUE	32281063	32284744	+	15	in feature	Lj4g3v2313680.1	mRNA	Protein coding	PREDICTED: porphobilinogen deaminase chloroplastic-like	ID=Lj4g3v2313680.1;Parent=Lj4g3v2313680;Name=Lj4g3v2313680.1;sequencetype=Protein coding;annotation=PREDICTED: porphobilinogen deaminase chloroplastic-like [Glycine max] gi|356538495|ref|XP_003537739.1|
20180405-Lj-anions_HP_shoot_avg_PO4.hdf5	chr4	32281078	2.09804e-07	39	2.77872e-07	1.38936e-06	0.012584	TRUE	32286496	32291304	+	-5418	upstream	Lj4g3v2313690	gene	Non-coding	NA	ID=Lj4g3v2313690;Name=CUFF.50773;sequencetype=Non-coding
20180405-Lj-anions_HP_shoot_avg_PO4.hdf5	chr4	32281078	2.09804e-07	39	2.77872e-07	1.38936e-06	0.012584	TRUE	32286496	32291304	+	-5418	upstream	Lj4g3v2313690.1	mRNA	Non-coding		ID=Lj4g3v2313690.1;Parent=Lj4g3v2313690;Name=Lj4g3v2313690.1;sequencetype=Non-coding;annotation=NoHit
20180405-Lj-anions_HP_shoot_avg_PO4.hdf5	chr4	32281078	2.09804e-07	39	2.77872e-07	1.38936e-06	0.012584	TRUE	32287686	32291466	-	6608	downstream	Lj4g3v2313700	gene	Protein coding	NA	ID=Lj4g3v2313700;Name=CUFF.50772;sequencetype=Protein coding
20180405-Lj-anions_HP_shoot_avg_PO4.hdf5	chr4	32281078	2.09804e-07	39	2.77872e-07	1.38936e-06	0.012584	TRUE	32287686	32291466	-	6608	downstream	Lj4g3v2313700.1	mRNA	Protein coding	PREDICTED: pentatricopeptide repeat-containing protein At4g20770-like	ID=Lj4g3v2313700.1;Parent=Lj4g3v2313700;Name=Lj4g3v2313700.1;sequencetype=Protein coding;annotation=PREDICTED: pentatricopeptide repeat-containing protein At4g20770-like [Cicer arietinum] gi|502159687|ref|XP_004511497.1|
20180405-Lj-anions_HP_ratio_shoot_root_PO4.hdf5	chr4	13526146	2.12536e-07	17	2.77872e-07	5.33514e-05	0.00166276	TRUE	13532025	13541436	-	5879	downstream	Lj4g3v0911380	gene	Protein coding	NA	ID=Lj4g3v0911380;Name=CUFF.48170;sequencetype=Protein coding
20180405-Lj-anions_HP_ratio_shoot_root_PO4.hdf5	chr4	13526146	2.12536e-07	17	2.77872e-07	5.33514e-05	0.00166276	TRUE	13532025	13541436	-	5879	downstream	Lj4g3v0911380.1	mRNA	Protein coding	PREDICTED: BEL1-like homeodomain protein 2-like	ID=Lj4g3v0911380.1;Parent=Lj4g3v0911380;Name=Lj4g3v0911380.1;sequencetype=Protein coding;annotation=PREDICTED: BEL1-like homeodomain protein 2-like [Glycine max] gi|356502201|ref|XP_003519909.1|
20180405-Lj-anions_ratioHP-LP_root_average_SO4.hdf5	chr2	35316424	2.25254e-07	23	2.77886e-07	5.16868e-05	0.00613287	TRUE	35311570	35318632	+	4854	in gene	Lj2g3v2560100	gene	Protein coding	NA	ID=Lj2g3v2560100;Name=CUFF.39096;sequencetype=Protein coding
20180405-Lj-anions_ratioHP-LP_root_average_SO4.hdf5	chr2	35316424	2.25254e-07	23	2.77886e-07	5.16868e-05	0.00613287	TRUE	35311570	35318632	+	4854	in feature	Lj2g3v2560100.1	mRNA	Protein coding	PREDICTED: nucleolar complex protein 4 homolog	ID=Lj2g3v2560100.1;Parent=Lj2g3v2560100;Name=Lj2g3v2560100.1;sequencetype=Protein coding;annotation=PREDICTED: nucleolar complex protein 4 homolog [Glycine max] gi|356501033|ref|XP_003519333.1|
20180405-Lj-anions_ratioHP-LP_root_average_SO4.hdf5	chr2	35316424	2.25254e-07	23	2.77886e-07	5.16868e-05	0.00613287	TRUE	35318958	35320383	+	-2534	upstream	Lj2g3v2561110	gene	Protein coding	NA	ID=Lj2g3v2561110;Name=CUFF.39097;sequencetype=Protein coding
20180405-Lj-anions_ratioHP-LP_root_average_SO4.hdf5	chr2	35316424	2.25254e-07	23	2.77886e-07	5.16868e-05	0.00613287	TRUE	35318958	35320383	+	-2534	upstream	Lj2g3v2561110.1	mRNA	Protein coding	Nucleolar complex protein-like protein	ID=Lj2g3v2561110.1;Parent=Lj2g3v2561110;Name=Lj2g3v2561110.1;sequencetype=Protein coding;annotation=Nucleolar complex protein-like protein [Medicago truncatula] gi|357492085|ref|XP_003616331.1|
20180405-Lj-anions_ratioHP-LP_root_average_SO4.hdf5	chr2	35316424	2.25254e-07	23	2.77886e-07	5.16868e-05	0.00613287	TRUE	35304648	35309242	-	-11776	upstream	Lj2g3v2560090	gene	Protein coding	NA	ID=Lj2g3v2560090;Name=CUFF.39101;sequencetype=Protein coding
20180405-Lj-anions_ratioHP-LP_root_average_SO4.hdf5	chr2	35316424	2.25254e-07	23	2.77886e-07	5.16868e-05	0.00613287	TRUE	35304648	35309242	-	-11776	upstream	Lj2g3v2560090.1	mRNA	Protein coding	Uncharacterized protein TCM_019149	ID=Lj2g3v2560090.1;Parent=Lj2g3v2560090;Name=Lj2g3v2560090.1;sequencetype=Protein coding;annotation=Uncharacterized protein TCM_019149 [Theobroma cacao] gi|508712037|gb|EOY03934.1|
20180405-Lj-anions_ratioHP-LP_root_average_SO4.hdf5	chr1	12609777	2.5251e-07	15	2.77886e-07	5.16868e-05	0.00613287	TRUE	12602723	12609074	-	-7054	upstream	Lj1g3v0986640	gene	Protein coding	NA	ID=Lj1g3v0986640;Name=CUFF.26634;sequencetype=Protein coding
20180405-Lj-anions_ratioHP-LP_root_average_SO4.hdf5	chr1	12609777	2.5251e-07	15	2.77886e-07	5.16868e-05	0.00613287	TRUE	12602723	12609074	-	-7054	upstream	Lj1g3v0986640.1	mRNA	Protein coding	PREDICTED: KH domain-containing protein At4g18375-like	ID=Lj1g3v0986640.1;Parent=Lj1g3v0986640;Name=Lj1g3v0986640.1;sequencetype=Protein coding;annotation=PREDICTED: KH domain-containing protein At4g18375-like [Glycine max] gi|356516077|ref|XP_003526723.1|
20180405-Lj-anions_ratioHP-LP_root_average_SO4.hdf5	chr2	35318041	2.86713e-07	24	2.77886e-07	5.16868e-05	0.00613287	TRUE	35311570	35318632	+	6471	in gene	Lj2g3v2560100	gene	Protein coding	NA	ID=Lj2g3v2560100;Name=CUFF.39096;sequencetype=Protein coding
20180405-Lj-anions_ratioHP-LP_root_average_SO4.hdf5	chr2	35318041	2.86713e-07	24	2.77886e-07	5.16868e-05	0.00613287	TRUE	35311570	35318632	+	6471	in feature	Lj2g3v2560100.1	mRNA	Protein coding	PREDICTED: nucleolar complex protein 4 homolog	ID=Lj2g3v2560100.1;Parent=Lj2g3v2560100;Name=Lj2g3v2560100.1;sequencetype=Protein coding;annotation=PREDICTED: nucleolar complex protein 4 homolog [Glycine max] gi|356501033|ref|XP_003519333.1|
20180405-Lj-anions_ratioHP-LP_root_average_SO4.hdf5	chr2	35318041	2.86713e-07	24	2.77886e-07	5.16868e-05	0.00613287	TRUE	35318958	35320383	+	-917	upstream	Lj2g3v2561110	gene	Protein coding	NA	ID=Lj2g3v2561110;Name=CUFF.39097;sequencetype=Protein coding
20180405-Lj-anions_ratioHP-LP_root_average_SO4.hdf5	chr2	35318041	2.86713e-07	24	2.77886e-07	5.16868e-05	0.00613287	TRUE	35318958	35320383	+	-917	upstream	Lj2g3v2561110.1	mRNA	Protein coding	Nucleolar complex protein-like protein	ID=Lj2g3v2561110.1;Parent=Lj2g3v2561110;Name=Lj2g3v2561110.1;sequencetype=Protein coding;annotation=Nucleolar complex protein-like protein [Medicago truncatula] gi|357492085|ref|XP_003616331.1|
20180405-Lj-anions_HP_ratio_shoot_root_PO4.hdf5	chr0	167354298	3.02803e-07	20	2.77872e-07	5.33514e-05	0.00209562	TRUE	167347535	167348633	+	6763	downstream	Lj0g3v0320659	gene	Non-coding	NA	ID=Lj0g3v0320659;Name=CUFF.21734;sequencetype=Non-coding
20180405-Lj-anions_HP_ratio_shoot_root_PO4.hdf5	chr0	167354298	3.02803e-07	20	2.77872e-07	5.33514e-05	0.00209562	TRUE	167347535	167348633	+	6763	downstream	Lj0g3v0320659.1	mRNA	Non-coding		ID=Lj0g3v0320659.1;Parent=Lj0g3v0320659;Name=Lj0g3v0320659.1;sequencetype=Non-coding;annotation=NoHit
20180405-Lj-anions_HP_ratio_shoot_root_PO4.hdf5	chr0	167354298	3.02803e-07	20	2.77872e-07	5.33514e-05	0.00209562	TRUE	167352280	167353569	+	2018	downstream	Lj0g3v0320669	gene	Protein coding	NA	ID=Lj0g3v0320669;Name=CUFF.21728;sequencetype=Protein coding
20180405-Lj-anions_HP_ratio_shoot_root_PO4.hdf5	chr0	167354298	3.02803e-07	20	2.77872e-07	5.33514e-05	0.00209562	TRUE	167352280	167353569	+	2018	downstream	Lj0g3v0320669.1	mRNA	Protein coding	PREDICTED: G-type lectin S-receptor-like serine/threonine-protein kinase At4g27290-like	ID=Lj0g3v0320669.1;Parent=Lj0g3v0320669;Name=Lj0g3v0320669.1;sequencetype=Protein coding;annotation=PREDICTED: G-type lectin S-receptor-like serine/threonine-protein kinase At4g27290-like [Glycine max] gi|356514935|ref|XP_003526157.1|
20180405-Lj-anions_HP_ratio_shoot_root_PO4.hdf5	chr0	167354298	3.02803e-07	20	2.77872e-07	5.33514e-05	0.00209562	TRUE	167358308	167364929	+	-4010	upstream	Lj0g3v0320689	gene	Non-coding	NA	ID=Lj0g3v0320689;Name=CUFF.21787;sequencetype=Non-coding
20180405-Lj-anions_HP_ratio_shoot_root_PO4.hdf5	chr0	167354298	3.02803e-07	20	2.77872e-07	5.33514e-05	0.00209562	TRUE	167359025	167364626	+	-4727	upstream	Lj0g3v0320689.2	mRNA	Protein coding	Auxin influx carrier partial	ID=Lj0g3v0320689.2;Parent=Lj0g3v0320689;Name=Lj0g3v0320689.2;sequencetype=Protein coding;annotation=auxin influx carrier partial [Malus domestica] gi|148608685|gb|ABQ95667.1|
20180405-Lj-anions_HP_ratio_shoot_root_PO4.hdf5	chr0	167354298	3.02803e-07	20	2.77872e-07	5.33514e-05	0.00209562	TRUE	167358308	167364929	+	-4010	upstream	Lj0g3v0320689.1	mRNA	Non-coding		ID=Lj0g3v0320689.1;Parent=Lj0g3v0320689;Name=Lj0g3v0320689.1;sequencetype=Non-coding;annotation=NoHit
20180405-Lj-anions_HP_ratio_shoot_root_PO4.hdf5	chr0	167354298	3.02803e-07	20	2.77872e-07	5.33514e-05	0.00209562	TRUE	167359539	167364929	+	-5241	upstream	Lj0g3v0320689.3	mRNA	Non-coding		ID=Lj0g3v0320689.3;Parent=Lj0g3v0320689;Name=Lj0g3v0320689.3;sequencetype=Non-coding;annotation=NoHit
20180405-Lj-anions_HP_ratio_shoot_root_PO4.hdf5	chr0	167354298	3.02803e-07	20	2.77872e-07	5.33514e-05	0.00209562	TRUE	167359539	167364929	+	-5241	upstream	Lj0g3v0320689.4	mRNA	Non-coding		ID=Lj0g3v0320689.4;Parent=Lj0g3v0320689;Name=Lj0g3v0320689.4;sequencetype=Non-coding;annotation=NoHit
20180405-Lj-anions_HP_ratio_shoot_root_PO4.hdf5	chr0	167354298	3.02803e-07	20	2.77872e-07	5.33514e-05	0.00209562	TRUE	167355575	167355957	-	1277	downstream	Lj0g3v0320679	gene	Non-coding	NA	ID=Lj0g3v0320679;Name=CUFF.21726;sequencetype=Non-coding
20180405-Lj-anions_HP_ratio_shoot_root_PO4.hdf5	chr0	167354298	3.02803e-07	20	2.77872e-07	5.33514e-05	0.00209562	TRUE	167355575	167355957	-	1277	downstream	Lj0g3v0320679.1	mRNA	Non-coding		ID=Lj0g3v0320679.1;Parent=Lj0g3v0320679;Name=Lj0g3v0320679.1;sequencetype=Non-coding;annotation=NoHit
20180405-Lj-anions_ratioHP_LP_avg_SO4.hdf5	chr0	90195904	3.34628e-07	12	2.779e-07	4.7243e-06	0.0171661	TRUE	90199662	90200556	+	-3758	upstream	Lj0g3v0185359	gene	Non-coding	NA	ID=Lj0g3v0185359;Name=CUFF.11769;sequencetype=Non-coding
20180405-Lj-anions_ratioHP_LP_avg_SO4.hdf5	chr0	90195904	3.34628e-07	12	2.779e-07	4.7243e-06	0.0171661	TRUE	90199662	90200556	+	-3758	upstream	Lj0g3v0185359.1	mRNA	Non-coding		ID=Lj0g3v0185359.1;Parent=Lj0g3v0185359;Name=Lj0g3v0185359.1;sequencetype=Non-coding;annotation=NoHit
20180405-Lj-anions_ratioHP_LP_avg_SO4.hdf5	chr0	90195904	3.34628e-07	12	2.779e-07	4.7243e-06	0.0171661	TRUE	90199662	90200556	+	-3758	upstream	Lj0g3v0185369	gene	Non-coding	NA	ID=Lj0g3v0185369;Name=CUFF.11770;sequencetype=Non-coding
20180405-Lj-anions_ratioHP_LP_avg_SO4.hdf5	chr0	90195904	3.34628e-07	12	2.779e-07	4.7243e-06	0.0171661	TRUE	90199662	90200556	+	-3758	upstream	Lj0g3v0185369.1	mRNA	Non-coding		ID=Lj0g3v0185369.1;Parent=Lj0g3v0185369;Name=Lj0g3v0185369.1;sequencetype=Non-coding;annotation=NoHit
20180405-Lj-anions_ratioHP_LP_avg_SO4.hdf5	chr0	90195904	3.34628e-07	12	2.779e-07	4.7243e-06	0.0171661	TRUE	90203104	90204856	+	-7200	upstream	Lj0g3v0185379	gene	Protein coding	NA	ID=Lj0g3v0185379;Name=CUFF.11778;sequencetype=Protein coding
20180405-Lj-anions_ratioHP_LP_avg_SO4.hdf5	chr0	90195904	3.34628e-07	12	2.779e-07	4.7243e-06	0.0171661	TRUE	90203104	90204856	+	-7200	upstream	Lj0g3v0185379.1	mRNA	Protein coding	leucine-rich repeat protein	ID=Lj0g3v0185379.1;Parent=Lj0g3v0185379;Name=Lj0g3v0185379.1;sequencetype=Protein coding;annotation=leucine-rich repeat protein [Plasmodium cynomolgi strain B] gi|457872910|ref|XP_004223374.1|
20180405-Lj-anions_ratioHP_LP_avg_SO4.hdf5	chr0	90195904	3.34628e-07	12	2.779e-07	4.7243e-06	0.0171661	TRUE	90191847	90193215	-	-4057	upstream	Lj0g3v0185339	gene	repeat	NA	ID=Lj0g3v0185339;Name=CUFF.11785;sequencetype=repeat
20180405-Lj-anions_ratioHP_LP_avg_SO4.hdf5	chr0	90195904	3.34628e-07	12	2.779e-07	4.7243e-06	0.0171661	TRUE	90191847	90193215	-	-4057	upstream	Lj0g3v0185339.1	mRNA	repeat		ID=Lj0g3v0185339.1;Parent=Lj0g3v0185339;Name=Lj0g3v0185339.1;sequencetype=repeat;annotation=NoHit
20180405-Lj-anions_ratioHP_LP_avg_SO4.hdf5	chr0	90195904	3.34628e-07	12	2.779e-07	4.7243e-06	0.0171661	TRUE	90191847	90193215	-	-4057	upstream	Lj0g3v0185339.2	mRNA	repeat		ID=Lj0g3v0185339.2;Parent=Lj0g3v0185339;Name=Lj0g3v0185339.2;sequencetype=repeat;annotation=NoHit
20180405-Lj-anions_ratioHP_LP_avg_SO4.hdf5	chr0	90195904	3.34628e-07	12	2.779e-07	4.7243e-06	0.0171661	TRUE	90191847	90193215	-	-4057	upstream	Lj0g3v0185339.3	mRNA	repeat		ID=Lj0g3v0185339.3;Parent=Lj0g3v0185339;Name=Lj0g3v0185339.3;sequencetype=repeat;annotation=NoHit
20180405-Lj-anions_ratioHP_LP_avg_SO4.hdf5	chr0	90195904	3.34628e-07	12	2.779e-07	4.7243e-06	0.0171661	TRUE	90195670	90196587	-	-234	in gene	Lj0g3v0185349	gene	Protein coding	NA	ID=Lj0g3v0185349;Name=CUFF.11767;sequencetype=Protein coding
20180405-Lj-anions_ratioHP_LP_avg_SO4.hdf5	chr0	90195904	3.34628e-07	12	2.779e-07	4.7243e-06	0.0171661	TRUE	90195670	90196587	-	-234	in feature	Lj0g3v0185349.1	mRNA	Protein coding	PREDICTED: abscisic acid receptor PYL6-like	ID=Lj0g3v0185349.1;Parent=Lj0g3v0185349;Name=Lj0g3v0185349.1;sequencetype=Protein coding;annotation=PREDICTED: abscisic acid receptor PYL6-like [Glycine max] gi|356549232|ref|XP_003543001.1|
20180405-Lj-anions_ratioHP_LP_avg_SO4.hdf5	chr3	9751046	3.42521e-07	11	2.779e-07	4.7243e-06	0.0171661	TRUE	9736393	9745483	+	14653	downstream	Lj3g3v0807670	gene	Protein coding	NA	ID=Lj3g3v0807670;Name=CUFF.41441;sequencetype=Protein coding
20180405-Lj-anions_ratioHP_LP_avg_SO4.hdf5	chr3	9751046	3.42521e-07	11	2.779e-07	4.7243e-06	0.0171661	TRUE	9736393	9745483	+	14653	downstream	Lj3g3v0807670.1	mRNA	Protein coding	PREDICTED: E3 ubiquitin protein ligase RIN2-like	ID=Lj3g3v0807670.1;Parent=Lj3g3v0807670;Name=Lj3g3v0807670.1;sequencetype=Protein coding;annotation=PREDICTED: E3 ubiquitin protein ligase RIN2-like [Glycine max] gi|356517740|ref|XP_003527544.1|
20180405-Lj-anions_ratioHP_LP_avg_SO4.hdf5	chr3	9751046	3.42521e-07	11	2.779e-07	4.7243e-06	0.0171661	TRUE	9736448	9745483	+	14598	downstream	Lj3g3v0807670.2	mRNA	Protein coding	PREDICTED: E3 ubiquitin protein ligase RIN2-like	ID=Lj3g3v0807670.2;Parent=Lj3g3v0807670;Name=Lj3g3v0807670.2;sequencetype=Protein coding;annotation=PREDICTED: E3 ubiquitin protein ligase RIN2-like [Glycine max] gi|356517740|ref|XP_003527544.1|
20180405-Lj-anions_ratioHP_LP_avg_SO4.hdf5	chr3	9751046	3.42521e-07	11	2.779e-07	4.7243e-06	0.0171661	TRUE	9748389	9761757	+	2657	in gene	Lj3g3v0807680	gene	Protein coding	NA	ID=Lj3g3v0807680;Name=CUFF.41431;sequencetype=Protein coding
20180405-Lj-anions_ratioHP_LP_avg_SO4.hdf5	chr3	9751046	3.42521e-07	11	2.779e-07	4.7243e-06	0.0171661	TRUE	9748389	9761757	+	2657	in feature	Lj3g3v0807680.1	mRNA	Protein coding	PREDICTED: probable cellulose synthase A catalytic subunit 3	ID=Lj3g3v0807680.1;Parent=Lj3g3v0807680;Name=Lj3g3v0807680.1;sequencetype=Protein coding;annotation=PREDICTED: probable cellulose synthase A catalytic subunit 3 [UDP-forming] gi|502127241|ref|XP_004499618.1|
20180405-Lj-anions_ratioHP_LP_avg_SO4.hdf5	chr3	9751046	3.42521e-07	11	2.779e-07	4.7243e-06	0.0171661	TRUE	9748389	9761533	+	2657	in feature	Lj3g3v0807680.2	mRNA	Protein coding	PREDICTED: probable cellulose synthase A catalytic subunit 3	ID=Lj3g3v0807680.2;Parent=Lj3g3v0807680;Name=Lj3g3v0807680.2;sequencetype=Protein coding;annotation=PREDICTED: probable cellulose synthase A catalytic subunit 3 [UDP-forming] gi|502127241|ref|XP_004499618.1|
20180405-Lj-anions_ratioHP_LP_avg_SO4.hdf5	chr3	9751046	3.42521e-07	11	2.779e-07	4.7243e-06	0.0171661	TRUE	9755928	9757117	-	4882	downstream	Lj3g3v0807690	gene	repeat	NA	ID=Lj3g3v0807690;Name=CUFF.41432;sequencetype=repeat
20180405-Lj-anions_ratioHP_LP_avg_SO4.hdf5	chr3	9751046	3.42521e-07	11	2.779e-07	4.7243e-06	0.0171661	TRUE	9755928	9757117	-	4882	downstream	Lj3g3v0807690.1	mRNA	repeat		ID=Lj3g3v0807690.1;Parent=Lj3g3v0807690;Name=Lj3g3v0807690.1;sequencetype=repeat;annotation=NoHit
20180405-Lj-anions_HP_ratio_shoot_root_PO4.hdf5	chr6	25115328	3.64531e-07	11	2.77872e-07	5.33514e-05	0.00217512	TRUE	25108955	25114088	+	6373	downstream	Lj6g3v2171950	gene	Protein coding	NA	ID=Lj6g3v2171950;Name=CUFF.60744;sequencetype=Protein coding
20180405-Lj-anions_HP_ratio_shoot_root_PO4.hdf5	chr6	25115328	3.64531e-07	11	2.77872e-07	5.33514e-05	0.00217512	TRUE	25108955	25114088	+	6373	downstream	Lj6g3v2171950.1	mRNA	Protein coding	PREDICTED: protein RMD5 homolog A-like isoform X2	ID=Lj6g3v2171950.1;Parent=Lj6g3v2171950;Name=Lj6g3v2171950.1;sequencetype=Protein coding;annotation=PREDICTED: protein RMD5 homolog A-like isoform X2 [Cicer arietinum] gi|502077391|ref|XP_004485638.1|
20180405-Lj-anions_HP_ratio_shoot_root_PO4.hdf5	chr6	25115328	3.64531e-07	11	2.77872e-07	5.33514e-05	0.00217512	TRUE	25114491	25115587	-	-837	in gene	Lj6g3v2171960	gene	Protein coding	NA	ID=Lj6g3v2171960;Name=CUFF.60743;sequencetype=Protein coding
20180405-Lj-anions_HP_ratio_shoot_root_PO4.hdf5	chr6	25115328	3.64531e-07	11	2.77872e-07	5.33514e-05	0.00217512	TRUE	25114491	25115587	-	-837	in feature	Lj6g3v2171960.1	mRNA	Protein coding	Uncharacterized protein TCM_006378	ID=Lj6g3v2171960.1;Parent=Lj6g3v2171960;Name=Lj6g3v2171960.1;sequencetype=Protein coding;annotation=Uncharacterized protein TCM_006378 [Theobroma cacao] gi|508705416|gb|EOX97312.1|
20180405-Lj-anions_HP_ratio_shoot_root_PO4.hdf5	chr6	25115328	3.64531e-07	11	2.77872e-07	5.33514e-05	0.00217512	TRUE	25117365	25118313	-	2037	downstream	Lj6g3v2171970	gene	Non-coding	NA	ID=Lj6g3v2171970;Name=CUFF.60747;sequencetype=Non-coding
20180405-Lj-anions_HP_ratio_shoot_root_PO4.hdf5	chr6	25115328	3.64531e-07	11	2.77872e-07	5.33514e-05	0.00217512	TRUE	25117365	25118313	-	2037	downstream	Lj6g3v2171970.1	mRNA	Non-coding		ID=Lj6g3v2171970.1;Parent=Lj6g3v2171970;Name=Lj6g3v2171970.1;sequencetype=Non-coding;annotation=NoHit
20180405-Lj-anions_HP_ratio_shoot_root_PO4.hdf5	chr6	25115328	3.64531e-07	11	2.77872e-07	5.33514e-05	0.00217512	TRUE	25120581	25121086	-	5253	downstream	Lj6g3v2171980	gene	Non-coding	NA	ID=Lj6g3v2171980;Name=CUFF.60745;sequencetype=Non-coding
20180405-Lj-anions_HP_ratio_shoot_root_PO4.hdf5	chr6	25115328	3.64531e-07	11	2.77872e-07	5.33514e-05	0.00217512	TRUE	25120581	25121086	-	5253	downstream	Lj6g3v2171980.1	mRNA	Non-coding		ID=Lj6g3v2171980.1;Parent=Lj6g3v2171980;Name=Lj6g3v2171980.1;sequencetype=Non-coding;annotation=NoHit
20180405-Lj-anions_ratioHP-LP_root_average_SO4.hdf5	chr0	124103731	3.84339e-07	10	2.77886e-07	5.16868e-05	0.00691541	TRUE	124100217	124100492	+	3514	downstream	Lj0g3v0239149	gene	Non-coding	NA	ID=Lj0g3v0239149;Name=CUFF.15688;sequencetype=Non-coding
20180405-Lj-anions_ratioHP-LP_root_average_SO4.hdf5	chr0	124103731	3.84339e-07	10	2.77886e-07	5.16868e-05	0.00691541	TRUE	124100217	124100492	+	3514	downstream	Lj0g3v0239149.1	mRNA	Non-coding		ID=Lj0g3v0239149.1;Parent=Lj0g3v0239149;Name=Lj0g3v0239149.1;sequencetype=Non-coding;annotation=NoHit
20180405-Lj-anions_ratioHP-LP_root_average_SO4.hdf5	chr0	124103731	3.84339e-07	10	2.77886e-07	5.16868e-05	0.00691541	TRUE	124103585	124105732	+	146	in gene	Lj0g3v0239159	gene	Protein coding	NA	ID=Lj0g3v0239159;Name=CUFF.15716;sequencetype=Protein coding
20180405-Lj-anions_ratioHP-LP_root_average_SO4.hdf5	chr0	124103731	3.84339e-07	10	2.77886e-07	5.16868e-05	0.00691541	TRUE	124103585	124105732	+	146	in feature	Lj0g3v0239159.1	mRNA	Protein coding	14-3-3-like protein	ID=Lj0g3v0239159.1;Parent=Lj0g3v0239159;Name=Lj0g3v0239159.1;sequencetype=Protein coding;annotation=14-3-3-like protein [Pisum sativum] gi|4850247|emb|CAB42546.2|
20180405-Lj-anions_ratioHP-LP_root_average_SO4.hdf5	chr0	124103731	3.84339e-07	10	2.77886e-07	5.16868e-05	0.00691541	TRUE	124105862	124106007	-	2131	downstream	Lj0g3v0239169	gene	Non-coding	NA	ID=Lj0g3v0239169;Name=GO010765.path2;sequencetype=Non-coding
20180405-Lj-anions_ratioHP-LP_root_average_SO4.hdf5	chr0	124103731	3.84339e-07	10	2.77886e-07	5.16868e-05	0.00691541	TRUE	124105862	124106007	-	2131	downstream	Lj0g3v0239169.1	mRNA	Non-coding		ID=Lj0g3v0239169.1;Parent=Lj0g3v0239169;Name=Lj0g3v0239169.1;sequencetype=Non-coding;annotation=NoHit
20180405-Lj-anions_MS_root_avg_SO4.hdf5	chr3	41530192	3.86082e-07	12	2.77872e-07	2.77872e-07	0.0694712	FALSE	41520393	41525499	+	9799	downstream	Lj3g3v3375770	gene	Protein coding	NA	ID=Lj3g3v3375770;Name=CUFF.45733;sequencetype=Protein coding
20180405-Lj-anions_MS_root_avg_SO4.hdf5	chr3	41530192	3.86082e-07	12	2.77872e-07	2.77872e-07	0.0694712	FALSE	41520393	41525499	+	9799	downstream	Lj3g3v3375770.1	mRNA	Protein coding	hypernodulation aberrant root formation protein	ID=Lj3g3v3375770.1;Parent=Lj3g3v3375770;Name=Lj3g3v3375770.1;sequencetype=Protein coding;annotation=hypernodulation aberrant root formation protein [Lotus japonicus] gi|24940156|emb|CAD42335.1|
20180405-Lj-anions_MS_root_avg_SO4.hdf5	chr3	41530192	3.86082e-07	12	2.77872e-07	2.77872e-07	0.0694712	FALSE	41520698	41525551	+	9494	downstream	Lj3g3v3375780	gene		NA	ID=Lj3g3v3375780;Name=known_Har1
20180405-Lj-anions_MS_root_avg_SO4.hdf5	chr3	41530192	3.86082e-07	12	2.77872e-07	2.77872e-07	0.0694712	FALSE	41520698	41525551	+	9494	downstream	Lj3g3v3375780.1	mRNA		hypernodulation aberrant root formation protein	ID=Lj3g3v3375780.1;Name=known_Har1;Parent=Lj3g3v3375780;coverage=100.0;identity=100.0;annotation=hypernodulation aberrant root formation protein [Lotus japonicus] gi|24940156|emb|CAD42335.1|
20180405-Lj-anions_MS_root_avg_SO4.hdf5	chr3	41530192	3.86082e-07	12	2.77872e-07	2.77872e-07	0.0694712	FALSE	41526722	41529382	-	-3470	upstream	Lj3g3v3375790	gene	Protein coding	NA	ID=Lj3g3v3375790;Name=CUFF.45757;sequencetype=Protein coding
20180405-Lj-anions_MS_root_avg_SO4.hdf5	chr3	41530192	3.86082e-07	12	2.77872e-07	2.77872e-07	0.0694712	FALSE	41526722	41529382	-	-3470	upstream	Lj3g3v3375790.1	mRNA	Protein coding	CM0216.550.nc	ID=Lj3g3v3375790.1;Parent=Lj3g3v3375790;Name=Lj3g3v3375790.1;sequencetype=Protein coding;annotation=CM0216.550.nc [Lotus japonicus] gi|164605523|dbj|BAF98589.1|
20180405-Lj-anions_LP_root_median_SO4.hdf5	chr0	147375400	4.00255e-07	24	2.77852e-07	2.50067e-06	0.0281746	TRUE	147378028	147378786	-	2628	downstream	Lj0g3v0284079	gene	repeat	NA	ID=Lj0g3v0284079;Name=gene.g22093.t1;sequencetype=repeat
20180405-Lj-anions_LP_root_median_SO4.hdf5	chr0	147375400	4.00255e-07	24	2.77852e-07	2.50067e-06	0.0281746	TRUE	147378028	147378786	-	2628	downstream	Lj0g3v0284079.1	mRNA	repeat		ID=Lj0g3v0284079.1;Parent=Lj0g3v0284079;Name=Lj0g3v0284079.1;sequencetype=repeat;annotation=NoHit
20180405-Lj-anions_LP_root_average_SO4.hdf5	chr1	44463634	4.11542e-07	25	2.77852e-07	8.33556e-07	0.0370289	TRUE	44457556	44463263	+	6078	downstream	Lj1g3v3871730	gene	Protein coding	NA	ID=Lj1g3v3871730;Name=CUFF.31331;sequencetype=Protein coding
20180405-Lj-anions_LP_root_average_SO4.hdf5	chr1	44463634	4.11542e-07	25	2.77852e-07	8.33556e-07	0.0370289	TRUE	44457556	44463263	+	6078	downstream	Lj1g3v3871730.1	mRNA	Protein coding	PREDICTED: potassium transporter 1-like	ID=Lj1g3v3871730.1;Parent=Lj1g3v3871730;Name=Lj1g3v3871730.1;sequencetype=Protein coding;annotation=PREDICTED: potassium transporter 1-like [Cicer arietinum] gi|502096083|ref|XP_004490620.1|
20180405-Lj-anions_LP_root_average_SO4.hdf5	chr1	44463634	4.11542e-07	25	2.77852e-07	8.33556e-07	0.0370289	TRUE	44457556	44461160	+	6078	downstream	Lj1g3v3871730.2	mRNA	Protein coding	PREDICTED: potassium transporter 1-like	ID=Lj1g3v3871730.2;Parent=Lj1g3v3871730;Name=Lj1g3v3871730.2;sequencetype=Protein coding;annotation=PREDICTED: potassium transporter 1-like [Cicer arietinum] gi|502096083|ref|XP_004490620.1|
20180405-Lj-anions_LP_root_average_SO4.hdf5	chr1	44463634	4.11542e-07	25	2.77852e-07	8.33556e-07	0.0370289	TRUE	44457556	44463263	+	6078	downstream	Lj1g3v3871730.3	mRNA	Protein coding	PREDICTED: potassium transporter 1-like	ID=Lj1g3v3871730.3;Parent=Lj1g3v3871730;Name=Lj1g3v3871730.3;sequencetype=Protein coding;annotation=PREDICTED: potassium transporter 1-like [Cicer arietinum] gi|502096083|ref|XP_004490620.1|
20180405-Lj-anions_LP_root_median_NO3.hdf5	chr1	28743546	4.41049e-07	55	2.77852e-07	1.11141e-06	0.0264559	TRUE	28741106	28745158	+	2440	in gene	Lj1g3v2482360	gene	Protein coding	NA	ID=Lj1g3v2482360;Name=CUFF.29051;sequencetype=Protein coding
20180405-Lj-anions_LP_root_median_NO3.hdf5	chr1	28743546	4.41049e-07	55	2.77852e-07	1.11141e-06	0.0264559	TRUE	28741106	28745158	+	2440	in feature	Lj1g3v2482360.1	mRNA	Protein coding	PREDICTED: probable receptor-like protein kinase At5g15080-like	ID=Lj1g3v2482360.1;Parent=Lj1g3v2482360;Name=Lj1g3v2482360.1;sequencetype=Protein coding;annotation=PREDICTED: probable receptor-like protein kinase At5g15080-like [Cicer arietinum] gi|502104485|ref|XP_004492555.1|
20180405-Lj-anions_LP_root_median_NO3.hdf5	chr1	28743546	4.41049e-07	55	2.77852e-07	1.11141e-06	0.0264559	TRUE	28735413	28736060	-	-8133	upstream	Lj1g3v2482350	gene	Non-coding	NA	ID=Lj1g3v2482350;Name=CUFF.29050;sequencetype=Non-coding
20180405-Lj-anions_LP_root_median_NO3.hdf5	chr1	28743546	4.41049e-07	55	2.77852e-07	1.11141e-06	0.0264559	TRUE	28735413	28736060	-	-8133	upstream	Lj1g3v2482350.1	mRNA	Non-coding		ID=Lj1g3v2482350.1;Parent=Lj1g3v2482350;Name=Lj1g3v2482350.1;sequencetype=Non-coding;annotation=NoHit
20180405-Lj-anions_LP_root_median_NO3.hdf5	chr1	28743546	4.41049e-07	55	2.77852e-07	1.11141e-06	0.0264559	TRUE	28748531	28749121	-	4985	downstream	Lj1g3v2482370	gene	Non-coding	NA	ID=Lj1g3v2482370;Name=CUFF.29052;sequencetype=Non-coding
20180405-Lj-anions_LP_root_median_NO3.hdf5	chr1	28743546	4.41049e-07	55	2.77852e-07	1.11141e-06	0.0264559	TRUE	28748531	28749121	-	4985	downstream	Lj1g3v2482370.1	mRNA	Non-coding		ID=Lj1g3v2482370.1;Parent=Lj1g3v2482370;Name=Lj1g3v2482370.1;sequencetype=Non-coding;annotation=NoHit
20180405-Lj-anions_HP_shoot_avg_PO4.hdf5	chr4	32281314	5.48366e-07	40	2.77872e-07	1.38936e-06	0.0246681	TRUE	32272897	32273887	+	8417	downstream	Lj4g3v2313660	gene	Non-coding	NA	ID=Lj4g3v2313660;Name=CUFF.50770;sequencetype=Non-coding
20180405-Lj-anions_HP_shoot_avg_PO4.hdf5	chr4	32281314	5.48366e-07	40	2.77872e-07	1.38936e-06	0.0246681	TRUE	32272897	32273887	+	8417	downstream	Lj4g3v2313660.1	mRNA	Non-coding		ID=Lj4g3v2313660.1;Parent=Lj4g3v2313660;Name=Lj4g3v2313660.1;sequencetype=Non-coding;annotation=NoHit
20180405-Lj-anions_HP_shoot_avg_PO4.hdf5	chr4	32281314	5.48366e-07	40	2.77872e-07	1.38936e-06	0.0246681	TRUE	32274433	32276461	+	6881	downstream	Lj4g3v2313670	gene	Non-coding	NA	ID=Lj4g3v2313670;Name=BP072116.path1;sequencetype=Non-coding
20180405-Lj-anions_HP_shoot_avg_PO4.hdf5	chr4	32281314	5.48366e-07	40	2.77872e-07	1.38936e-06	0.0246681	TRUE	32274433	32276461	+	6881	downstream	Lj4g3v2313670.1	mRNA	Non-coding		ID=Lj4g3v2313670.1;Parent=Lj4g3v2313670;Name=Lj4g3v2313670.1;sequencetype=Non-coding;annotation=NoHit
20180405-Lj-anions_HP_shoot_avg_PO4.hdf5	chr4	32281314	5.48366e-07	40	2.77872e-07	1.38936e-06	0.0246681	TRUE	32281063	32284744	+	251	in gene	Lj4g3v2313680	gene	Protein coding	NA	ID=Lj4g3v2313680;Name=CUFF.50771;sequencetype=Protein coding
20180405-Lj-anions_HP_shoot_avg_PO4.hdf5	chr4	32281314	5.48366e-07	40	2.77872e-07	1.38936e-06	0.0246681	TRUE	32281063	32284744	+	251	in feature	Lj4g3v2313680.1	mRNA	Protein coding	PREDICTED: porphobilinogen deaminase chloroplastic-like	ID=Lj4g3v2313680.1;Parent=Lj4g3v2313680;Name=Lj4g3v2313680.1;sequencetype=Protein coding;annotation=PREDICTED: porphobilinogen deaminase chloroplastic-like [Glycine max] gi|356538495|ref|XP_003537739.1|
20180405-Lj-anions_HP_shoot_avg_PO4.hdf5	chr4	32281314	5.48366e-07	40	2.77872e-07	1.38936e-06	0.0246681	TRUE	32286496	32291304	+	-5182	upstream	Lj4g3v2313690	gene	Non-coding	NA	ID=Lj4g3v2313690;Name=CUFF.50773;sequencetype=Non-coding
20180405-Lj-anions_HP_shoot_avg_PO4.hdf5	chr4	32281314	5.48366e-07	40	2.77872e-07	1.38936e-06	0.0246681	TRUE	32286496	32291304	+	-5182	upstream	Lj4g3v2313690.1	mRNA	Non-coding		ID=Lj4g3v2313690.1;Parent=Lj4g3v2313690;Name=Lj4g3v2313690.1;sequencetype=Non-coding;annotation=NoHit
20180405-Lj-anions_HP_shoot_avg_PO4.hdf5	chr4	32281314	5.48366e-07	40	2.77872e-07	1.38936e-06	0.0246681	TRUE	32287686	32291466	-	6372	downstream	Lj4g3v2313700	gene	Protein coding	NA	ID=Lj4g3v2313700;Name=CUFF.50772;sequencetype=Protein coding
20180405-Lj-anions_HP_shoot_avg_PO4.hdf5	chr4	32281314	5.48366e-07	40	2.77872e-07	1.38936e-06	0.0246681	TRUE	32287686	32291466	-	6372	downstream	Lj4g3v2313700.1	mRNA	Protein coding	PREDICTED: pentatricopeptide repeat-containing protein At4g20770-like	ID=Lj4g3v2313700.1;Parent=Lj4g3v2313700;Name=Lj4g3v2313700.1;sequencetype=Protein coding;annotation=PREDICTED: pentatricopeptide repeat-containing protein At4g20770-like [Cicer arietinum] gi|502159687|ref|XP_004511497.1|
20180405-Lj-anions_ratioHP-LP_root_average_SO4.hdf5	chr4	6587075	6.1853e-07	10	2.77886e-07	5.16868e-05	0.00794944	TRUE	6579737	6586697	+	7338	downstream	Lj4g3v0451070	gene	Protein coding	NA	ID=Lj4g3v0451070;Name=CUFF.47256;sequencetype=Protein coding
20180405-Lj-anions_ratioHP-LP_root_average_SO4.hdf5	chr4	6587075	6.1853e-07	10	2.77886e-07	5.16868e-05	0.00794944	TRUE	6579737	6586697	+	7338	downstream	Lj4g3v0451070.1	mRNA	Protein coding	PREDICTED: general transcription factor IIH subunit 4-like	ID=Lj4g3v0451070.1;Parent=Lj4g3v0451070;Name=Lj4g3v0451070.1;sequencetype=Protein coding;annotation=PREDICTED: general transcription factor IIH subunit 4-like [Cicer arietinum] gi|502142615|ref|XP_004505045.1|
20180405-Lj-anions_ratioHP-LP_root_average_SO4.hdf5	chr4	6587075	6.1853e-07	10	2.77886e-07	5.16868e-05	0.00794944	TRUE	6579737	6586697	+	7338	downstream	Lj4g3v0451070.2	mRNA	Protein coding	PREDICTED: general transcription factor IIH subunit 4-like	ID=Lj4g3v0451070.2;Parent=Lj4g3v0451070;Name=Lj4g3v0451070.2;sequencetype=Protein coding;annotation=PREDICTED: general transcription factor IIH subunit 4-like [Cicer arietinum] gi|502142615|ref|XP_004505045.1|
20180405-Lj-anions_ratioHP-LP_root_average_SO4.hdf5	chr4	6587075	6.1853e-07	10	2.77886e-07	5.16868e-05	0.00794944	TRUE	6587805	6590972	-	730	downstream	Lj4g3v0451080	gene	Protein coding	NA	ID=Lj4g3v0451080;Name=CUFF.47258;sequencetype=Protein coding
20180405-Lj-anions_ratioHP-LP_root_average_SO4.hdf5	chr4	6587075	6.1853e-07	10	2.77886e-07	5.16868e-05	0.00794944	TRUE	6587805	6590972	-	730	downstream	Lj4g3v0451080.1	mRNA	Protein coding	Monothiol glutaredoxin-S17	ID=Lj4g3v0451080.1;Parent=Lj4g3v0451080;Name=Lj4g3v0451080.1;sequencetype=Protein coding;annotation=Monothiol glutaredoxin-S17 [Medicago truncatula] gi|358346673|ref|XP_003637390.1|
20180405-Lj-anions_ratioHP-LP_root_average_SO4.hdf5	chr4	6587075	6.1853e-07	10	2.77886e-07	5.16868e-05	0.00794944	TRUE	6588933	6591709	-	1858	downstream	Lj4g3v0451090	gene	Protein coding	NA	ID=Lj4g3v0451090;Name=CUFF.47259;sequencetype=Protein coding
20180405-Lj-anions_ratioHP-LP_root_average_SO4.hdf5	chr4	6587075	6.1853e-07	10	2.77886e-07	5.16868e-05	0.00794944	TRUE	6588933	6591709	-	1858	downstream	Lj4g3v0451090.1	mRNA	Protein coding	PREDICTED: monothiol glutaredoxin-S17-like	ID=Lj4g3v0451090.1;Parent=Lj4g3v0451090;Name=Lj4g3v0451090.1;sequencetype=Protein coding;annotation=PREDICTED: monothiol glutaredoxin-S17-like [Glycine max] gi|356548735|ref|XP_003542755.1|
20180405-Lj-anions_ratioHP-LP_root_average_SO4.hdf5	chr4	6587075	6.1853e-07	10	2.77886e-07	5.16868e-05	0.00794944	TRUE	6594043	6594926	-	6968	downstream	Lj4g3v0451100	gene	repeat	NA	ID=Lj4g3v0451100;Name=NODE_96891_length_830_cov_11.636145.path4;sequencetype=repeat
20180405-Lj-anions_ratioHP-LP_root_average_SO4.hdf5	chr4	6587075	6.1853e-07	10	2.77886e-07	5.16868e-05	0.00794944	TRUE	6594043	6594926	-	6968	downstream	Lj4g3v0451100.1	mRNA	repeat		ID=Lj4g3v0451100.1;Parent=Lj4g3v0451100;Name=Lj4g3v0451100.1;sequencetype=repeat;annotation=NoHit
20180405-Lj-anions_LP_root_median_SO4.hdf5	chr0	123123569	6.70484e-07	25	2.77852e-07	2.50067e-06	0.0281746	TRUE	123115753	123117702	+	7816	downstream	Lj0g3v0237379	gene	Non-coding	NA	ID=Lj0g3v0237379;Name=CUFF.15550;sequencetype=Non-coding
20180405-Lj-anions_LP_root_median_SO4.hdf5	chr0	123123569	6.70484e-07	25	2.77852e-07	2.50067e-06	0.0281746	TRUE	123115753	123117702	+	7816	downstream	Lj0g3v0237379.1	mRNA	Non-coding		ID=Lj0g3v0237379.1;Parent=Lj0g3v0237379;Name=Lj0g3v0237379.1;sequencetype=Non-coding;annotation=NoHit
20180405-Lj-anions_LP_root_median_SO4.hdf5	chr0	123123569	6.70484e-07	25	2.77852e-07	2.50067e-06	0.0281746	TRUE	123120194	123121294	+	3375	downstream	Lj0g3v0237389	gene	Protein coding	NA	ID=Lj0g3v0237389;Name=CUFF.15549;sequencetype=Protein coding
20180405-Lj-anions_LP_root_median_SO4.hdf5	chr0	123123569	6.70484e-07	25	2.77852e-07	2.50067e-06	0.0281746	TRUE	123120194	123121294	+	3375	downstream	Lj0g3v0237389.1	mRNA	Protein coding	DNA polymerase alpha catalytic subunit	ID=Lj0g3v0237389.1;Parent=Lj0g3v0237389;Name=Lj0g3v0237389.1;sequencetype=Protein coding;annotation=DNA polymerase alpha catalytic subunit [Rattus norvegicus] gi|281604221|ref|NP_445931.1|
20180405-Lj-anions_LP_root_median_SO4.hdf5	chr0	123123569	6.70484e-07	25	2.77852e-07	2.50067e-06	0.0281746	TRUE	123120439	123121165	+	3130	downstream	Lj0g3v0237399	gene	Non-coding	NA	ID=Lj0g3v0237399;Name=CUFF.15551;sequencetype=Non-coding
20180405-Lj-anions_LP_root_median_SO4.hdf5	chr0	123123569	6.70484e-07	25	2.77852e-07	2.50067e-06	0.0281746	TRUE	123120439	123121165	+	3130	downstream	Lj0g3v0237399.1	mRNA	Non-coding		ID=Lj0g3v0237399.1;Parent=Lj0g3v0237399;Name=Lj0g3v0237399.1;sequencetype=Non-coding;annotation=NoHit
20180405-Lj-anions_LP_root_median_SO4.hdf5	chr0	123123569	6.70484e-07	25	2.77852e-07	2.50067e-06	0.0281746	TRUE	123123809	123126142	+	-240	upstream	Lj0g3v0237409	gene	Protein coding	NA	ID=Lj0g3v0237409;Name=CUFF.15554;sequencetype=Protein coding
20180405-Lj-anions_LP_root_median_SO4.hdf5	chr0	123123569	6.70484e-07	25	2.77852e-07	2.50067e-06	0.0281746	TRUE	123123809	123126142	+	-240	upstream	Lj0g3v0237409.1	mRNA	Protein coding	EXORDIUM like 2	ID=Lj0g3v0237409.1;Parent=Lj0g3v0237409;Name=Lj0g3v0237409.1;sequencetype=Protein coding;annotation=EXORDIUM like 2 [Theobroma cacao] gi|508724068|gb|EOY15965.1|
20180405-Lj-anions_LP_root_median_SO4.hdf5	chr0	123123569	6.70484e-07	25	2.77852e-07	2.50067e-06	0.0281746	TRUE	123126873	123127497	-	3304	downstream	Lj0g3v0237419	gene	repeat	NA	ID=Lj0g3v0237419;Name=CUFF.15552;sequencetype=repeat
20180405-Lj-anions_LP_root_median_SO4.hdf5	chr0	123123569	6.70484e-07	25	2.77852e-07	2.50067e-06	0.0281746	TRUE	123126873	123127497	-	3304	downstream	Lj0g3v0237419.1	mRNA	repeat		ID=Lj0g3v0237419.1;Parent=Lj0g3v0237419;Name=Lj0g3v0237419.1;sequencetype=repeat;annotation=NoHit
20180405-Lj-anions_LP_root_median_SO4.hdf5	chr0	123123569	6.70484e-07	25	2.77852e-07	2.50067e-06	0.0281746	TRUE	123127582	123128699	-	4013	downstream	Lj0g3v0237429	gene	repeat	NA	ID=Lj0g3v0237429;Name=CUFF.15553;sequencetype=repeat
20180405-Lj-anions_LP_root_median_SO4.hdf5	chr0	123123569	6.70484e-07	25	2.77852e-07	2.50067e-06	0.0281746	TRUE	123127582	123128699	-	4013	downstream	Lj0g3v0237429.1	mRNA	repeat		ID=Lj0g3v0237429.1;Parent=Lj0g3v0237429;Name=Lj0g3v0237429.1;sequencetype=repeat;annotation=NoHit
20180405-Lj-anions_HP_ratio_shoot_root_PO4.hdf5	chr0	3609244	6.76934e-07	13	2.77872e-07	5.33514e-05	0.00217512	TRUE	3600865	3602087	+	8379	downstream	Lj0g3v0008859	gene	Non-coding	NA	ID=Lj0g3v0008859;Name=CUFF.513;sequencetype=Non-coding
20180405-Lj-anions_HP_ratio_shoot_root_PO4.hdf5	chr0	3609244	6.76934e-07	13	2.77872e-07	5.33514e-05	0.00217512	TRUE	3600865	3602087	+	8379	downstream	Lj0g3v0008859.1	mRNA	Non-coding		ID=Lj0g3v0008859.1;Parent=Lj0g3v0008859;Name=Lj0g3v0008859.1;sequencetype=Non-coding;annotation=NoHit
20180405-Lj-anions_HP_ratio_shoot_root_PO4.hdf5	chr0	3609244	6.76934e-07	13	2.77872e-07	5.33514e-05	0.00217512	TRUE	3603869	3606364	+	5375	downstream	Lj0g3v0008879	gene	Protein coding	NA	ID=Lj0g3v0008879;Name=CUFF.522;sequencetype=Protein coding
20180405-Lj-anions_HP_ratio_shoot_root_PO4.hdf5	chr0	3609244	6.76934e-07	13	2.77872e-07	5.33514e-05	0.00217512	TRUE	3603869	3606364	+	5375	downstream	Lj0g3v0008879.1	mRNA	Protein coding	PREDICTED: protease Do-like 5 chloroplastic-like	ID=Lj0g3v0008879.1;Parent=Lj0g3v0008879;Name=Lj0g3v0008879.1;sequencetype=Protein coding;annotation=PREDICTED: protease Do-like 5 chloroplastic-like [Glycine max] gi|356546506|ref|XP_003541667.1|
20180405-Lj-anions_HP_ratio_shoot_root_PO4.hdf5	chr0	3609244	6.76934e-07	13	2.77872e-07	5.33514e-05	0.00217512	TRUE	3603869	3606364	+	5375	downstream	Lj0g3v0008879.2	mRNA	Protein coding	PREDICTED: protease Do-like 5 chloroplastic-like	ID=Lj0g3v0008879.2;Parent=Lj0g3v0008879;Name=Lj0g3v0008879.2;sequencetype=Protein coding;annotation=PREDICTED: protease Do-like 5 chloroplastic-like [Glycine max] gi|356546506|ref|XP_003541667.1|
20180405-Lj-anions_HP_ratio_shoot_root_PO4.hdf5	chr0	3609244	6.76934e-07	13	2.77872e-07	5.33514e-05	0.00217512	TRUE	3603869	3606364	+	5375	downstream	Lj0g3v0008879.3	mRNA	Protein coding		ID=Lj0g3v0008879.3;Parent=Lj0g3v0008879;Name=Lj0g3v0008879.3;sequencetype=Protein coding;annotation=NoHit
20180405-Lj-anions_HP_ratio_shoot_root_PO4.hdf5	chr0	3609244	6.76934e-07	13	2.77872e-07	5.33514e-05	0.00217512	TRUE	3603869	3606364	+	5375	downstream	Lj0g3v0008879.4	mRNA	Protein coding	PREDICTED: protease Do-like 5 chloroplastic-like partial	ID=Lj0g3v0008879.4;Parent=Lj0g3v0008879;Name=Lj0g3v0008879.4;sequencetype=Protein coding;annotation=PREDICTED: protease Do-like 5 chloroplastic-like partial [Cicer arietinum] gi|502079519|ref|XP_004486285.1|
20180405-Lj-anions_HP_ratio_shoot_root_PO4.hdf5	chr0	3609244	6.76934e-07	13	2.77872e-07	5.33514e-05	0.00217512	TRUE	3606443	3606604	+	2801	downstream	Lj0g3v0008889	gene	Non-coding	NA	ID=Lj0g3v0008889;Name=NODE_73243_length_108_cov_67.194443.path3;sequencetype=Non-coding
20180405-Lj-anions_HP_ratio_shoot_root_PO4.hdf5	chr0	3609244	6.76934e-07	13	2.77872e-07	5.33514e-05	0.00217512	TRUE	3606443	3606604	+	2801	downstream	Lj0g3v0008889.1	mRNA	Non-coding		ID=Lj0g3v0008889.1;Parent=Lj0g3v0008889;Name=Lj0g3v0008889.1;sequencetype=Non-coding;annotation=NoHit
20180405-Lj-anions_HP_ratio_shoot_root_PO4.hdf5	chr0	3609244	6.76934e-07	13	2.77872e-07	5.33514e-05	0.00217512	TRUE	3616800	3618572	+	-7556	upstream	Lj0g3v0008909	gene	Protein coding	NA	ID=Lj0g3v0008909;Name=CUFF.518;sequencetype=Protein coding
20180405-Lj-anions_HP_ratio_shoot_root_PO4.hdf5	chr0	3609244	6.76934e-07	13	2.77872e-07	5.33514e-05	0.00217512	TRUE	3616800	3618572	+	-7556	upstream	Lj0g3v0008909.1	mRNA	Protein coding	hexose transporter 1	ID=Lj0g3v0008909.1;Parent=Lj0g3v0008909;Name=Lj0g3v0008909.1;sequencetype=Protein coding;annotation=hexose transporter 1 [Juglans regia] gi|68271836|gb|AAY89231.1|
20180405-Lj-anions_HP_ratio_shoot_root_PO4.hdf5	chr0	3609244	6.76934e-07	13	2.77872e-07	5.33514e-05	0.00217512	TRUE	3600865	3602091	-	-8379	upstream	Lj0g3v0008869	gene	Non-coding	NA	ID=Lj0g3v0008869;Name=CUFF.514;sequencetype=Non-coding
20180405-Lj-anions_HP_ratio_shoot_root_PO4.hdf5	chr0	3609244	6.76934e-07	13	2.77872e-07	5.33514e-05	0.00217512	TRUE	3600865	3602091	-	-8379	upstream	Lj0g3v0008869.1	mRNA	Non-coding		ID=Lj0g3v0008869.1;Parent=Lj0g3v0008869;Name=Lj0g3v0008869.1;sequencetype=Non-coding;annotation=NoHit
20180405-Lj-anions_HP_ratio_shoot_root_PO4.hdf5	chr0	3609244	6.76934e-07	13	2.77872e-07	5.33514e-05	0.00217512	TRUE	3610669	3613126	-	1425	downstream	Lj0g3v0008899	gene	Non-coding	NA	ID=Lj0g3v0008899;Name=CUFF.521;sequencetype=Non-coding
20180405-Lj-anions_HP_ratio_shoot_root_PO4.hdf5	chr0	3609244	6.76934e-07	13	2.77872e-07	5.33514e-05	0.00217512	TRUE	3610669	3613126	-	1425	downstream	Lj0g3v0008899.1	mRNA	Non-coding		ID=Lj0g3v0008899.1;Parent=Lj0g3v0008899;Name=Lj0g3v0008899.1;sequencetype=Non-coding;annotation=NoHit
20180405-Lj-anions_HP_ratio_shoot_root_PO4.hdf5	chr0	3609244	6.76934e-07	13	2.77872e-07	5.33514e-05	0.00217512	TRUE	3610669	3613126	-	1425	downstream	Lj0g3v0008899.2	mRNA	Non-coding		ID=Lj0g3v0008899.2;Parent=Lj0g3v0008899;Name=Lj0g3v0008899.2;sequencetype=Non-coding;annotation=NoHit
20180405-Lj-anions_HP_ratio_shoot_root_PO4.hdf5	chr0	3616686	6.76934e-07	13	2.77872e-07	5.33514e-05	0.00217512	TRUE	3616800	3618572	+	-114	upstream	Lj0g3v0008909	gene	Protein coding	NA	ID=Lj0g3v0008909;Name=CUFF.518;sequencetype=Protein coding
20180405-Lj-anions_HP_ratio_shoot_root_PO4.hdf5	chr0	3616686	6.76934e-07	13	2.77872e-07	5.33514e-05	0.00217512	TRUE	3616800	3618572	+	-114	upstream	Lj0g3v0008909.1	mRNA	Protein coding	hexose transporter 1	ID=Lj0g3v0008909.1;Parent=Lj0g3v0008909;Name=Lj0g3v0008909.1;sequencetype=Protein coding;annotation=hexose transporter 1 [Juglans regia] gi|68271836|gb|AAY89231.1|
20180405-Lj-anions_HP_ratio_shoot_root_PO4.hdf5	chr0	3616686	6.76934e-07	13	2.77872e-07	5.33514e-05	0.00217512	TRUE	3610669	3613126	-	-6017	upstream	Lj0g3v0008899	gene	Non-coding	NA	ID=Lj0g3v0008899;Name=CUFF.521;sequencetype=Non-coding
20180405-Lj-anions_HP_ratio_shoot_root_PO4.hdf5	chr0	3616686	6.76934e-07	13	2.77872e-07	5.33514e-05	0.00217512	TRUE	3610669	3613126	-	-6017	upstream	Lj0g3v0008899.1	mRNA	Non-coding		ID=Lj0g3v0008899.1;Parent=Lj0g3v0008899;Name=Lj0g3v0008899.1;sequencetype=Non-coding;annotation=NoHit
20180405-Lj-anions_HP_ratio_shoot_root_PO4.hdf5	chr0	3616686	6.76934e-07	13	2.77872e-07	5.33514e-05	0.00217512	TRUE	3610669	3613126	-	-6017	upstream	Lj0g3v0008899.2	mRNA	Non-coding		ID=Lj0g3v0008899.2;Parent=Lj0g3v0008899;Name=Lj0g3v0008899.2;sequencetype=Non-coding;annotation=NoHit
20180405-Lj-anions_HP_ratio_shoot_root_PO4.hdf5	chr0	3616686	6.76934e-07	13	2.77872e-07	5.33514e-05	0.00217512	TRUE	3622572	3623244	-	5886	downstream	Lj0g3v0008919	gene	repeat	NA	ID=Lj0g3v0008919;Name=CUFF.519;sequencetype=repeat
20180405-Lj-anions_HP_ratio_shoot_root_PO4.hdf5	chr0	3616686	6.76934e-07	13	2.77872e-07	5.33514e-05	0.00217512	TRUE	3622572	3623244	-	5886	downstream	Lj0g3v0008919.1	mRNA	repeat		ID=Lj0g3v0008919.1;Parent=Lj0g3v0008919;Name=Lj0g3v0008919.1;sequencetype=repeat;annotation=NoHit
20180405-Lj-anions_HP_ratio_shoot_root_PO4.hdf5	chr0	3616686	6.76934e-07	13	2.77872e-07	5.33514e-05	0.00217512	TRUE	3623961	3624570	-	7275	downstream	Lj0g3v0008929	gene	Protein coding	NA	ID=Lj0g3v0008929;Name=CUFF.520;sequencetype=Protein coding
20180405-Lj-anions_HP_ratio_shoot_root_PO4.hdf5	chr0	3616686	6.76934e-07	13	2.77872e-07	5.33514e-05	0.00217512	TRUE	3623961	3624570	-	7275	downstream	Lj0g3v0008929.1	mRNA	Protein coding	ranscriptional regulator	ID=Lj0g3v0008929.1;Parent=Lj0g3v0008929;Name=Lj0g3v0008929.1;sequencetype=Protein coding;annotation=transcriptional regulator [Aurantimonas manganoxydans] gi|496502102|ref|WP_009210385.1|
20180405-Lj-anions_HP_ratio_shoot_root_PO4.hdf5	chr0	3594946	6.76934e-07	13	2.77872e-07	5.33514e-05	0.00217512	TRUE	3594790	3597374	+	156	in gene	Lj0g3v0008839	gene	Protein coding	NA	ID=Lj0g3v0008839;Name=CUFF.515;sequencetype=Protein coding
20180405-Lj-anions_HP_ratio_shoot_root_PO4.hdf5	chr0	3594946	6.76934e-07	13	2.77872e-07	5.33514e-05	0.00217512	TRUE	3594790	3597374	+	156	in feature	Lj0g3v0008839.1	mRNA	Protein coding	PREDICTED: probable LRR receptor-like serine/threonine-protein kinase At2g16250-like	ID=Lj0g3v0008839.1;Parent=Lj0g3v0008839;Name=Lj0g3v0008839.1;sequencetype=Protein coding;annotation=PREDICTED: probable LRR receptor-like serine/threonine-protein kinase At2g16250-like [Glycine max] gi|356517903|ref|XP_003527625.1|
20180405-Lj-anions_HP_ratio_shoot_root_PO4.hdf5	chr0	3594946	6.76934e-07	13	2.77872e-07	5.33514e-05	0.00217512	TRUE	3598712	3600513	+	-3766	upstream	Lj0g3v0008849	gene	Non-coding	NA	ID=Lj0g3v0008849;Name=CUFF.512;sequencetype=Non-coding
20180405-Lj-anions_HP_ratio_shoot_root_PO4.hdf5	chr0	3594946	6.76934e-07	13	2.77872e-07	5.33514e-05	0.00217512	TRUE	3598712	3600513	+	-3766	upstream	Lj0g3v0008849.1	mRNA	Non-coding		ID=Lj0g3v0008849.1;Parent=Lj0g3v0008849;Name=Lj0g3v0008849.1;sequencetype=Non-coding;annotation=NoHit
20180405-Lj-anions_HP_ratio_shoot_root_PO4.hdf5	chr0	3594946	6.76934e-07	13	2.77872e-07	5.33514e-05	0.00217512	TRUE	3600865	3602087	+	-5919	upstream	Lj0g3v0008859	gene	Non-coding	NA	ID=Lj0g3v0008859;Name=CUFF.513;sequencetype=Non-coding
20180405-Lj-anions_HP_ratio_shoot_root_PO4.hdf5	chr0	3594946	6.76934e-07	13	2.77872e-07	5.33514e-05	0.00217512	TRUE	3600865	3602087	+	-5919	upstream	Lj0g3v0008859.1	mRNA	Non-coding		ID=Lj0g3v0008859.1;Parent=Lj0g3v0008859;Name=Lj0g3v0008859.1;sequencetype=Non-coding;annotation=NoHit
20180405-Lj-anions_HP_ratio_shoot_root_PO4.hdf5	chr0	3594946	6.76934e-07	13	2.77872e-07	5.33514e-05	0.00217512	TRUE	3586505	3588990	-	-8441	upstream	Lj0g3v0008829	gene	Protein coding	NA	ID=Lj0g3v0008829;Name=CUFF.510;sequencetype=Protein coding
20180405-Lj-anions_HP_ratio_shoot_root_PO4.hdf5	chr0	3594946	6.76934e-07	13	2.77872e-07	5.33514e-05	0.00217512	TRUE	3586505	3588990	-	-8441	upstream	Lj0g3v0008829.1	mRNA	Protein coding	PREDICTED: ubiquitin carboxyl-terminal hydrolase 20-like	ID=Lj0g3v0008829.1;Parent=Lj0g3v0008829;Name=Lj0g3v0008829.1;sequencetype=Protein coding;annotation=PREDICTED: ubiquitin carboxyl-terminal hydrolase 20-like [Cicer arietinum] gi|502154518|ref|XP_004509729.1|
20180405-Lj-anions_HP_ratio_shoot_root_PO4.hdf5	chr0	3594946	6.76934e-07	13	2.77872e-07	5.33514e-05	0.00217512	TRUE	3586505	3588990	-	-8441	upstream	Lj0g3v0008829.2	mRNA	Protein coding	PREDICTED: ubiquitin carboxyl-terminal hydrolase 20-like	ID=Lj0g3v0008829.2;Parent=Lj0g3v0008829;Name=Lj0g3v0008829.2;sequencetype=Protein coding;annotation=PREDICTED: ubiquitin carboxyl-terminal hydrolase 20-like [Cicer arietinum] gi|502154518|ref|XP_004509729.1|
20180405-Lj-anions_HP_ratio_shoot_root_PO4.hdf5	chr0	3594946	6.76934e-07	13	2.77872e-07	5.33514e-05	0.00217512	TRUE	3588202	3588990	-	-6744	upstream	Lj0g3v0008829.3	mRNA	Protein coding	PREDICTED: ubiquitin carboxyl-terminal hydrolase 20-like	ID=Lj0g3v0008829.3;Parent=Lj0g3v0008829;Name=Lj0g3v0008829.3;sequencetype=Protein coding;annotation=PREDICTED: ubiquitin carboxyl-terminal hydrolase 20-like [Cicer arietinum] gi|502154518|ref|XP_004509729.1|
20180405-Lj-anions_HP_ratio_shoot_root_PO4.hdf5	chr0	3594946	6.76934e-07	13	2.77872e-07	5.33514e-05	0.00217512	TRUE	3600865	3602091	-	5919	downstream	Lj0g3v0008869	gene	Non-coding	NA	ID=Lj0g3v0008869;Name=CUFF.514;sequencetype=Non-coding
20180405-Lj-anions_HP_ratio_shoot_root_PO4.hdf5	chr0	3594946	6.76934e-07	13	2.77872e-07	5.33514e-05	0.00217512	TRUE	3600865	3602091	-	5919	downstream	Lj0g3v0008869.1	mRNA	Non-coding		ID=Lj0g3v0008869.1;Parent=Lj0g3v0008869;Name=Lj0g3v0008869.1;sequencetype=Non-coding;annotation=NoHit
20180405-Lj-anions_HP_ratio_shoot_root_PO4.hdf5	chr0	3617081	6.76934e-07	13	2.77872e-07	5.33514e-05	0.00217512	TRUE	3616800	3618572	+	281	in gene	Lj0g3v0008909	gene	Protein coding	NA	ID=Lj0g3v0008909;Name=CUFF.518;sequencetype=Protein coding
20180405-Lj-anions_HP_ratio_shoot_root_PO4.hdf5	chr0	3617081	6.76934e-07	13	2.77872e-07	5.33514e-05	0.00217512	TRUE	3616800	3618572	+	281	in feature	Lj0g3v0008909.1	mRNA	Protein coding	hexose transporter 1	ID=Lj0g3v0008909.1;Parent=Lj0g3v0008909;Name=Lj0g3v0008909.1;sequencetype=Protein coding;annotation=hexose transporter 1 [Juglans regia] gi|68271836|gb|AAY89231.1|
20180405-Lj-anions_HP_ratio_shoot_root_PO4.hdf5	chr0	3617081	6.76934e-07	13	2.77872e-07	5.33514e-05	0.00217512	TRUE	3610669	3613126	-	-6412	upstream	Lj0g3v0008899	gene	Non-coding	NA	ID=Lj0g3v0008899;Name=CUFF.521;sequencetype=Non-coding
20180405-Lj-anions_HP_ratio_shoot_root_PO4.hdf5	chr0	3617081	6.76934e-07	13	2.77872e-07	5.33514e-05	0.00217512	TRUE	3610669	3613126	-	-6412	upstream	Lj0g3v0008899.1	mRNA	Non-coding		ID=Lj0g3v0008899.1;Parent=Lj0g3v0008899;Name=Lj0g3v0008899.1;sequencetype=Non-coding;annotation=NoHit
20180405-Lj-anions_HP_ratio_shoot_root_PO4.hdf5	chr0	3617081	6.76934e-07	13	2.77872e-07	5.33514e-05	0.00217512	TRUE	3610669	3613126	-	-6412	upstream	Lj0g3v0008899.2	mRNA	Non-coding		ID=Lj0g3v0008899.2;Parent=Lj0g3v0008899;Name=Lj0g3v0008899.2;sequencetype=Non-coding;annotation=NoHit
20180405-Lj-anions_HP_ratio_shoot_root_PO4.hdf5	chr0	3617081	6.76934e-07	13	2.77872e-07	5.33514e-05	0.00217512	TRUE	3622572	3623244	-	5491	downstream	Lj0g3v0008919	gene	repeat	NA	ID=Lj0g3v0008919;Name=CUFF.519;sequencetype=repeat
20180405-Lj-anions_HP_ratio_shoot_root_PO4.hdf5	chr0	3617081	6.76934e-07	13	2.77872e-07	5.33514e-05	0.00217512	TRUE	3622572	3623244	-	5491	downstream	Lj0g3v0008919.1	mRNA	repeat		ID=Lj0g3v0008919.1;Parent=Lj0g3v0008919;Name=Lj0g3v0008919.1;sequencetype=repeat;annotation=NoHit
20180405-Lj-anions_HP_ratio_shoot_root_PO4.hdf5	chr0	3617081	6.76934e-07	13	2.77872e-07	5.33514e-05	0.00217512	TRUE	3623961	3624570	-	6880	downstream	Lj0g3v0008929	gene	Protein coding	NA	ID=Lj0g3v0008929;Name=CUFF.520;sequencetype=Protein coding
20180405-Lj-anions_HP_ratio_shoot_root_PO4.hdf5	chr0	3617081	6.76934e-07	13	2.77872e-07	5.33514e-05	0.00217512	TRUE	3623961	3624570	-	6880	downstream	Lj0g3v0008929.1	mRNA	Protein coding	ranscriptional regulator	ID=Lj0g3v0008929.1;Parent=Lj0g3v0008929;Name=Lj0g3v0008929.1;sequencetype=Protein coding;annotation=transcriptional regulator [Aurantimonas manganoxydans] gi|496502102|ref|WP_009210385.1|
20180405-Lj-anions_HP_ratio_shoot_root_PO4.hdf5	chr0	3616964	6.76934e-07	13	2.77872e-07	5.33514e-05	0.00217512	TRUE	3616800	3618572	+	164	in gene	Lj0g3v0008909	gene	Protein coding	NA	ID=Lj0g3v0008909;Name=CUFF.518;sequencetype=Protein coding
20180405-Lj-anions_HP_ratio_shoot_root_PO4.hdf5	chr0	3616964	6.76934e-07	13	2.77872e-07	5.33514e-05	0.00217512	TRUE	3616800	3618572	+	164	in feature	Lj0g3v0008909.1	mRNA	Protein coding	hexose transporter 1	ID=Lj0g3v0008909.1;Parent=Lj0g3v0008909;Name=Lj0g3v0008909.1;sequencetype=Protein coding;annotation=hexose transporter 1 [Juglans regia] gi|68271836|gb|AAY89231.1|
20180405-Lj-anions_HP_ratio_shoot_root_PO4.hdf5	chr0	3616964	6.76934e-07	13	2.77872e-07	5.33514e-05	0.00217512	TRUE	3610669	3613126	-	-6295	upstream	Lj0g3v0008899	gene	Non-coding	NA	ID=Lj0g3v0008899;Name=CUFF.521;sequencetype=Non-coding
20180405-Lj-anions_HP_ratio_shoot_root_PO4.hdf5	chr0	3616964	6.76934e-07	13	2.77872e-07	5.33514e-05	0.00217512	TRUE	3610669	3613126	-	-6295	upstream	Lj0g3v0008899.1	mRNA	Non-coding		ID=Lj0g3v0008899.1;Parent=Lj0g3v0008899;Name=Lj0g3v0008899.1;sequencetype=Non-coding;annotation=NoHit
20180405-Lj-anions_HP_ratio_shoot_root_PO4.hdf5	chr0	3616964	6.76934e-07	13	2.77872e-07	5.33514e-05	0.00217512	TRUE	3610669	3613126	-	-6295	upstream	Lj0g3v0008899.2	mRNA	Non-coding		ID=Lj0g3v0008899.2;Parent=Lj0g3v0008899;Name=Lj0g3v0008899.2;sequencetype=Non-coding;annotation=NoHit
20180405-Lj-anions_HP_ratio_shoot_root_PO4.hdf5	chr0	3616964	6.76934e-07	13	2.77872e-07	5.33514e-05	0.00217512	TRUE	3622572	3623244	-	5608	downstream	Lj0g3v0008919	gene	repeat	NA	ID=Lj0g3v0008919;Name=CUFF.519;sequencetype=repeat
20180405-Lj-anions_HP_ratio_shoot_root_PO4.hdf5	chr0	3616964	6.76934e-07	13	2.77872e-07	5.33514e-05	0.00217512	TRUE	3622572	3623244	-	5608	downstream	Lj0g3v0008919.1	mRNA	repeat		ID=Lj0g3v0008919.1;Parent=Lj0g3v0008919;Name=Lj0g3v0008919.1;sequencetype=repeat;annotation=NoHit
20180405-Lj-anions_HP_ratio_shoot_root_PO4.hdf5	chr0	3616964	6.76934e-07	13	2.77872e-07	5.33514e-05	0.00217512	TRUE	3623961	3624570	-	6997	downstream	Lj0g3v0008929	gene	Protein coding	NA	ID=Lj0g3v0008929;Name=CUFF.520;sequencetype=Protein coding
20180405-Lj-anions_HP_ratio_shoot_root_PO4.hdf5	chr0	3616964	6.76934e-07	13	2.77872e-07	5.33514e-05	0.00217512	TRUE	3623961	3624570	-	6997	downstream	Lj0g3v0008929.1	mRNA	Protein coding	ranscriptional regulator	ID=Lj0g3v0008929.1;Parent=Lj0g3v0008929;Name=Lj0g3v0008929.1;sequencetype=Protein coding;annotation=transcriptional regulator [Aurantimonas manganoxydans] gi|496502102|ref|WP_009210385.1|
20180405-Lj-anions_HP_ratio_shoot_root_PO4.hdf5	chr0	3616838	6.76934e-07	13	2.77872e-07	5.33514e-05	0.00217512	TRUE	3616800	3618572	+	38	in gene	Lj0g3v0008909	gene	Protein coding	NA	ID=Lj0g3v0008909;Name=CUFF.518;sequencetype=Protein coding
20180405-Lj-anions_HP_ratio_shoot_root_PO4.hdf5	chr0	3616838	6.76934e-07	13	2.77872e-07	5.33514e-05	0.00217512	TRUE	3616800	3618572	+	38	in feature	Lj0g3v0008909.1	mRNA	Protein coding	hexose transporter 1	ID=Lj0g3v0008909.1;Parent=Lj0g3v0008909;Name=Lj0g3v0008909.1;sequencetype=Protein coding;annotation=hexose transporter 1 [Juglans regia] gi|68271836|gb|AAY89231.1|
20180405-Lj-anions_HP_ratio_shoot_root_PO4.hdf5	chr0	3616838	6.76934e-07	13	2.77872e-07	5.33514e-05	0.00217512	TRUE	3610669	3613126	-	-6169	upstream	Lj0g3v0008899	gene	Non-coding	NA	ID=Lj0g3v0008899;Name=CUFF.521;sequencetype=Non-coding
20180405-Lj-anions_HP_ratio_shoot_root_PO4.hdf5	chr0	3616838	6.76934e-07	13	2.77872e-07	5.33514e-05	0.00217512	TRUE	3610669	3613126	-	-6169	upstream	Lj0g3v0008899.1	mRNA	Non-coding		ID=Lj0g3v0008899.1;Parent=Lj0g3v0008899;Name=Lj0g3v0008899.1;sequencetype=Non-coding;annotation=NoHit
20180405-Lj-anions_HP_ratio_shoot_root_PO4.hdf5	chr0	3616838	6.76934e-07	13	2.77872e-07	5.33514e-05	0.00217512	TRUE	3610669	3613126	-	-6169	upstream	Lj0g3v0008899.2	mRNA	Non-coding		ID=Lj0g3v0008899.2;Parent=Lj0g3v0008899;Name=Lj0g3v0008899.2;sequencetype=Non-coding;annotation=NoHit
20180405-Lj-anions_HP_ratio_shoot_root_PO4.hdf5	chr0	3616838	6.76934e-07	13	2.77872e-07	5.33514e-05	0.00217512	TRUE	3622572	3623244	-	5734	downstream	Lj0g3v0008919	gene	repeat	NA	ID=Lj0g3v0008919;Name=CUFF.519;sequencetype=repeat
20180405-Lj-anions_HP_ratio_shoot_root_PO4.hdf5	chr0	3616838	6.76934e-07	13	2.77872e-07	5.33514e-05	0.00217512	TRUE	3622572	3623244	-	5734	downstream	Lj0g3v0008919.1	mRNA	repeat		ID=Lj0g3v0008919.1;Parent=Lj0g3v0008919;Name=Lj0g3v0008919.1;sequencetype=repeat;annotation=NoHit
20180405-Lj-anions_HP_ratio_shoot_root_PO4.hdf5	chr0	3616838	6.76934e-07	13	2.77872e-07	5.33514e-05	0.00217512	TRUE	3623961	3624570	-	7123	downstream	Lj0g3v0008929	gene	Protein coding	NA	ID=Lj0g3v0008929;Name=CUFF.520;sequencetype=Protein coding
20180405-Lj-anions_HP_ratio_shoot_root_PO4.hdf5	chr0	3616838	6.76934e-07	13	2.77872e-07	5.33514e-05	0.00217512	TRUE	3623961	3624570	-	7123	downstream	Lj0g3v0008929.1	mRNA	Protein coding	ranscriptional regulator	ID=Lj0g3v0008929.1;Parent=Lj0g3v0008929;Name=Lj0g3v0008929.1;sequencetype=Protein coding;annotation=transcriptional regulator [Aurantimonas manganoxydans] gi|496502102|ref|WP_009210385.1|
20180405-Lj-anions_HP_ratio_shoot_root_PO4.hdf5	chr0	3613390	6.76934e-07	13	2.77872e-07	5.33514e-05	0.00217512	TRUE	3603869	3606364	+	9521	downstream	Lj0g3v0008879	gene	Protein coding	NA	ID=Lj0g3v0008879;Name=CUFF.522;sequencetype=Protein coding
20180405-Lj-anions_HP_ratio_shoot_root_PO4.hdf5	chr0	3613390	6.76934e-07	13	2.77872e-07	5.33514e-05	0.00217512	TRUE	3603869	3606364	+	9521	downstream	Lj0g3v0008879.1	mRNA	Protein coding	PREDICTED: protease Do-like 5 chloroplastic-like	ID=Lj0g3v0008879.1;Parent=Lj0g3v0008879;Name=Lj0g3v0008879.1;sequencetype=Protein coding;annotation=PREDICTED: protease Do-like 5 chloroplastic-like [Glycine max] gi|356546506|ref|XP_003541667.1|
20180405-Lj-anions_HP_ratio_shoot_root_PO4.hdf5	chr0	3613390	6.76934e-07	13	2.77872e-07	5.33514e-05	0.00217512	TRUE	3603869	3606364	+	9521	downstream	Lj0g3v0008879.2	mRNA	Protein coding	PREDICTED: protease Do-like 5 chloroplastic-like	ID=Lj0g3v0008879.2;Parent=Lj0g3v0008879;Name=Lj0g3v0008879.2;sequencetype=Protein coding;annotation=PREDICTED: protease Do-like 5 chloroplastic-like [Glycine max] gi|356546506|ref|XP_003541667.1|
20180405-Lj-anions_HP_ratio_shoot_root_PO4.hdf5	chr0	3613390	6.76934e-07	13	2.77872e-07	5.33514e-05	0.00217512	TRUE	3603869	3606364	+	9521	downstream	Lj0g3v0008879.3	mRNA	Protein coding		ID=Lj0g3v0008879.3;Parent=Lj0g3v0008879;Name=Lj0g3v0008879.3;sequencetype=Protein coding;annotation=NoHit
20180405-Lj-anions_HP_ratio_shoot_root_PO4.hdf5	chr0	3613390	6.76934e-07	13	2.77872e-07	5.33514e-05	0.00217512	TRUE	3603869	3606364	+	9521	downstream	Lj0g3v0008879.4	mRNA	Protein coding	PREDICTED: protease Do-like 5 chloroplastic-like partial	ID=Lj0g3v0008879.4;Parent=Lj0g3v0008879;Name=Lj0g3v0008879.4;sequencetype=Protein coding;annotation=PREDICTED: protease Do-like 5 chloroplastic-like partial [Cicer arietinum] gi|502079519|ref|XP_004486285.1|
20180405-Lj-anions_HP_ratio_shoot_root_PO4.hdf5	chr0	3613390	6.76934e-07	13	2.77872e-07	5.33514e-05	0.00217512	TRUE	3606443	3606604	+	6947	downstream	Lj0g3v0008889	gene	Non-coding	NA	ID=Lj0g3v0008889;Name=NODE_73243_length_108_cov_67.194443.path3;sequencetype=Non-coding
20180405-Lj-anions_HP_ratio_shoot_root_PO4.hdf5	chr0	3613390	6.76934e-07	13	2.77872e-07	5.33514e-05	0.00217512	TRUE	3606443	3606604	+	6947	downstream	Lj0g3v0008889.1	mRNA	Non-coding		ID=Lj0g3v0008889.1;Parent=Lj0g3v0008889;Name=Lj0g3v0008889.1;sequencetype=Non-coding;annotation=NoHit
20180405-Lj-anions_HP_ratio_shoot_root_PO4.hdf5	chr0	3613390	6.76934e-07	13	2.77872e-07	5.33514e-05	0.00217512	TRUE	3616800	3618572	+	-3410	upstream	Lj0g3v0008909	gene	Protein coding	NA	ID=Lj0g3v0008909;Name=CUFF.518;sequencetype=Protein coding
20180405-Lj-anions_HP_ratio_shoot_root_PO4.hdf5	chr0	3613390	6.76934e-07	13	2.77872e-07	5.33514e-05	0.00217512	TRUE	3616800	3618572	+	-3410	upstream	Lj0g3v0008909.1	mRNA	Protein coding	hexose transporter 1	ID=Lj0g3v0008909.1;Parent=Lj0g3v0008909;Name=Lj0g3v0008909.1;sequencetype=Protein coding;annotation=hexose transporter 1 [Juglans regia] gi|68271836|gb|AAY89231.1|
20180405-Lj-anions_HP_ratio_shoot_root_PO4.hdf5	chr0	3613390	6.76934e-07	13	2.77872e-07	5.33514e-05	0.00217512	TRUE	3610669	3613126	-	-2721	upstream	Lj0g3v0008899	gene	Non-coding	NA	ID=Lj0g3v0008899;Name=CUFF.521;sequencetype=Non-coding
20180405-Lj-anions_HP_ratio_shoot_root_PO4.hdf5	chr0	3613390	6.76934e-07	13	2.77872e-07	5.33514e-05	0.00217512	TRUE	3610669	3613126	-	-2721	upstream	Lj0g3v0008899.1	mRNA	Non-coding		ID=Lj0g3v0008899.1;Parent=Lj0g3v0008899;Name=Lj0g3v0008899.1;sequencetype=Non-coding;annotation=NoHit
20180405-Lj-anions_HP_ratio_shoot_root_PO4.hdf5	chr0	3613390	6.76934e-07	13	2.77872e-07	5.33514e-05	0.00217512	TRUE	3610669	3613126	-	-2721	upstream	Lj0g3v0008899.2	mRNA	Non-coding		ID=Lj0g3v0008899.2;Parent=Lj0g3v0008899;Name=Lj0g3v0008899.2;sequencetype=Non-coding;annotation=NoHit
20180405-Lj-anions_HP_ratio_shoot_root_PO4.hdf5	chr0	3614259	6.76934e-07	13	2.77872e-07	5.33514e-05	0.00217512	TRUE	3603869	3606364	+	10390	downstream	Lj0g3v0008879	gene	Protein coding	NA	ID=Lj0g3v0008879;Name=CUFF.522;sequencetype=Protein coding
20180405-Lj-anions_HP_ratio_shoot_root_PO4.hdf5	chr0	3614259	6.76934e-07	13	2.77872e-07	5.33514e-05	0.00217512	TRUE	3603869	3606364	+	10390	downstream	Lj0g3v0008879.1	mRNA	Protein coding	PREDICTED: protease Do-like 5 chloroplastic-like	ID=Lj0g3v0008879.1;Parent=Lj0g3v0008879;Name=Lj0g3v0008879.1;sequencetype=Protein coding;annotation=PREDICTED: protease Do-like 5 chloroplastic-like [Glycine max] gi|356546506|ref|XP_003541667.1|
20180405-Lj-anions_HP_ratio_shoot_root_PO4.hdf5	chr0	3614259	6.76934e-07	13	2.77872e-07	5.33514e-05	0.00217512	TRUE	3603869	3606364	+	10390	downstream	Lj0g3v0008879.2	mRNA	Protein coding	PREDICTED: protease Do-like 5 chloroplastic-like	ID=Lj0g3v0008879.2;Parent=Lj0g3v0008879;Name=Lj0g3v0008879.2;sequencetype=Protein coding;annotation=PREDICTED: protease Do-like 5 chloroplastic-like [Glycine max] gi|356546506|ref|XP_003541667.1|
20180405-Lj-anions_HP_ratio_shoot_root_PO4.hdf5	chr0	3614259	6.76934e-07	13	2.77872e-07	5.33514e-05	0.00217512	TRUE	3603869	3606364	+	10390	downstream	Lj0g3v0008879.3	mRNA	Protein coding		ID=Lj0g3v0008879.3;Parent=Lj0g3v0008879;Name=Lj0g3v0008879.3;sequencetype=Protein coding;annotation=NoHit
20180405-Lj-anions_HP_ratio_shoot_root_PO4.hdf5	chr0	3614259	6.76934e-07	13	2.77872e-07	5.33514e-05	0.00217512	TRUE	3603869	3606364	+	10390	downstream	Lj0g3v0008879.4	mRNA	Protein coding	PREDICTED: protease Do-like 5 chloroplastic-like partial	ID=Lj0g3v0008879.4;Parent=Lj0g3v0008879;Name=Lj0g3v0008879.4;sequencetype=Protein coding;annotation=PREDICTED: protease Do-like 5 chloroplastic-like partial [Cicer arietinum] gi|502079519|ref|XP_004486285.1|
20180405-Lj-anions_HP_ratio_shoot_root_PO4.hdf5	chr0	3614259	6.76934e-07	13	2.77872e-07	5.33514e-05	0.00217512	TRUE	3606443	3606604	+	7816	downstream	Lj0g3v0008889	gene	Non-coding	NA	ID=Lj0g3v0008889;Name=NODE_73243_length_108_cov_67.194443.path3;sequencetype=Non-coding
20180405-Lj-anions_HP_ratio_shoot_root_PO4.hdf5	chr0	3614259	6.76934e-07	13	2.77872e-07	5.33514e-05	0.00217512	TRUE	3606443	3606604	+	7816	downstream	Lj0g3v0008889.1	mRNA	Non-coding		ID=Lj0g3v0008889.1;Parent=Lj0g3v0008889;Name=Lj0g3v0008889.1;sequencetype=Non-coding;annotation=NoHit
20180405-Lj-anions_HP_ratio_shoot_root_PO4.hdf5	chr0	3614259	6.76934e-07	13	2.77872e-07	5.33514e-05	0.00217512	TRUE	3616800	3618572	+	-2541	upstream	Lj0g3v0008909	gene	Protein coding	NA	ID=Lj0g3v0008909;Name=CUFF.518;sequencetype=Protein coding
20180405-Lj-anions_HP_ratio_shoot_root_PO4.hdf5	chr0	3614259	6.76934e-07	13	2.77872e-07	5.33514e-05	0.00217512	TRUE	3616800	3618572	+	-2541	upstream	Lj0g3v0008909.1	mRNA	Protein coding	hexose transporter 1	ID=Lj0g3v0008909.1;Parent=Lj0g3v0008909;Name=Lj0g3v0008909.1;sequencetype=Protein coding;annotation=hexose transporter 1 [Juglans regia] gi|68271836|gb|AAY89231.1|
20180405-Lj-anions_HP_ratio_shoot_root_PO4.hdf5	chr0	3614259	6.76934e-07	13	2.77872e-07	5.33514e-05	0.00217512	TRUE	3610669	3613126	-	-3590	upstream	Lj0g3v0008899	gene	Non-coding	NA	ID=Lj0g3v0008899;Name=CUFF.521;sequencetype=Non-coding
20180405-Lj-anions_HP_ratio_shoot_root_PO4.hdf5	chr0	3614259	6.76934e-07	13	2.77872e-07	5.33514e-05	0.00217512	TRUE	3610669	3613126	-	-3590	upstream	Lj0g3v0008899.1	mRNA	Non-coding		ID=Lj0g3v0008899.1;Parent=Lj0g3v0008899;Name=Lj0g3v0008899.1;sequencetype=Non-coding;annotation=NoHit
20180405-Lj-anions_HP_ratio_shoot_root_PO4.hdf5	chr0	3614259	6.76934e-07	13	2.77872e-07	5.33514e-05	0.00217512	TRUE	3610669	3613126	-	-3590	upstream	Lj0g3v0008899.2	mRNA	Non-coding		ID=Lj0g3v0008899.2;Parent=Lj0g3v0008899;Name=Lj0g3v0008899.2;sequencetype=Non-coding;annotation=NoHit
20180405-Lj-anions_HP_ratio_shoot_root_PO4.hdf5	chr0	3610096	6.76934e-07	13	2.77872e-07	5.33514e-05	0.00217512	TRUE	3603869	3606364	+	6227	downstream	Lj0g3v0008879	gene	Protein coding	NA	ID=Lj0g3v0008879;Name=CUFF.522;sequencetype=Protein coding
20180405-Lj-anions_HP_ratio_shoot_root_PO4.hdf5	chr0	3610096	6.76934e-07	13	2.77872e-07	5.33514e-05	0.00217512	TRUE	3603869	3606364	+	6227	downstream	Lj0g3v0008879.1	mRNA	Protein coding	PREDICTED: protease Do-like 5 chloroplastic-like	ID=Lj0g3v0008879.1;Parent=Lj0g3v0008879;Name=Lj0g3v0008879.1;sequencetype=Protein coding;annotation=PREDICTED: protease Do-like 5 chloroplastic-like [Glycine max] gi|356546506|ref|XP_003541667.1|
20180405-Lj-anions_HP_ratio_shoot_root_PO4.hdf5	chr0	3610096	6.76934e-07	13	2.77872e-07	5.33514e-05	0.00217512	TRUE	3603869	3606364	+	6227	downstream	Lj0g3v0008879.2	mRNA	Protein coding	PREDICTED: protease Do-like 5 chloroplastic-like	ID=Lj0g3v0008879.2;Parent=Lj0g3v0008879;Name=Lj0g3v0008879.2;sequencetype=Protein coding;annotation=PREDICTED: protease Do-like 5 chloroplastic-like [Glycine max] gi|356546506|ref|XP_003541667.1|
20180405-Lj-anions_HP_ratio_shoot_root_PO4.hdf5	chr0	3610096	6.76934e-07	13	2.77872e-07	5.33514e-05	0.00217512	TRUE	3603869	3606364	+	6227	downstream	Lj0g3v0008879.3	mRNA	Protein coding		ID=Lj0g3v0008879.3;Parent=Lj0g3v0008879;Name=Lj0g3v0008879.3;sequencetype=Protein coding;annotation=NoHit
20180405-Lj-anions_HP_ratio_shoot_root_PO4.hdf5	chr0	3610096	6.76934e-07	13	2.77872e-07	5.33514e-05	0.00217512	TRUE	3603869	3606364	+	6227	downstream	Lj0g3v0008879.4	mRNA	Protein coding	PREDICTED: protease Do-like 5 chloroplastic-like partial	ID=Lj0g3v0008879.4;Parent=Lj0g3v0008879;Name=Lj0g3v0008879.4;sequencetype=Protein coding;annotation=PREDICTED: protease Do-like 5 chloroplastic-like partial [Cicer arietinum] gi|502079519|ref|XP_004486285.1|
20180405-Lj-anions_HP_ratio_shoot_root_PO4.hdf5	chr0	3610096	6.76934e-07	13	2.77872e-07	5.33514e-05	0.00217512	TRUE	3606443	3606604	+	3653	downstream	Lj0g3v0008889	gene	Non-coding	NA	ID=Lj0g3v0008889;Name=NODE_73243_length_108_cov_67.194443.path3;sequencetype=Non-coding
20180405-Lj-anions_HP_ratio_shoot_root_PO4.hdf5	chr0	3610096	6.76934e-07	13	2.77872e-07	5.33514e-05	0.00217512	TRUE	3606443	3606604	+	3653	downstream	Lj0g3v0008889.1	mRNA	Non-coding		ID=Lj0g3v0008889.1;Parent=Lj0g3v0008889;Name=Lj0g3v0008889.1;sequencetype=Non-coding;annotation=NoHit
20180405-Lj-anions_HP_ratio_shoot_root_PO4.hdf5	chr0	3610096	6.76934e-07	13	2.77872e-07	5.33514e-05	0.00217512	TRUE	3616800	3618572	+	-6704	upstream	Lj0g3v0008909	gene	Protein coding	NA	ID=Lj0g3v0008909;Name=CUFF.518;sequencetype=Protein coding
20180405-Lj-anions_HP_ratio_shoot_root_PO4.hdf5	chr0	3610096	6.76934e-07	13	2.77872e-07	5.33514e-05	0.00217512	TRUE	3616800	3618572	+	-6704	upstream	Lj0g3v0008909.1	mRNA	Protein coding	hexose transporter 1	ID=Lj0g3v0008909.1;Parent=Lj0g3v0008909;Name=Lj0g3v0008909.1;sequencetype=Protein coding;annotation=hexose transporter 1 [Juglans regia] gi|68271836|gb|AAY89231.1|
20180405-Lj-anions_HP_ratio_shoot_root_PO4.hdf5	chr0	3610096	6.76934e-07	13	2.77872e-07	5.33514e-05	0.00217512	TRUE	3610669	3613126	-	573	downstream	Lj0g3v0008899	gene	Non-coding	NA	ID=Lj0g3v0008899;Name=CUFF.521;sequencetype=Non-coding
20180405-Lj-anions_HP_ratio_shoot_root_PO4.hdf5	chr0	3610096	6.76934e-07	13	2.77872e-07	5.33514e-05	0.00217512	TRUE	3610669	3613126	-	573	downstream	Lj0g3v0008899.1	mRNA	Non-coding		ID=Lj0g3v0008899.1;Parent=Lj0g3v0008899;Name=Lj0g3v0008899.1;sequencetype=Non-coding;annotation=NoHit
20180405-Lj-anions_HP_ratio_shoot_root_PO4.hdf5	chr0	3610096	6.76934e-07	13	2.77872e-07	5.33514e-05	0.00217512	TRUE	3610669	3613126	-	573	downstream	Lj0g3v0008899.2	mRNA	Non-coding		ID=Lj0g3v0008899.2;Parent=Lj0g3v0008899;Name=Lj0g3v0008899.2;sequencetype=Non-coding;annotation=NoHit
20180405-Lj-anions_HP_ratio_shoot_root_PO4.hdf5	chr0	3610853	6.76934e-07	13	2.77872e-07	5.33514e-05	0.00217512	TRUE	3603869	3606364	+	6984	downstream	Lj0g3v0008879	gene	Protein coding	NA	ID=Lj0g3v0008879;Name=CUFF.522;sequencetype=Protein coding
20180405-Lj-anions_HP_ratio_shoot_root_PO4.hdf5	chr0	3610853	6.76934e-07	13	2.77872e-07	5.33514e-05	0.00217512	TRUE	3603869	3606364	+	6984	downstream	Lj0g3v0008879.1	mRNA	Protein coding	PREDICTED: protease Do-like 5 chloroplastic-like	ID=Lj0g3v0008879.1;Parent=Lj0g3v0008879;Name=Lj0g3v0008879.1;sequencetype=Protein coding;annotation=PREDICTED: protease Do-like 5 chloroplastic-like [Glycine max] gi|356546506|ref|XP_003541667.1|
20180405-Lj-anions_HP_ratio_shoot_root_PO4.hdf5	chr0	3610853	6.76934e-07	13	2.77872e-07	5.33514e-05	0.00217512	TRUE	3603869	3606364	+	6984	downstream	Lj0g3v0008879.2	mRNA	Protein coding	PREDICTED: protease Do-like 5 chloroplastic-like	ID=Lj0g3v0008879.2;Parent=Lj0g3v0008879;Name=Lj0g3v0008879.2;sequencetype=Protein coding;annotation=PREDICTED: protease Do-like 5 chloroplastic-like [Glycine max] gi|356546506|ref|XP_003541667.1|
20180405-Lj-anions_HP_ratio_shoot_root_PO4.hdf5	chr0	3610853	6.76934e-07	13	2.77872e-07	5.33514e-05	0.00217512	TRUE	3603869	3606364	+	6984	downstream	Lj0g3v0008879.3	mRNA	Protein coding		ID=Lj0g3v0008879.3;Parent=Lj0g3v0008879;Name=Lj0g3v0008879.3;sequencetype=Protein coding;annotation=NoHit
20180405-Lj-anions_HP_ratio_shoot_root_PO4.hdf5	chr0	3610853	6.76934e-07	13	2.77872e-07	5.33514e-05	0.00217512	TRUE	3603869	3606364	+	6984	downstream	Lj0g3v0008879.4	mRNA	Protein coding	PREDICTED: protease Do-like 5 chloroplastic-like partial	ID=Lj0g3v0008879.4;Parent=Lj0g3v0008879;Name=Lj0g3v0008879.4;sequencetype=Protein coding;annotation=PREDICTED: protease Do-like 5 chloroplastic-like partial [Cicer arietinum] gi|502079519|ref|XP_004486285.1|
20180405-Lj-anions_HP_ratio_shoot_root_PO4.hdf5	chr0	3610853	6.76934e-07	13	2.77872e-07	5.33514e-05	0.00217512	TRUE	3606443	3606604	+	4410	downstream	Lj0g3v0008889	gene	Non-coding	NA	ID=Lj0g3v0008889;Name=NODE_73243_length_108_cov_67.194443.path3;sequencetype=Non-coding
20180405-Lj-anions_HP_ratio_shoot_root_PO4.hdf5	chr0	3610853	6.76934e-07	13	2.77872e-07	5.33514e-05	0.00217512	TRUE	3606443	3606604	+	4410	downstream	Lj0g3v0008889.1	mRNA	Non-coding		ID=Lj0g3v0008889.1;Parent=Lj0g3v0008889;Name=Lj0g3v0008889.1;sequencetype=Non-coding;annotation=NoHit
20180405-Lj-anions_HP_ratio_shoot_root_PO4.hdf5	chr0	3610853	6.76934e-07	13	2.77872e-07	5.33514e-05	0.00217512	TRUE	3616800	3618572	+	-5947	upstream	Lj0g3v0008909	gene	Protein coding	NA	ID=Lj0g3v0008909;Name=CUFF.518;sequencetype=Protein coding
20180405-Lj-anions_HP_ratio_shoot_root_PO4.hdf5	chr0	3610853	6.76934e-07	13	2.77872e-07	5.33514e-05	0.00217512	TRUE	3616800	3618572	+	-5947	upstream	Lj0g3v0008909.1	mRNA	Protein coding	hexose transporter 1	ID=Lj0g3v0008909.1;Parent=Lj0g3v0008909;Name=Lj0g3v0008909.1;sequencetype=Protein coding;annotation=hexose transporter 1 [Juglans regia] gi|68271836|gb|AAY89231.1|
20180405-Lj-anions_HP_ratio_shoot_root_PO4.hdf5	chr0	3610853	6.76934e-07	13	2.77872e-07	5.33514e-05	0.00217512	TRUE	3610669	3613126	-	-184	in gene	Lj0g3v0008899	gene	Non-coding	NA	ID=Lj0g3v0008899;Name=CUFF.521;sequencetype=Non-coding
20180405-Lj-anions_HP_ratio_shoot_root_PO4.hdf5	chr0	3610853	6.76934e-07	13	2.77872e-07	5.33514e-05	0.00217512	TRUE	3610669	3613126	-	-184	in feature	Lj0g3v0008899.1	mRNA	Non-coding		ID=Lj0g3v0008899.1;Parent=Lj0g3v0008899;Name=Lj0g3v0008899.1;sequencetype=Non-coding;annotation=NoHit
20180405-Lj-anions_HP_ratio_shoot_root_PO4.hdf5	chr0	3610853	6.76934e-07	13	2.77872e-07	5.33514e-05	0.00217512	TRUE	3610669	3613126	-	-184	in feature	Lj0g3v0008899.2	mRNA	Non-coding		ID=Lj0g3v0008899.2;Parent=Lj0g3v0008899;Name=Lj0g3v0008899.2;sequencetype=Non-coding;annotation=NoHit
20180405-Lj-anions_HP_ratio_shoot_root_PO4.hdf5	chr0	3610547	6.76934e-07	13	2.77872e-07	5.33514e-05	0.00217512	TRUE	3603869	3606364	+	6678	downstream	Lj0g3v0008879	gene	Protein coding	NA	ID=Lj0g3v0008879;Name=CUFF.522;sequencetype=Protein coding
20180405-Lj-anions_HP_ratio_shoot_root_PO4.hdf5	chr0	3610547	6.76934e-07	13	2.77872e-07	5.33514e-05	0.00217512	TRUE	3603869	3606364	+	6678	downstream	Lj0g3v0008879.1	mRNA	Protein coding	PREDICTED: protease Do-like 5 chloroplastic-like	ID=Lj0g3v0008879.1;Parent=Lj0g3v0008879;Name=Lj0g3v0008879.1;sequencetype=Protein coding;annotation=PREDICTED: protease Do-like 5 chloroplastic-like [Glycine max] gi|356546506|ref|XP_003541667.1|
20180405-Lj-anions_HP_ratio_shoot_root_PO4.hdf5	chr0	3610547	6.76934e-07	13	2.77872e-07	5.33514e-05	0.00217512	TRUE	3603869	3606364	+	6678	downstream	Lj0g3v0008879.2	mRNA	Protein coding	PREDICTED: protease Do-like 5 chloroplastic-like	ID=Lj0g3v0008879.2;Parent=Lj0g3v0008879;Name=Lj0g3v0008879.2;sequencetype=Protein coding;annotation=PREDICTED: protease Do-like 5 chloroplastic-like [Glycine max] gi|356546506|ref|XP_003541667.1|
20180405-Lj-anions_HP_ratio_shoot_root_PO4.hdf5	chr0	3610547	6.76934e-07	13	2.77872e-07	5.33514e-05	0.00217512	TRUE	3603869	3606364	+	6678	downstream	Lj0g3v0008879.3	mRNA	Protein coding		ID=Lj0g3v0008879.3;Parent=Lj0g3v0008879;Name=Lj0g3v0008879.3;sequencetype=Protein coding;annotation=NoHit
20180405-Lj-anions_HP_ratio_shoot_root_PO4.hdf5	chr0	3610547	6.76934e-07	13	2.77872e-07	5.33514e-05	0.00217512	TRUE	3603869	3606364	+	6678	downstream	Lj0g3v0008879.4	mRNA	Protein coding	PREDICTED: protease Do-like 5 chloroplastic-like partial	ID=Lj0g3v0008879.4;Parent=Lj0g3v0008879;Name=Lj0g3v0008879.4;sequencetype=Protein coding;annotation=PREDICTED: protease Do-like 5 chloroplastic-like partial [Cicer arietinum] gi|502079519|ref|XP_004486285.1|
20180405-Lj-anions_HP_ratio_shoot_root_PO4.hdf5	chr0	3610547	6.76934e-07	13	2.77872e-07	5.33514e-05	0.00217512	TRUE	3606443	3606604	+	4104	downstream	Lj0g3v0008889	gene	Non-coding	NA	ID=Lj0g3v0008889;Name=NODE_73243_length_108_cov_67.194443.path3;sequencetype=Non-coding
20180405-Lj-anions_HP_ratio_shoot_root_PO4.hdf5	chr0	3610547	6.76934e-07	13	2.77872e-07	5.33514e-05	0.00217512	TRUE	3606443	3606604	+	4104	downstream	Lj0g3v0008889.1	mRNA	Non-coding		ID=Lj0g3v0008889.1;Parent=Lj0g3v0008889;Name=Lj0g3v0008889.1;sequencetype=Non-coding;annotation=NoHit
20180405-Lj-anions_HP_ratio_shoot_root_PO4.hdf5	chr0	3610547	6.76934e-07	13	2.77872e-07	5.33514e-05	0.00217512	TRUE	3616800	3618572	+	-6253	upstream	Lj0g3v0008909	gene	Protein coding	NA	ID=Lj0g3v0008909;Name=CUFF.518;sequencetype=Protein coding
20180405-Lj-anions_HP_ratio_shoot_root_PO4.hdf5	chr0	3610547	6.76934e-07	13	2.77872e-07	5.33514e-05	0.00217512	TRUE	3616800	3618572	+	-6253	upstream	Lj0g3v0008909.1	mRNA	Protein coding	hexose transporter 1	ID=Lj0g3v0008909.1;Parent=Lj0g3v0008909;Name=Lj0g3v0008909.1;sequencetype=Protein coding;annotation=hexose transporter 1 [Juglans regia] gi|68271836|gb|AAY89231.1|
20180405-Lj-anions_HP_ratio_shoot_root_PO4.hdf5	chr0	3610547	6.76934e-07	13	2.77872e-07	5.33514e-05	0.00217512	TRUE	3610669	3613126	-	122	downstream	Lj0g3v0008899	gene	Non-coding	NA	ID=Lj0g3v0008899;Name=CUFF.521;sequencetype=Non-coding
20180405-Lj-anions_HP_ratio_shoot_root_PO4.hdf5	chr0	3610547	6.76934e-07	13	2.77872e-07	5.33514e-05	0.00217512	TRUE	3610669	3613126	-	122	downstream	Lj0g3v0008899.1	mRNA	Non-coding		ID=Lj0g3v0008899.1;Parent=Lj0g3v0008899;Name=Lj0g3v0008899.1;sequencetype=Non-coding;annotation=NoHit
20180405-Lj-anions_HP_ratio_shoot_root_PO4.hdf5	chr0	3610547	6.76934e-07	13	2.77872e-07	5.33514e-05	0.00217512	TRUE	3610669	3613126	-	122	downstream	Lj0g3v0008899.2	mRNA	Non-coding		ID=Lj0g3v0008899.2;Parent=Lj0g3v0008899;Name=Lj0g3v0008899.2;sequencetype=Non-coding;annotation=NoHit
20180405-Lj-anions_HP_ratio_shoot_root_PO4.hdf5	chr0	3611118	6.76934e-07	13	2.77872e-07	5.33514e-05	0.00217512	TRUE	3603869	3606364	+	7249	downstream	Lj0g3v0008879	gene	Protein coding	NA	ID=Lj0g3v0008879;Name=CUFF.522;sequencetype=Protein coding
20180405-Lj-anions_HP_ratio_shoot_root_PO4.hdf5	chr0	3611118	6.76934e-07	13	2.77872e-07	5.33514e-05	0.00217512	TRUE	3603869	3606364	+	7249	downstream	Lj0g3v0008879.1	mRNA	Protein coding	PREDICTED: protease Do-like 5 chloroplastic-like	ID=Lj0g3v0008879.1;Parent=Lj0g3v0008879;Name=Lj0g3v0008879.1;sequencetype=Protein coding;annotation=PREDICTED: protease Do-like 5 chloroplastic-like [Glycine max] gi|356546506|ref|XP_003541667.1|
20180405-Lj-anions_HP_ratio_shoot_root_PO4.hdf5	chr0	3611118	6.76934e-07	13	2.77872e-07	5.33514e-05	0.00217512	TRUE	3603869	3606364	+	7249	downstream	Lj0g3v0008879.2	mRNA	Protein coding	PREDICTED: protease Do-like 5 chloroplastic-like	ID=Lj0g3v0008879.2;Parent=Lj0g3v0008879;Name=Lj0g3v0008879.2;sequencetype=Protein coding;annotation=PREDICTED: protease Do-like 5 chloroplastic-like [Glycine max] gi|356546506|ref|XP_003541667.1|
20180405-Lj-anions_HP_ratio_shoot_root_PO4.hdf5	chr0	3611118	6.76934e-07	13	2.77872e-07	5.33514e-05	0.00217512	TRUE	3603869	3606364	+	7249	downstream	Lj0g3v0008879.3	mRNA	Protein coding		ID=Lj0g3v0008879.3;Parent=Lj0g3v0008879;Name=Lj0g3v0008879.3;sequencetype=Protein coding;annotation=NoHit
20180405-Lj-anions_HP_ratio_shoot_root_PO4.hdf5	chr0	3611118	6.76934e-07	13	2.77872e-07	5.33514e-05	0.00217512	TRUE	3603869	3606364	+	7249	downstream	Lj0g3v0008879.4	mRNA	Protein coding	PREDICTED: protease Do-like 5 chloroplastic-like partial	ID=Lj0g3v0008879.4;Parent=Lj0g3v0008879;Name=Lj0g3v0008879.4;sequencetype=Protein coding;annotation=PREDICTED: protease Do-like 5 chloroplastic-like partial [Cicer arietinum] gi|502079519|ref|XP_004486285.1|
20180405-Lj-anions_HP_ratio_shoot_root_PO4.hdf5	chr0	3611118	6.76934e-07	13	2.77872e-07	5.33514e-05	0.00217512	TRUE	3606443	3606604	+	4675	downstream	Lj0g3v0008889	gene	Non-coding	NA	ID=Lj0g3v0008889;Name=NODE_73243_length_108_cov_67.194443.path3;sequencetype=Non-coding
20180405-Lj-anions_HP_ratio_shoot_root_PO4.hdf5	chr0	3611118	6.76934e-07	13	2.77872e-07	5.33514e-05	0.00217512	TRUE	3606443	3606604	+	4675	downstream	Lj0g3v0008889.1	mRNA	Non-coding		ID=Lj0g3v0008889.1;Parent=Lj0g3v0008889;Name=Lj0g3v0008889.1;sequencetype=Non-coding;annotation=NoHit
20180405-Lj-anions_HP_ratio_shoot_root_PO4.hdf5	chr0	3611118	6.76934e-07	13	2.77872e-07	5.33514e-05	0.00217512	TRUE	3616800	3618572	+	-5682	upstream	Lj0g3v0008909	gene	Protein coding	NA	ID=Lj0g3v0008909;Name=CUFF.518;sequencetype=Protein coding
20180405-Lj-anions_HP_ratio_shoot_root_PO4.hdf5	chr0	3611118	6.76934e-07	13	2.77872e-07	5.33514e-05	0.00217512	TRUE	3616800	3618572	+	-5682	upstream	Lj0g3v0008909.1	mRNA	Protein coding	hexose transporter 1	ID=Lj0g3v0008909.1;Parent=Lj0g3v0008909;Name=Lj0g3v0008909.1;sequencetype=Protein coding;annotation=hexose transporter 1 [Juglans regia] gi|68271836|gb|AAY89231.1|
20180405-Lj-anions_HP_ratio_shoot_root_PO4.hdf5	chr0	3611118	6.76934e-07	13	2.77872e-07	5.33514e-05	0.00217512	TRUE	3610669	3613126	-	-449	in gene	Lj0g3v0008899	gene	Non-coding	NA	ID=Lj0g3v0008899;Name=CUFF.521;sequencetype=Non-coding
20180405-Lj-anions_HP_ratio_shoot_root_PO4.hdf5	chr0	3611118	6.76934e-07	13	2.77872e-07	5.33514e-05	0.00217512	TRUE	3610669	3613126	-	-449	in feature	Lj0g3v0008899.1	mRNA	Non-coding		ID=Lj0g3v0008899.1;Parent=Lj0g3v0008899;Name=Lj0g3v0008899.1;sequencetype=Non-coding;annotation=NoHit
20180405-Lj-anions_HP_ratio_shoot_root_PO4.hdf5	chr0	3611118	6.76934e-07	13	2.77872e-07	5.33514e-05	0.00217512	TRUE	3610669	3613126	-	-449	in feature	Lj0g3v0008899.2	mRNA	Non-coding		ID=Lj0g3v0008899.2;Parent=Lj0g3v0008899;Name=Lj0g3v0008899.2;sequencetype=Non-coding;annotation=NoHit
20180405-Lj-anions_HP_ratio_shoot_root_PO4.hdf5	chr0	3617114	6.76934e-07	13	2.77872e-07	5.33514e-05	0.00217512	TRUE	3616800	3618572	+	314	in gene	Lj0g3v0008909	gene	Protein coding	NA	ID=Lj0g3v0008909;Name=CUFF.518;sequencetype=Protein coding
20180405-Lj-anions_HP_ratio_shoot_root_PO4.hdf5	chr0	3617114	6.76934e-07	13	2.77872e-07	5.33514e-05	0.00217512	TRUE	3616800	3618572	+	314	in feature	Lj0g3v0008909.1	mRNA	Protein coding	hexose transporter 1	ID=Lj0g3v0008909.1;Parent=Lj0g3v0008909;Name=Lj0g3v0008909.1;sequencetype=Protein coding;annotation=hexose transporter 1 [Juglans regia] gi|68271836|gb|AAY89231.1|
20180405-Lj-anions_HP_ratio_shoot_root_PO4.hdf5	chr0	3617114	6.76934e-07	13	2.77872e-07	5.33514e-05	0.00217512	TRUE	3610669	3613126	-	-6445	upstream	Lj0g3v0008899	gene	Non-coding	NA	ID=Lj0g3v0008899;Name=CUFF.521;sequencetype=Non-coding
20180405-Lj-anions_HP_ratio_shoot_root_PO4.hdf5	chr0	3617114	6.76934e-07	13	2.77872e-07	5.33514e-05	0.00217512	TRUE	3610669	3613126	-	-6445	upstream	Lj0g3v0008899.1	mRNA	Non-coding		ID=Lj0g3v0008899.1;Parent=Lj0g3v0008899;Name=Lj0g3v0008899.1;sequencetype=Non-coding;annotation=NoHit
20180405-Lj-anions_HP_ratio_shoot_root_PO4.hdf5	chr0	3617114	6.76934e-07	13	2.77872e-07	5.33514e-05	0.00217512	TRUE	3610669	3613126	-	-6445	upstream	Lj0g3v0008899.2	mRNA	Non-coding		ID=Lj0g3v0008899.2;Parent=Lj0g3v0008899;Name=Lj0g3v0008899.2;sequencetype=Non-coding;annotation=NoHit
20180405-Lj-anions_HP_ratio_shoot_root_PO4.hdf5	chr0	3617114	6.76934e-07	13	2.77872e-07	5.33514e-05	0.00217512	TRUE	3622572	3623244	-	5458	downstream	Lj0g3v0008919	gene	repeat	NA	ID=Lj0g3v0008919;Name=CUFF.519;sequencetype=repeat
20180405-Lj-anions_HP_ratio_shoot_root_PO4.hdf5	chr0	3617114	6.76934e-07	13	2.77872e-07	5.33514e-05	0.00217512	TRUE	3622572	3623244	-	5458	downstream	Lj0g3v0008919.1	mRNA	repeat		ID=Lj0g3v0008919.1;Parent=Lj0g3v0008919;Name=Lj0g3v0008919.1;sequencetype=repeat;annotation=NoHit
20180405-Lj-anions_HP_ratio_shoot_root_PO4.hdf5	chr0	3617114	6.76934e-07	13	2.77872e-07	5.33514e-05	0.00217512	TRUE	3623961	3624570	-	6847	downstream	Lj0g3v0008929	gene	Protein coding	NA	ID=Lj0g3v0008929;Name=CUFF.520;sequencetype=Protein coding
20180405-Lj-anions_HP_ratio_shoot_root_PO4.hdf5	chr0	3617114	6.76934e-07	13	2.77872e-07	5.33514e-05	0.00217512	TRUE	3623961	3624570	-	6847	downstream	Lj0g3v0008929.1	mRNA	Protein coding	ranscriptional regulator	ID=Lj0g3v0008929.1;Parent=Lj0g3v0008929;Name=Lj0g3v0008929.1;sequencetype=Protein coding;annotation=transcriptional regulator [Aurantimonas manganoxydans] gi|496502102|ref|WP_009210385.1|
20180405-Lj-anions_HP_ratio_shoot_root_PO4.hdf5	chr0	3617090	6.76934e-07	13	2.77872e-07	5.33514e-05	0.00217512	TRUE	3616800	3618572	+	290	in gene	Lj0g3v0008909	gene	Protein coding	NA	ID=Lj0g3v0008909;Name=CUFF.518;sequencetype=Protein coding
20180405-Lj-anions_HP_ratio_shoot_root_PO4.hdf5	chr0	3617090	6.76934e-07	13	2.77872e-07	5.33514e-05	0.00217512	TRUE	3616800	3618572	+	290	in feature	Lj0g3v0008909.1	mRNA	Protein coding	hexose transporter 1	ID=Lj0g3v0008909.1;Parent=Lj0g3v0008909;Name=Lj0g3v0008909.1;sequencetype=Protein coding;annotation=hexose transporter 1 [Juglans regia] gi|68271836|gb|AAY89231.1|
20180405-Lj-anions_HP_ratio_shoot_root_PO4.hdf5	chr0	3617090	6.76934e-07	13	2.77872e-07	5.33514e-05	0.00217512	TRUE	3610669	3613126	-	-6421	upstream	Lj0g3v0008899	gene	Non-coding	NA	ID=Lj0g3v0008899;Name=CUFF.521;sequencetype=Non-coding
20180405-Lj-anions_HP_ratio_shoot_root_PO4.hdf5	chr0	3617090	6.76934e-07	13	2.77872e-07	5.33514e-05	0.00217512	TRUE	3610669	3613126	-	-6421	upstream	Lj0g3v0008899.1	mRNA	Non-coding		ID=Lj0g3v0008899.1;Parent=Lj0g3v0008899;Name=Lj0g3v0008899.1;sequencetype=Non-coding;annotation=NoHit
20180405-Lj-anions_HP_ratio_shoot_root_PO4.hdf5	chr0	3617090	6.76934e-07	13	2.77872e-07	5.33514e-05	0.00217512	TRUE	3610669	3613126	-	-6421	upstream	Lj0g3v0008899.2	mRNA	Non-coding		ID=Lj0g3v0008899.2;Parent=Lj0g3v0008899;Name=Lj0g3v0008899.2;sequencetype=Non-coding;annotation=NoHit
20180405-Lj-anions_HP_ratio_shoot_root_PO4.hdf5	chr0	3617090	6.76934e-07	13	2.77872e-07	5.33514e-05	0.00217512	TRUE	3622572	3623244	-	5482	downstream	Lj0g3v0008919	gene	repeat	NA	ID=Lj0g3v0008919;Name=CUFF.519;sequencetype=repeat
20180405-Lj-anions_HP_ratio_shoot_root_PO4.hdf5	chr0	3617090	6.76934e-07	13	2.77872e-07	5.33514e-05	0.00217512	TRUE	3622572	3623244	-	5482	downstream	Lj0g3v0008919.1	mRNA	repeat		ID=Lj0g3v0008919.1;Parent=Lj0g3v0008919;Name=Lj0g3v0008919.1;sequencetype=repeat;annotation=NoHit
20180405-Lj-anions_HP_ratio_shoot_root_PO4.hdf5	chr0	3617090	6.76934e-07	13	2.77872e-07	5.33514e-05	0.00217512	TRUE	3623961	3624570	-	6871	downstream	Lj0g3v0008929	gene	Protein coding	NA	ID=Lj0g3v0008929;Name=CUFF.520;sequencetype=Protein coding
20180405-Lj-anions_HP_ratio_shoot_root_PO4.hdf5	chr0	3617090	6.76934e-07	13	2.77872e-07	5.33514e-05	0.00217512	TRUE	3623961	3624570	-	6871	downstream	Lj0g3v0008929.1	mRNA	Protein coding	ranscriptional regulator	ID=Lj0g3v0008929.1;Parent=Lj0g3v0008929;Name=Lj0g3v0008929.1;sequencetype=Protein coding;annotation=transcriptional regulator [Aurantimonas manganoxydans] gi|496502102|ref|WP_009210385.1|
20180405-Lj-anions_HP_ratio_shoot_root_PO4.hdf5	chr0	3610872	6.76934e-07	13	2.77872e-07	5.33514e-05	0.00217512	TRUE	3603869	3606364	+	7003	downstream	Lj0g3v0008879	gene	Protein coding	NA	ID=Lj0g3v0008879;Name=CUFF.522;sequencetype=Protein coding
20180405-Lj-anions_HP_ratio_shoot_root_PO4.hdf5	chr0	3610872	6.76934e-07	13	2.77872e-07	5.33514e-05	0.00217512	TRUE	3603869	3606364	+	7003	downstream	Lj0g3v0008879.1	mRNA	Protein coding	PREDICTED: protease Do-like 5 chloroplastic-like	ID=Lj0g3v0008879.1;Parent=Lj0g3v0008879;Name=Lj0g3v0008879.1;sequencetype=Protein coding;annotation=PREDICTED: protease Do-like 5 chloroplastic-like [Glycine max] gi|356546506|ref|XP_003541667.1|
20180405-Lj-anions_HP_ratio_shoot_root_PO4.hdf5	chr0	3610872	6.76934e-07	13	2.77872e-07	5.33514e-05	0.00217512	TRUE	3603869	3606364	+	7003	downstream	Lj0g3v0008879.2	mRNA	Protein coding	PREDICTED: protease Do-like 5 chloroplastic-like	ID=Lj0g3v0008879.2;Parent=Lj0g3v0008879;Name=Lj0g3v0008879.2;sequencetype=Protein coding;annotation=PREDICTED: protease Do-like 5 chloroplastic-like [Glycine max] gi|356546506|ref|XP_003541667.1|
20180405-Lj-anions_HP_ratio_shoot_root_PO4.hdf5	chr0	3610872	6.76934e-07	13	2.77872e-07	5.33514e-05	0.00217512	TRUE	3603869	3606364	+	7003	downstream	Lj0g3v0008879.3	mRNA	Protein coding		ID=Lj0g3v0008879.3;Parent=Lj0g3v0008879;Name=Lj0g3v0008879.3;sequencetype=Protein coding;annotation=NoHit
20180405-Lj-anions_HP_ratio_shoot_root_PO4.hdf5	chr0	3610872	6.76934e-07	13	2.77872e-07	5.33514e-05	0.00217512	TRUE	3603869	3606364	+	7003	downstream	Lj0g3v0008879.4	mRNA	Protein coding	PREDICTED: protease Do-like 5 chloroplastic-like partial	ID=Lj0g3v0008879.4;Parent=Lj0g3v0008879;Name=Lj0g3v0008879.4;sequencetype=Protein coding;annotation=PREDICTED: protease Do-like 5 chloroplastic-like partial [Cicer arietinum] gi|502079519|ref|XP_004486285.1|
20180405-Lj-anions_HP_ratio_shoot_root_PO4.hdf5	chr0	3610872	6.76934e-07	13	2.77872e-07	5.33514e-05	0.00217512	TRUE	3606443	3606604	+	4429	downstream	Lj0g3v0008889	gene	Non-coding	NA	ID=Lj0g3v0008889;Name=NODE_73243_length_108_cov_67.194443.path3;sequencetype=Non-coding
20180405-Lj-anions_HP_ratio_shoot_root_PO4.hdf5	chr0	3610872	6.76934e-07	13	2.77872e-07	5.33514e-05	0.00217512	TRUE	3606443	3606604	+	4429	downstream	Lj0g3v0008889.1	mRNA	Non-coding		ID=Lj0g3v0008889.1;Parent=Lj0g3v0008889;Name=Lj0g3v0008889.1;sequencetype=Non-coding;annotation=NoHit
20180405-Lj-anions_HP_ratio_shoot_root_PO4.hdf5	chr0	3610872	6.76934e-07	13	2.77872e-07	5.33514e-05	0.00217512	TRUE	3616800	3618572	+	-5928	upstream	Lj0g3v0008909	gene	Protein coding	NA	ID=Lj0g3v0008909;Name=CUFF.518;sequencetype=Protein coding
20180405-Lj-anions_HP_ratio_shoot_root_PO4.hdf5	chr0	3610872	6.76934e-07	13	2.77872e-07	5.33514e-05	0.00217512	TRUE	3616800	3618572	+	-5928	upstream	Lj0g3v0008909.1	mRNA	Protein coding	hexose transporter 1	ID=Lj0g3v0008909.1;Parent=Lj0g3v0008909;Name=Lj0g3v0008909.1;sequencetype=Protein coding;annotation=hexose transporter 1 [Juglans regia] gi|68271836|gb|AAY89231.1|
20180405-Lj-anions_HP_ratio_shoot_root_PO4.hdf5	chr0	3610872	6.76934e-07	13	2.77872e-07	5.33514e-05	0.00217512	TRUE	3610669	3613126	-	-203	in gene	Lj0g3v0008899	gene	Non-coding	NA	ID=Lj0g3v0008899;Name=CUFF.521;sequencetype=Non-coding
20180405-Lj-anions_HP_ratio_shoot_root_PO4.hdf5	chr0	3610872	6.76934e-07	13	2.77872e-07	5.33514e-05	0.00217512	TRUE	3610669	3613126	-	-203	in feature	Lj0g3v0008899.1	mRNA	Non-coding		ID=Lj0g3v0008899.1;Parent=Lj0g3v0008899;Name=Lj0g3v0008899.1;sequencetype=Non-coding;annotation=NoHit
20180405-Lj-anions_HP_ratio_shoot_root_PO4.hdf5	chr0	3610872	6.76934e-07	13	2.77872e-07	5.33514e-05	0.00217512	TRUE	3610669	3613126	-	-203	in feature	Lj0g3v0008899.2	mRNA	Non-coding		ID=Lj0g3v0008899.2;Parent=Lj0g3v0008899;Name=Lj0g3v0008899.2;sequencetype=Non-coding;annotation=NoHit
20180405-Lj-anions_HP_ratio_shoot_root_PO4.hdf5	chr0	3617511	6.76934e-07	13	2.77872e-07	5.33514e-05	0.00217512	TRUE	3616800	3618572	+	711	in gene	Lj0g3v0008909	gene	Protein coding	NA	ID=Lj0g3v0008909;Name=CUFF.518;sequencetype=Protein coding
20180405-Lj-anions_HP_ratio_shoot_root_PO4.hdf5	chr0	3617511	6.76934e-07	13	2.77872e-07	5.33514e-05	0.00217512	TRUE	3616800	3618572	+	711	in feature	Lj0g3v0008909.1	mRNA	Protein coding	hexose transporter 1	ID=Lj0g3v0008909.1;Parent=Lj0g3v0008909;Name=Lj0g3v0008909.1;sequencetype=Protein coding;annotation=hexose transporter 1 [Juglans regia] gi|68271836|gb|AAY89231.1|
20180405-Lj-anions_HP_ratio_shoot_root_PO4.hdf5	chr0	3617511	6.76934e-07	13	2.77872e-07	5.33514e-05	0.00217512	TRUE	3610669	3613126	-	-6842	upstream	Lj0g3v0008899	gene	Non-coding	NA	ID=Lj0g3v0008899;Name=CUFF.521;sequencetype=Non-coding
20180405-Lj-anions_HP_ratio_shoot_root_PO4.hdf5	chr0	3617511	6.76934e-07	13	2.77872e-07	5.33514e-05	0.00217512	TRUE	3610669	3613126	-	-6842	upstream	Lj0g3v0008899.1	mRNA	Non-coding		ID=Lj0g3v0008899.1;Parent=Lj0g3v0008899;Name=Lj0g3v0008899.1;sequencetype=Non-coding;annotation=NoHit
20180405-Lj-anions_HP_ratio_shoot_root_PO4.hdf5	chr0	3617511	6.76934e-07	13	2.77872e-07	5.33514e-05	0.00217512	TRUE	3610669	3613126	-	-6842	upstream	Lj0g3v0008899.2	mRNA	Non-coding		ID=Lj0g3v0008899.2;Parent=Lj0g3v0008899;Name=Lj0g3v0008899.2;sequencetype=Non-coding;annotation=NoHit
20180405-Lj-anions_HP_ratio_shoot_root_PO4.hdf5	chr0	3617511	6.76934e-07	13	2.77872e-07	5.33514e-05	0.00217512	TRUE	3622572	3623244	-	5061	downstream	Lj0g3v0008919	gene	repeat	NA	ID=Lj0g3v0008919;Name=CUFF.519;sequencetype=repeat
20180405-Lj-anions_HP_ratio_shoot_root_PO4.hdf5	chr0	3617511	6.76934e-07	13	2.77872e-07	5.33514e-05	0.00217512	TRUE	3622572	3623244	-	5061	downstream	Lj0g3v0008919.1	mRNA	repeat		ID=Lj0g3v0008919.1;Parent=Lj0g3v0008919;Name=Lj0g3v0008919.1;sequencetype=repeat;annotation=NoHit
20180405-Lj-anions_HP_ratio_shoot_root_PO4.hdf5	chr0	3617511	6.76934e-07	13	2.77872e-07	5.33514e-05	0.00217512	TRUE	3623961	3624570	-	6450	downstream	Lj0g3v0008929	gene	Protein coding	NA	ID=Lj0g3v0008929;Name=CUFF.520;sequencetype=Protein coding
20180405-Lj-anions_HP_ratio_shoot_root_PO4.hdf5	chr0	3617511	6.76934e-07	13	2.77872e-07	5.33514e-05	0.00217512	TRUE	3623961	3624570	-	6450	downstream	Lj0g3v0008929.1	mRNA	Protein coding	ranscriptional regulator	ID=Lj0g3v0008929.1;Parent=Lj0g3v0008929;Name=Lj0g3v0008929.1;sequencetype=Protein coding;annotation=transcriptional regulator [Aurantimonas manganoxydans] gi|496502102|ref|WP_009210385.1|
20180405-Lj-anions_HP_ratio_shoot_root_PO4.hdf5	chr0	3617244	6.76934e-07	13	2.77872e-07	5.33514e-05	0.00217512	TRUE	3616800	3618572	+	444	in gene	Lj0g3v0008909	gene	Protein coding	NA	ID=Lj0g3v0008909;Name=CUFF.518;sequencetype=Protein coding
20180405-Lj-anions_HP_ratio_shoot_root_PO4.hdf5	chr0	3617244	6.76934e-07	13	2.77872e-07	5.33514e-05	0.00217512	TRUE	3616800	3618572	+	444	in feature	Lj0g3v0008909.1	mRNA	Protein coding	hexose transporter 1	ID=Lj0g3v0008909.1;Parent=Lj0g3v0008909;Name=Lj0g3v0008909.1;sequencetype=Protein coding;annotation=hexose transporter 1 [Juglans regia] gi|68271836|gb|AAY89231.1|
20180405-Lj-anions_HP_ratio_shoot_root_PO4.hdf5	chr0	3617244	6.76934e-07	13	2.77872e-07	5.33514e-05	0.00217512	TRUE	3610669	3613126	-	-6575	upstream	Lj0g3v0008899	gene	Non-coding	NA	ID=Lj0g3v0008899;Name=CUFF.521;sequencetype=Non-coding
20180405-Lj-anions_HP_ratio_shoot_root_PO4.hdf5	chr0	3617244	6.76934e-07	13	2.77872e-07	5.33514e-05	0.00217512	TRUE	3610669	3613126	-	-6575	upstream	Lj0g3v0008899.1	mRNA	Non-coding		ID=Lj0g3v0008899.1;Parent=Lj0g3v0008899;Name=Lj0g3v0008899.1;sequencetype=Non-coding;annotation=NoHit
20180405-Lj-anions_HP_ratio_shoot_root_PO4.hdf5	chr0	3617244	6.76934e-07	13	2.77872e-07	5.33514e-05	0.00217512	TRUE	3610669	3613126	-	-6575	upstream	Lj0g3v0008899.2	mRNA	Non-coding		ID=Lj0g3v0008899.2;Parent=Lj0g3v0008899;Name=Lj0g3v0008899.2;sequencetype=Non-coding;annotation=NoHit
20180405-Lj-anions_HP_ratio_shoot_root_PO4.hdf5	chr0	3617244	6.76934e-07	13	2.77872e-07	5.33514e-05	0.00217512	TRUE	3622572	3623244	-	5328	downstream	Lj0g3v0008919	gene	repeat	NA	ID=Lj0g3v0008919;Name=CUFF.519;sequencetype=repeat
20180405-Lj-anions_HP_ratio_shoot_root_PO4.hdf5	chr0	3617244	6.76934e-07	13	2.77872e-07	5.33514e-05	0.00217512	TRUE	3622572	3623244	-	5328	downstream	Lj0g3v0008919.1	mRNA	repeat		ID=Lj0g3v0008919.1;Parent=Lj0g3v0008919;Name=Lj0g3v0008919.1;sequencetype=repeat;annotation=NoHit
20180405-Lj-anions_HP_ratio_shoot_root_PO4.hdf5	chr0	3617244	6.76934e-07	13	2.77872e-07	5.33514e-05	0.00217512	TRUE	3623961	3624570	-	6717	downstream	Lj0g3v0008929	gene	Protein coding	NA	ID=Lj0g3v0008929;Name=CUFF.520;sequencetype=Protein coding
20180405-Lj-anions_HP_ratio_shoot_root_PO4.hdf5	chr0	3617244	6.76934e-07	13	2.77872e-07	5.33514e-05	0.00217512	TRUE	3623961	3624570	-	6717	downstream	Lj0g3v0008929.1	mRNA	Protein coding	ranscriptional regulator	ID=Lj0g3v0008929.1;Parent=Lj0g3v0008929;Name=Lj0g3v0008929.1;sequencetype=Protein coding;annotation=transcriptional regulator [Aurantimonas manganoxydans] gi|496502102|ref|WP_009210385.1|
20180405-Lj-anions_HP_ratio_shoot_root_PO4.hdf5	chr0	3617523	6.76934e-07	13	2.77872e-07	5.33514e-05	0.00217512	TRUE	3616800	3618572	+	723	in gene	Lj0g3v0008909	gene	Protein coding	NA	ID=Lj0g3v0008909;Name=CUFF.518;sequencetype=Protein coding
20180405-Lj-anions_HP_ratio_shoot_root_PO4.hdf5	chr0	3617523	6.76934e-07	13	2.77872e-07	5.33514e-05	0.00217512	TRUE	3616800	3618572	+	723	in feature	Lj0g3v0008909.1	mRNA	Protein coding	hexose transporter 1	ID=Lj0g3v0008909.1;Parent=Lj0g3v0008909;Name=Lj0g3v0008909.1;sequencetype=Protein coding;annotation=hexose transporter 1 [Juglans regia] gi|68271836|gb|AAY89231.1|
20180405-Lj-anions_HP_ratio_shoot_root_PO4.hdf5	chr0	3617523	6.76934e-07	13	2.77872e-07	5.33514e-05	0.00217512	TRUE	3610669	3613126	-	-6854	upstream	Lj0g3v0008899	gene	Non-coding	NA	ID=Lj0g3v0008899;Name=CUFF.521;sequencetype=Non-coding
20180405-Lj-anions_HP_ratio_shoot_root_PO4.hdf5	chr0	3617523	6.76934e-07	13	2.77872e-07	5.33514e-05	0.00217512	TRUE	3610669	3613126	-	-6854	upstream	Lj0g3v0008899.1	mRNA	Non-coding		ID=Lj0g3v0008899.1;Parent=Lj0g3v0008899;Name=Lj0g3v0008899.1;sequencetype=Non-coding;annotation=NoHit
20180405-Lj-anions_HP_ratio_shoot_root_PO4.hdf5	chr0	3617523	6.76934e-07	13	2.77872e-07	5.33514e-05	0.00217512	TRUE	3610669	3613126	-	-6854	upstream	Lj0g3v0008899.2	mRNA	Non-coding		ID=Lj0g3v0008899.2;Parent=Lj0g3v0008899;Name=Lj0g3v0008899.2;sequencetype=Non-coding;annotation=NoHit
20180405-Lj-anions_HP_ratio_shoot_root_PO4.hdf5	chr0	3617523	6.76934e-07	13	2.77872e-07	5.33514e-05	0.00217512	TRUE	3622572	3623244	-	5049	downstream	Lj0g3v0008919	gene	repeat	NA	ID=Lj0g3v0008919;Name=CUFF.519;sequencetype=repeat
20180405-Lj-anions_HP_ratio_shoot_root_PO4.hdf5	chr0	3617523	6.76934e-07	13	2.77872e-07	5.33514e-05	0.00217512	TRUE	3622572	3623244	-	5049	downstream	Lj0g3v0008919.1	mRNA	repeat		ID=Lj0g3v0008919.1;Parent=Lj0g3v0008919;Name=Lj0g3v0008919.1;sequencetype=repeat;annotation=NoHit
20180405-Lj-anions_HP_ratio_shoot_root_PO4.hdf5	chr0	3617523	6.76934e-07	13	2.77872e-07	5.33514e-05	0.00217512	TRUE	3623961	3624570	-	6438	downstream	Lj0g3v0008929	gene	Protein coding	NA	ID=Lj0g3v0008929;Name=CUFF.520;sequencetype=Protein coding
20180405-Lj-anions_HP_ratio_shoot_root_PO4.hdf5	chr0	3617523	6.76934e-07	13	2.77872e-07	5.33514e-05	0.00217512	TRUE	3623961	3624570	-	6438	downstream	Lj0g3v0008929.1	mRNA	Protein coding	Transcriptional regulator	ID=Lj0g3v0008929.1;Parent=Lj0g3v0008929;Name=Lj0g3v0008929.1;sequencetype=Protein coding;annotation=transcriptional regulator [Aurantimonas manganoxydans] gi|496502102|ref|WP_009210385.1|
20180405-Lj-anions_HP_ratio_shoot_root_PO4.hdf5	chr0	3617509	6.76934e-07	13	2.77872e-07	5.33514e-05	0.00217512	TRUE	3616800	3618572	+	709	in gene	Lj0g3v0008909	gene	Protein coding	NA	ID=Lj0g3v0008909;Name=CUFF.518;sequencetype=Protein coding
20180405-Lj-anions_HP_ratio_shoot_root_PO4.hdf5	chr0	3617509	6.76934e-07	13	2.77872e-07	5.33514e-05	0.00217512	TRUE	3616800	3618572	+	709	in feature	Lj0g3v0008909.1	mRNA	Protein coding	hexose transporter 1	ID=Lj0g3v0008909.1;Parent=Lj0g3v0008909;Name=Lj0g3v0008909.1;sequencetype=Protein coding;annotation=hexose transporter 1 [Juglans regia] gi|68271836|gb|AAY89231.1|
20180405-Lj-anions_HP_ratio_shoot_root_PO4.hdf5	chr0	3617509	6.76934e-07	13	2.77872e-07	5.33514e-05	0.00217512	TRUE	3610669	3613126	-	-6840	upstream	Lj0g3v0008899	gene	Non-coding	NA	ID=Lj0g3v0008899;Name=CUFF.521;sequencetype=Non-coding
20180405-Lj-anions_HP_ratio_shoot_root_PO4.hdf5	chr0	3617509	6.76934e-07	13	2.77872e-07	5.33514e-05	0.00217512	TRUE	3610669	3613126	-	-6840	upstream	Lj0g3v0008899.1	mRNA	Non-coding		ID=Lj0g3v0008899.1;Parent=Lj0g3v0008899;Name=Lj0g3v0008899.1;sequencetype=Non-coding;annotation=NoHit
20180405-Lj-anions_HP_ratio_shoot_root_PO4.hdf5	chr0	3617509	6.76934e-07	13	2.77872e-07	5.33514e-05	0.00217512	TRUE	3610669	3613126	-	-6840	upstream	Lj0g3v0008899.2	mRNA	Non-coding		ID=Lj0g3v0008899.2;Parent=Lj0g3v0008899;Name=Lj0g3v0008899.2;sequencetype=Non-coding;annotation=NoHit
20180405-Lj-anions_HP_ratio_shoot_root_PO4.hdf5	chr0	3617509	6.76934e-07	13	2.77872e-07	5.33514e-05	0.00217512	TRUE	3622572	3623244	-	5063	downstream	Lj0g3v0008919	gene	repeat	NA	ID=Lj0g3v0008919;Name=CUFF.519;sequencetype=repeat
20180405-Lj-anions_HP_ratio_shoot_root_PO4.hdf5	chr0	3617509	6.76934e-07	13	2.77872e-07	5.33514e-05	0.00217512	TRUE	3622572	3623244	-	5063	downstream	Lj0g3v0008919.1	mRNA	repeat		ID=Lj0g3v0008919.1;Parent=Lj0g3v0008919;Name=Lj0g3v0008919.1;sequencetype=repeat;annotation=NoHit
20180405-Lj-anions_HP_ratio_shoot_root_PO4.hdf5	chr0	3617509	6.76934e-07	13	2.77872e-07	5.33514e-05	0.00217512	TRUE	3623961	3624570	-	6452	downstream	Lj0g3v0008929	gene	Protein coding	NA	ID=Lj0g3v0008929;Name=CUFF.520;sequencetype=Protein coding
20180405-Lj-anions_HP_ratio_shoot_root_PO4.hdf5	chr0	3617509	6.76934e-07	13	2.77872e-07	5.33514e-05	0.00217512	TRUE	3623961	3624570	-	6452	downstream	Lj0g3v0008929.1	mRNA	Protein coding	ranscriptional regulator	ID=Lj0g3v0008929.1;Parent=Lj0g3v0008929;Name=Lj0g3v0008929.1;sequencetype=Protein coding;annotation=transcriptional regulator [Aurantimonas manganoxydans] gi|496502102|ref|WP_009210385.1|
20180405-Lj-anions_HP_ratio_shoot_root_PO4.hdf5	chr0	3617235	6.76934e-07	13	2.77872e-07	5.33514e-05	0.00217512	TRUE	3616800	3618572	+	435	in gene	Lj0g3v0008909	gene	Protein coding	NA	ID=Lj0g3v0008909;Name=CUFF.518;sequencetype=Protein coding
20180405-Lj-anions_HP_ratio_shoot_root_PO4.hdf5	chr0	3617235	6.76934e-07	13	2.77872e-07	5.33514e-05	0.00217512	TRUE	3616800	3618572	+	435	in feature	Lj0g3v0008909.1	mRNA	Protein coding	hexose transporter 1	ID=Lj0g3v0008909.1;Parent=Lj0g3v0008909;Name=Lj0g3v0008909.1;sequencetype=Protein coding;annotation=hexose transporter 1 [Juglans regia] gi|68271836|gb|AAY89231.1|
20180405-Lj-anions_HP_ratio_shoot_root_PO4.hdf5	chr0	3617235	6.76934e-07	13	2.77872e-07	5.33514e-05	0.00217512	TRUE	3610669	3613126	-	-6566	upstream	Lj0g3v0008899	gene	Non-coding	NA	ID=Lj0g3v0008899;Name=CUFF.521;sequencetype=Non-coding
20180405-Lj-anions_HP_ratio_shoot_root_PO4.hdf5	chr0	3617235	6.76934e-07	13	2.77872e-07	5.33514e-05	0.00217512	TRUE	3610669	3613126	-	-6566	upstream	Lj0g3v0008899.1	mRNA	Non-coding		ID=Lj0g3v0008899.1;Parent=Lj0g3v0008899;Name=Lj0g3v0008899.1;sequencetype=Non-coding;annotation=NoHit
20180405-Lj-anions_HP_ratio_shoot_root_PO4.hdf5	chr0	3617235	6.76934e-07	13	2.77872e-07	5.33514e-05	0.00217512	TRUE	3610669	3613126	-	-6566	upstream	Lj0g3v0008899.2	mRNA	Non-coding		ID=Lj0g3v0008899.2;Parent=Lj0g3v0008899;Name=Lj0g3v0008899.2;sequencetype=Non-coding;annotation=NoHit
20180405-Lj-anions_HP_ratio_shoot_root_PO4.hdf5	chr0	3617235	6.76934e-07	13	2.77872e-07	5.33514e-05	0.00217512	TRUE	3622572	3623244	-	5337	downstream	Lj0g3v0008919	gene	repeat	NA	ID=Lj0g3v0008919;Name=CUFF.519;sequencetype=repeat
20180405-Lj-anions_HP_ratio_shoot_root_PO4.hdf5	chr0	3617235	6.76934e-07	13	2.77872e-07	5.33514e-05	0.00217512	TRUE	3622572	3623244	-	5337	downstream	Lj0g3v0008919.1	mRNA	repeat		ID=Lj0g3v0008919.1;Parent=Lj0g3v0008919;Name=Lj0g3v0008919.1;sequencetype=repeat;annotation=NoHit
20180405-Lj-anions_HP_ratio_shoot_root_PO4.hdf5	chr0	3617235	6.76934e-07	13	2.77872e-07	5.33514e-05	0.00217512	TRUE	3623961	3624570	-	6726	downstream	Lj0g3v0008929	gene	Protein coding	NA	ID=Lj0g3v0008929;Name=CUFF.520;sequencetype=Protein coding
20180405-Lj-anions_HP_ratio_shoot_root_PO4.hdf5	chr0	3617235	6.76934e-07	13	2.77872e-07	5.33514e-05	0.00217512	TRUE	3623961	3624570	-	6726	downstream	Lj0g3v0008929.1	mRNA	Protein coding	ranscriptional regulator	ID=Lj0g3v0008929.1;Parent=Lj0g3v0008929;Name=Lj0g3v0008929.1;sequencetype=Protein coding;annotation=transcriptional regulator [Aurantimonas manganoxydans] gi|496502102|ref|WP_009210385.1|
20180405-Lj-anions_HP_ratio_shoot_root_PO4.hdf5	chr0	3617240	6.76934e-07	13	2.77872e-07	5.33514e-05	0.00217512	TRUE	3616800	3618572	+	440	in gene	Lj0g3v0008909	gene	Protein coding	NA	ID=Lj0g3v0008909;Name=CUFF.518;sequencetype=Protein coding
20180405-Lj-anions_HP_ratio_shoot_root_PO4.hdf5	chr0	3617240	6.76934e-07	13	2.77872e-07	5.33514e-05	0.00217512	TRUE	3616800	3618572	+	440	in feature	Lj0g3v0008909.1	mRNA	Protein coding	hexose transporter 1	ID=Lj0g3v0008909.1;Parent=Lj0g3v0008909;Name=Lj0g3v0008909.1;sequencetype=Protein coding;annotation=hexose transporter 1 [Juglans regia] gi|68271836|gb|AAY89231.1|
20180405-Lj-anions_HP_ratio_shoot_root_PO4.hdf5	chr0	3617240	6.76934e-07	13	2.77872e-07	5.33514e-05	0.00217512	TRUE	3610669	3613126	-	-6571	upstream	Lj0g3v0008899	gene	Non-coding	NA	ID=Lj0g3v0008899;Name=CUFF.521;sequencetype=Non-coding
20180405-Lj-anions_HP_ratio_shoot_root_PO4.hdf5	chr0	3617240	6.76934e-07	13	2.77872e-07	5.33514e-05	0.00217512	TRUE	3610669	3613126	-	-6571	upstream	Lj0g3v0008899.1	mRNA	Non-coding		ID=Lj0g3v0008899.1;Parent=Lj0g3v0008899;Name=Lj0g3v0008899.1;sequencetype=Non-coding;annotation=NoHit
20180405-Lj-anions_HP_ratio_shoot_root_PO4.hdf5	chr0	3617240	6.76934e-07	13	2.77872e-07	5.33514e-05	0.00217512	TRUE	3610669	3613126	-	-6571	upstream	Lj0g3v0008899.2	mRNA	Non-coding		ID=Lj0g3v0008899.2;Parent=Lj0g3v0008899;Name=Lj0g3v0008899.2;sequencetype=Non-coding;annotation=NoHit
20180405-Lj-anions_HP_ratio_shoot_root_PO4.hdf5	chr0	3617240	6.76934e-07	13	2.77872e-07	5.33514e-05	0.00217512	TRUE	3622572	3623244	-	5332	downstream	Lj0g3v0008919	gene	repeat	NA	ID=Lj0g3v0008919;Name=CUFF.519;sequencetype=repeat
20180405-Lj-anions_HP_ratio_shoot_root_PO4.hdf5	chr0	3617240	6.76934e-07	13	2.77872e-07	5.33514e-05	0.00217512	TRUE	3622572	3623244	-	5332	downstream	Lj0g3v0008919.1	mRNA	repeat		ID=Lj0g3v0008919.1;Parent=Lj0g3v0008919;Name=Lj0g3v0008919.1;sequencetype=repeat;annotation=NoHit
20180405-Lj-anions_HP_ratio_shoot_root_PO4.hdf5	chr0	3617240	6.76934e-07	13	2.77872e-07	5.33514e-05	0.00217512	TRUE	3623961	3624570	-	6721	downstream	Lj0g3v0008929	gene	Protein coding	NA	ID=Lj0g3v0008929;Name=CUFF.520;sequencetype=Protein coding
20180405-Lj-anions_HP_ratio_shoot_root_PO4.hdf5	chr0	3617240	6.76934e-07	13	2.77872e-07	5.33514e-05	0.00217512	TRUE	3623961	3624570	-	6721	downstream	Lj0g3v0008929.1	mRNA	Protein coding	Transcriptional regulator	ID=Lj0g3v0008929.1;Parent=Lj0g3v0008929;Name=Lj0g3v0008929.1;sequencetype=Protein coding;annotation=transcriptional regulator [Aurantimonas manganoxydans] gi|496502102|ref|WP_009210385.1|
20180405-Lj-anions_MS_root_median_SO4.hdf5	chr3	41530192	7.34338e-07	12	2.77872e-07	2.77872e-07	0.132136	FALSE	41520393	41525499	+	9799	downstream	Lj3g3v3375770	gene	Protein coding	NA	ID=Lj3g3v3375770;Name=CUFF.45733;sequencetype=Protein coding
20180405-Lj-anions_MS_root_median_SO4.hdf5	chr3	41530192	7.34338e-07	12	2.77872e-07	2.77872e-07	0.132136	FALSE	41520393	41525499	+	9799	downstream	Lj3g3v3375770.1	mRNA	Protein coding	hypernodulation aberrant root formation protein	ID=Lj3g3v3375770.1;Parent=Lj3g3v3375770;Name=Lj3g3v3375770.1;sequencetype=Protein coding;annotation=hypernodulation aberrant root formation protein [Lotus japonicus] gi|24940156|emb|CAD42335.1|
20180405-Lj-anions_MS_root_median_SO4.hdf5	chr3	41530192	7.34338e-07	12	2.77872e-07	2.77872e-07	0.132136	FALSE	41520698	41525551	+	9494	downstream	Lj3g3v3375780	gene		NA	ID=Lj3g3v3375780;Name=known_Har1
20180405-Lj-anions_MS_root_median_SO4.hdf5	chr3	41530192	7.34338e-07	12	2.77872e-07	2.77872e-07	0.132136	FALSE	41520698	41525551	+	9494	downstream	Lj3g3v3375780.1	mRNA		hypernodulation aberrant root formation protein	ID=Lj3g3v3375780.1;Name=known_Har1;Parent=Lj3g3v3375780;coverage=100.0;identity=100.0;annotation=hypernodulation aberrant root formation protein [Lotus japonicus] gi|24940156|emb|CAD42335.1|
20180405-Lj-anions_MS_root_median_SO4.hdf5	chr3	41530192	7.34338e-07	12	2.77872e-07	2.77872e-07	0.132136	FALSE	41526722	41529382	-	-3470	upstream	Lj3g3v3375790	gene	Protein coding	NA	ID=Lj3g3v3375790;Name=CUFF.45757;sequencetype=Protein coding
20180405-Lj-anions_MS_root_median_SO4.hdf5	chr3	41530192	7.34338e-07	12	2.77872e-07	2.77872e-07	0.132136	FALSE	41526722	41529382	-	-3470	upstream	Lj3g3v3375790.1	mRNA	Protein coding	CM0216.550.nc	ID=Lj3g3v3375790.1;Parent=Lj3g3v3375790;Name=Lj3g3v3375790.1;sequencetype=Protein coding;annotation=CM0216.550.nc [Lotus japonicus] gi|164605523|dbj|BAF98589.1|
20180405-Lj-anions_LP_root_median_SO4.hdf5	chr1	43329154	7.54301e-07	29	2.77852e-07	2.50067e-06	0.0281746	TRUE	43322272	43328014	-	-6882	upstream	Lj1g3v3768350	gene	Protein coding	NA	ID=Lj1g3v3768350;Name=CUFF.31235;sequencetype=Protein coding
20180405-Lj-anions_LP_root_median_SO4.hdf5	chr1	43329154	7.54301e-07	29	2.77852e-07	2.50067e-06	0.0281746	TRUE	43322272	43328014	-	-6882	upstream	Lj1g3v3768350.1	mRNA	Protein coding	PREDICTED: transcription factor GTE8-like	ID=Lj1g3v3768350.1;Parent=Lj1g3v3768350;Name=Lj1g3v3768350.1;sequencetype=Protein coding;annotation=PREDICTED: transcription factor GTE8-like [Glycine max] gi|356560519|ref|XP_003548539.1|
20180405-Lj-anions_LP_root_median_SO4.hdf5	chr1	43329154	7.54301e-07	29	2.77852e-07	2.50067e-06	0.0281746	TRUE	43330644	43338569	-	1490	downstream	Lj1g3v3768350.2	mRNA	Protein coding	PREDICTED: transcription factor GTE8-like	ID=Lj1g3v3768350.2;Parent=Lj1g3v3768350;Name=Lj1g3v3768350.2;sequencetype=Protein coding;annotation=PREDICTED: transcription factor GTE8-like [Glycine max] gi|356560519|ref|XP_003548539.1|
20180405-Lj-anions_LP_root_median_SO4.hdf5	chr1	43329154	7.54301e-07	29	2.77852e-07	2.50067e-06	0.0281746	TRUE	43336589	43338569	-	7435	downstream	Lj1g3v3768350.3	mRNA	Protein coding	PREDICTED: transcription factor GTE8-like	ID=Lj1g3v3768350.3;Parent=Lj1g3v3768350;Name=Lj1g3v3768350.3;sequencetype=Protein coding;annotation=PREDICTED: transcription factor GTE8-like [Glycine max] gi|356560519|ref|XP_003548539.1|
20180405-Lj-anions_LP_root_median_SO4.hdf5	chr1	43329154	7.54301e-07	29	2.77852e-07	2.50067e-06	0.0281746	TRUE	43328636	43329007	-	-518	upstream	Lj1g3v3768340	gene	Non-coding	NA	ID=Lj1g3v3768340;Name=CUFF.31237;sequencetype=Non-coding
20180405-Lj-anions_LP_root_median_SO4.hdf5	chr1	43329154	7.54301e-07	29	2.77852e-07	2.50067e-06	0.0281746	TRUE	43328636	43329007	-	-518	upstream	Lj1g3v3768340.1	mRNA	Non-coding		ID=Lj1g3v3768340.1;Parent=Lj1g3v3768340;Name=Lj1g3v3768340.1;sequencetype=Non-coding;annotation=NoHit
20180405-Lj-anions_ratioHP_LP_avg_SO4.hdf5	chr0	169180357	7.97921e-07	10	2.779e-07	4.7243e-06	0.0171661	TRUE	169181121	169181643	+	-764	upstream	Lj0g3v0323879	gene	Non-coding	NA	ID=Lj0g3v0323879;Name=CUFF.21999;sequencetype=Non-coding
20180405-Lj-anions_ratioHP_LP_avg_SO4.hdf5	chr0	169180357	7.97921e-07	10	2.779e-07	4.7243e-06	0.0171661	TRUE	169181121	169181643	+	-764	upstream	Lj0g3v0323879.1	mRNA	Non-coding		ID=Lj0g3v0323879.1;Parent=Lj0g3v0323879;Name=Lj0g3v0323879.1;sequencetype=Non-coding;annotation=NoHit
20180405-Lj-anions_ratioHP_LP_avg_SO4.hdf5	chr0	182756722	7.97921e-07	10	2.779e-07	4.7243e-06	0.0171661	TRUE	182751726	182754259	+	4996	downstream	Lj0g3v0348219	gene	Protein coding	NA	ID=Lj0g3v0348219;Name=CUFF.23910;sequencetype=Protein coding
20180405-Lj-anions_ratioHP_LP_avg_SO4.hdf5	chr0	182756722	7.97921e-07	10	2.779e-07	4.7243e-06	0.0171661	TRUE	182751726	182754259	+	4996	downstream	Lj0g3v0348219.1	mRNA	Protein coding	PREDICTED: pentatricopeptide repeat-containing protein At1g02060 chloroplastic-like	ID=Lj0g3v0348219.1;Parent=Lj0g3v0348219;Name=Lj0g3v0348219.1;sequencetype=Protein coding;annotation=PREDICTED: pentatricopeptide repeat-containing protein At1g02060 chloroplastic-like [Glycine max] gi|356542070|ref|XP_003539494.1|
20180405-Lj-anions_ratioHP_LP_avg_SO4.hdf5	chr0	182756722	7.97921e-07	10	2.779e-07	4.7243e-06	0.0171661	TRUE	182758148	182758996	+	-1426	upstream	Lj0g3v0348239	gene	Protein coding	NA	ID=Lj0g3v0348239;Name=TC74193.path1;sequencetype=Protein coding
20180405-Lj-anions_ratioHP_LP_avg_SO4.hdf5	chr0	182756722	7.97921e-07	10	2.779e-07	4.7243e-06	0.0171661	TRUE	182758148	182758996	+	-1426	upstream	Lj0g3v0348239.1	mRNA	Protein coding	PREDICTED: chalcone synthase-like	ID=Lj0g3v0348239.1;Parent=Lj0g3v0348239;Name=Lj0g3v0348239.1;sequencetype=Protein coding;annotation=PREDICTED: chalcone synthase-like [Glycine max] gi|356495881|ref|XP_003516799.1|
20180405-Lj-anions_ratioHP_LP_avg_SO4.hdf5	chr0	182756722	7.97921e-07	10	2.779e-07	4.7243e-06	0.0171661	TRUE	182759237	182759657	+	-2515	upstream	Lj0g3v0348249	gene	Protein coding	NA	ID=Lj0g3v0348249;Name=CUFF.23908;sequencetype=Protein coding
20180405-Lj-anions_ratioHP_LP_avg_SO4.hdf5	chr0	182756722	7.97921e-07	10	2.779e-07	4.7243e-06	0.0171661	TRUE	182759237	182759657	+	-2515	upstream	Lj0g3v0348249.1	mRNA	Protein coding	PREDICTED: chalcone synthase-like	ID=Lj0g3v0348249.1;Parent=Lj0g3v0348249;Name=Lj0g3v0348249.1;sequencetype=Protein coding;annotation=PREDICTED: chalcone synthase-like [Glycine max] gi|356495881|ref|XP_003516799.1|
20180405-Lj-anions_ratioHP_LP_avg_SO4.hdf5	chr0	182756722	7.97921e-07	10	2.779e-07	4.7243e-06	0.0171661	TRUE	182754390	182755133	-	-2332	upstream	Lj0g3v0348229	gene	Protein coding	NA	ID=Lj0g3v0348229;Name=CUFF.23911;sequencetype=Protein coding
20180405-Lj-anions_ratioHP_LP_avg_SO4.hdf5	chr0	182756722	7.97921e-07	10	2.779e-07	4.7243e-06	0.0171661	TRUE	182754390	182755133	-	-2332	upstream	Lj0g3v0348229.1	mRNA	Protein coding	phosphopentomutase	ID=Lj0g3v0348229.1;Parent=Lj0g3v0348229;Name=Lj0g3v0348229.1;sequencetype=Protein coding;annotation=phosphopentomutase [Mycoplasma synoviae 53] gi|144574955|gb|AAZ43504.2|
20180405-Lj-anions_LP_root_average_NO3.hdf5	chr1	28743546	8.49427e-07	55	2.77852e-07	8.33556e-07	0.050952	FALSE	28741106	28745158	+	2440	in gene	Lj1g3v2482360	gene	Protein coding	NA	ID=Lj1g3v2482360;Name=CUFF.29051;sequencetype=Protein coding
20180405-Lj-anions_LP_root_average_NO3.hdf5	chr1	28743546	8.49427e-07	55	2.77852e-07	8.33556e-07	0.050952	FALSE	28741106	28745158	+	2440	in feature	Lj1g3v2482360.1	mRNA	Protein coding	PREDICTED: probable receptor-like protein kinase At5g15080-like	ID=Lj1g3v2482360.1;Parent=Lj1g3v2482360;Name=Lj1g3v2482360.1;sequencetype=Protein coding;annotation=PREDICTED: probable receptor-like protein kinase At5g15080-like [Cicer arietinum] gi|502104485|ref|XP_004492555.1|
20180405-Lj-anions_LP_root_average_NO3.hdf5	chr1	28743546	8.49427e-07	55	2.77852e-07	8.33556e-07	0.050952	FALSE	28735413	28736060	-	-8133	upstream	Lj1g3v2482350	gene	Non-coding	NA	ID=Lj1g3v2482350;Name=CUFF.29050;sequencetype=Non-coding
20180405-Lj-anions_LP_root_average_NO3.hdf5	chr1	28743546	8.49427e-07	55	2.77852e-07	8.33556e-07	0.050952	FALSE	28735413	28736060	-	-8133	upstream	Lj1g3v2482350.1	mRNA	Non-coding		ID=Lj1g3v2482350.1;Parent=Lj1g3v2482350;Name=Lj1g3v2482350.1;sequencetype=Non-coding;annotation=NoHit
20180405-Lj-anions_LP_root_average_NO3.hdf5	chr1	28743546	8.49427e-07	55	2.77852e-07	8.33556e-07	0.050952	FALSE	28748531	28749121	-	4985	downstream	Lj1g3v2482370	gene	Non-coding	NA	ID=Lj1g3v2482370;Name=CUFF.29052;sequencetype=Non-coding
20180405-Lj-anions_LP_root_average_NO3.hdf5	chr1	28743546	8.49427e-07	55	2.77852e-07	8.33556e-07	0.050952	FALSE	28748531	28749121	-	4985	downstream	Lj1g3v2482370.1	mRNA	Non-coding		ID=Lj1g3v2482370.1;Parent=Lj1g3v2482370;Name=Lj1g3v2482370.1;sequencetype=Non-coding;annotation=NoHit
20180405-Lj-anions_LP_root_median_SO4.hdf5	chr0	151223943	9.34015e-07	41	2.77852e-07	2.50067e-06	0.0281746	TRUE	151227241	151227987	+	-3298	upstream	Lj0g3v0291289	gene	repeat	NA	ID=Lj0g3v0291289;Name=gene.g22657.t1;sequencetype=repeat
20180405-Lj-anions_LP_root_median_SO4.hdf5	chr0	151223943	9.34015e-07	41	2.77852e-07	2.50067e-06	0.0281746	TRUE	151227241	151227987	+	-3298	upstream	Lj0g3v0291289.1	mRNA	repeat		ID=Lj0g3v0291289.1;Parent=Lj0g3v0291289;Name=Lj0g3v0291289.1;sequencetype=repeat;annotation=NoHit
20180405-Lj-anions_LP_root_median_SO4.hdf5	chr0	151223943	9.34015e-07	41	2.77852e-07	2.50067e-06	0.0281746	TRUE	151230178	151231913	+	-6235	upstream	Lj0g3v0291299	gene	Protein coding	NA	ID=Lj0g3v0291299;Name=CUFF.19472;sequencetype=Protein coding
20180405-Lj-anions_LP_root_median_SO4.hdf5	chr0	151223943	9.34015e-07	41	2.77852e-07	2.50067e-06	0.0281746	TRUE	151230178	151231913	+	-6235	upstream	Lj0g3v0291299.1	mRNA	Protein coding	PREDICTED: E3 ubiquitin-protein ligase Os04g0590900-like	ID=Lj0g3v0291299.1;Parent=Lj0g3v0291299;Name=Lj0g3v0291299.1;sequencetype=Protein coding;annotation=PREDICTED: E3 ubiquitin-protein ligase Os04g0590900-like [Glycine max] gi|356496378|ref|XP_003517045.1|
20180405-Lj-anions_LP_root_median_SO4.hdf5	chr0	151223943	9.34015e-07	41	2.77852e-07	2.50067e-06	0.0281746	TRUE	151221108	151223256	-	-2835	upstream	Lj0g3v0291279	gene	repeat	NA	ID=Lj0g3v0291279;Name=gene.g22655.t1;sequencetype=repeat
20180405-Lj-anions_LP_root_median_SO4.hdf5	chr0	151223943	9.34015e-07	41	2.77852e-07	2.50067e-06	0.0281746	TRUE	151221108	151223256	-	-2835	upstream	Lj0g3v0291279.1	mRNA	repeat		ID=Lj0g3v0291279.1;Parent=Lj0g3v0291279;Name=Lj0g3v0291279.1;sequencetype=repeat;annotation=NoHit
20180405-Lj-anions_LP_root_median_SO4.hdf5	chr0	187881341	9.39405e-07	25	2.77852e-07	2.50067e-06	0.0281746	TRUE	187883949	187884829	+	-2608	upstream	Lj0g3v0356709	gene	Protein coding	NA	ID=Lj0g3v0356709;Name=CUFF.24554;sequencetype=Protein coding
20180405-Lj-anions_LP_root_median_SO4.hdf5	chr0	187881341	9.39405e-07	25	2.77852e-07	2.50067e-06	0.0281746	TRUE	187883949	187884829	+	-2608	upstream	Lj0g3v0356709.1	mRNA	Protein coding	PREDICTED: probable RNA-binding protein 46-like partial	ID=Lj0g3v0356709.1;Parent=Lj0g3v0356709;Name=Lj0g3v0356709.1;sequencetype=Protein coding;annotation=PREDICTED: probable RNA-binding protein 46-like partial [Meleagris gallopavo] gi|326918248|ref|XP_003205402.1|
20180405-Lj-anions_LP_root_median_SO4.hdf5	chr0	187881341	9.39405e-07	25	2.77852e-07	2.50067e-06	0.0281746	TRUE	187876472	187878658	-	-4869	upstream	Lj0g3v0356699	gene	repeat	NA	ID=Lj0g3v0356699;Name=gene.Ljchr0_pseudomol_20120828.path1.g3vene37111;sequencetype=repeat
20180405-Lj-anions_LP_root_median_SO4.hdf5	chr0	187881341	9.39405e-07	25	2.77852e-07	2.50067e-06	0.0281746	TRUE	187876472	187878658	-	-4869	upstream	Lj0g3v0356699.1	mRNA	repeat		ID=Lj0g3v0356699.1;Parent=Lj0g3v0356699;Name=Lj0g3v0356699.1;sequencetype=repeat;annotation=NoHit
20180405-Lj-anions_LP_root_median_SO4.hdf5	chr0	187881341	9.39405e-07	25	2.77852e-07	2.50067e-06	0.0281746	TRUE	187885132	187889669	-	3791	downstream	Lj0g3v0356719	gene	Protein coding	NA	ID=Lj0g3v0356719;Name=CUFF.24555;sequencetype=Protein coding
20180405-Lj-anions_LP_root_median_SO4.hdf5	chr0	187881341	9.39405e-07	25	2.77852e-07	2.50067e-06	0.0281746	TRUE	187885132	187889669	-	3791	downstream	Lj0g3v0356719.1	mRNA	Protein coding	Ubiquitin carboxyl-terminal hydrolase family protein	ID=Lj0g3v0356719.1;Parent=Lj0g3v0356719;Name=Lj0g3v0356719.1;sequencetype=Protein coding;annotation=Ubiquitin carboxyl-terminal hydrolase family protein [Theobroma cacao] gi|508713128|gb|EOY05025.1|
20180405-Lj-anions_ratioHP_LP_avg_SO4.hdf5	chr1	51456118	1.02833e-06	16	2.779e-07	4.7243e-06	0.0171661	TRUE	51456840	51464722	+	-722	upstream	Lj1g3v4419670	gene	Protein coding	NA	ID=Lj1g3v4419670;Name=CUFF.32331;sequencetype=Protein coding
20180405-Lj-anions_ratioHP_LP_avg_SO4.hdf5	chr1	51456118	1.02833e-06	16	2.779e-07	4.7243e-06	0.0171661	TRUE	51456840	51464722	+	-722	upstream	Lj1g3v4419670.1	mRNA	Protein coding	PREDICTED: mRNA-capping enzyme-like	ID=Lj1g3v4419670.1;Parent=Lj1g3v4419670;Name=Lj1g3v4419670.1;sequencetype=Protein coding;annotation=PREDICTED: mRNA-capping enzyme-like [Glycine max] gi|356570562|ref|XP_003553454.1|
20180405-Lj-anions_ratioHP_LP_avg_SO4.hdf5	chr1	51456118	1.02833e-06	16	2.779e-07	4.7243e-06	0.0171661	TRUE	51457055	51465527	+	-937	upstream	Lj1g3v4419670.2	mRNA	Protein coding	PREDICTED: mRNA-capping enzyme-like	ID=Lj1g3v4419670.2;Parent=Lj1g3v4419670;Name=Lj1g3v4419670.2;sequencetype=Protein coding;annotation=PREDICTED: mRNA-capping enzyme-like [Glycine max] gi|356570562|ref|XP_003553454.1|
20180405-Lj-anions_ratioHP_LP_avg_SO4.hdf5	chr1	51456118	1.02833e-06	16	2.779e-07	4.7243e-06	0.0171661	TRUE	51458663	51464405	+	-2545	upstream	Lj1g3v4419670.3	mRNA	Protein coding	PREDICTED: mRNA-capping enzyme-like	ID=Lj1g3v4419670.3;Parent=Lj1g3v4419670;Name=Lj1g3v4419670.3;sequencetype=Protein coding;annotation=PREDICTED: mRNA-capping enzyme-like [Glycine max] gi|356570562|ref|XP_003553454.1|
20180405-Lj-anions_HP_ratio_shoot_root_PO4.hdf5	chr1	37474750	1.08345e-06	17	2.77872e-07	5.33514e-05	0.00244529	TRUE	37467275	37470121	+	7475	downstream	Lj1g3v3329030	gene	Protein coding	NA	ID=Lj1g3v3329030;Name=CUFF.30368;sequencetype=Protein coding
20180405-Lj-anions_HP_ratio_shoot_root_PO4.hdf5	chr1	37474750	1.08345e-06	17	2.77872e-07	5.33514e-05	0.00244529	TRUE	37467275	37470121	+	7475	downstream	Lj1g3v3329030.1	mRNA	Protein coding		ID=Lj1g3v3329030.1;Parent=Lj1g3v3329030;Name=Lj1g3v3329030.1;sequencetype=Protein coding;annotation=NoHit
20180405-Lj-anions_HP_ratio_shoot_root_PO4.hdf5	chr1	37474750	1.08345e-06	17	2.77872e-07	5.33514e-05	0.00244529	TRUE	37467275	37470121	+	7475	downstream	Lj1g3v3329030.2	mRNA	Protein coding	Potassium transporter 24	ID=Lj1g3v3329030.2;Parent=Lj1g3v3329030;Name=Lj1g3v3329030.2;sequencetype=Protein coding;annotation=Potassium transporter 24 [Triticum urartu] gi|473912687|gb|EMS49633.1|
20180405-Lj-anions_HP_ratio_shoot_root_PO4.hdf5	chr1	37474750	1.08345e-06	17	2.77872e-07	5.33514e-05	0.00244529	TRUE	37467275	37470121	+	7475	downstream	Lj1g3v3329030.3	mRNA	Protein coding	Receptor protein kinase-like protein	ID=Lj1g3v3329030.3;Parent=Lj1g3v3329030;Name=Lj1g3v3329030.3;sequencetype=Protein coding;annotation=Receptor protein kinase-like protein [Medicago truncatula] gi|357463601|ref|XP_003602082.1|
20180405-Lj-anions_HP_ratio_shoot_root_PO4.hdf5	chr1	37474750	1.08345e-06	17	2.77872e-07	5.33514e-05	0.00244529	TRUE	37474627	37479046	+	123	in gene	Lj1g3v3329050	gene	Non-coding	NA	ID=Lj1g3v3329050;Name=64253_g;sequencetype=Non-coding
20180405-Lj-anions_HP_ratio_shoot_root_PO4.hdf5	chr1	37474750	1.08345e-06	17	2.77872e-07	5.33514e-05	0.00244529	TRUE	37474627	37479046	+	123	in feature	Lj1g3v3329050.1	mRNA		NA	ID=Lj1g3v3329050.1;Name=Lj1g3v3329050.1;Parent=Lj1g3v3329050;Name=Lj1g3v3329050.1
20180405-Lj-anions_HP_ratio_shoot_root_PO4.hdf5	chr1	37474750	1.08345e-06	17	2.77872e-07	5.33514e-05	0.00244529	TRUE	37472646	37473105	-	-2104	upstream	Lj1g3v3329040	gene	Non-coding	NA	ID=Lj1g3v3329040;Name=CUFF.30367;sequencetype=Non-coding
20180405-Lj-anions_HP_ratio_shoot_root_PO4.hdf5	chr1	37474750	1.08345e-06	17	2.77872e-07	5.33514e-05	0.00244529	TRUE	37472646	37473105	-	-2104	upstream	Lj1g3v3329040.1	mRNA	Non-coding		ID=Lj1g3v3329040.1;Parent=Lj1g3v3329040;Name=Lj1g3v3329040.1;sequencetype=Non-coding;annotation=NoHit
20180405-Lj-anions_MS_shoot_median_PO4.hdf5	chr4	32281078	1.08698e-06	39	2.77872e-07	5.55744e-07	0.0651966	FALSE	32272897	32273887	+	8181	downstream	Lj4g3v2313660	gene	Non-coding	NA	ID=Lj4g3v2313660;Name=CUFF.50770;sequencetype=Non-coding
20180405-Lj-anions_MS_shoot_median_PO4.hdf5	chr4	32281078	1.08698e-06	39	2.77872e-07	5.55744e-07	0.0651966	FALSE	32272897	32273887	+	8181	downstream	Lj4g3v2313660.1	mRNA	Non-coding		ID=Lj4g3v2313660.1;Parent=Lj4g3v2313660;Name=Lj4g3v2313660.1;sequencetype=Non-coding;annotation=NoHit
20180405-Lj-anions_MS_shoot_median_PO4.hdf5	chr4	32281078	1.08698e-06	39	2.77872e-07	5.55744e-07	0.0651966	FALSE	32274433	32276461	+	6645	downstream	Lj4g3v2313670	gene	Non-coding	NA	ID=Lj4g3v2313670;Name=BP072116.path1;sequencetype=Non-coding
20180405-Lj-anions_MS_shoot_median_PO4.hdf5	chr4	32281078	1.08698e-06	39	2.77872e-07	5.55744e-07	0.0651966	FALSE	32274433	32276461	+	6645	downstream	Lj4g3v2313670.1	mRNA	Non-coding		ID=Lj4g3v2313670.1;Parent=Lj4g3v2313670;Name=Lj4g3v2313670.1;sequencetype=Non-coding;annotation=NoHit
20180405-Lj-anions_MS_shoot_median_PO4.hdf5	chr4	32281078	1.08698e-06	39	2.77872e-07	5.55744e-07	0.0651966	FALSE	32281063	32284744	+	15	in gene	Lj4g3v2313680	gene	Protein coding	NA	ID=Lj4g3v2313680;Name=CUFF.50771;sequencetype=Protein coding
20180405-Lj-anions_MS_shoot_median_PO4.hdf5	chr4	32281078	1.08698e-06	39	2.77872e-07	5.55744e-07	0.0651966	FALSE	32281063	32284744	+	15	in feature	Lj4g3v2313680.1	mRNA	Protein coding	PREDICTED: porphobilinogen deaminase chloroplastic-like	ID=Lj4g3v2313680.1;Parent=Lj4g3v2313680;Name=Lj4g3v2313680.1;sequencetype=Protein coding;annotation=PREDICTED: porphobilinogen deaminase chloroplastic-like [Glycine max] gi|356538495|ref|XP_003537739.1|
20180405-Lj-anions_MS_shoot_median_PO4.hdf5	chr4	32281078	1.08698e-06	39	2.77872e-07	5.55744e-07	0.0651966	FALSE	32286496	32291304	+	-5418	upstream	Lj4g3v2313690	gene	Non-coding	NA	ID=Lj4g3v2313690;Name=CUFF.50773;sequencetype=Non-coding
20180405-Lj-anions_MS_shoot_median_PO4.hdf5	chr4	32281078	1.08698e-06	39	2.77872e-07	5.55744e-07	0.0651966	FALSE	32286496	32291304	+	-5418	upstream	Lj4g3v2313690.1	mRNA	Non-coding		ID=Lj4g3v2313690.1;Parent=Lj4g3v2313690;Name=Lj4g3v2313690.1;sequencetype=Non-coding;annotation=NoHit
20180405-Lj-anions_MS_shoot_median_PO4.hdf5	chr4	32281078	1.08698e-06	39	2.77872e-07	5.55744e-07	0.0651966	FALSE	32287686	32291466	-	6608	downstream	Lj4g3v2313700	gene	Protein coding	NA	ID=Lj4g3v2313700;Name=CUFF.50772;sequencetype=Protein coding
20180405-Lj-anions_MS_shoot_median_PO4.hdf5	chr4	32281078	1.08698e-06	39	2.77872e-07	5.55744e-07	0.0651966	FALSE	32287686	32291466	-	6608	downstream	Lj4g3v2313700.1	mRNA	Protein coding	PREDICTED: pentatricopeptide repeat-containing protein At4g20770-like	ID=Lj4g3v2313700.1;Parent=Lj4g3v2313700;Name=Lj4g3v2313700.1;sequencetype=Protein coding;annotation=PREDICTED: pentatricopeptide repeat-containing protein At4g20770-like [Cicer arietinum] gi|502159687|ref|XP_004511497.1|
20180405-Lj-anions_MS_shoot_median_PO4.hdf5	chr4	32281188	1.08698e-06	39	2.77872e-07	5.55744e-07	0.0651966	FALSE	32272897	32273887	+	8291	downstream	Lj4g3v2313660	gene	Non-coding	NA	ID=Lj4g3v2313660;Name=CUFF.50770;sequencetype=Non-coding
20180405-Lj-anions_MS_shoot_median_PO4.hdf5	chr4	32281188	1.08698e-06	39	2.77872e-07	5.55744e-07	0.0651966	FALSE	32272897	32273887	+	8291	downstream	Lj4g3v2313660.1	mRNA	Non-coding		ID=Lj4g3v2313660.1;Parent=Lj4g3v2313660;Name=Lj4g3v2313660.1;sequencetype=Non-coding;annotation=NoHit
20180405-Lj-anions_MS_shoot_median_PO4.hdf5	chr4	32281188	1.08698e-06	39	2.77872e-07	5.55744e-07	0.0651966	FALSE	32274433	32276461	+	6755	downstream	Lj4g3v2313670	gene	Non-coding	NA	ID=Lj4g3v2313670;Name=BP072116.path1;sequencetype=Non-coding
20180405-Lj-anions_MS_shoot_median_PO4.hdf5	chr4	32281188	1.08698e-06	39	2.77872e-07	5.55744e-07	0.0651966	FALSE	32274433	32276461	+	6755	downstream	Lj4g3v2313670.1	mRNA	Non-coding		ID=Lj4g3v2313670.1;Parent=Lj4g3v2313670;Name=Lj4g3v2313670.1;sequencetype=Non-coding;annotation=NoHit
20180405-Lj-anions_MS_shoot_median_PO4.hdf5	chr4	32281188	1.08698e-06	39	2.77872e-07	5.55744e-07	0.0651966	FALSE	32281063	32284744	+	125	in gene	Lj4g3v2313680	gene	Protein coding	NA	ID=Lj4g3v2313680;Name=CUFF.50771;sequencetype=Protein coding
20180405-Lj-anions_MS_shoot_median_PO4.hdf5	chr4	32281188	1.08698e-06	39	2.77872e-07	5.55744e-07	0.0651966	FALSE	32281063	32284744	+	125	in feature	Lj4g3v2313680.1	mRNA	Protein coding	PREDICTED: porphobilinogen deaminase chloroplastic-like	ID=Lj4g3v2313680.1;Parent=Lj4g3v2313680;Name=Lj4g3v2313680.1;sequencetype=Protein coding;annotation=PREDICTED: porphobilinogen deaminase chloroplastic-like [Glycine max] gi|356538495|ref|XP_003537739.1|
20180405-Lj-anions_MS_shoot_median_PO4.hdf5	chr4	32281188	1.08698e-06	39	2.77872e-07	5.55744e-07	0.0651966	FALSE	32286496	32291304	+	-5308	upstream	Lj4g3v2313690	gene	Non-coding	NA	ID=Lj4g3v2313690;Name=CUFF.50773;sequencetype=Non-coding
20180405-Lj-anions_MS_shoot_median_PO4.hdf5	chr4	32281188	1.08698e-06	39	2.77872e-07	5.55744e-07	0.0651966	FALSE	32286496	32291304	+	-5308	upstream	Lj4g3v2313690.1	mRNA	Non-coding		ID=Lj4g3v2313690.1;Parent=Lj4g3v2313690;Name=Lj4g3v2313690.1;sequencetype=Non-coding;annotation=NoHit
20180405-Lj-anions_MS_shoot_median_PO4.hdf5	chr4	32281188	1.08698e-06	39	2.77872e-07	5.55744e-07	0.0651966	FALSE	32287686	32291466	-	6498	downstream	Lj4g3v2313700	gene	Protein coding	NA	ID=Lj4g3v2313700;Name=CUFF.50772;sequencetype=Protein coding
20180405-Lj-anions_MS_shoot_median_PO4.hdf5	chr4	32281188	1.08698e-06	39	2.77872e-07	5.55744e-07	0.0651966	FALSE	32287686	32291466	-	6498	downstream	Lj4g3v2313700.1	mRNA	Protein coding	PREDICTED: pentatricopeptide repeat-containing protein At4g20770-like	ID=Lj4g3v2313700.1;Parent=Lj4g3v2313700;Name=Lj4g3v2313700.1;sequencetype=Protein coding;annotation=PREDICTED: pentatricopeptide repeat-containing protein At4g20770-like [Cicer arietinum] gi|502159687|ref|XP_004511497.1|
20180405-Lj-anions_ratioHP_LP_avg_SO4.hdf5	chr3	5457512	1.12411e-06	12	2.779e-07	4.7243e-06	0.0171661	TRUE	5436608	5452495	+	20904	downstream	Lj3g3v0477990	gene	Protein coding	NA	ID=Lj3g3v0477990;Name=CUFF.40875;sequencetype=Protein coding
20180405-Lj-anions_ratioHP_LP_avg_SO4.hdf5	chr3	5457512	1.12411e-06	12	2.779e-07	4.7243e-06	0.0171661	TRUE	5436608	5452495	+	20904	downstream	Lj3g3v0477990.1	mRNA	Protein coding	PREDICTED: protein KIAA0664 homolog	ID=Lj3g3v0477990.1;Parent=Lj3g3v0477990;Name=Lj3g3v0477990.1;sequencetype=Protein coding;annotation=PREDICTED: protein KIAA0664 homolog [Glycine max] gi|356555293|ref|XP_003545968.1|
20180405-Lj-anions_ratioHP_LP_avg_SO4.hdf5	chr3	5457512	1.12411e-06	12	2.779e-07	4.7243e-06	0.0171661	TRUE	5436608	5452495	+	20904	downstream	Lj3g3v0477990.2	mRNA	Protein coding	PREDICTED: protein KIAA0664 homolog	ID=Lj3g3v0477990.2;Parent=Lj3g3v0477990;Name=Lj3g3v0477990.2;sequencetype=Protein coding;annotation=PREDICTED: protein KIAA0664 homolog [Glycine max] gi|356555293|ref|XP_003545968.1|
20180405-Lj-anions_ratioHP_LP_avg_SO4.hdf5	chr3	5457512	1.12411e-06	12	2.779e-07	4.7243e-06	0.0171661	TRUE	5455265	5458106	+	2247	in gene	Lj3g3v0478000	gene	Protein coding	NA	ID=Lj3g3v0478000;Name=CUFF.40873;sequencetype=Protein coding
20180405-Lj-anions_ratioHP_LP_avg_SO4.hdf5	chr3	5457512	1.12411e-06	12	2.779e-07	4.7243e-06	0.0171661	TRUE	5455265	5458106	+	2247	in feature	Lj3g3v0478000.1	mRNA	Protein coding	PREDICTED: beta-amyrin 24-hydroxylase	ID=Lj3g3v0478000.1;Parent=Lj3g3v0478000;Name=Lj3g3v0478000.1;sequencetype=Protein coding;annotation=PREDICTED: beta-amyrin 24-hydroxylase [Vitis vinifera] gi|225450197|ref|XP_002263346.1|
20180405-Lj-anions_ratioHP_LP_avg_SO4.hdf5	chr3	5457512	1.12411e-06	12	2.779e-07	4.7243e-06	0.0171661	TRUE	5455265	5458106	+	2247	in feature	Lj3g3v0478000.2	mRNA	Protein coding	PREDICTED: cytochrome P450 705A20-like	ID=Lj3g3v0478000.2;Parent=Lj3g3v0478000;Name=Lj3g3v0478000.2;sequencetype=Protein coding;annotation=PREDICTED: cytochrome P450 705A20-like [Glycine max] gi|356544194|ref|XP_003540539.1|
20180405-Lj-anions_ratioHP_LP_avg_SO4.hdf5	chr3	5457512	1.12411e-06	12	2.779e-07	4.7243e-06	0.0171661	TRUE	5464021	5468044	+	-6509	upstream	Lj3g3v0478020	gene	Protein coding	NA	ID=Lj3g3v0478020;Name=CUFF.40877;sequencetype=Protein coding
20180405-Lj-anions_ratioHP_LP_avg_SO4.hdf5	chr3	5457512	1.12411e-06	12	2.779e-07	4.7243e-06	0.0171661	TRUE	5464021	5468044	+	-6509	upstream	Lj3g3v0478020.1	mRNA	Protein coding	PREDICTED: thaumatin-like protein-like partial	ID=Lj3g3v0478020.1;Parent=Lj3g3v0478020;Name=Lj3g3v0478020.1;sequencetype=Protein coding;annotation=PREDICTED: thaumatin-like protein-like partial [Cicer arietinum] gi|502177968|ref|XP_004516152.1|
20180405-Lj-anions_ratioHP_LP_avg_SO4.hdf5	chr3	5457512	1.12411e-06	12	2.779e-07	4.7243e-06	0.0171661	TRUE	5458878	5462685	-	1366	downstream	Lj3g3v0478010	gene	Protein coding	NA	ID=Lj3g3v0478010;Name=CUFF.40880;sequencetype=Protein coding
20180405-Lj-anions_ratioHP_LP_avg_SO4.hdf5	chr3	5457512	1.12411e-06	12	2.779e-07	4.7243e-06	0.0171661	TRUE	5458878	5462685	-	1366	downstream	Lj3g3v0478010.1	mRNA	Protein coding	PREDICTED: U6 snRNA-associated Sm-like protein LSm7-like	ID=Lj3g3v0478010.1;Parent=Lj3g3v0478010;Name=Lj3g3v0478010.1;sequencetype=Protein coding;annotation=PREDICTED: U6 snRNA-associated Sm-like protein LSm7-like [Glycine max] gi|356512406|ref|XP_003524910.1|
20180405-Lj-anions_ratioHP_LP_avg_SO4.hdf5	chr3	5457512	1.12411e-06	12	2.779e-07	4.7243e-06	0.0171661	TRUE	5465187	5468044	-	7675	downstream	Lj3g3v0478030	gene	Protein coding	NA	ID=Lj3g3v0478030;Name=CUFF.40878;sequencetype=Protein coding
20180405-Lj-anions_ratioHP_LP_avg_SO4.hdf5	chr3	5457512	1.12411e-06	12	2.779e-07	4.7243e-06	0.0171661	TRUE	5465187	5468044	-	7675	downstream	Lj3g3v0478030.1	mRNA	Protein coding	PREDICTED: ras-related protein RABA4c-like	ID=Lj3g3v0478030.1;Parent=Lj3g3v0478030;Name=Lj3g3v0478030.1;sequencetype=Protein coding;annotation=PREDICTED: ras-related protein RABA4c-like [Glycine max] gi|356544190|ref|XP_003540537.1|
20180405-Lj-anions_LP_root_average_SO4.hdf5	chr0	41256253	1.12844e-06	21	2.77852e-07	8.33556e-07	0.0676886	FALSE	41257870	41261433	+	-1617	upstream	Lj0g3v0097549	gene	Protein coding	NA	ID=Lj0g3v0097549;Name=CUFF.5449;sequencetype=Protein coding
20180405-Lj-anions_LP_root_average_SO4.hdf5	chr0	41256253	1.12844e-06	21	2.77852e-07	8.33556e-07	0.0676886	FALSE	41257870	41261433	+	-1617	upstream	Lj0g3v0097549.1	mRNA	Protein coding	IBR domain containing protein	ID=Lj0g3v0097549.1;Parent=Lj0g3v0097549;Name=Lj0g3v0097549.1;sequencetype=Protein coding;annotation=IBR domain containing protein [Medicago truncatula] gi|357472415|ref|XP_003606492.1|
20180405-Lj-anions_LP_root_average_SO4.hdf5	chr0	41256253	1.12844e-06	21	2.77852e-07	8.33556e-07	0.0676886	FALSE	41247668	41249092	-	-8585	upstream	Lj0g3v0097529	gene	Protein coding	NA	ID=Lj0g3v0097529;Name=CUFF.5431;sequencetype=Protein coding
20180405-Lj-anions_LP_root_average_SO4.hdf5	chr0	41256253	1.12844e-06	21	2.77852e-07	8.33556e-07	0.0676886	FALSE	41247668	41249092	-	-8585	upstream	Lj0g3v0097529.1	mRNA	Protein coding	PREDICTED: protein SMG9-like	ID=Lj0g3v0097529.1;Parent=Lj0g3v0097529;Name=Lj0g3v0097529.1;sequencetype=Protein coding;annotation=PREDICTED: protein SMG9-like [Bombus impatiens] gi|350403365|ref|XP_003486780.1|
20180405-Lj-anions_LP_root_average_SO4.hdf5	chr0	41256253	1.12844e-06	21	2.77852e-07	8.33556e-07	0.0676886	FALSE	41251814	41252289	-	-4439	upstream	Lj0g3v0097539	gene	Non-coding	NA	ID=Lj0g3v0097539;Name=CUFF.5432;sequencetype=Non-coding
20180405-Lj-anions_LP_root_average_SO4.hdf5	chr0	41256253	1.12844e-06	21	2.77852e-07	8.33556e-07	0.0676886	FALSE	41251814	41252289	-	-4439	upstream	Lj0g3v0097539.1	mRNA	Non-coding		ID=Lj0g3v0097539.1;Parent=Lj0g3v0097539;Name=Lj0g3v0097539.1;sequencetype=Non-coding;annotation=NoHit
20180405-Lj-anions_ratioHP_LP_avg_SO4.hdf5	chr1	18584944	1.14491e-06	17	2.779e-07	4.7243e-06	0.0171661	TRUE	18577167	18578219	+	7777	downstream	Lj1g3v1548870	gene	Protein coding	NA	ID=Lj1g3v1548870;Name=CUFF.27493;sequencetype=Protein coding
20180405-Lj-anions_ratioHP_LP_avg_SO4.hdf5	chr1	18584944	1.14491e-06	17	2.779e-07	4.7243e-06	0.0171661	TRUE	18577167	18578219	+	7777	downstream	Lj1g3v1548870.1	mRNA	Protein coding	Viral A-type inclusion protein repeat containing protein expressed	ID=Lj1g3v1548870.1;Parent=Lj1g3v1548870;Name=Lj1g3v1548870.1;sequencetype=Protein coding;annotation=Viral A-type inclusion protein repeat containing protein expressed [Medicago truncatula] gi|357465239|ref|XP_003602901.1|
20180405-Lj-anions_ratioHP_LP_avg_SO4.hdf5	chr1	18584944	1.14491e-06	17	2.779e-07	4.7243e-06	0.0171661	TRUE	18578291	18578728	+	6653	downstream	Lj1g3v1548880	gene	Protein coding	NA	ID=Lj1g3v1548880;Name=CUFF.27494;sequencetype=Protein coding
20180405-Lj-anions_ratioHP_LP_avg_SO4.hdf5	chr1	18584944	1.14491e-06	17	2.779e-07	4.7243e-06	0.0171661	TRUE	18578291	18578728	+	6653	downstream	Lj1g3v1548880.1	mRNA	Protein coding	Viral A-type inclusion protein repeat containing protein expressed	ID=Lj1g3v1548880.1;Parent=Lj1g3v1548880;Name=Lj1g3v1548880.1;sequencetype=Protein coding;annotation=Viral A-type inclusion protein repeat containing protein expressed [Medicago truncatula] gi|357465239|ref|XP_003602901.1|
20180405-Lj-anions_ratioHP_LP_avg_SO4.hdf5	chr1	18584944	1.14491e-06	17	2.779e-07	4.7243e-06	0.0171661	TRUE	18579472	18580424	+	5472	downstream	Lj1g3v1548890	gene	Protein coding	NA	ID=Lj1g3v1548890;Name=CUFF.27495;sequencetype=Protein coding
20180405-Lj-anions_ratioHP_LP_avg_SO4.hdf5	chr1	18584944	1.14491e-06	17	2.779e-07	4.7243e-06	0.0171661	TRUE	18579472	18580424	+	5472	downstream	Lj1g3v1548890.1	mRNA	Protein coding	Viral A-type inclusion protein repeat containing protein expressed	ID=Lj1g3v1548890.1;Parent=Lj1g3v1548890;Name=Lj1g3v1548890.1;sequencetype=Protein coding;annotation=Viral A-type inclusion protein repeat containing protein expressed [Medicago truncatula] gi|357465239|ref|XP_003602901.1|
20180405-Lj-anions_ratioHP_LP_avg_SO4.hdf5	chr1	18584944	1.14491e-06	17	2.779e-07	4.7243e-06	0.0171661	TRUE	18586814	18587284	+	-1870	upstream	Lj1g3v1548910	gene	repeat	NA	ID=Lj1g3v1548910;Name=gene.g31621.t1;sequencetype=repeat
20180405-Lj-anions_ratioHP_LP_avg_SO4.hdf5	chr1	18584944	1.14491e-06	17	2.779e-07	4.7243e-06	0.0171661	TRUE	18586814	18587284	+	-1870	upstream	Lj1g3v1548910.1	mRNA	repeat		ID=Lj1g3v1548910.1;Parent=Lj1g3v1548910;Name=Lj1g3v1548910.1;sequencetype=repeat;annotation=NoHit
20180405-Lj-anions_ratioHP_LP_avg_SO4.hdf5	chr1	18584944	1.14491e-06	17	2.779e-07	4.7243e-06	0.0171661	TRUE	18582655	18586219	-	-2289	in gene	Lj1g3v1548900	gene	Protein coding	NA	ID=Lj1g3v1548900;Name=CUFF.27505;sequencetype=Protein coding
20180405-Lj-anions_ratioHP_LP_avg_SO4.hdf5	chr1	18584944	1.14491e-06	17	2.779e-07	4.7243e-06	0.0171661	TRUE	18582655	18586219	-	-2289	in feature	Lj1g3v1548900.1	mRNA	Protein coding	PREDICTED: eukaryotic translation initiation factor 3 subunit I-like	ID=Lj1g3v1548900.1;Parent=Lj1g3v1548900;Name=Lj1g3v1548900.1;sequencetype=Protein coding;annotation=PREDICTED: eukaryotic translation initiation factor 3 subunit I-like [Glycine max] gi|356497716|ref|XP_003517705.1|
20180405-Lj-anions_ratioHP_LP_avg_SO4.hdf5	chr1	18584944	1.14491e-06	17	2.779e-07	4.7243e-06	0.0171661	TRUE	18588288	18595471	-	3344	downstream	Lj1g3v1548920	gene	Protein coding	NA	ID=Lj1g3v1548920;Name=CUFF.27499;sequencetype=Protein coding
20180405-Lj-anions_ratioHP_LP_avg_SO4.hdf5	chr1	18584944	1.14491e-06	17	2.779e-07	4.7243e-06	0.0171661	TRUE	18588288	18595471	-	3344	downstream	Lj1g3v1548920.1	mRNA	Protein coding	PREDICTED: A-agglutinin anchorage subunit-like	ID=Lj1g3v1548920.1;Parent=Lj1g3v1548920;Name=Lj1g3v1548920.1;sequencetype=Protein coding;annotation=PREDICTED: A-agglutinin anchorage subunit-like [Cicer arietinum] gi|502133104|ref|XP_004501652.1|
20180405-Lj-anions_ratioHP_LP_avg_SO4.hdf5	chr1	18585157	1.14491e-06	17	2.779e-07	4.7243e-06	0.0171661	TRUE	18577167	18578219	+	7990	downstream	Lj1g3v1548870	gene	Protein coding	NA	ID=Lj1g3v1548870;Name=CUFF.27493;sequencetype=Protein coding
20180405-Lj-anions_ratioHP_LP_avg_SO4.hdf5	chr1	18585157	1.14491e-06	17	2.779e-07	4.7243e-06	0.0171661	TRUE	18577167	18578219	+	7990	downstream	Lj1g3v1548870.1	mRNA	Protein coding	Viral A-type inclusion protein repeat containing protein expressed	ID=Lj1g3v1548870.1;Parent=Lj1g3v1548870;Name=Lj1g3v1548870.1;sequencetype=Protein coding;annotation=Viral A-type inclusion protein repeat containing protein expressed [Medicago truncatula] gi|357465239|ref|XP_003602901.1|
20180405-Lj-anions_ratioHP_LP_avg_SO4.hdf5	chr1	18585157	1.14491e-06	17	2.779e-07	4.7243e-06	0.0171661	TRUE	18578291	18578728	+	6866	downstream	Lj1g3v1548880	gene	Protein coding	NA	ID=Lj1g3v1548880;Name=CUFF.27494;sequencetype=Protein coding
20180405-Lj-anions_ratioHP_LP_avg_SO4.hdf5	chr1	18585157	1.14491e-06	17	2.779e-07	4.7243e-06	0.0171661	TRUE	18578291	18578728	+	6866	downstream	Lj1g3v1548880.1	mRNA	Protein coding	Viral A-type inclusion protein repeat containing protein expressed	ID=Lj1g3v1548880.1;Parent=Lj1g3v1548880;Name=Lj1g3v1548880.1;sequencetype=Protein coding;annotation=Viral A-type inclusion protein repeat containing protein expressed [Medicago truncatula] gi|357465239|ref|XP_003602901.1|
20180405-Lj-anions_ratioHP_LP_avg_SO4.hdf5	chr1	18585157	1.14491e-06	17	2.779e-07	4.7243e-06	0.0171661	TRUE	18579472	18580424	+	5685	downstream	Lj1g3v1548890	gene	Protein coding	NA	ID=Lj1g3v1548890;Name=CUFF.27495;sequencetype=Protein coding
20180405-Lj-anions_ratioHP_LP_avg_SO4.hdf5	chr1	18585157	1.14491e-06	17	2.779e-07	4.7243e-06	0.0171661	TRUE	18579472	18580424	+	5685	downstream	Lj1g3v1548890.1	mRNA	Protein coding	Viral A-type inclusion protein repeat containing protein expressed	ID=Lj1g3v1548890.1;Parent=Lj1g3v1548890;Name=Lj1g3v1548890.1;sequencetype=Protein coding;annotation=Viral A-type inclusion protein repeat containing protein expressed [Medicago truncatula] gi|357465239|ref|XP_003602901.1|
20180405-Lj-anions_ratioHP_LP_avg_SO4.hdf5	chr1	18585157	1.14491e-06	17	2.779e-07	4.7243e-06	0.0171661	TRUE	18586814	18587284	+	-1657	upstream	Lj1g3v1548910	gene	repeat	NA	ID=Lj1g3v1548910;Name=gene.g31621.t1;sequencetype=repeat
20180405-Lj-anions_ratioHP_LP_avg_SO4.hdf5	chr1	18585157	1.14491e-06	17	2.779e-07	4.7243e-06	0.0171661	TRUE	18586814	18587284	+	-1657	upstream	Lj1g3v1548910.1	mRNA	repeat		ID=Lj1g3v1548910.1;Parent=Lj1g3v1548910;Name=Lj1g3v1548910.1;sequencetype=repeat;annotation=NoHit
20180405-Lj-anions_ratioHP_LP_avg_SO4.hdf5	chr1	18585157	1.14491e-06	17	2.779e-07	4.7243e-06	0.0171661	TRUE	18582655	18586219	-	-2502	in gene	Lj1g3v1548900	gene	Protein coding	NA	ID=Lj1g3v1548900;Name=CUFF.27505;sequencetype=Protein coding
20180405-Lj-anions_ratioHP_LP_avg_SO4.hdf5	chr1	18585157	1.14491e-06	17	2.779e-07	4.7243e-06	0.0171661	TRUE	18582655	18586219	-	-2502	in feature	Lj1g3v1548900.1	mRNA	Protein coding	PREDICTED: eukaryotic translation initiation factor 3 subunit I-like	ID=Lj1g3v1548900.1;Parent=Lj1g3v1548900;Name=Lj1g3v1548900.1;sequencetype=Protein coding;annotation=PREDICTED: eukaryotic translation initiation factor 3 subunit I-like [Glycine max] gi|356497716|ref|XP_003517705.1|
20180405-Lj-anions_ratioHP_LP_avg_SO4.hdf5	chr1	18585157	1.14491e-06	17	2.779e-07	4.7243e-06	0.0171661	TRUE	18588288	18595471	-	3131	downstream	Lj1g3v1548920	gene	Protein coding	NA	ID=Lj1g3v1548920;Name=CUFF.27499;sequencetype=Protein coding
20180405-Lj-anions_ratioHP_LP_avg_SO4.hdf5	chr1	18585157	1.14491e-06	17	2.779e-07	4.7243e-06	0.0171661	TRUE	18588288	18595471	-	3131	downstream	Lj1g3v1548920.1	mRNA	Protein coding	PREDICTED: A-agglutinin anchorage subunit-like	ID=Lj1g3v1548920.1;Parent=Lj1g3v1548920;Name=Lj1g3v1548920.1;sequencetype=Protein coding;annotation=PREDICTED: A-agglutinin anchorage subunit-like [Cicer arietinum] gi|502133104|ref|XP_004501652.1|
20180405-Lj-anions_ratioHP_LP_avg_SO4.hdf5	chr1	18585116	1.14491e-06	17	2.779e-07	4.7243e-06	0.0171661	TRUE	18577167	18578219	+	7949	downstream	Lj1g3v1548870	gene	Protein coding	NA	ID=Lj1g3v1548870;Name=CUFF.27493;sequencetype=Protein coding
20180405-Lj-anions_ratioHP_LP_avg_SO4.hdf5	chr1	18585116	1.14491e-06	17	2.779e-07	4.7243e-06	0.0171661	TRUE	18577167	18578219	+	7949	downstream	Lj1g3v1548870.1	mRNA	Protein coding	Viral A-type inclusion protein repeat containing protein expressed	ID=Lj1g3v1548870.1;Parent=Lj1g3v1548870;Name=Lj1g3v1548870.1;sequencetype=Protein coding;annotation=Viral A-type inclusion protein repeat containing protein expressed [Medicago truncatula] gi|357465239|ref|XP_003602901.1|
20180405-Lj-anions_ratioHP_LP_avg_SO4.hdf5	chr1	18585116	1.14491e-06	17	2.779e-07	4.7243e-06	0.0171661	TRUE	18578291	18578728	+	6825	downstream	Lj1g3v1548880	gene	Protein coding	NA	ID=Lj1g3v1548880;Name=CUFF.27494;sequencetype=Protein coding
20180405-Lj-anions_ratioHP_LP_avg_SO4.hdf5	chr1	18585116	1.14491e-06	17	2.779e-07	4.7243e-06	0.0171661	TRUE	18578291	18578728	+	6825	downstream	Lj1g3v1548880.1	mRNA	Protein coding	Viral A-type inclusion protein repeat containing protein expressed	ID=Lj1g3v1548880.1;Parent=Lj1g3v1548880;Name=Lj1g3v1548880.1;sequencetype=Protein coding;annotation=Viral A-type inclusion protein repeat containing protein expressed [Medicago truncatula] gi|357465239|ref|XP_003602901.1|
20180405-Lj-anions_ratioHP_LP_avg_SO4.hdf5	chr1	18585116	1.14491e-06	17	2.779e-07	4.7243e-06	0.0171661	TRUE	18579472	18580424	+	5644	downstream	Lj1g3v1548890	gene	Protein coding	NA	ID=Lj1g3v1548890;Name=CUFF.27495;sequencetype=Protein coding
20180405-Lj-anions_ratioHP_LP_avg_SO4.hdf5	chr1	18585116	1.14491e-06	17	2.779e-07	4.7243e-06	0.0171661	TRUE	18579472	18580424	+	5644	downstream	Lj1g3v1548890.1	mRNA	Protein coding	Viral A-type inclusion protein repeat containing protein expressed	ID=Lj1g3v1548890.1;Parent=Lj1g3v1548890;Name=Lj1g3v1548890.1;sequencetype=Protein coding;annotation=Viral A-type inclusion protein repeat containing protein expressed [Medicago truncatula] gi|357465239|ref|XP_003602901.1|
20180405-Lj-anions_ratioHP_LP_avg_SO4.hdf5	chr1	18585116	1.14491e-06	17	2.779e-07	4.7243e-06	0.0171661	TRUE	18586814	18587284	+	-1698	upstream	Lj1g3v1548910	gene	repeat	NA	ID=Lj1g3v1548910;Name=gene.g31621.t1;sequencetype=repeat
20180405-Lj-anions_ratioHP_LP_avg_SO4.hdf5	chr1	18585116	1.14491e-06	17	2.779e-07	4.7243e-06	0.0171661	TRUE	18586814	18587284	+	-1698	upstream	Lj1g3v1548910.1	mRNA	repeat		ID=Lj1g3v1548910.1;Parent=Lj1g3v1548910;Name=Lj1g3v1548910.1;sequencetype=repeat;annotation=NoHit
20180405-Lj-anions_ratioHP_LP_avg_SO4.hdf5	chr1	18585116	1.14491e-06	17	2.779e-07	4.7243e-06	0.0171661	TRUE	18582655	18586219	-	-2461	in gene	Lj1g3v1548900	gene	Protein coding	NA	ID=Lj1g3v1548900;Name=CUFF.27505;sequencetype=Protein coding
20180405-Lj-anions_ratioHP_LP_avg_SO4.hdf5	chr1	18585116	1.14491e-06	17	2.779e-07	4.7243e-06	0.0171661	TRUE	18582655	18586219	-	-2461	in feature	Lj1g3v1548900.1	mRNA	Protein coding	PREDICTED: eukaryotic translation initiation factor 3 subunit I-like	ID=Lj1g3v1548900.1;Parent=Lj1g3v1548900;Name=Lj1g3v1548900.1;sequencetype=Protein coding;annotation=PREDICTED: eukaryotic translation initiation factor 3 subunit I-like [Glycine max] gi|356497716|ref|XP_003517705.1|
20180405-Lj-anions_ratioHP_LP_avg_SO4.hdf5	chr1	18585116	1.14491e-06	17	2.779e-07	4.7243e-06	0.0171661	TRUE	18588288	18595471	-	3172	downstream	Lj1g3v1548920	gene	Protein coding	NA	ID=Lj1g3v1548920;Name=CUFF.27499;sequencetype=Protein coding
20180405-Lj-anions_ratioHP_LP_avg_SO4.hdf5	chr1	18585116	1.14491e-06	17	2.779e-07	4.7243e-06	0.0171661	TRUE	18588288	18595471	-	3172	downstream	Lj1g3v1548920.1	mRNA	Protein coding	PREDICTED: A-agglutinin anchorage subunit-like	ID=Lj1g3v1548920.1;Parent=Lj1g3v1548920;Name=Lj1g3v1548920.1;sequencetype=Protein coding;annotation=PREDICTED: A-agglutinin anchorage subunit-like [Cicer arietinum] gi|502133104|ref|XP_004501652.1|
20180405-Lj-anions_ratioHP_LP_avg_SO4.hdf5	chr1	18585129	1.14491e-06	17	2.779e-07	4.7243e-06	0.0171661	TRUE	18577167	18578219	+	7962	downstream	Lj1g3v1548870	gene	Protein coding	NA	ID=Lj1g3v1548870;Name=CUFF.27493;sequencetype=Protein coding
20180405-Lj-anions_ratioHP_LP_avg_SO4.hdf5	chr1	18585129	1.14491e-06	17	2.779e-07	4.7243e-06	0.0171661	TRUE	18577167	18578219	+	7962	downstream	Lj1g3v1548870.1	mRNA	Protein coding	Viral A-type inclusion protein repeat containing protein expressed	ID=Lj1g3v1548870.1;Parent=Lj1g3v1548870;Name=Lj1g3v1548870.1;sequencetype=Protein coding;annotation=Viral A-type inclusion protein repeat containing protein expressed [Medicago truncatula] gi|357465239|ref|XP_003602901.1|
20180405-Lj-anions_ratioHP_LP_avg_SO4.hdf5	chr1	18585129	1.14491e-06	17	2.779e-07	4.7243e-06	0.0171661	TRUE	18578291	18578728	+	6838	downstream	Lj1g3v1548880	gene	Protein coding	NA	ID=Lj1g3v1548880;Name=CUFF.27494;sequencetype=Protein coding
20180405-Lj-anions_ratioHP_LP_avg_SO4.hdf5	chr1	18585129	1.14491e-06	17	2.779e-07	4.7243e-06	0.0171661	TRUE	18578291	18578728	+	6838	downstream	Lj1g3v1548880.1	mRNA	Protein coding	Viral A-type inclusion protein repeat containing protein expressed	ID=Lj1g3v1548880.1;Parent=Lj1g3v1548880;Name=Lj1g3v1548880.1;sequencetype=Protein coding;annotation=Viral A-type inclusion protein repeat containing protein expressed [Medicago truncatula] gi|357465239|ref|XP_003602901.1|
20180405-Lj-anions_ratioHP_LP_avg_SO4.hdf5	chr1	18585129	1.14491e-06	17	2.779e-07	4.7243e-06	0.0171661	TRUE	18579472	18580424	+	5657	downstream	Lj1g3v1548890	gene	Protein coding	NA	ID=Lj1g3v1548890;Name=CUFF.27495;sequencetype=Protein coding
20180405-Lj-anions_ratioHP_LP_avg_SO4.hdf5	chr1	18585129	1.14491e-06	17	2.779e-07	4.7243e-06	0.0171661	TRUE	18579472	18580424	+	5657	downstream	Lj1g3v1548890.1	mRNA	Protein coding	Viral A-type inclusion protein repeat containing protein expressed	ID=Lj1g3v1548890.1;Parent=Lj1g3v1548890;Name=Lj1g3v1548890.1;sequencetype=Protein coding;annotation=Viral A-type inclusion protein repeat containing protein expressed [Medicago truncatula] gi|357465239|ref|XP_003602901.1|
20180405-Lj-anions_ratioHP_LP_avg_SO4.hdf5	chr1	18585129	1.14491e-06	17	2.779e-07	4.7243e-06	0.0171661	TRUE	18586814	18587284	+	-1685	upstream	Lj1g3v1548910	gene	repeat	NA	ID=Lj1g3v1548910;Name=gene.g31621.t1;sequencetype=repeat
20180405-Lj-anions_ratioHP_LP_avg_SO4.hdf5	chr1	18585129	1.14491e-06	17	2.779e-07	4.7243e-06	0.0171661	TRUE	18586814	18587284	+	-1685	upstream	Lj1g3v1548910.1	mRNA	repeat		ID=Lj1g3v1548910.1;Parent=Lj1g3v1548910;Name=Lj1g3v1548910.1;sequencetype=repeat;annotation=NoHit
20180405-Lj-anions_ratioHP_LP_avg_SO4.hdf5	chr1	18585129	1.14491e-06	17	2.779e-07	4.7243e-06	0.0171661	TRUE	18582655	18586219	-	-2474	in gene	Lj1g3v1548900	gene	Protein coding	NA	ID=Lj1g3v1548900;Name=CUFF.27505;sequencetype=Protein coding
20180405-Lj-anions_ratioHP_LP_avg_SO4.hdf5	chr1	18585129	1.14491e-06	17	2.779e-07	4.7243e-06	0.0171661	TRUE	18582655	18586219	-	-2474	in feature	Lj1g3v1548900.1	mRNA	Protein coding	PREDICTED: eukaryotic translation initiation factor 3 subunit I-like	ID=Lj1g3v1548900.1;Parent=Lj1g3v1548900;Name=Lj1g3v1548900.1;sequencetype=Protein coding;annotation=PREDICTED: eukaryotic translation initiation factor 3 subunit I-like [Glycine max] gi|356497716|ref|XP_003517705.1|
20180405-Lj-anions_ratioHP_LP_avg_SO4.hdf5	chr1	18585129	1.14491e-06	17	2.779e-07	4.7243e-06	0.0171661	TRUE	18588288	18595471	-	3159	downstream	Lj1g3v1548920	gene	Protein coding	NA	ID=Lj1g3v1548920;Name=CUFF.27499;sequencetype=Protein coding
20180405-Lj-anions_ratioHP_LP_avg_SO4.hdf5	chr1	18585129	1.14491e-06	17	2.779e-07	4.7243e-06	0.0171661	TRUE	18588288	18595471	-	3159	downstream	Lj1g3v1548920.1	mRNA	Protein coding	PREDICTED: A-agglutinin anchorage subunit-like	ID=Lj1g3v1548920.1;Parent=Lj1g3v1548920;Name=Lj1g3v1548920.1;sequencetype=Protein coding;annotation=PREDICTED: A-agglutinin anchorage subunit-like [Cicer arietinum] gi|502133104|ref|XP_004501652.1|
20180405-Lj-anions_ratioHP_LP_avg_SO4.hdf5	chr1	18584938	1.14491e-06	17	2.779e-07	4.7243e-06	0.0171661	TRUE	18577167	18578219	+	7771	downstream	Lj1g3v1548870	gene	Protein coding	NA	ID=Lj1g3v1548870;Name=CUFF.27493;sequencetype=Protein coding
20180405-Lj-anions_ratioHP_LP_avg_SO4.hdf5	chr1	18584938	1.14491e-06	17	2.779e-07	4.7243e-06	0.0171661	TRUE	18577167	18578219	+	7771	downstream	Lj1g3v1548870.1	mRNA	Protein coding	Viral A-type inclusion protein repeat containing protein expressed	ID=Lj1g3v1548870.1;Parent=Lj1g3v1548870;Name=Lj1g3v1548870.1;sequencetype=Protein coding;annotation=Viral A-type inclusion protein repeat containing protein expressed [Medicago truncatula] gi|357465239|ref|XP_003602901.1|
20180405-Lj-anions_ratioHP_LP_avg_SO4.hdf5	chr1	18584938	1.14491e-06	17	2.779e-07	4.7243e-06	0.0171661	TRUE	18578291	18578728	+	6647	downstream	Lj1g3v1548880	gene	Protein coding	NA	ID=Lj1g3v1548880;Name=CUFF.27494;sequencetype=Protein coding
20180405-Lj-anions_ratioHP_LP_avg_SO4.hdf5	chr1	18584938	1.14491e-06	17	2.779e-07	4.7243e-06	0.0171661	TRUE	18578291	18578728	+	6647	downstream	Lj1g3v1548880.1	mRNA	Protein coding	Viral A-type inclusion protein repeat containing protein expressed	ID=Lj1g3v1548880.1;Parent=Lj1g3v1548880;Name=Lj1g3v1548880.1;sequencetype=Protein coding;annotation=Viral A-type inclusion protein repeat containing protein expressed [Medicago truncatula] gi|357465239|ref|XP_003602901.1|
20180405-Lj-anions_ratioHP_LP_avg_SO4.hdf5	chr1	18584938	1.14491e-06	17	2.779e-07	4.7243e-06	0.0171661	TRUE	18579472	18580424	+	5466	downstream	Lj1g3v1548890	gene	Protein coding	NA	ID=Lj1g3v1548890;Name=CUFF.27495;sequencetype=Protein coding
20180405-Lj-anions_ratioHP_LP_avg_SO4.hdf5	chr1	18584938	1.14491e-06	17	2.779e-07	4.7243e-06	0.0171661	TRUE	18579472	18580424	+	5466	downstream	Lj1g3v1548890.1	mRNA	Protein coding	Viral A-type inclusion protein repeat containing protein expressed	ID=Lj1g3v1548890.1;Parent=Lj1g3v1548890;Name=Lj1g3v1548890.1;sequencetype=Protein coding;annotation=Viral A-type inclusion protein repeat containing protein expressed [Medicago truncatula] gi|357465239|ref|XP_003602901.1|
20180405-Lj-anions_ratioHP_LP_avg_SO4.hdf5	chr1	18584938	1.14491e-06	17	2.779e-07	4.7243e-06	0.0171661	TRUE	18586814	18587284	+	-1876	upstream	Lj1g3v1548910	gene	repeat	NA	ID=Lj1g3v1548910;Name=gene.g31621.t1;sequencetype=repeat
20180405-Lj-anions_ratioHP_LP_avg_SO4.hdf5	chr1	18584938	1.14491e-06	17	2.779e-07	4.7243e-06	0.0171661	TRUE	18586814	18587284	+	-1876	upstream	Lj1g3v1548910.1	mRNA	repeat		ID=Lj1g3v1548910.1;Parent=Lj1g3v1548910;Name=Lj1g3v1548910.1;sequencetype=repeat;annotation=NoHit
20180405-Lj-anions_ratioHP_LP_avg_SO4.hdf5	chr1	18584938	1.14491e-06	17	2.779e-07	4.7243e-06	0.0171661	TRUE	18582655	18586219	-	-2283	in gene	Lj1g3v1548900	gene	Protein coding	NA	ID=Lj1g3v1548900;Name=CUFF.27505;sequencetype=Protein coding
20180405-Lj-anions_ratioHP_LP_avg_SO4.hdf5	chr1	18584938	1.14491e-06	17	2.779e-07	4.7243e-06	0.0171661	TRUE	18582655	18586219	-	-2283	in feature	Lj1g3v1548900.1	mRNA	Protein coding	PREDICTED: eukaryotic translation initiation factor 3 subunit I-like	ID=Lj1g3v1548900.1;Parent=Lj1g3v1548900;Name=Lj1g3v1548900.1;sequencetype=Protein coding;annotation=PREDICTED: eukaryotic translation initiation factor 3 subunit I-like [Glycine max] gi|356497716|ref|XP_003517705.1|
20180405-Lj-anions_ratioHP_LP_avg_SO4.hdf5	chr1	18584938	1.14491e-06	17	2.779e-07	4.7243e-06	0.0171661	TRUE	18588288	18595471	-	3350	downstream	Lj1g3v1548920	gene	Protein coding	NA	ID=Lj1g3v1548920;Name=CUFF.27499;sequencetype=Protein coding
20180405-Lj-anions_ratioHP_LP_avg_SO4.hdf5	chr1	18584938	1.14491e-06	17	2.779e-07	4.7243e-06	0.0171661	TRUE	18588288	18595471	-	3350	downstream	Lj1g3v1548920.1	mRNA	Protein coding	PREDICTED: A-agglutinin anchorage subunit-like	ID=Lj1g3v1548920.1;Parent=Lj1g3v1548920;Name=Lj1g3v1548920.1;sequencetype=Protein coding;annotation=PREDICTED: A-agglutinin anchorage subunit-like [Cicer arietinum] gi|502133104|ref|XP_004501652.1|
20180405-Lj-anions_ratioMS-LP_root_median_SO4.hdf5	chr4	6587075	1.2176e-06	10	2.77886e-07	2.77886e-05	0.00767538	TRUE	6579737	6586697	+	7338	downstream	Lj4g3v0451070	gene	Protein coding	NA	ID=Lj4g3v0451070;Name=CUFF.47256;sequencetype=Protein coding
20180405-Lj-anions_ratioMS-LP_root_median_SO4.hdf5	chr4	6587075	1.2176e-06	10	2.77886e-07	2.77886e-05	0.00767538	TRUE	6579737	6586697	+	7338	downstream	Lj4g3v0451070.1	mRNA	Protein coding	PREDICTED: general transcription factor IIH subunit 4-like	ID=Lj4g3v0451070.1;Parent=Lj4g3v0451070;Name=Lj4g3v0451070.1;sequencetype=Protein coding;annotation=PREDICTED: general transcription factor IIH subunit 4-like [Cicer arietinum] gi|502142615|ref|XP_004505045.1|
20180405-Lj-anions_ratioMS-LP_root_median_SO4.hdf5	chr4	6587075	1.2176e-06	10	2.77886e-07	2.77886e-05	0.00767538	TRUE	6579737	6586697	+	7338	downstream	Lj4g3v0451070.2	mRNA	Protein coding	PREDICTED: general transcription factor IIH subunit 4-like	ID=Lj4g3v0451070.2;Parent=Lj4g3v0451070;Name=Lj4g3v0451070.2;sequencetype=Protein coding;annotation=PREDICTED: general transcription factor IIH subunit 4-like [Cicer arietinum] gi|502142615|ref|XP_004505045.1|
20180405-Lj-anions_ratioMS-LP_root_median_SO4.hdf5	chr4	6587075	1.2176e-06	10	2.77886e-07	2.77886e-05	0.00767538	TRUE	6587805	6590972	-	730	downstream	Lj4g3v0451080	gene	Protein coding	NA	ID=Lj4g3v0451080;Name=CUFF.47258;sequencetype=Protein coding
20180405-Lj-anions_ratioMS-LP_root_median_SO4.hdf5	chr4	6587075	1.2176e-06	10	2.77886e-07	2.77886e-05	0.00767538	TRUE	6587805	6590972	-	730	downstream	Lj4g3v0451080.1	mRNA	Protein coding	Monothiol glutaredoxin-S17	ID=Lj4g3v0451080.1;Parent=Lj4g3v0451080;Name=Lj4g3v0451080.1;sequencetype=Protein coding;annotation=Monothiol glutaredoxin-S17 [Medicago truncatula] gi|358346673|ref|XP_003637390.1|
20180405-Lj-anions_ratioMS-LP_root_median_SO4.hdf5	chr4	6587075	1.2176e-06	10	2.77886e-07	2.77886e-05	0.00767538	TRUE	6588933	6591709	-	1858	downstream	Lj4g3v0451090	gene	Protein coding	NA	ID=Lj4g3v0451090;Name=CUFF.47259;sequencetype=Protein coding
20180405-Lj-anions_ratioMS-LP_root_median_SO4.hdf5	chr4	6587075	1.2176e-06	10	2.77886e-07	2.77886e-05	0.00767538	TRUE	6588933	6591709	-	1858	downstream	Lj4g3v0451090.1	mRNA	Protein coding	PREDICTED: monothiol glutaredoxin-S17-like	ID=Lj4g3v0451090.1;Parent=Lj4g3v0451090;Name=Lj4g3v0451090.1;sequencetype=Protein coding;annotation=PREDICTED: monothiol glutaredoxin-S17-like [Glycine max] gi|356548735|ref|XP_003542755.1|
20180405-Lj-anions_ratioMS-LP_root_median_SO4.hdf5	chr4	6587075	1.2176e-06	10	2.77886e-07	2.77886e-05	0.00767538	TRUE	6594043	6594926	-	6968	downstream	Lj4g3v0451100	gene	repeat	NA	ID=Lj4g3v0451100;Name=NODE_96891_length_830_cov_11.636145.path4;sequencetype=repeat
20180405-Lj-anions_ratioMS-LP_root_median_SO4.hdf5	chr4	6587075	1.2176e-06	10	2.77886e-07	2.77886e-05	0.00767538	TRUE	6594043	6594926	-	6968	downstream	Lj4g3v0451100.1	mRNA	repeat		ID=Lj4g3v0451100.1;Parent=Lj4g3v0451100;Name=Lj4g3v0451100.1;sequencetype=repeat;annotation=NoHit
20180405-Lj-anions_ratioMS-LP_root_average_SO4.hdf5	chr1	17536480	1.41028e-06	11	2.77886e-07	5.16868e-05	0.0115342	TRUE	17536244	17537427	+	236	in gene	Lj1g3v1465190	gene	Protein coding	NA	ID=Lj1g3v1465190;Name=CUFF.27349;sequencetype=Protein coding
20180405-Lj-anions_ratioMS-LP_root_average_SO4.hdf5	chr1	17536480	1.41028e-06	11	2.77886e-07	5.16868e-05	0.0115342	TRUE	17536244	17537427	+	236	in feature	Lj1g3v1465190.1	mRNA	Protein coding	RNA-binding region RNP-1 (RNA recognition motif)	ID=Lj1g3v1465190.1;Parent=Lj1g3v1465190;Name=Lj1g3v1465190.1;sequencetype=Protein coding;annotation=RNA-binding region RNP-1 (RNA recognition motif); Calcium-binding EF-hand [Medicago truncatula] gi|124359745|gb|ABD32695.2|
20180405-Lj-anions_ratioMS-LP_root_average_SO4.hdf5	chr1	17536480	1.41028e-06	11	2.77886e-07	5.16868e-05	0.0115342	TRUE	17537494	17540632	-	1014	downstream	Lj1g3v1465200	gene	Protein coding	NA	ID=Lj1g3v1465200;Name=CUFF.27351;sequencetype=Protein coding
20180405-Lj-anions_ratioMS-LP_root_average_SO4.hdf5	chr1	17536480	1.41028e-06	11	2.77886e-07	5.16868e-05	0.0115342	TRUE	17537494	17540632	-	1014	downstream	Lj1g3v1465200.1	mRNA	Protein coding	Uncharacterized protein TCM_014721	ID=Lj1g3v1465200.1;Parent=Lj1g3v1465200;Name=Lj1g3v1465200.1;sequencetype=Protein coding;annotation=Uncharacterized protein TCM_014721 [Theobroma cacao] gi|508775335|gb|EOY22591.1|
20180405-Lj-anions_ratioMS-LP_root_average_SO4.hdf5	chr1	17536480	1.41028e-06	11	2.77886e-07	5.16868e-05	0.0115342	TRUE	17540974	17545296	-	4494	downstream	Lj1g3v1465210	gene	Protein coding	NA	ID=Lj1g3v1465210;Name=CUFF.27350;sequencetype=Protein coding
20180405-Lj-anions_ratioMS-LP_root_average_SO4.hdf5	chr1	17536480	1.41028e-06	11	2.77886e-07	5.16868e-05	0.0115342	TRUE	17540974	17545296	-	4494	downstream	Lj1g3v1465210.1	mRNA	Protein coding	PREDICTED: probable serine/threonine-protein kinase At1g54610-like	ID=Lj1g3v1465210.1;Parent=Lj1g3v1465210;Name=Lj1g3v1465210.1;sequencetype=Protein coding;annotation=PREDICTED: probable serine/threonine-protein kinase At1g54610-like [Glycine max] gi|356516507|ref|XP_003526935.1|
20180405-Lj-anions_HP_ratio_shoot_root_PO4.hdf5	chr0	3608728	1.49485e-06	14	2.77872e-07	5.33514e-05	0.00244529	TRUE	3600865	3602087	+	7863	downstream	Lj0g3v0008859	gene	Non-coding	NA	ID=Lj0g3v0008859;Name=CUFF.513;sequencetype=Non-coding
20180405-Lj-anions_HP_ratio_shoot_root_PO4.hdf5	chr0	3608728	1.49485e-06	14	2.77872e-07	5.33514e-05	0.00244529	TRUE	3600865	3602087	+	7863	downstream	Lj0g3v0008859.1	mRNA	Non-coding		ID=Lj0g3v0008859.1;Parent=Lj0g3v0008859;Name=Lj0g3v0008859.1;sequencetype=Non-coding;annotation=NoHit
20180405-Lj-anions_HP_ratio_shoot_root_PO4.hdf5	chr0	3608728	1.49485e-06	14	2.77872e-07	5.33514e-05	0.00244529	TRUE	3603869	3606364	+	4859	downstream	Lj0g3v0008879	gene	Protein coding	NA	ID=Lj0g3v0008879;Name=CUFF.522;sequencetype=Protein coding
20180405-Lj-anions_HP_ratio_shoot_root_PO4.hdf5	chr0	3608728	1.49485e-06	14	2.77872e-07	5.33514e-05	0.00244529	TRUE	3603869	3606364	+	4859	downstream	Lj0g3v0008879.1	mRNA	Protein coding	PREDICTED: protease Do-like 5 chloroplastic-like	ID=Lj0g3v0008879.1;Parent=Lj0g3v0008879;Name=Lj0g3v0008879.1;sequencetype=Protein coding;annotation=PREDICTED: protease Do-like 5 chloroplastic-like [Glycine max] gi|356546506|ref|XP_003541667.1|
20180405-Lj-anions_HP_ratio_shoot_root_PO4.hdf5	chr0	3608728	1.49485e-06	14	2.77872e-07	5.33514e-05	0.00244529	TRUE	3603869	3606364	+	4859	downstream	Lj0g3v0008879.2	mRNA	Protein coding	PREDICTED: protease Do-like 5 chloroplastic-like	ID=Lj0g3v0008879.2;Parent=Lj0g3v0008879;Name=Lj0g3v0008879.2;sequencetype=Protein coding;annotation=PREDICTED: protease Do-like 5 chloroplastic-like [Glycine max] gi|356546506|ref|XP_003541667.1|
20180405-Lj-anions_HP_ratio_shoot_root_PO4.hdf5	chr0	3608728	1.49485e-06	14	2.77872e-07	5.33514e-05	0.00244529	TRUE	3603869	3606364	+	4859	downstream	Lj0g3v0008879.3	mRNA	Protein coding		ID=Lj0g3v0008879.3;Parent=Lj0g3v0008879;Name=Lj0g3v0008879.3;sequencetype=Protein coding;annotation=NoHit
20180405-Lj-anions_HP_ratio_shoot_root_PO4.hdf5	chr0	3608728	1.49485e-06	14	2.77872e-07	5.33514e-05	0.00244529	TRUE	3603869	3606364	+	4859	downstream	Lj0g3v0008879.4	mRNA	Protein coding	PREDICTED: protease Do-like 5 chloroplastic-like partial	ID=Lj0g3v0008879.4;Parent=Lj0g3v0008879;Name=Lj0g3v0008879.4;sequencetype=Protein coding;annotation=PREDICTED: protease Do-like 5 chloroplastic-like partial [Cicer arietinum] gi|502079519|ref|XP_004486285.1|
20180405-Lj-anions_HP_ratio_shoot_root_PO4.hdf5	chr0	3608728	1.49485e-06	14	2.77872e-07	5.33514e-05	0.00244529	TRUE	3606443	3606604	+	2285	downstream	Lj0g3v0008889	gene	Non-coding	NA	ID=Lj0g3v0008889;Name=NODE_73243_length_108_cov_67.194443.path3;sequencetype=Non-coding
20180405-Lj-anions_HP_ratio_shoot_root_PO4.hdf5	chr0	3608728	1.49485e-06	14	2.77872e-07	5.33514e-05	0.00244529	TRUE	3606443	3606604	+	2285	downstream	Lj0g3v0008889.1	mRNA	Non-coding		ID=Lj0g3v0008889.1;Parent=Lj0g3v0008889;Name=Lj0g3v0008889.1;sequencetype=Non-coding;annotation=NoHit
20180405-Lj-anions_HP_ratio_shoot_root_PO4.hdf5	chr0	3608728	1.49485e-06	14	2.77872e-07	5.33514e-05	0.00244529	TRUE	3600865	3602091	-	-7863	upstream	Lj0g3v0008869	gene	Non-coding	NA	ID=Lj0g3v0008869;Name=CUFF.514;sequencetype=Non-coding
20180405-Lj-anions_HP_ratio_shoot_root_PO4.hdf5	chr0	3608728	1.49485e-06	14	2.77872e-07	5.33514e-05	0.00244529	TRUE	3600865	3602091	-	-7863	upstream	Lj0g3v0008869.1	mRNA	Non-coding		ID=Lj0g3v0008869.1;Parent=Lj0g3v0008869;Name=Lj0g3v0008869.1;sequencetype=Non-coding;annotation=NoHit
20180405-Lj-anions_HP_ratio_shoot_root_PO4.hdf5	chr0	3608728	1.49485e-06	14	2.77872e-07	5.33514e-05	0.00244529	TRUE	3610669	3613126	-	1941	downstream	Lj0g3v0008899	gene	Non-coding	NA	ID=Lj0g3v0008899;Name=CUFF.521;sequencetype=Non-coding
20180405-Lj-anions_HP_ratio_shoot_root_PO4.hdf5	chr0	3608728	1.49485e-06	14	2.77872e-07	5.33514e-05	0.00244529	TRUE	3610669	3613126	-	1941	downstream	Lj0g3v0008899.1	mRNA	Non-coding		ID=Lj0g3v0008899.1;Parent=Lj0g3v0008899;Name=Lj0g3v0008899.1;sequencetype=Non-coding;annotation=NoHit
20180405-Lj-anions_HP_ratio_shoot_root_PO4.hdf5	chr0	3608728	1.49485e-06	14	2.77872e-07	5.33514e-05	0.00244529	TRUE	3610669	3613126	-	1941	downstream	Lj0g3v0008899.2	mRNA	Non-coding		ID=Lj0g3v0008899.2;Parent=Lj0g3v0008899;Name=Lj0g3v0008899.2;sequencetype=Non-coding;annotation=NoHit
20180405-Lj-anions_HP_ratio_shoot_root_PO4.hdf5	chr0	3605721	1.49485e-06	14	2.77872e-07	5.33514e-05	0.00244529	TRUE	3598712	3600513	+	7009	downstream	Lj0g3v0008849	gene	Non-coding	NA	ID=Lj0g3v0008849;Name=CUFF.512;sequencetype=Non-coding
20180405-Lj-anions_HP_ratio_shoot_root_PO4.hdf5	chr0	3605721	1.49485e-06	14	2.77872e-07	5.33514e-05	0.00244529	TRUE	3598712	3600513	+	7009	downstream	Lj0g3v0008849.1	mRNA	Non-coding		ID=Lj0g3v0008849.1;Parent=Lj0g3v0008849;Name=Lj0g3v0008849.1;sequencetype=Non-coding;annotation=NoHit
20180405-Lj-anions_HP_ratio_shoot_root_PO4.hdf5	chr0	3605721	1.49485e-06	14	2.77872e-07	5.33514e-05	0.00244529	TRUE	3600865	3602087	+	4856	downstream	Lj0g3v0008859	gene	Non-coding	NA	ID=Lj0g3v0008859;Name=CUFF.513;sequencetype=Non-coding
20180405-Lj-anions_HP_ratio_shoot_root_PO4.hdf5	chr0	3605721	1.49485e-06	14	2.77872e-07	5.33514e-05	0.00244529	TRUE	3600865	3602087	+	4856	downstream	Lj0g3v0008859.1	mRNA	Non-coding		ID=Lj0g3v0008859.1;Parent=Lj0g3v0008859;Name=Lj0g3v0008859.1;sequencetype=Non-coding;annotation=NoHit
20180405-Lj-anions_HP_ratio_shoot_root_PO4.hdf5	chr0	3605721	1.49485e-06	14	2.77872e-07	5.33514e-05	0.00244529	TRUE	3603869	3606364	+	1852	in gene	Lj0g3v0008879	gene	Protein coding	NA	ID=Lj0g3v0008879;Name=CUFF.522;sequencetype=Protein coding
20180405-Lj-anions_HP_ratio_shoot_root_PO4.hdf5	chr0	3605721	1.49485e-06	14	2.77872e-07	5.33514e-05	0.00244529	TRUE	3603869	3606364	+	1852	in feature	Lj0g3v0008879.1	mRNA	Protein coding	PREDICTED: protease Do-like 5 chloroplastic-like	ID=Lj0g3v0008879.1;Parent=Lj0g3v0008879;Name=Lj0g3v0008879.1;sequencetype=Protein coding;annotation=PREDICTED: protease Do-like 5 chloroplastic-like [Glycine max] gi|356546506|ref|XP_003541667.1|
20180405-Lj-anions_HP_ratio_shoot_root_PO4.hdf5	chr0	3605721	1.49485e-06	14	2.77872e-07	5.33514e-05	0.00244529	TRUE	3603869	3606364	+	1852	in feature	Lj0g3v0008879.2	mRNA	Protein coding	PREDICTED: protease Do-like 5 chloroplastic-like	ID=Lj0g3v0008879.2;Parent=Lj0g3v0008879;Name=Lj0g3v0008879.2;sequencetype=Protein coding;annotation=PREDICTED: protease Do-like 5 chloroplastic-like [Glycine max] gi|356546506|ref|XP_003541667.1|
20180405-Lj-anions_HP_ratio_shoot_root_PO4.hdf5	chr0	3605721	1.49485e-06	14	2.77872e-07	5.33514e-05	0.00244529	TRUE	3603869	3606364	+	1852	in feature	Lj0g3v0008879.3	mRNA	Protein coding		ID=Lj0g3v0008879.3;Parent=Lj0g3v0008879;Name=Lj0g3v0008879.3;sequencetype=Protein coding;annotation=NoHit
20180405-Lj-anions_HP_ratio_shoot_root_PO4.hdf5	chr0	3605721	1.49485e-06	14	2.77872e-07	5.33514e-05	0.00244529	TRUE	3603869	3606364	+	1852	in feature	Lj0g3v0008879.4	mRNA	Protein coding	PREDICTED: protease Do-like 5 chloroplastic-like partial	ID=Lj0g3v0008879.4;Parent=Lj0g3v0008879;Name=Lj0g3v0008879.4;sequencetype=Protein coding;annotation=PREDICTED: protease Do-like 5 chloroplastic-like partial [Cicer arietinum] gi|502079519|ref|XP_004486285.1|
20180405-Lj-anions_HP_ratio_shoot_root_PO4.hdf5	chr0	3605721	1.49485e-06	14	2.77872e-07	5.33514e-05	0.00244529	TRUE	3606443	3606604	+	-722	upstream	Lj0g3v0008889	gene	Non-coding	NA	ID=Lj0g3v0008889;Name=NODE_73243_length_108_cov_67.194443.path3;sequencetype=Non-coding
20180405-Lj-anions_HP_ratio_shoot_root_PO4.hdf5	chr0	3605721	1.49485e-06	14	2.77872e-07	5.33514e-05	0.00244529	TRUE	3606443	3606604	+	-722	upstream	Lj0g3v0008889.1	mRNA	Non-coding		ID=Lj0g3v0008889.1;Parent=Lj0g3v0008889;Name=Lj0g3v0008889.1;sequencetype=Non-coding;annotation=NoHit
20180405-Lj-anions_HP_ratio_shoot_root_PO4.hdf5	chr0	3605721	1.49485e-06	14	2.77872e-07	5.33514e-05	0.00244529	TRUE	3600865	3602091	-	-4856	upstream	Lj0g3v0008869	gene	Non-coding	NA	ID=Lj0g3v0008869;Name=CUFF.514;sequencetype=Non-coding
20180405-Lj-anions_HP_ratio_shoot_root_PO4.hdf5	chr0	3605721	1.49485e-06	14	2.77872e-07	5.33514e-05	0.00244529	TRUE	3600865	3602091	-	-4856	upstream	Lj0g3v0008869.1	mRNA	Non-coding		ID=Lj0g3v0008869.1;Parent=Lj0g3v0008869;Name=Lj0g3v0008869.1;sequencetype=Non-coding;annotation=NoHit
20180405-Lj-anions_HP_ratio_shoot_root_PO4.hdf5	chr0	3605721	1.49485e-06	14	2.77872e-07	5.33514e-05	0.00244529	TRUE	3610669	3613126	-	4948	downstream	Lj0g3v0008899	gene	Non-coding	NA	ID=Lj0g3v0008899;Name=CUFF.521;sequencetype=Non-coding
20180405-Lj-anions_HP_ratio_shoot_root_PO4.hdf5	chr0	3605721	1.49485e-06	14	2.77872e-07	5.33514e-05	0.00244529	TRUE	3610669	3613126	-	4948	downstream	Lj0g3v0008899.1	mRNA	Non-coding		ID=Lj0g3v0008899.1;Parent=Lj0g3v0008899;Name=Lj0g3v0008899.1;sequencetype=Non-coding;annotation=NoHit
20180405-Lj-anions_HP_ratio_shoot_root_PO4.hdf5	chr0	3605721	1.49485e-06	14	2.77872e-07	5.33514e-05	0.00244529	TRUE	3610669	3613126	-	4948	downstream	Lj0g3v0008899.2	mRNA	Non-coding		ID=Lj0g3v0008899.2;Parent=Lj0g3v0008899;Name=Lj0g3v0008899.2;sequencetype=Non-coding;annotation=NoHit
20180405-Lj-anions_HP_ratio_shoot_root_PO4.hdf5	chr0	3606845	1.49485e-06	14	2.77872e-07	5.33514e-05	0.00244529	TRUE	3598712	3600513	+	8133	downstream	Lj0g3v0008849	gene	Non-coding	NA	ID=Lj0g3v0008849;Name=CUFF.512;sequencetype=Non-coding
20180405-Lj-anions_HP_ratio_shoot_root_PO4.hdf5	chr0	3606845	1.49485e-06	14	2.77872e-07	5.33514e-05	0.00244529	TRUE	3598712	3600513	+	8133	downstream	Lj0g3v0008849.1	mRNA	Non-coding		ID=Lj0g3v0008849.1;Parent=Lj0g3v0008849;Name=Lj0g3v0008849.1;sequencetype=Non-coding;annotation=NoHit
20180405-Lj-anions_HP_ratio_shoot_root_PO4.hdf5	chr0	3606845	1.49485e-06	14	2.77872e-07	5.33514e-05	0.00244529	TRUE	3600865	3602087	+	5980	downstream	Lj0g3v0008859	gene	Non-coding	NA	ID=Lj0g3v0008859;Name=CUFF.513;sequencetype=Non-coding
20180405-Lj-anions_HP_ratio_shoot_root_PO4.hdf5	chr0	3606845	1.49485e-06	14	2.77872e-07	5.33514e-05	0.00244529	TRUE	3600865	3602087	+	5980	downstream	Lj0g3v0008859.1	mRNA	Non-coding		ID=Lj0g3v0008859.1;Parent=Lj0g3v0008859;Name=Lj0g3v0008859.1;sequencetype=Non-coding;annotation=NoHit
20180405-Lj-anions_HP_ratio_shoot_root_PO4.hdf5	chr0	3606845	1.49485e-06	14	2.77872e-07	5.33514e-05	0.00244529	TRUE	3603869	3606364	+	2976	downstream	Lj0g3v0008879	gene	Protein coding	NA	ID=Lj0g3v0008879;Name=CUFF.522;sequencetype=Protein coding
20180405-Lj-anions_HP_ratio_shoot_root_PO4.hdf5	chr0	3606845	1.49485e-06	14	2.77872e-07	5.33514e-05	0.00244529	TRUE	3603869	3606364	+	2976	downstream	Lj0g3v0008879.1	mRNA	Protein coding	PREDICTED: protease Do-like 5 chloroplastic-like	ID=Lj0g3v0008879.1;Parent=Lj0g3v0008879;Name=Lj0g3v0008879.1;sequencetype=Protein coding;annotation=PREDICTED: protease Do-like 5 chloroplastic-like [Glycine max] gi|356546506|ref|XP_003541667.1|
20180405-Lj-anions_HP_ratio_shoot_root_PO4.hdf5	chr0	3606845	1.49485e-06	14	2.77872e-07	5.33514e-05	0.00244529	TRUE	3603869	3606364	+	2976	downstream	Lj0g3v0008879.2	mRNA	Protein coding	PREDICTED: protease Do-like 5 chloroplastic-like	ID=Lj0g3v0008879.2;Parent=Lj0g3v0008879;Name=Lj0g3v0008879.2;sequencetype=Protein coding;annotation=PREDICTED: protease Do-like 5 chloroplastic-like [Glycine max] gi|356546506|ref|XP_003541667.1|
20180405-Lj-anions_HP_ratio_shoot_root_PO4.hdf5	chr0	3606845	1.49485e-06	14	2.77872e-07	5.33514e-05	0.00244529	TRUE	3603869	3606364	+	2976	downstream	Lj0g3v0008879.3	mRNA	Protein coding		ID=Lj0g3v0008879.3;Parent=Lj0g3v0008879;Name=Lj0g3v0008879.3;sequencetype=Protein coding;annotation=NoHit
20180405-Lj-anions_HP_ratio_shoot_root_PO4.hdf5	chr0	3606845	1.49485e-06	14	2.77872e-07	5.33514e-05	0.00244529	TRUE	3603869	3606364	+	2976	downstream	Lj0g3v0008879.4	mRNA	Protein coding	PREDICTED: protease Do-like 5 chloroplastic-like partial	ID=Lj0g3v0008879.4;Parent=Lj0g3v0008879;Name=Lj0g3v0008879.4;sequencetype=Protein coding;annotation=PREDICTED: protease Do-like 5 chloroplastic-like partial [Cicer arietinum] gi|502079519|ref|XP_004486285.1|
20180405-Lj-anions_HP_ratio_shoot_root_PO4.hdf5	chr0	3606845	1.49485e-06	14	2.77872e-07	5.33514e-05	0.00244529	TRUE	3606443	3606604	+	402	downstream	Lj0g3v0008889	gene	Non-coding	NA	ID=Lj0g3v0008889;Name=NODE_73243_length_108_cov_67.194443.path3;sequencetype=Non-coding
20180405-Lj-anions_HP_ratio_shoot_root_PO4.hdf5	chr0	3606845	1.49485e-06	14	2.77872e-07	5.33514e-05	0.00244529	TRUE	3606443	3606604	+	402	downstream	Lj0g3v0008889.1	mRNA	Non-coding		ID=Lj0g3v0008889.1;Parent=Lj0g3v0008889;Name=Lj0g3v0008889.1;sequencetype=Non-coding;annotation=NoHit
20180405-Lj-anions_HP_ratio_shoot_root_PO4.hdf5	chr0	3606845	1.49485e-06	14	2.77872e-07	5.33514e-05	0.00244529	TRUE	3600865	3602091	-	-5980	upstream	Lj0g3v0008869	gene	Non-coding	NA	ID=Lj0g3v0008869;Name=CUFF.514;sequencetype=Non-coding
20180405-Lj-anions_HP_ratio_shoot_root_PO4.hdf5	chr0	3606845	1.49485e-06	14	2.77872e-07	5.33514e-05	0.00244529	TRUE	3600865	3602091	-	-5980	upstream	Lj0g3v0008869.1	mRNA	Non-coding		ID=Lj0g3v0008869.1;Parent=Lj0g3v0008869;Name=Lj0g3v0008869.1;sequencetype=Non-coding;annotation=NoHit
20180405-Lj-anions_HP_ratio_shoot_root_PO4.hdf5	chr0	3606845	1.49485e-06	14	2.77872e-07	5.33514e-05	0.00244529	TRUE	3610669	3613126	-	3824	downstream	Lj0g3v0008899	gene	Non-coding	NA	ID=Lj0g3v0008899;Name=CUFF.521;sequencetype=Non-coding
20180405-Lj-anions_HP_ratio_shoot_root_PO4.hdf5	chr0	3606845	1.49485e-06	14	2.77872e-07	5.33514e-05	0.00244529	TRUE	3610669	3613126	-	3824	downstream	Lj0g3v0008899.1	mRNA	Non-coding		ID=Lj0g3v0008899.1;Parent=Lj0g3v0008899;Name=Lj0g3v0008899.1;sequencetype=Non-coding;annotation=NoHit
20180405-Lj-anions_HP_ratio_shoot_root_PO4.hdf5	chr0	3606845	1.49485e-06	14	2.77872e-07	5.33514e-05	0.00244529	TRUE	3610669	3613126	-	3824	downstream	Lj0g3v0008899.2	mRNA	Non-coding		ID=Lj0g3v0008899.2;Parent=Lj0g3v0008899;Name=Lj0g3v0008899.2;sequencetype=Non-coding;annotation=NoHit
20180405-Lj-anions_HP_ratio_shoot_root_PO4.hdf5	chr0	3604993	1.49485e-06	14	2.77872e-07	5.33514e-05	0.00244529	TRUE	3594790	3597374	+	10203	downstream	Lj0g3v0008839	gene	Protein coding	NA	ID=Lj0g3v0008839;Name=CUFF.515;sequencetype=Protein coding
20180405-Lj-anions_HP_ratio_shoot_root_PO4.hdf5	chr0	3604993	1.49485e-06	14	2.77872e-07	5.33514e-05	0.00244529	TRUE	3594790	3597374	+	10203	downstream	Lj0g3v0008839.1	mRNA	Protein coding	PREDICTED: probable LRR receptor-like serine/threonine-protein kinase At2g16250-like	ID=Lj0g3v0008839.1;Parent=Lj0g3v0008839;Name=Lj0g3v0008839.1;sequencetype=Protein coding;annotation=PREDICTED: probable LRR receptor-like serine/threonine-protein kinase At2g16250-like [Glycine max] gi|356517903|ref|XP_003527625.1|
20180405-Lj-anions_HP_ratio_shoot_root_PO4.hdf5	chr0	3604993	1.49485e-06	14	2.77872e-07	5.33514e-05	0.00244529	TRUE	3598712	3600513	+	6281	downstream	Lj0g3v0008849	gene	Non-coding	NA	ID=Lj0g3v0008849;Name=CUFF.512;sequencetype=Non-coding
20180405-Lj-anions_HP_ratio_shoot_root_PO4.hdf5	chr0	3604993	1.49485e-06	14	2.77872e-07	5.33514e-05	0.00244529	TRUE	3598712	3600513	+	6281	downstream	Lj0g3v0008849.1	mRNA	Non-coding		ID=Lj0g3v0008849.1;Parent=Lj0g3v0008849;Name=Lj0g3v0008849.1;sequencetype=Non-coding;annotation=NoHit
20180405-Lj-anions_HP_ratio_shoot_root_PO4.hdf5	chr0	3604993	1.49485e-06	14	2.77872e-07	5.33514e-05	0.00244529	TRUE	3600865	3602087	+	4128	downstream	Lj0g3v0008859	gene	Non-coding	NA	ID=Lj0g3v0008859;Name=CUFF.513;sequencetype=Non-coding
20180405-Lj-anions_HP_ratio_shoot_root_PO4.hdf5	chr0	3604993	1.49485e-06	14	2.77872e-07	5.33514e-05	0.00244529	TRUE	3600865	3602087	+	4128	downstream	Lj0g3v0008859.1	mRNA	Non-coding		ID=Lj0g3v0008859.1;Parent=Lj0g3v0008859;Name=Lj0g3v0008859.1;sequencetype=Non-coding;annotation=NoHit
20180405-Lj-anions_HP_ratio_shoot_root_PO4.hdf5	chr0	3604993	1.49485e-06	14	2.77872e-07	5.33514e-05	0.00244529	TRUE	3603869	3606364	+	1124	in gene	Lj0g3v0008879	gene	Protein coding	NA	ID=Lj0g3v0008879;Name=CUFF.522;sequencetype=Protein coding
20180405-Lj-anions_HP_ratio_shoot_root_PO4.hdf5	chr0	3604993	1.49485e-06	14	2.77872e-07	5.33514e-05	0.00244529	TRUE	3603869	3606364	+	1124	in feature	Lj0g3v0008879.1	mRNA	Protein coding	PREDICTED: protease Do-like 5 chloroplastic-like	ID=Lj0g3v0008879.1;Parent=Lj0g3v0008879;Name=Lj0g3v0008879.1;sequencetype=Protein coding;annotation=PREDICTED: protease Do-like 5 chloroplastic-like [Glycine max] gi|356546506|ref|XP_003541667.1|
20180405-Lj-anions_HP_ratio_shoot_root_PO4.hdf5	chr0	3604993	1.49485e-06	14	2.77872e-07	5.33514e-05	0.00244529	TRUE	3603869	3606364	+	1124	in feature	Lj0g3v0008879.2	mRNA	Protein coding	PREDICTED: protease Do-like 5 chloroplastic-like	ID=Lj0g3v0008879.2;Parent=Lj0g3v0008879;Name=Lj0g3v0008879.2;sequencetype=Protein coding;annotation=PREDICTED: protease Do-like 5 chloroplastic-like [Glycine max] gi|356546506|ref|XP_003541667.1|
20180405-Lj-anions_HP_ratio_shoot_root_PO4.hdf5	chr0	3604993	1.49485e-06	14	2.77872e-07	5.33514e-05	0.00244529	TRUE	3603869	3606364	+	1124	in feature	Lj0g3v0008879.3	mRNA	Protein coding		ID=Lj0g3v0008879.3;Parent=Lj0g3v0008879;Name=Lj0g3v0008879.3;sequencetype=Protein coding;annotation=NoHit
20180405-Lj-anions_HP_ratio_shoot_root_PO4.hdf5	chr0	3604993	1.49485e-06	14	2.77872e-07	5.33514e-05	0.00244529	TRUE	3603869	3606364	+	1124	in feature	Lj0g3v0008879.4	mRNA	Protein coding	PREDICTED: protease Do-like 5 chloroplastic-like partial	ID=Lj0g3v0008879.4;Parent=Lj0g3v0008879;Name=Lj0g3v0008879.4;sequencetype=Protein coding;annotation=PREDICTED: protease Do-like 5 chloroplastic-like partial [Cicer arietinum] gi|502079519|ref|XP_004486285.1|
20180405-Lj-anions_HP_ratio_shoot_root_PO4.hdf5	chr0	3604993	1.49485e-06	14	2.77872e-07	5.33514e-05	0.00244529	TRUE	3606443	3606604	+	-1450	upstream	Lj0g3v0008889	gene	Non-coding	NA	ID=Lj0g3v0008889;Name=NODE_73243_length_108_cov_67.194443.path3;sequencetype=Non-coding
20180405-Lj-anions_HP_ratio_shoot_root_PO4.hdf5	chr0	3604993	1.49485e-06	14	2.77872e-07	5.33514e-05	0.00244529	TRUE	3606443	3606604	+	-1450	upstream	Lj0g3v0008889.1	mRNA	Non-coding		ID=Lj0g3v0008889.1;Parent=Lj0g3v0008889;Name=Lj0g3v0008889.1;sequencetype=Non-coding;annotation=NoHit
20180405-Lj-anions_HP_ratio_shoot_root_PO4.hdf5	chr0	3604993	1.49485e-06	14	2.77872e-07	5.33514e-05	0.00244529	TRUE	3600865	3602091	-	-4128	upstream	Lj0g3v0008869	gene	Non-coding	NA	ID=Lj0g3v0008869;Name=CUFF.514;sequencetype=Non-coding
20180405-Lj-anions_HP_ratio_shoot_root_PO4.hdf5	chr0	3604993	1.49485e-06	14	2.77872e-07	5.33514e-05	0.00244529	TRUE	3600865	3602091	-	-4128	upstream	Lj0g3v0008869.1	mRNA	Non-coding		ID=Lj0g3v0008869.1;Parent=Lj0g3v0008869;Name=Lj0g3v0008869.1;sequencetype=Non-coding;annotation=NoHit
20180405-Lj-anions_HP_ratio_shoot_root_PO4.hdf5	chr0	3604993	1.49485e-06	14	2.77872e-07	5.33514e-05	0.00244529	TRUE	3610669	3613126	-	5676	downstream	Lj0g3v0008899	gene	Non-coding	NA	ID=Lj0g3v0008899;Name=CUFF.521;sequencetype=Non-coding
20180405-Lj-anions_HP_ratio_shoot_root_PO4.hdf5	chr0	3604993	1.49485e-06	14	2.77872e-07	5.33514e-05	0.00244529	TRUE	3610669	3613126	-	5676	downstream	Lj0g3v0008899.1	mRNA	Non-coding		ID=Lj0g3v0008899.1;Parent=Lj0g3v0008899;Name=Lj0g3v0008899.1;sequencetype=Non-coding;annotation=NoHit
20180405-Lj-anions_HP_ratio_shoot_root_PO4.hdf5	chr0	3604993	1.49485e-06	14	2.77872e-07	5.33514e-05	0.00244529	TRUE	3610669	3613126	-	5676	downstream	Lj0g3v0008899.2	mRNA	Non-coding		ID=Lj0g3v0008899.2;Parent=Lj0g3v0008899;Name=Lj0g3v0008899.2;sequencetype=Non-coding;annotation=NoHit
20180405-Lj-anions_HP_ratio_shoot_root_PO4.hdf5	chr0	3604947	1.49485e-06	14	2.77872e-07	5.33514e-05	0.00244529	TRUE	3594790	3597374	+	10157	downstream	Lj0g3v0008839	gene	Protein coding	NA	ID=Lj0g3v0008839;Name=CUFF.515;sequencetype=Protein coding
20180405-Lj-anions_HP_ratio_shoot_root_PO4.hdf5	chr0	3604947	1.49485e-06	14	2.77872e-07	5.33514e-05	0.00244529	TRUE	3594790	3597374	+	10157	downstream	Lj0g3v0008839.1	mRNA	Protein coding	PREDICTED: probable LRR receptor-like serine/threonine-protein kinase At2g16250-like	ID=Lj0g3v0008839.1;Parent=Lj0g3v0008839;Name=Lj0g3v0008839.1;sequencetype=Protein coding;annotation=PREDICTED: probable LRR receptor-like serine/threonine-protein kinase At2g16250-like [Glycine max] gi|356517903|ref|XP_003527625.1|
20180405-Lj-anions_HP_ratio_shoot_root_PO4.hdf5	chr0	3604947	1.49485e-06	14	2.77872e-07	5.33514e-05	0.00244529	TRUE	3598712	3600513	+	6235	downstream	Lj0g3v0008849	gene	Non-coding	NA	ID=Lj0g3v0008849;Name=CUFF.512;sequencetype=Non-coding
20180405-Lj-anions_HP_ratio_shoot_root_PO4.hdf5	chr0	3604947	1.49485e-06	14	2.77872e-07	5.33514e-05	0.00244529	TRUE	3598712	3600513	+	6235	downstream	Lj0g3v0008849.1	mRNA	Non-coding		ID=Lj0g3v0008849.1;Parent=Lj0g3v0008849;Name=Lj0g3v0008849.1;sequencetype=Non-coding;annotation=NoHit
20180405-Lj-anions_HP_ratio_shoot_root_PO4.hdf5	chr0	3604947	1.49485e-06	14	2.77872e-07	5.33514e-05	0.00244529	TRUE	3600865	3602087	+	4082	downstream	Lj0g3v0008859	gene	Non-coding	NA	ID=Lj0g3v0008859;Name=CUFF.513;sequencetype=Non-coding
20180405-Lj-anions_HP_ratio_shoot_root_PO4.hdf5	chr0	3604947	1.49485e-06	14	2.77872e-07	5.33514e-05	0.00244529	TRUE	3600865	3602087	+	4082	downstream	Lj0g3v0008859.1	mRNA	Non-coding		ID=Lj0g3v0008859.1;Parent=Lj0g3v0008859;Name=Lj0g3v0008859.1;sequencetype=Non-coding;annotation=NoHit
20180405-Lj-anions_HP_ratio_shoot_root_PO4.hdf5	chr0	3604947	1.49485e-06	14	2.77872e-07	5.33514e-05	0.00244529	TRUE	3603869	3606364	+	1078	in gene	Lj0g3v0008879	gene	Protein coding	NA	ID=Lj0g3v0008879;Name=CUFF.522;sequencetype=Protein coding
20180405-Lj-anions_HP_ratio_shoot_root_PO4.hdf5	chr0	3604947	1.49485e-06	14	2.77872e-07	5.33514e-05	0.00244529	TRUE	3603869	3606364	+	1078	in feature	Lj0g3v0008879.1	mRNA	Protein coding	PREDICTED: protease Do-like 5 chloroplastic-like	ID=Lj0g3v0008879.1;Parent=Lj0g3v0008879;Name=Lj0g3v0008879.1;sequencetype=Protein coding;annotation=PREDICTED: protease Do-like 5 chloroplastic-like [Glycine max] gi|356546506|ref|XP_003541667.1|
20180405-Lj-anions_HP_ratio_shoot_root_PO4.hdf5	chr0	3604947	1.49485e-06	14	2.77872e-07	5.33514e-05	0.00244529	TRUE	3603869	3606364	+	1078	in feature	Lj0g3v0008879.2	mRNA	Protein coding	PREDICTED: protease Do-like 5 chloroplastic-like	ID=Lj0g3v0008879.2;Parent=Lj0g3v0008879;Name=Lj0g3v0008879.2;sequencetype=Protein coding;annotation=PREDICTED: protease Do-like 5 chloroplastic-like [Glycine max] gi|356546506|ref|XP_003541667.1|
20180405-Lj-anions_HP_ratio_shoot_root_PO4.hdf5	chr0	3604947	1.49485e-06	14	2.77872e-07	5.33514e-05	0.00244529	TRUE	3603869	3606364	+	1078	in feature	Lj0g3v0008879.3	mRNA	Protein coding		ID=Lj0g3v0008879.3;Parent=Lj0g3v0008879;Name=Lj0g3v0008879.3;sequencetype=Protein coding;annotation=NoHit
20180405-Lj-anions_HP_ratio_shoot_root_PO4.hdf5	chr0	3604947	1.49485e-06	14	2.77872e-07	5.33514e-05	0.00244529	TRUE	3603869	3606364	+	1078	in feature	Lj0g3v0008879.4	mRNA	Protein coding	PREDICTED: protease Do-like 5 chloroplastic-like partial	ID=Lj0g3v0008879.4;Parent=Lj0g3v0008879;Name=Lj0g3v0008879.4;sequencetype=Protein coding;annotation=PREDICTED: protease Do-like 5 chloroplastic-like partial [Cicer arietinum] gi|502079519|ref|XP_004486285.1|
20180405-Lj-anions_HP_ratio_shoot_root_PO4.hdf5	chr0	3604947	1.49485e-06	14	2.77872e-07	5.33514e-05	0.00244529	TRUE	3606443	3606604	+	-1496	upstream	Lj0g3v0008889	gene	Non-coding	NA	ID=Lj0g3v0008889;Name=NODE_73243_length_108_cov_67.194443.path3;sequencetype=Non-coding
20180405-Lj-anions_HP_ratio_shoot_root_PO4.hdf5	chr0	3604947	1.49485e-06	14	2.77872e-07	5.33514e-05	0.00244529	TRUE	3606443	3606604	+	-1496	upstream	Lj0g3v0008889.1	mRNA	Non-coding		ID=Lj0g3v0008889.1;Parent=Lj0g3v0008889;Name=Lj0g3v0008889.1;sequencetype=Non-coding;annotation=NoHit
20180405-Lj-anions_HP_ratio_shoot_root_PO4.hdf5	chr0	3604947	1.49485e-06	14	2.77872e-07	5.33514e-05	0.00244529	TRUE	3600865	3602091	-	-4082	upstream	Lj0g3v0008869	gene	Non-coding	NA	ID=Lj0g3v0008869;Name=CUFF.514;sequencetype=Non-coding
20180405-Lj-anions_HP_ratio_shoot_root_PO4.hdf5	chr0	3604947	1.49485e-06	14	2.77872e-07	5.33514e-05	0.00244529	TRUE	3600865	3602091	-	-4082	upstream	Lj0g3v0008869.1	mRNA	Non-coding		ID=Lj0g3v0008869.1;Parent=Lj0g3v0008869;Name=Lj0g3v0008869.1;sequencetype=Non-coding;annotation=NoHit
20180405-Lj-anions_HP_ratio_shoot_root_PO4.hdf5	chr0	3604947	1.49485e-06	14	2.77872e-07	5.33514e-05	0.00244529	TRUE	3610669	3613126	-	5722	downstream	Lj0g3v0008899	gene	Non-coding	NA	ID=Lj0g3v0008899;Name=CUFF.521;sequencetype=Non-coding
20180405-Lj-anions_HP_ratio_shoot_root_PO4.hdf5	chr0	3604947	1.49485e-06	14	2.77872e-07	5.33514e-05	0.00244529	TRUE	3610669	3613126	-	5722	downstream	Lj0g3v0008899.1	mRNA	Non-coding		ID=Lj0g3v0008899.1;Parent=Lj0g3v0008899;Name=Lj0g3v0008899.1;sequencetype=Non-coding;annotation=NoHit
20180405-Lj-anions_HP_ratio_shoot_root_PO4.hdf5	chr0	3604947	1.49485e-06	14	2.77872e-07	5.33514e-05	0.00244529	TRUE	3610669	3613126	-	5722	downstream	Lj0g3v0008899.2	mRNA	Non-coding		ID=Lj0g3v0008899.2;Parent=Lj0g3v0008899;Name=Lj0g3v0008899.2;sequencetype=Non-coding;annotation=NoHit
20180405-Lj-anions_HP_ratio_shoot_root_PO4.hdf5	chr0	3604521	1.49485e-06	14	2.77872e-07	5.33514e-05	0.00244529	TRUE	3594790	3597374	+	9731	downstream	Lj0g3v0008839	gene	Protein coding	NA	ID=Lj0g3v0008839;Name=CUFF.515;sequencetype=Protein coding
20180405-Lj-anions_HP_ratio_shoot_root_PO4.hdf5	chr0	3604521	1.49485e-06	14	2.77872e-07	5.33514e-05	0.00244529	TRUE	3594790	3597374	+	9731	downstream	Lj0g3v0008839.1	mRNA	Protein coding	PREDICTED: probable LRR receptor-like serine/threonine-protein kinase At2g16250-like	ID=Lj0g3v0008839.1;Parent=Lj0g3v0008839;Name=Lj0g3v0008839.1;sequencetype=Protein coding;annotation=PREDICTED: probable LRR receptor-like serine/threonine-protein kinase At2g16250-like [Glycine max] gi|356517903|ref|XP_003527625.1|
20180405-Lj-anions_HP_ratio_shoot_root_PO4.hdf5	chr0	3604521	1.49485e-06	14	2.77872e-07	5.33514e-05	0.00244529	TRUE	3598712	3600513	+	5809	downstream	Lj0g3v0008849	gene	Non-coding	NA	ID=Lj0g3v0008849;Name=CUFF.512;sequencetype=Non-coding
20180405-Lj-anions_HP_ratio_shoot_root_PO4.hdf5	chr0	3604521	1.49485e-06	14	2.77872e-07	5.33514e-05	0.00244529	TRUE	3598712	3600513	+	5809	downstream	Lj0g3v0008849.1	mRNA	Non-coding		ID=Lj0g3v0008849.1;Parent=Lj0g3v0008849;Name=Lj0g3v0008849.1;sequencetype=Non-coding;annotation=NoHit
20180405-Lj-anions_HP_ratio_shoot_root_PO4.hdf5	chr0	3604521	1.49485e-06	14	2.77872e-07	5.33514e-05	0.00244529	TRUE	3600865	3602087	+	3656	downstream	Lj0g3v0008859	gene	Non-coding	NA	ID=Lj0g3v0008859;Name=CUFF.513;sequencetype=Non-coding
20180405-Lj-anions_HP_ratio_shoot_root_PO4.hdf5	chr0	3604521	1.49485e-06	14	2.77872e-07	5.33514e-05	0.00244529	TRUE	3600865	3602087	+	3656	downstream	Lj0g3v0008859.1	mRNA	Non-coding		ID=Lj0g3v0008859.1;Parent=Lj0g3v0008859;Name=Lj0g3v0008859.1;sequencetype=Non-coding;annotation=NoHit
20180405-Lj-anions_HP_ratio_shoot_root_PO4.hdf5	chr0	3604521	1.49485e-06	14	2.77872e-07	5.33514e-05	0.00244529	TRUE	3603869	3606364	+	652	in gene	Lj0g3v0008879	gene	Protein coding	NA	ID=Lj0g3v0008879;Name=CUFF.522;sequencetype=Protein coding
20180405-Lj-anions_HP_ratio_shoot_root_PO4.hdf5	chr0	3604521	1.49485e-06	14	2.77872e-07	5.33514e-05	0.00244529	TRUE	3603869	3606364	+	652	in feature	Lj0g3v0008879.1	mRNA	Protein coding	PREDICTED: protease Do-like 5 chloroplastic-like	ID=Lj0g3v0008879.1;Parent=Lj0g3v0008879;Name=Lj0g3v0008879.1;sequencetype=Protein coding;annotation=PREDICTED: protease Do-like 5 chloroplastic-like [Glycine max] gi|356546506|ref|XP_003541667.1|
20180405-Lj-anions_HP_ratio_shoot_root_PO4.hdf5	chr0	3604521	1.49485e-06	14	2.77872e-07	5.33514e-05	0.00244529	TRUE	3603869	3606364	+	652	in feature	Lj0g3v0008879.2	mRNA	Protein coding	PREDICTED: protease Do-like 5 chloroplastic-like	ID=Lj0g3v0008879.2;Parent=Lj0g3v0008879;Name=Lj0g3v0008879.2;sequencetype=Protein coding;annotation=PREDICTED: protease Do-like 5 chloroplastic-like [Glycine max] gi|356546506|ref|XP_003541667.1|
20180405-Lj-anions_HP_ratio_shoot_root_PO4.hdf5	chr0	3604521	1.49485e-06	14	2.77872e-07	5.33514e-05	0.00244529	TRUE	3603869	3606364	+	652	in feature	Lj0g3v0008879.3	mRNA	Protein coding		ID=Lj0g3v0008879.3;Parent=Lj0g3v0008879;Name=Lj0g3v0008879.3;sequencetype=Protein coding;annotation=NoHit
20180405-Lj-anions_HP_ratio_shoot_root_PO4.hdf5	chr0	3604521	1.49485e-06	14	2.77872e-07	5.33514e-05	0.00244529	TRUE	3603869	3606364	+	652	in feature	Lj0g3v0008879.4	mRNA	Protein coding	PREDICTED: protease Do-like 5 chloroplastic-like partial	ID=Lj0g3v0008879.4;Parent=Lj0g3v0008879;Name=Lj0g3v0008879.4;sequencetype=Protein coding;annotation=PREDICTED: protease Do-like 5 chloroplastic-like partial [Cicer arietinum] gi|502079519|ref|XP_004486285.1|
20180405-Lj-anions_HP_ratio_shoot_root_PO4.hdf5	chr0	3604521	1.49485e-06	14	2.77872e-07	5.33514e-05	0.00244529	TRUE	3606443	3606604	+	-1922	upstream	Lj0g3v0008889	gene	Non-coding	NA	ID=Lj0g3v0008889;Name=NODE_73243_length_108_cov_67.194443.path3;sequencetype=Non-coding
20180405-Lj-anions_HP_ratio_shoot_root_PO4.hdf5	chr0	3604521	1.49485e-06	14	2.77872e-07	5.33514e-05	0.00244529	TRUE	3606443	3606604	+	-1922	upstream	Lj0g3v0008889.1	mRNA	Non-coding		ID=Lj0g3v0008889.1;Parent=Lj0g3v0008889;Name=Lj0g3v0008889.1;sequencetype=Non-coding;annotation=NoHit
20180405-Lj-anions_HP_ratio_shoot_root_PO4.hdf5	chr0	3604521	1.49485e-06	14	2.77872e-07	5.33514e-05	0.00244529	TRUE	3600865	3602091	-	-3656	upstream	Lj0g3v0008869	gene	Non-coding	NA	ID=Lj0g3v0008869;Name=CUFF.514;sequencetype=Non-coding
20180405-Lj-anions_HP_ratio_shoot_root_PO4.hdf5	chr0	3604521	1.49485e-06	14	2.77872e-07	5.33514e-05	0.00244529	TRUE	3600865	3602091	-	-3656	upstream	Lj0g3v0008869.1	mRNA	Non-coding		ID=Lj0g3v0008869.1;Parent=Lj0g3v0008869;Name=Lj0g3v0008869.1;sequencetype=Non-coding;annotation=NoHit
20180405-Lj-anions_HP_ratio_shoot_root_PO4.hdf5	chr0	3604521	1.49485e-06	14	2.77872e-07	5.33514e-05	0.00244529	TRUE	3610669	3613126	-	6148	downstream	Lj0g3v0008899	gene	Non-coding	NA	ID=Lj0g3v0008899;Name=CUFF.521;sequencetype=Non-coding
20180405-Lj-anions_HP_ratio_shoot_root_PO4.hdf5	chr0	3604521	1.49485e-06	14	2.77872e-07	5.33514e-05	0.00244529	TRUE	3610669	3613126	-	6148	downstream	Lj0g3v0008899.1	mRNA	Non-coding		ID=Lj0g3v0008899.1;Parent=Lj0g3v0008899;Name=Lj0g3v0008899.1;sequencetype=Non-coding;annotation=NoHit
20180405-Lj-anions_HP_ratio_shoot_root_PO4.hdf5	chr0	3604521	1.49485e-06	14	2.77872e-07	5.33514e-05	0.00244529	TRUE	3610669	3613126	-	6148	downstream	Lj0g3v0008899.2	mRNA	Non-coding		ID=Lj0g3v0008899.2;Parent=Lj0g3v0008899;Name=Lj0g3v0008899.2;sequencetype=Non-coding;annotation=NoHit
20180405-Lj-anions_HP_ratio_shoot_root_PO4.hdf5	chr0	3608775	1.49485e-06	14	2.77872e-07	5.33514e-05	0.00244529	TRUE	3600865	3602087	+	7910	downstream	Lj0g3v0008859	gene	Non-coding	NA	ID=Lj0g3v0008859;Name=CUFF.513;sequencetype=Non-coding
20180405-Lj-anions_HP_ratio_shoot_root_PO4.hdf5	chr0	3608775	1.49485e-06	14	2.77872e-07	5.33514e-05	0.00244529	TRUE	3600865	3602087	+	7910	downstream	Lj0g3v0008859.1	mRNA	Non-coding		ID=Lj0g3v0008859.1;Parent=Lj0g3v0008859;Name=Lj0g3v0008859.1;sequencetype=Non-coding;annotation=NoHit
20180405-Lj-anions_HP_ratio_shoot_root_PO4.hdf5	chr0	3608775	1.49485e-06	14	2.77872e-07	5.33514e-05	0.00244529	TRUE	3603869	3606364	+	4906	downstream	Lj0g3v0008879	gene	Protein coding	NA	ID=Lj0g3v0008879;Name=CUFF.522;sequencetype=Protein coding
20180405-Lj-anions_HP_ratio_shoot_root_PO4.hdf5	chr0	3608775	1.49485e-06	14	2.77872e-07	5.33514e-05	0.00244529	TRUE	3603869	3606364	+	4906	downstream	Lj0g3v0008879.1	mRNA	Protein coding	PREDICTED: protease Do-like 5 chloroplastic-like	ID=Lj0g3v0008879.1;Parent=Lj0g3v0008879;Name=Lj0g3v0008879.1;sequencetype=Protein coding;annotation=PREDICTED: protease Do-like 5 chloroplastic-like [Glycine max] gi|356546506|ref|XP_003541667.1|
20180405-Lj-anions_HP_ratio_shoot_root_PO4.hdf5	chr0	3608775	1.49485e-06	14	2.77872e-07	5.33514e-05	0.00244529	TRUE	3603869	3606364	+	4906	downstream	Lj0g3v0008879.2	mRNA	Protein coding	PREDICTED: protease Do-like 5 chloroplastic-like	ID=Lj0g3v0008879.2;Parent=Lj0g3v0008879;Name=Lj0g3v0008879.2;sequencetype=Protein coding;annotation=PREDICTED: protease Do-like 5 chloroplastic-like [Glycine max] gi|356546506|ref|XP_003541667.1|
20180405-Lj-anions_HP_ratio_shoot_root_PO4.hdf5	chr0	3608775	1.49485e-06	14	2.77872e-07	5.33514e-05	0.00244529	TRUE	3603869	3606364	+	4906	downstream	Lj0g3v0008879.3	mRNA	Protein coding		ID=Lj0g3v0008879.3;Parent=Lj0g3v0008879;Name=Lj0g3v0008879.3;sequencetype=Protein coding;annotation=NoHit
20180405-Lj-anions_HP_ratio_shoot_root_PO4.hdf5	chr0	3608775	1.49485e-06	14	2.77872e-07	5.33514e-05	0.00244529	TRUE	3603869	3606364	+	4906	downstream	Lj0g3v0008879.4	mRNA	Protein coding	PREDICTED: protease Do-like 5 chloroplastic-like partial	ID=Lj0g3v0008879.4;Parent=Lj0g3v0008879;Name=Lj0g3v0008879.4;sequencetype=Protein coding;annotation=PREDICTED: protease Do-like 5 chloroplastic-like partial [Cicer arietinum] gi|502079519|ref|XP_004486285.1|
20180405-Lj-anions_HP_ratio_shoot_root_PO4.hdf5	chr0	3608775	1.49485e-06	14	2.77872e-07	5.33514e-05	0.00244529	TRUE	3606443	3606604	+	2332	downstream	Lj0g3v0008889	gene	Non-coding	NA	ID=Lj0g3v0008889;Name=NODE_73243_length_108_cov_67.194443.path3;sequencetype=Non-coding
20180405-Lj-anions_HP_ratio_shoot_root_PO4.hdf5	chr0	3608775	1.49485e-06	14	2.77872e-07	5.33514e-05	0.00244529	TRUE	3606443	3606604	+	2332	downstream	Lj0g3v0008889.1	mRNA	Non-coding		ID=Lj0g3v0008889.1;Parent=Lj0g3v0008889;Name=Lj0g3v0008889.1;sequencetype=Non-coding;annotation=NoHit
20180405-Lj-anions_HP_ratio_shoot_root_PO4.hdf5	chr0	3608775	1.49485e-06	14	2.77872e-07	5.33514e-05	0.00244529	TRUE	3600865	3602091	-	-7910	upstream	Lj0g3v0008869	gene	Non-coding	NA	ID=Lj0g3v0008869;Name=CUFF.514;sequencetype=Non-coding
20180405-Lj-anions_HP_ratio_shoot_root_PO4.hdf5	chr0	3608775	1.49485e-06	14	2.77872e-07	5.33514e-05	0.00244529	TRUE	3600865	3602091	-	-7910	upstream	Lj0g3v0008869.1	mRNA	Non-coding		ID=Lj0g3v0008869.1;Parent=Lj0g3v0008869;Name=Lj0g3v0008869.1;sequencetype=Non-coding;annotation=NoHit
20180405-Lj-anions_HP_ratio_shoot_root_PO4.hdf5	chr0	3608775	1.49485e-06	14	2.77872e-07	5.33514e-05	0.00244529	TRUE	3610669	3613126	-	1894	downstream	Lj0g3v0008899	gene	Non-coding	NA	ID=Lj0g3v0008899;Name=CUFF.521;sequencetype=Non-coding
20180405-Lj-anions_HP_ratio_shoot_root_PO4.hdf5	chr0	3608775	1.49485e-06	14	2.77872e-07	5.33514e-05	0.00244529	TRUE	3610669	3613126	-	1894	downstream	Lj0g3v0008899.1	mRNA	Non-coding		ID=Lj0g3v0008899.1;Parent=Lj0g3v0008899;Name=Lj0g3v0008899.1;sequencetype=Non-coding;annotation=NoHit
20180405-Lj-anions_HP_ratio_shoot_root_PO4.hdf5	chr0	3608775	1.49485e-06	14	2.77872e-07	5.33514e-05	0.00244529	TRUE	3610669	3613126	-	1894	downstream	Lj0g3v0008899.2	mRNA	Non-coding		ID=Lj0g3v0008899.2;Parent=Lj0g3v0008899;Name=Lj0g3v0008899.2;sequencetype=Non-coding;annotation=NoHit
20180405-Lj-anions_HP_ratio_shoot_root_PO4.hdf5	chr0	3608878	1.49485e-06	14	2.77872e-07	5.33514e-05	0.00244529	TRUE	3600865	3602087	+	8013	downstream	Lj0g3v0008859	gene	Non-coding	NA	ID=Lj0g3v0008859;Name=CUFF.513;sequencetype=Non-coding
20180405-Lj-anions_HP_ratio_shoot_root_PO4.hdf5	chr0	3608878	1.49485e-06	14	2.77872e-07	5.33514e-05	0.00244529	TRUE	3600865	3602087	+	8013	downstream	Lj0g3v0008859.1	mRNA	Non-coding		ID=Lj0g3v0008859.1;Parent=Lj0g3v0008859;Name=Lj0g3v0008859.1;sequencetype=Non-coding;annotation=NoHit
20180405-Lj-anions_HP_ratio_shoot_root_PO4.hdf5	chr0	3608878	1.49485e-06	14	2.77872e-07	5.33514e-05	0.00244529	TRUE	3603869	3606364	+	5009	downstream	Lj0g3v0008879	gene	Protein coding	NA	ID=Lj0g3v0008879;Name=CUFF.522;sequencetype=Protein coding
20180405-Lj-anions_HP_ratio_shoot_root_PO4.hdf5	chr0	3608878	1.49485e-06	14	2.77872e-07	5.33514e-05	0.00244529	TRUE	3603869	3606364	+	5009	downstream	Lj0g3v0008879.1	mRNA	Protein coding	PREDICTED: protease Do-like 5 chloroplastic-like	ID=Lj0g3v0008879.1;Parent=Lj0g3v0008879;Name=Lj0g3v0008879.1;sequencetype=Protein coding;annotation=PREDICTED: protease Do-like 5 chloroplastic-like [Glycine max] gi|356546506|ref|XP_003541667.1|
20180405-Lj-anions_HP_ratio_shoot_root_PO4.hdf5	chr0	3608878	1.49485e-06	14	2.77872e-07	5.33514e-05	0.00244529	TRUE	3603869	3606364	+	5009	downstream	Lj0g3v0008879.2	mRNA	Protein coding	PREDICTED: protease Do-like 5 chloroplastic-like	ID=Lj0g3v0008879.2;Parent=Lj0g3v0008879;Name=Lj0g3v0008879.2;sequencetype=Protein coding;annotation=PREDICTED: protease Do-like 5 chloroplastic-like [Glycine max] gi|356546506|ref|XP_003541667.1|
20180405-Lj-anions_HP_ratio_shoot_root_PO4.hdf5	chr0	3608878	1.49485e-06	14	2.77872e-07	5.33514e-05	0.00244529	TRUE	3603869	3606364	+	5009	downstream	Lj0g3v0008879.3	mRNA	Protein coding		ID=Lj0g3v0008879.3;Parent=Lj0g3v0008879;Name=Lj0g3v0008879.3;sequencetype=Protein coding;annotation=NoHit
20180405-Lj-anions_HP_ratio_shoot_root_PO4.hdf5	chr0	3608878	1.49485e-06	14	2.77872e-07	5.33514e-05	0.00244529	TRUE	3603869	3606364	+	5009	downstream	Lj0g3v0008879.4	mRNA	Protein coding	PREDICTED: protease Do-like 5 chloroplastic-like partial	ID=Lj0g3v0008879.4;Parent=Lj0g3v0008879;Name=Lj0g3v0008879.4;sequencetype=Protein coding;annotation=PREDICTED: protease Do-like 5 chloroplastic-like partial [Cicer arietinum] gi|502079519|ref|XP_004486285.1|
20180405-Lj-anions_HP_ratio_shoot_root_PO4.hdf5	chr0	3608878	1.49485e-06	14	2.77872e-07	5.33514e-05	0.00244529	TRUE	3606443	3606604	+	2435	downstream	Lj0g3v0008889	gene	Non-coding	NA	ID=Lj0g3v0008889;Name=NODE_73243_length_108_cov_67.194443.path3;sequencetype=Non-coding
20180405-Lj-anions_HP_ratio_shoot_root_PO4.hdf5	chr0	3608878	1.49485e-06	14	2.77872e-07	5.33514e-05	0.00244529	TRUE	3606443	3606604	+	2435	downstream	Lj0g3v0008889.1	mRNA	Non-coding		ID=Lj0g3v0008889.1;Parent=Lj0g3v0008889;Name=Lj0g3v0008889.1;sequencetype=Non-coding;annotation=NoHit
20180405-Lj-anions_HP_ratio_shoot_root_PO4.hdf5	chr0	3608878	1.49485e-06	14	2.77872e-07	5.33514e-05	0.00244529	TRUE	3616800	3618572	+	-7922	upstream	Lj0g3v0008909	gene	Protein coding	NA	ID=Lj0g3v0008909;Name=CUFF.518;sequencetype=Protein coding
20180405-Lj-anions_HP_ratio_shoot_root_PO4.hdf5	chr0	3608878	1.49485e-06	14	2.77872e-07	5.33514e-05	0.00244529	TRUE	3616800	3618572	+	-7922	upstream	Lj0g3v0008909.1	mRNA	Protein coding	hexose transporter 1	ID=Lj0g3v0008909.1;Parent=Lj0g3v0008909;Name=Lj0g3v0008909.1;sequencetype=Protein coding;annotation=hexose transporter 1 [Juglans regia] gi|68271836|gb|AAY89231.1|
20180405-Lj-anions_HP_ratio_shoot_root_PO4.hdf5	chr0	3608878	1.49485e-06	14	2.77872e-07	5.33514e-05	0.00244529	TRUE	3600865	3602091	-	-8013	upstream	Lj0g3v0008869	gene	Non-coding	NA	ID=Lj0g3v0008869;Name=CUFF.514;sequencetype=Non-coding
20180405-Lj-anions_HP_ratio_shoot_root_PO4.hdf5	chr0	3608878	1.49485e-06	14	2.77872e-07	5.33514e-05	0.00244529	TRUE	3600865	3602091	-	-8013	upstream	Lj0g3v0008869.1	mRNA	Non-coding		ID=Lj0g3v0008869.1;Parent=Lj0g3v0008869;Name=Lj0g3v0008869.1;sequencetype=Non-coding;annotation=NoHit
20180405-Lj-anions_HP_ratio_shoot_root_PO4.hdf5	chr0	3608878	1.49485e-06	14	2.77872e-07	5.33514e-05	0.00244529	TRUE	3610669	3613126	-	1791	downstream	Lj0g3v0008899	gene	Non-coding	NA	ID=Lj0g3v0008899;Name=CUFF.521;sequencetype=Non-coding
20180405-Lj-anions_HP_ratio_shoot_root_PO4.hdf5	chr0	3608878	1.49485e-06	14	2.77872e-07	5.33514e-05	0.00244529	TRUE	3610669	3613126	-	1791	downstream	Lj0g3v0008899.1	mRNA	Non-coding		ID=Lj0g3v0008899.1;Parent=Lj0g3v0008899;Name=Lj0g3v0008899.1;sequencetype=Non-coding;annotation=NoHit
20180405-Lj-anions_HP_ratio_shoot_root_PO4.hdf5	chr0	3608878	1.49485e-06	14	2.77872e-07	5.33514e-05	0.00244529	TRUE	3610669	3613126	-	1791	downstream	Lj0g3v0008899.2	mRNA	Non-coding		ID=Lj0g3v0008899.2;Parent=Lj0g3v0008899;Name=Lj0g3v0008899.2;sequencetype=Non-coding;annotation=NoHit
20180405-Lj-anions_HP_ratio_shoot_root_PO4.hdf5	chr0	3608848	1.49485e-06	14	2.77872e-07	5.33514e-05	0.00244529	TRUE	3600865	3602087	+	7983	downstream	Lj0g3v0008859	gene	Non-coding	NA	ID=Lj0g3v0008859;Name=CUFF.513;sequencetype=Non-coding
20180405-Lj-anions_HP_ratio_shoot_root_PO4.hdf5	chr0	3608848	1.49485e-06	14	2.77872e-07	5.33514e-05	0.00244529	TRUE	3600865	3602087	+	7983	downstream	Lj0g3v0008859.1	mRNA	Non-coding		ID=Lj0g3v0008859.1;Parent=Lj0g3v0008859;Name=Lj0g3v0008859.1;sequencetype=Non-coding;annotation=NoHit
20180405-Lj-anions_HP_ratio_shoot_root_PO4.hdf5	chr0	3608848	1.49485e-06	14	2.77872e-07	5.33514e-05	0.00244529	TRUE	3603869	3606364	+	4979	downstream	Lj0g3v0008879	gene	Protein coding	NA	ID=Lj0g3v0008879;Name=CUFF.522;sequencetype=Protein coding
20180405-Lj-anions_HP_ratio_shoot_root_PO4.hdf5	chr0	3608848	1.49485e-06	14	2.77872e-07	5.33514e-05	0.00244529	TRUE	3603869	3606364	+	4979	downstream	Lj0g3v0008879.1	mRNA	Protein coding	PREDICTED: protease Do-like 5 chloroplastic-like	ID=Lj0g3v0008879.1;Parent=Lj0g3v0008879;Name=Lj0g3v0008879.1;sequencetype=Protein coding;annotation=PREDICTED: protease Do-like 5 chloroplastic-like [Glycine max] gi|356546506|ref|XP_003541667.1|
20180405-Lj-anions_HP_ratio_shoot_root_PO4.hdf5	chr0	3608848	1.49485e-06	14	2.77872e-07	5.33514e-05	0.00244529	TRUE	3603869	3606364	+	4979	downstream	Lj0g3v0008879.2	mRNA	Protein coding	PREDICTED: protease Do-like 5 chloroplastic-like	ID=Lj0g3v0008879.2;Parent=Lj0g3v0008879;Name=Lj0g3v0008879.2;sequencetype=Protein coding;annotation=PREDICTED: protease Do-like 5 chloroplastic-like [Glycine max] gi|356546506|ref|XP_003541667.1|
20180405-Lj-anions_HP_ratio_shoot_root_PO4.hdf5	chr0	3608848	1.49485e-06	14	2.77872e-07	5.33514e-05	0.00244529	TRUE	3603869	3606364	+	4979	downstream	Lj0g3v0008879.3	mRNA	Protein coding		ID=Lj0g3v0008879.3;Parent=Lj0g3v0008879;Name=Lj0g3v0008879.3;sequencetype=Protein coding;annotation=NoHit
20180405-Lj-anions_HP_ratio_shoot_root_PO4.hdf5	chr0	3608848	1.49485e-06	14	2.77872e-07	5.33514e-05	0.00244529	TRUE	3603869	3606364	+	4979	downstream	Lj0g3v0008879.4	mRNA	Protein coding	PREDICTED: protease Do-like 5 chloroplastic-like partial	ID=Lj0g3v0008879.4;Parent=Lj0g3v0008879;Name=Lj0g3v0008879.4;sequencetype=Protein coding;annotation=PREDICTED: protease Do-like 5 chloroplastic-like partial [Cicer arietinum] gi|502079519|ref|XP_004486285.1|
20180405-Lj-anions_HP_ratio_shoot_root_PO4.hdf5	chr0	3608848	1.49485e-06	14	2.77872e-07	5.33514e-05	0.00244529	TRUE	3606443	3606604	+	2405	downstream	Lj0g3v0008889	gene	Non-coding	NA	ID=Lj0g3v0008889;Name=NODE_73243_length_108_cov_67.194443.path3;sequencetype=Non-coding
20180405-Lj-anions_HP_ratio_shoot_root_PO4.hdf5	chr0	3608848	1.49485e-06	14	2.77872e-07	5.33514e-05	0.00244529	TRUE	3606443	3606604	+	2405	downstream	Lj0g3v0008889.1	mRNA	Non-coding		ID=Lj0g3v0008889.1;Parent=Lj0g3v0008889;Name=Lj0g3v0008889.1;sequencetype=Non-coding;annotation=NoHit
20180405-Lj-anions_HP_ratio_shoot_root_PO4.hdf5	chr0	3608848	1.49485e-06	14	2.77872e-07	5.33514e-05	0.00244529	TRUE	3616800	3618572	+	-7952	upstream	Lj0g3v0008909	gene	Protein coding	NA	ID=Lj0g3v0008909;Name=CUFF.518;sequencetype=Protein coding
20180405-Lj-anions_HP_ratio_shoot_root_PO4.hdf5	chr0	3608848	1.49485e-06	14	2.77872e-07	5.33514e-05	0.00244529	TRUE	3616800	3618572	+	-7952	upstream	Lj0g3v0008909.1	mRNA	Protein coding	hexose transporter 1	ID=Lj0g3v0008909.1;Parent=Lj0g3v0008909;Name=Lj0g3v0008909.1;sequencetype=Protein coding;annotation=hexose transporter 1 [Juglans regia] gi|68271836|gb|AAY89231.1|
20180405-Lj-anions_HP_ratio_shoot_root_PO4.hdf5	chr0	3608848	1.49485e-06	14	2.77872e-07	5.33514e-05	0.00244529	TRUE	3600865	3602091	-	-7983	upstream	Lj0g3v0008869	gene	Non-coding	NA	ID=Lj0g3v0008869;Name=CUFF.514;sequencetype=Non-coding
20180405-Lj-anions_HP_ratio_shoot_root_PO4.hdf5	chr0	3608848	1.49485e-06	14	2.77872e-07	5.33514e-05	0.00244529	TRUE	3600865	3602091	-	-7983	upstream	Lj0g3v0008869.1	mRNA	Non-coding		ID=Lj0g3v0008869.1;Parent=Lj0g3v0008869;Name=Lj0g3v0008869.1;sequencetype=Non-coding;annotation=NoHit
20180405-Lj-anions_HP_ratio_shoot_root_PO4.hdf5	chr0	3608848	1.49485e-06	14	2.77872e-07	5.33514e-05	0.00244529	TRUE	3610669	3613126	-	1821	downstream	Lj0g3v0008899	gene	Non-coding	NA	ID=Lj0g3v0008899;Name=CUFF.521;sequencetype=Non-coding
20180405-Lj-anions_HP_ratio_shoot_root_PO4.hdf5	chr0	3608848	1.49485e-06	14	2.77872e-07	5.33514e-05	0.00244529	TRUE	3610669	3613126	-	1821	downstream	Lj0g3v0008899.1	mRNA	Non-coding		ID=Lj0g3v0008899.1;Parent=Lj0g3v0008899;Name=Lj0g3v0008899.1;sequencetype=Non-coding;annotation=NoHit
20180405-Lj-anions_HP_ratio_shoot_root_PO4.hdf5	chr0	3608848	1.49485e-06	14	2.77872e-07	5.33514e-05	0.00244529	TRUE	3610669	3613126	-	1821	downstream	Lj0g3v0008899.2	mRNA	Non-coding		ID=Lj0g3v0008899.2;Parent=Lj0g3v0008899;Name=Lj0g3v0008899.2;sequencetype=Non-coding;annotation=NoHit
20180405-Lj-anions_HP_ratio_shoot_root_PO4.hdf5	chr0	3608860	1.49485e-06	14	2.77872e-07	5.33514e-05	0.00244529	TRUE	3600865	3602087	+	7995	downstream	Lj0g3v0008859	gene	Non-coding	NA	ID=Lj0g3v0008859;Name=CUFF.513;sequencetype=Non-coding
20180405-Lj-anions_HP_ratio_shoot_root_PO4.hdf5	chr0	3608860	1.49485e-06	14	2.77872e-07	5.33514e-05	0.00244529	TRUE	3600865	3602087	+	7995	downstream	Lj0g3v0008859.1	mRNA	Non-coding		ID=Lj0g3v0008859.1;Parent=Lj0g3v0008859;Name=Lj0g3v0008859.1;sequencetype=Non-coding;annotation=NoHit
20180405-Lj-anions_HP_ratio_shoot_root_PO4.hdf5	chr0	3608860	1.49485e-06	14	2.77872e-07	5.33514e-05	0.00244529	TRUE	3603869	3606364	+	4991	downstream	Lj0g3v0008879	gene	Protein coding	NA	ID=Lj0g3v0008879;Name=CUFF.522;sequencetype=Protein coding
20180405-Lj-anions_HP_ratio_shoot_root_PO4.hdf5	chr0	3608860	1.49485e-06	14	2.77872e-07	5.33514e-05	0.00244529	TRUE	3603869	3606364	+	4991	downstream	Lj0g3v0008879.1	mRNA	Protein coding	PREDICTED: protease Do-like 5 chloroplastic-like	ID=Lj0g3v0008879.1;Parent=Lj0g3v0008879;Name=Lj0g3v0008879.1;sequencetype=Protein coding;annotation=PREDICTED: protease Do-like 5 chloroplastic-like [Glycine max] gi|356546506|ref|XP_003541667.1|
20180405-Lj-anions_HP_ratio_shoot_root_PO4.hdf5	chr0	3608860	1.49485e-06	14	2.77872e-07	5.33514e-05	0.00244529	TRUE	3603869	3606364	+	4991	downstream	Lj0g3v0008879.2	mRNA	Protein coding	PREDICTED: protease Do-like 5 chloroplastic-like	ID=Lj0g3v0008879.2;Parent=Lj0g3v0008879;Name=Lj0g3v0008879.2;sequencetype=Protein coding;annotation=PREDICTED: protease Do-like 5 chloroplastic-like [Glycine max] gi|356546506|ref|XP_003541667.1|
20180405-Lj-anions_HP_ratio_shoot_root_PO4.hdf5	chr0	3608860	1.49485e-06	14	2.77872e-07	5.33514e-05	0.00244529	TRUE	3603869	3606364	+	4991	downstream	Lj0g3v0008879.3	mRNA	Protein coding		ID=Lj0g3v0008879.3;Parent=Lj0g3v0008879;Name=Lj0g3v0008879.3;sequencetype=Protein coding;annotation=NoHit
20180405-Lj-anions_HP_ratio_shoot_root_PO4.hdf5	chr0	3608860	1.49485e-06	14	2.77872e-07	5.33514e-05	0.00244529	TRUE	3603869	3606364	+	4991	downstream	Lj0g3v0008879.4	mRNA	Protein coding	PREDICTED: protease Do-like 5 chloroplastic-like partial	ID=Lj0g3v0008879.4;Parent=Lj0g3v0008879;Name=Lj0g3v0008879.4;sequencetype=Protein coding;annotation=PREDICTED: protease Do-like 5 chloroplastic-like partial [Cicer arietinum] gi|502079519|ref|XP_004486285.1|
20180405-Lj-anions_HP_ratio_shoot_root_PO4.hdf5	chr0	3608860	1.49485e-06	14	2.77872e-07	5.33514e-05	0.00244529	TRUE	3606443	3606604	+	2417	downstream	Lj0g3v0008889	gene	Non-coding	NA	ID=Lj0g3v0008889;Name=NODE_73243_length_108_cov_67.194443.path3;sequencetype=Non-coding
20180405-Lj-anions_HP_ratio_shoot_root_PO4.hdf5	chr0	3608860	1.49485e-06	14	2.77872e-07	5.33514e-05	0.00244529	TRUE	3606443	3606604	+	2417	downstream	Lj0g3v0008889.1	mRNA	Non-coding		ID=Lj0g3v0008889.1;Parent=Lj0g3v0008889;Name=Lj0g3v0008889.1;sequencetype=Non-coding;annotation=NoHit
20180405-Lj-anions_HP_ratio_shoot_root_PO4.hdf5	chr0	3608860	1.49485e-06	14	2.77872e-07	5.33514e-05	0.00244529	TRUE	3616800	3618572	+	-7940	upstream	Lj0g3v0008909	gene	Protein coding	NA	ID=Lj0g3v0008909;Name=CUFF.518;sequencetype=Protein coding
20180405-Lj-anions_HP_ratio_shoot_root_PO4.hdf5	chr0	3608860	1.49485e-06	14	2.77872e-07	5.33514e-05	0.00244529	TRUE	3616800	3618572	+	-7940	upstream	Lj0g3v0008909.1	mRNA	Protein coding	hexose transporter 1	ID=Lj0g3v0008909.1;Parent=Lj0g3v0008909;Name=Lj0g3v0008909.1;sequencetype=Protein coding;annotation=hexose transporter 1 [Juglans regia] gi|68271836|gb|AAY89231.1|
20180405-Lj-anions_HP_ratio_shoot_root_PO4.hdf5	chr0	3608860	1.49485e-06	14	2.77872e-07	5.33514e-05	0.00244529	TRUE	3600865	3602091	-	-7995	upstream	Lj0g3v0008869	gene	Non-coding	NA	ID=Lj0g3v0008869;Name=CUFF.514;sequencetype=Non-coding
20180405-Lj-anions_HP_ratio_shoot_root_PO4.hdf5	chr0	3608860	1.49485e-06	14	2.77872e-07	5.33514e-05	0.00244529	TRUE	3600865	3602091	-	-7995	upstream	Lj0g3v0008869.1	mRNA	Non-coding		ID=Lj0g3v0008869.1;Parent=Lj0g3v0008869;Name=Lj0g3v0008869.1;sequencetype=Non-coding;annotation=NoHit
20180405-Lj-anions_HP_ratio_shoot_root_PO4.hdf5	chr0	3608860	1.49485e-06	14	2.77872e-07	5.33514e-05	0.00244529	TRUE	3610669	3613126	-	1809	downstream	Lj0g3v0008899	gene	Non-coding	NA	ID=Lj0g3v0008899;Name=CUFF.521;sequencetype=Non-coding
20180405-Lj-anions_HP_ratio_shoot_root_PO4.hdf5	chr0	3608860	1.49485e-06	14	2.77872e-07	5.33514e-05	0.00244529	TRUE	3610669	3613126	-	1809	downstream	Lj0g3v0008899.1	mRNA	Non-coding		ID=Lj0g3v0008899.1;Parent=Lj0g3v0008899;Name=Lj0g3v0008899.1;sequencetype=Non-coding;annotation=NoHit
20180405-Lj-anions_HP_ratio_shoot_root_PO4.hdf5	chr0	3608860	1.49485e-06	14	2.77872e-07	5.33514e-05	0.00244529	TRUE	3610669	3613126	-	1809	downstream	Lj0g3v0008899.2	mRNA	Non-coding		ID=Lj0g3v0008899.2;Parent=Lj0g3v0008899;Name=Lj0g3v0008899.2;sequencetype=Non-coding;annotation=NoHit
20180405-Lj-anions_HP_ratio_shoot_root_PO4.hdf5	chr0	3602988	1.49485e-06	14	2.77872e-07	5.33514e-05	0.00244529	TRUE	3594790	3597374	+	8198	downstream	Lj0g3v0008839	gene	Protein coding	NA	ID=Lj0g3v0008839;Name=CUFF.515;sequencetype=Protein coding
20180405-Lj-anions_HP_ratio_shoot_root_PO4.hdf5	chr0	3602988	1.49485e-06	14	2.77872e-07	5.33514e-05	0.00244529	TRUE	3594790	3597374	+	8198	downstream	Lj0g3v0008839.1	mRNA	Protein coding	PREDICTED: probable LRR receptor-like serine/threonine-protein kinase At2g16250-like	ID=Lj0g3v0008839.1;Parent=Lj0g3v0008839;Name=Lj0g3v0008839.1;sequencetype=Protein coding;annotation=PREDICTED: probable LRR receptor-like serine/threonine-protein kinase At2g16250-like [Glycine max] gi|356517903|ref|XP_003527625.1|
20180405-Lj-anions_HP_ratio_shoot_root_PO4.hdf5	chr0	3602988	1.49485e-06	14	2.77872e-07	5.33514e-05	0.00244529	TRUE	3598712	3600513	+	4276	downstream	Lj0g3v0008849	gene	Non-coding	NA	ID=Lj0g3v0008849;Name=CUFF.512;sequencetype=Non-coding
20180405-Lj-anions_HP_ratio_shoot_root_PO4.hdf5	chr0	3602988	1.49485e-06	14	2.77872e-07	5.33514e-05	0.00244529	TRUE	3598712	3600513	+	4276	downstream	Lj0g3v0008849.1	mRNA	Non-coding		ID=Lj0g3v0008849.1;Parent=Lj0g3v0008849;Name=Lj0g3v0008849.1;sequencetype=Non-coding;annotation=NoHit
20180405-Lj-anions_HP_ratio_shoot_root_PO4.hdf5	chr0	3602988	1.49485e-06	14	2.77872e-07	5.33514e-05	0.00244529	TRUE	3600865	3602087	+	2123	downstream	Lj0g3v0008859	gene	Non-coding	NA	ID=Lj0g3v0008859;Name=CUFF.513;sequencetype=Non-coding
20180405-Lj-anions_HP_ratio_shoot_root_PO4.hdf5	chr0	3602988	1.49485e-06	14	2.77872e-07	5.33514e-05	0.00244529	TRUE	3600865	3602087	+	2123	downstream	Lj0g3v0008859.1	mRNA	Non-coding		ID=Lj0g3v0008859.1;Parent=Lj0g3v0008859;Name=Lj0g3v0008859.1;sequencetype=Non-coding;annotation=NoHit
20180405-Lj-anions_HP_ratio_shoot_root_PO4.hdf5	chr0	3602988	1.49485e-06	14	2.77872e-07	5.33514e-05	0.00244529	TRUE	3603869	3606364	+	-881	upstream	Lj0g3v0008879	gene	Protein coding	NA	ID=Lj0g3v0008879;Name=CUFF.522;sequencetype=Protein coding
20180405-Lj-anions_HP_ratio_shoot_root_PO4.hdf5	chr0	3602988	1.49485e-06	14	2.77872e-07	5.33514e-05	0.00244529	TRUE	3603869	3606364	+	-881	upstream	Lj0g3v0008879.1	mRNA	Protein coding	PREDICTED: protease Do-like 5 chloroplastic-like	ID=Lj0g3v0008879.1;Parent=Lj0g3v0008879;Name=Lj0g3v0008879.1;sequencetype=Protein coding;annotation=PREDICTED: protease Do-like 5 chloroplastic-like [Glycine max] gi|356546506|ref|XP_003541667.1|
20180405-Lj-anions_HP_ratio_shoot_root_PO4.hdf5	chr0	3602988	1.49485e-06	14	2.77872e-07	5.33514e-05	0.00244529	TRUE	3603869	3606364	+	-881	upstream	Lj0g3v0008879.2	mRNA	Protein coding	PREDICTED: protease Do-like 5 chloroplastic-like	ID=Lj0g3v0008879.2;Parent=Lj0g3v0008879;Name=Lj0g3v0008879.2;sequencetype=Protein coding;annotation=PREDICTED: protease Do-like 5 chloroplastic-like [Glycine max] gi|356546506|ref|XP_003541667.1|
20180405-Lj-anions_HP_ratio_shoot_root_PO4.hdf5	chr0	3602988	1.49485e-06	14	2.77872e-07	5.33514e-05	0.00244529	TRUE	3603869	3606364	+	-881	upstream	Lj0g3v0008879.3	mRNA	Protein coding		ID=Lj0g3v0008879.3;Parent=Lj0g3v0008879;Name=Lj0g3v0008879.3;sequencetype=Protein coding;annotation=NoHit
20180405-Lj-anions_HP_ratio_shoot_root_PO4.hdf5	chr0	3602988	1.49485e-06	14	2.77872e-07	5.33514e-05	0.00244529	TRUE	3603869	3606364	+	-881	upstream	Lj0g3v0008879.4	mRNA	Protein coding	PREDICTED: protease Do-like 5 chloroplastic-like partial	ID=Lj0g3v0008879.4;Parent=Lj0g3v0008879;Name=Lj0g3v0008879.4;sequencetype=Protein coding;annotation=PREDICTED: protease Do-like 5 chloroplastic-like partial [Cicer arietinum] gi|502079519|ref|XP_004486285.1|
20180405-Lj-anions_HP_ratio_shoot_root_PO4.hdf5	chr0	3602988	1.49485e-06	14	2.77872e-07	5.33514e-05	0.00244529	TRUE	3606443	3606604	+	-3455	upstream	Lj0g3v0008889	gene	Non-coding	NA	ID=Lj0g3v0008889;Name=NODE_73243_length_108_cov_67.194443.path3;sequencetype=Non-coding
20180405-Lj-anions_HP_ratio_shoot_root_PO4.hdf5	chr0	3602988	1.49485e-06	14	2.77872e-07	5.33514e-05	0.00244529	TRUE	3606443	3606604	+	-3455	upstream	Lj0g3v0008889.1	mRNA	Non-coding		ID=Lj0g3v0008889.1;Parent=Lj0g3v0008889;Name=Lj0g3v0008889.1;sequencetype=Non-coding;annotation=NoHit
20180405-Lj-anions_HP_ratio_shoot_root_PO4.hdf5	chr0	3602988	1.49485e-06	14	2.77872e-07	5.33514e-05	0.00244529	TRUE	3600865	3602091	-	-2123	upstream	Lj0g3v0008869	gene	Non-coding	NA	ID=Lj0g3v0008869;Name=CUFF.514;sequencetype=Non-coding
20180405-Lj-anions_HP_ratio_shoot_root_PO4.hdf5	chr0	3602988	1.49485e-06	14	2.77872e-07	5.33514e-05	0.00244529	TRUE	3600865	3602091	-	-2123	upstream	Lj0g3v0008869.1	mRNA	Non-coding		ID=Lj0g3v0008869.1;Parent=Lj0g3v0008869;Name=Lj0g3v0008869.1;sequencetype=Non-coding;annotation=NoHit
20180405-Lj-anions_HP_ratio_shoot_root_PO4.hdf5	chr0	3602988	1.49485e-06	14	2.77872e-07	5.33514e-05	0.00244529	TRUE	3610669	3613126	-	7681	downstream	Lj0g3v0008899	gene	Non-coding	NA	ID=Lj0g3v0008899;Name=CUFF.521;sequencetype=Non-coding
20180405-Lj-anions_HP_ratio_shoot_root_PO4.hdf5	chr0	3602988	1.49485e-06	14	2.77872e-07	5.33514e-05	0.00244529	TRUE	3610669	3613126	-	7681	downstream	Lj0g3v0008899.1	mRNA	Non-coding		ID=Lj0g3v0008899.1;Parent=Lj0g3v0008899;Name=Lj0g3v0008899.1;sequencetype=Non-coding;annotation=NoHit
20180405-Lj-anions_HP_ratio_shoot_root_PO4.hdf5	chr0	3602988	1.49485e-06	14	2.77872e-07	5.33514e-05	0.00244529	TRUE	3610669	3613126	-	7681	downstream	Lj0g3v0008899.2	mRNA	Non-coding		ID=Lj0g3v0008899.2;Parent=Lj0g3v0008899;Name=Lj0g3v0008899.2;sequencetype=Non-coding;annotation=NoHit
20180405-Lj-anions_HP_ratio_shoot_root_PO4.hdf5	chr0	3608905	1.49485e-06	14	2.77872e-07	5.33514e-05	0.00244529	TRUE	3600865	3602087	+	8040	downstream	Lj0g3v0008859	gene	Non-coding	NA	ID=Lj0g3v0008859;Name=CUFF.513;sequencetype=Non-coding
20180405-Lj-anions_HP_ratio_shoot_root_PO4.hdf5	chr0	3608905	1.49485e-06	14	2.77872e-07	5.33514e-05	0.00244529	TRUE	3600865	3602087	+	8040	downstream	Lj0g3v0008859.1	mRNA	Non-coding		ID=Lj0g3v0008859.1;Parent=Lj0g3v0008859;Name=Lj0g3v0008859.1;sequencetype=Non-coding;annotation=NoHit
20180405-Lj-anions_HP_ratio_shoot_root_PO4.hdf5	chr0	3608905	1.49485e-06	14	2.77872e-07	5.33514e-05	0.00244529	TRUE	3603869	3606364	+	5036	downstream	Lj0g3v0008879	gene	Protein coding	NA	ID=Lj0g3v0008879;Name=CUFF.522;sequencetype=Protein coding
20180405-Lj-anions_HP_ratio_shoot_root_PO4.hdf5	chr0	3608905	1.49485e-06	14	2.77872e-07	5.33514e-05	0.00244529	TRUE	3603869	3606364	+	5036	downstream	Lj0g3v0008879.1	mRNA	Protein coding	PREDICTED: protease Do-like 5 chloroplastic-like	ID=Lj0g3v0008879.1;Parent=Lj0g3v0008879;Name=Lj0g3v0008879.1;sequencetype=Protein coding;annotation=PREDICTED: protease Do-like 5 chloroplastic-like [Glycine max] gi|356546506|ref|XP_003541667.1|
20180405-Lj-anions_HP_ratio_shoot_root_PO4.hdf5	chr0	3608905	1.49485e-06	14	2.77872e-07	5.33514e-05	0.00244529	TRUE	3603869	3606364	+	5036	downstream	Lj0g3v0008879.2	mRNA	Protein coding	PREDICTED: protease Do-like 5 chloroplastic-like	ID=Lj0g3v0008879.2;Parent=Lj0g3v0008879;Name=Lj0g3v0008879.2;sequencetype=Protein coding;annotation=PREDICTED: protease Do-like 5 chloroplastic-like [Glycine max] gi|356546506|ref|XP_003541667.1|
20180405-Lj-anions_HP_ratio_shoot_root_PO4.hdf5	chr0	3608905	1.49485e-06	14	2.77872e-07	5.33514e-05	0.00244529	TRUE	3603869	3606364	+	5036	downstream	Lj0g3v0008879.3	mRNA	Protein coding		ID=Lj0g3v0008879.3;Parent=Lj0g3v0008879;Name=Lj0g3v0008879.3;sequencetype=Protein coding;annotation=NoHit
20180405-Lj-anions_HP_ratio_shoot_root_PO4.hdf5	chr0	3608905	1.49485e-06	14	2.77872e-07	5.33514e-05	0.00244529	TRUE	3603869	3606364	+	5036	downstream	Lj0g3v0008879.4	mRNA	Protein coding	PREDICTED: protease Do-like 5 chloroplastic-like partial	ID=Lj0g3v0008879.4;Parent=Lj0g3v0008879;Name=Lj0g3v0008879.4;sequencetype=Protein coding;annotation=PREDICTED: protease Do-like 5 chloroplastic-like partial [Cicer arietinum] gi|502079519|ref|XP_004486285.1|
20180405-Lj-anions_HP_ratio_shoot_root_PO4.hdf5	chr0	3608905	1.49485e-06	14	2.77872e-07	5.33514e-05	0.00244529	TRUE	3606443	3606604	+	2462	downstream	Lj0g3v0008889	gene	Non-coding	NA	ID=Lj0g3v0008889;Name=NODE_73243_length_108_cov_67.194443.path3;sequencetype=Non-coding
20180405-Lj-anions_HP_ratio_shoot_root_PO4.hdf5	chr0	3608905	1.49485e-06	14	2.77872e-07	5.33514e-05	0.00244529	TRUE	3606443	3606604	+	2462	downstream	Lj0g3v0008889.1	mRNA	Non-coding		ID=Lj0g3v0008889.1;Parent=Lj0g3v0008889;Name=Lj0g3v0008889.1;sequencetype=Non-coding;annotation=NoHit
20180405-Lj-anions_HP_ratio_shoot_root_PO4.hdf5	chr0	3608905	1.49485e-06	14	2.77872e-07	5.33514e-05	0.00244529	TRUE	3616800	3618572	+	-7895	upstream	Lj0g3v0008909	gene	Protein coding	NA	ID=Lj0g3v0008909;Name=CUFF.518;sequencetype=Protein coding
20180405-Lj-anions_HP_ratio_shoot_root_PO4.hdf5	chr0	3608905	1.49485e-06	14	2.77872e-07	5.33514e-05	0.00244529	TRUE	3616800	3618572	+	-7895	upstream	Lj0g3v0008909.1	mRNA	Protein coding	hexose transporter 1	ID=Lj0g3v0008909.1;Parent=Lj0g3v0008909;Name=Lj0g3v0008909.1;sequencetype=Protein coding;annotation=hexose transporter 1 [Juglans regia] gi|68271836|gb|AAY89231.1|
20180405-Lj-anions_HP_ratio_shoot_root_PO4.hdf5	chr0	3608905	1.49485e-06	14	2.77872e-07	5.33514e-05	0.00244529	TRUE	3600865	3602091	-	-8040	upstream	Lj0g3v0008869	gene	Non-coding	NA	ID=Lj0g3v0008869;Name=CUFF.514;sequencetype=Non-coding
20180405-Lj-anions_HP_ratio_shoot_root_PO4.hdf5	chr0	3608905	1.49485e-06	14	2.77872e-07	5.33514e-05	0.00244529	TRUE	3600865	3602091	-	-8040	upstream	Lj0g3v0008869.1	mRNA	Non-coding		ID=Lj0g3v0008869.1;Parent=Lj0g3v0008869;Name=Lj0g3v0008869.1;sequencetype=Non-coding;annotation=NoHit
20180405-Lj-anions_HP_ratio_shoot_root_PO4.hdf5	chr0	3608905	1.49485e-06	14	2.77872e-07	5.33514e-05	0.00244529	TRUE	3610669	3613126	-	1764	downstream	Lj0g3v0008899	gene	Non-coding	NA	ID=Lj0g3v0008899;Name=CUFF.521;sequencetype=Non-coding
20180405-Lj-anions_HP_ratio_shoot_root_PO4.hdf5	chr0	3608905	1.49485e-06	14	2.77872e-07	5.33514e-05	0.00244529	TRUE	3610669	3613126	-	1764	downstream	Lj0g3v0008899.1	mRNA	Non-coding		ID=Lj0g3v0008899.1;Parent=Lj0g3v0008899;Name=Lj0g3v0008899.1;sequencetype=Non-coding;annotation=NoHit
20180405-Lj-anions_HP_ratio_shoot_root_PO4.hdf5	chr0	3608905	1.49485e-06	14	2.77872e-07	5.33514e-05	0.00244529	TRUE	3610669	3613126	-	1764	downstream	Lj0g3v0008899.2	mRNA	Non-coding		ID=Lj0g3v0008899.2;Parent=Lj0g3v0008899;Name=Lj0g3v0008899.2;sequencetype=Non-coding;annotation=NoHit
20180405-Lj-anions_HP_ratio_shoot_root_PO4.hdf5	chr0	3608927	1.49485e-06	14	2.77872e-07	5.33514e-05	0.00244529	TRUE	3600865	3602087	+	8062	downstream	Lj0g3v0008859	gene	Non-coding	NA	ID=Lj0g3v0008859;Name=CUFF.513;sequencetype=Non-coding
20180405-Lj-anions_HP_ratio_shoot_root_PO4.hdf5	chr0	3608927	1.49485e-06	14	2.77872e-07	5.33514e-05	0.00244529	TRUE	3600865	3602087	+	8062	downstream	Lj0g3v0008859.1	mRNA	Non-coding		ID=Lj0g3v0008859.1;Parent=Lj0g3v0008859;Name=Lj0g3v0008859.1;sequencetype=Non-coding;annotation=NoHit
20180405-Lj-anions_HP_ratio_shoot_root_PO4.hdf5	chr0	3608927	1.49485e-06	14	2.77872e-07	5.33514e-05	0.00244529	TRUE	3603869	3606364	+	5058	downstream	Lj0g3v0008879	gene	Protein coding	NA	ID=Lj0g3v0008879;Name=CUFF.522;sequencetype=Protein coding
20180405-Lj-anions_HP_ratio_shoot_root_PO4.hdf5	chr0	3608927	1.49485e-06	14	2.77872e-07	5.33514e-05	0.00244529	TRUE	3603869	3606364	+	5058	downstream	Lj0g3v0008879.1	mRNA	Protein coding	PREDICTED: protease Do-like 5 chloroplastic-like	ID=Lj0g3v0008879.1;Parent=Lj0g3v0008879;Name=Lj0g3v0008879.1;sequencetype=Protein coding;annotation=PREDICTED: protease Do-like 5 chloroplastic-like [Glycine max] gi|356546506|ref|XP_003541667.1|
20180405-Lj-anions_HP_ratio_shoot_root_PO4.hdf5	chr0	3608927	1.49485e-06	14	2.77872e-07	5.33514e-05	0.00244529	TRUE	3603869	3606364	+	5058	downstream	Lj0g3v0008879.2	mRNA	Protein coding	PREDICTED: protease Do-like 5 chloroplastic-like	ID=Lj0g3v0008879.2;Parent=Lj0g3v0008879;Name=Lj0g3v0008879.2;sequencetype=Protein coding;annotation=PREDICTED: protease Do-like 5 chloroplastic-like [Glycine max] gi|356546506|ref|XP_003541667.1|
20180405-Lj-anions_HP_ratio_shoot_root_PO4.hdf5	chr0	3608927	1.49485e-06	14	2.77872e-07	5.33514e-05	0.00244529	TRUE	3603869	3606364	+	5058	downstream	Lj0g3v0008879.3	mRNA	Protein coding		ID=Lj0g3v0008879.3;Parent=Lj0g3v0008879;Name=Lj0g3v0008879.3;sequencetype=Protein coding;annotation=NoHit
20180405-Lj-anions_HP_ratio_shoot_root_PO4.hdf5	chr0	3608927	1.49485e-06	14	2.77872e-07	5.33514e-05	0.00244529	TRUE	3603869	3606364	+	5058	downstream	Lj0g3v0008879.4	mRNA	Protein coding	PREDICTED: protease Do-like 5 chloroplastic-like partial	ID=Lj0g3v0008879.4;Parent=Lj0g3v0008879;Name=Lj0g3v0008879.4;sequencetype=Protein coding;annotation=PREDICTED: protease Do-like 5 chloroplastic-like partial [Cicer arietinum] gi|502079519|ref|XP_004486285.1|
20180405-Lj-anions_HP_ratio_shoot_root_PO4.hdf5	chr0	3608927	1.49485e-06	14	2.77872e-07	5.33514e-05	0.00244529	TRUE	3606443	3606604	+	2484	downstream	Lj0g3v0008889	gene	Non-coding	NA	ID=Lj0g3v0008889;Name=NODE_73243_length_108_cov_67.194443.path3;sequencetype=Non-coding
20180405-Lj-anions_HP_ratio_shoot_root_PO4.hdf5	chr0	3608927	1.49485e-06	14	2.77872e-07	5.33514e-05	0.00244529	TRUE	3606443	3606604	+	2484	downstream	Lj0g3v0008889.1	mRNA	Non-coding		ID=Lj0g3v0008889.1;Parent=Lj0g3v0008889;Name=Lj0g3v0008889.1;sequencetype=Non-coding;annotation=NoHit
20180405-Lj-anions_HP_ratio_shoot_root_PO4.hdf5	chr0	3608927	1.49485e-06	14	2.77872e-07	5.33514e-05	0.00244529	TRUE	3616800	3618572	+	-7873	upstream	Lj0g3v0008909	gene	Protein coding	NA	ID=Lj0g3v0008909;Name=CUFF.518;sequencetype=Protein coding
20180405-Lj-anions_HP_ratio_shoot_root_PO4.hdf5	chr0	3608927	1.49485e-06	14	2.77872e-07	5.33514e-05	0.00244529	TRUE	3616800	3618572	+	-7873	upstream	Lj0g3v0008909.1	mRNA	Protein coding	hexose transporter 1	ID=Lj0g3v0008909.1;Parent=Lj0g3v0008909;Name=Lj0g3v0008909.1;sequencetype=Protein coding;annotation=hexose transporter 1 [Juglans regia] gi|68271836|gb|AAY89231.1|
20180405-Lj-anions_HP_ratio_shoot_root_PO4.hdf5	chr0	3608927	1.49485e-06	14	2.77872e-07	5.33514e-05	0.00244529	TRUE	3600865	3602091	-	-8062	upstream	Lj0g3v0008869	gene	Non-coding	NA	ID=Lj0g3v0008869;Name=CUFF.514;sequencetype=Non-coding
20180405-Lj-anions_HP_ratio_shoot_root_PO4.hdf5	chr0	3608927	1.49485e-06	14	2.77872e-07	5.33514e-05	0.00244529	TRUE	3600865	3602091	-	-8062	upstream	Lj0g3v0008869.1	mRNA	Non-coding		ID=Lj0g3v0008869.1;Parent=Lj0g3v0008869;Name=Lj0g3v0008869.1;sequencetype=Non-coding;annotation=NoHit
20180405-Lj-anions_HP_ratio_shoot_root_PO4.hdf5	chr0	3608927	1.49485e-06	14	2.77872e-07	5.33514e-05	0.00244529	TRUE	3610669	3613126	-	1742	downstream	Lj0g3v0008899	gene	Non-coding	NA	ID=Lj0g3v0008899;Name=CUFF.521;sequencetype=Non-coding
20180405-Lj-anions_HP_ratio_shoot_root_PO4.hdf5	chr0	3608927	1.49485e-06	14	2.77872e-07	5.33514e-05	0.00244529	TRUE	3610669	3613126	-	1742	downstream	Lj0g3v0008899.1	mRNA	Non-coding		ID=Lj0g3v0008899.1;Parent=Lj0g3v0008899;Name=Lj0g3v0008899.1;sequencetype=Non-coding;annotation=NoHit
20180405-Lj-anions_HP_ratio_shoot_root_PO4.hdf5	chr0	3608927	1.49485e-06	14	2.77872e-07	5.33514e-05	0.00244529	TRUE	3610669	3613126	-	1742	downstream	Lj0g3v0008899.2	mRNA	Non-coding		ID=Lj0g3v0008899.2;Parent=Lj0g3v0008899;Name=Lj0g3v0008899.2;sequencetype=Non-coding;annotation=NoHit
20180405-Lj-anions_HP_ratio_shoot_root_PO4.hdf5	chr0	3608951	1.49485e-06	14	2.77872e-07	5.33514e-05	0.00244529	TRUE	3600865	3602087	+	8086	downstream	Lj0g3v0008859	gene	Non-coding	NA	ID=Lj0g3v0008859;Name=CUFF.513;sequencetype=Non-coding
20180405-Lj-anions_HP_ratio_shoot_root_PO4.hdf5	chr0	3608951	1.49485e-06	14	2.77872e-07	5.33514e-05	0.00244529	TRUE	3600865	3602087	+	8086	downstream	Lj0g3v0008859.1	mRNA	Non-coding		ID=Lj0g3v0008859.1;Parent=Lj0g3v0008859;Name=Lj0g3v0008859.1;sequencetype=Non-coding;annotation=NoHit
20180405-Lj-anions_HP_ratio_shoot_root_PO4.hdf5	chr0	3608951	1.49485e-06	14	2.77872e-07	5.33514e-05	0.00244529	TRUE	3603869	3606364	+	5082	downstream	Lj0g3v0008879	gene	Protein coding	NA	ID=Lj0g3v0008879;Name=CUFF.522;sequencetype=Protein coding
20180405-Lj-anions_HP_ratio_shoot_root_PO4.hdf5	chr0	3608951	1.49485e-06	14	2.77872e-07	5.33514e-05	0.00244529	TRUE	3603869	3606364	+	5082	downstream	Lj0g3v0008879.1	mRNA	Protein coding	PREDICTED: protease Do-like 5 chloroplastic-like	ID=Lj0g3v0008879.1;Parent=Lj0g3v0008879;Name=Lj0g3v0008879.1;sequencetype=Protein coding;annotation=PREDICTED: protease Do-like 5 chloroplastic-like [Glycine max] gi|356546506|ref|XP_003541667.1|
20180405-Lj-anions_HP_ratio_shoot_root_PO4.hdf5	chr0	3608951	1.49485e-06	14	2.77872e-07	5.33514e-05	0.00244529	TRUE	3603869	3606364	+	5082	downstream	Lj0g3v0008879.2	mRNA	Protein coding	PREDICTED: protease Do-like 5 chloroplastic-like	ID=Lj0g3v0008879.2;Parent=Lj0g3v0008879;Name=Lj0g3v0008879.2;sequencetype=Protein coding;annotation=PREDICTED: protease Do-like 5 chloroplastic-like [Glycine max] gi|356546506|ref|XP_003541667.1|
20180405-Lj-anions_HP_ratio_shoot_root_PO4.hdf5	chr0	3608951	1.49485e-06	14	2.77872e-07	5.33514e-05	0.00244529	TRUE	3603869	3606364	+	5082	downstream	Lj0g3v0008879.3	mRNA	Protein coding		ID=Lj0g3v0008879.3;Parent=Lj0g3v0008879;Name=Lj0g3v0008879.3;sequencetype=Protein coding;annotation=NoHit
20180405-Lj-anions_HP_ratio_shoot_root_PO4.hdf5	chr0	3608951	1.49485e-06	14	2.77872e-07	5.33514e-05	0.00244529	TRUE	3603869	3606364	+	5082	downstream	Lj0g3v0008879.4	mRNA	Protein coding	PREDICTED: protease Do-like 5 chloroplastic-like partial	ID=Lj0g3v0008879.4;Parent=Lj0g3v0008879;Name=Lj0g3v0008879.4;sequencetype=Protein coding;annotation=PREDICTED: protease Do-like 5 chloroplastic-like partial [Cicer arietinum] gi|502079519|ref|XP_004486285.1|
20180405-Lj-anions_HP_ratio_shoot_root_PO4.hdf5	chr0	3608951	1.49485e-06	14	2.77872e-07	5.33514e-05	0.00244529	TRUE	3606443	3606604	+	2508	downstream	Lj0g3v0008889	gene	Non-coding	NA	ID=Lj0g3v0008889;Name=NODE_73243_length_108_cov_67.194443.path3;sequencetype=Non-coding
20180405-Lj-anions_HP_ratio_shoot_root_PO4.hdf5	chr0	3608951	1.49485e-06	14	2.77872e-07	5.33514e-05	0.00244529	TRUE	3606443	3606604	+	2508	downstream	Lj0g3v0008889.1	mRNA	Non-coding		ID=Lj0g3v0008889.1;Parent=Lj0g3v0008889;Name=Lj0g3v0008889.1;sequencetype=Non-coding;annotation=NoHit
20180405-Lj-anions_HP_ratio_shoot_root_PO4.hdf5	chr0	3608951	1.49485e-06	14	2.77872e-07	5.33514e-05	0.00244529	TRUE	3616800	3618572	+	-7849	upstream	Lj0g3v0008909	gene	Protein coding	NA	ID=Lj0g3v0008909;Name=CUFF.518;sequencetype=Protein coding
20180405-Lj-anions_HP_ratio_shoot_root_PO4.hdf5	chr0	3608951	1.49485e-06	14	2.77872e-07	5.33514e-05	0.00244529	TRUE	3616800	3618572	+	-7849	upstream	Lj0g3v0008909.1	mRNA	Protein coding	hexose transporter 1	ID=Lj0g3v0008909.1;Parent=Lj0g3v0008909;Name=Lj0g3v0008909.1;sequencetype=Protein coding;annotation=hexose transporter 1 [Juglans regia] gi|68271836|gb|AAY89231.1|
20180405-Lj-anions_HP_ratio_shoot_root_PO4.hdf5	chr0	3608951	1.49485e-06	14	2.77872e-07	5.33514e-05	0.00244529	TRUE	3600865	3602091	-	-8086	upstream	Lj0g3v0008869	gene	Non-coding	NA	ID=Lj0g3v0008869;Name=CUFF.514;sequencetype=Non-coding
20180405-Lj-anions_HP_ratio_shoot_root_PO4.hdf5	chr0	3608951	1.49485e-06	14	2.77872e-07	5.33514e-05	0.00244529	TRUE	3600865	3602091	-	-8086	upstream	Lj0g3v0008869.1	mRNA	Non-coding		ID=Lj0g3v0008869.1;Parent=Lj0g3v0008869;Name=Lj0g3v0008869.1;sequencetype=Non-coding;annotation=NoHit
20180405-Lj-anions_HP_ratio_shoot_root_PO4.hdf5	chr0	3608951	1.49485e-06	14	2.77872e-07	5.33514e-05	0.00244529	TRUE	3610669	3613126	-	1718	downstream	Lj0g3v0008899	gene	Non-coding	NA	ID=Lj0g3v0008899;Name=CUFF.521;sequencetype=Non-coding
20180405-Lj-anions_HP_ratio_shoot_root_PO4.hdf5	chr0	3608951	1.49485e-06	14	2.77872e-07	5.33514e-05	0.00244529	TRUE	3610669	3613126	-	1718	downstream	Lj0g3v0008899.1	mRNA	Non-coding		ID=Lj0g3v0008899.1;Parent=Lj0g3v0008899;Name=Lj0g3v0008899.1;sequencetype=Non-coding;annotation=NoHit
20180405-Lj-anions_HP_ratio_shoot_root_PO4.hdf5	chr0	3608951	1.49485e-06	14	2.77872e-07	5.33514e-05	0.00244529	TRUE	3610669	3613126	-	1718	downstream	Lj0g3v0008899.2	mRNA	Non-coding		ID=Lj0g3v0008899.2;Parent=Lj0g3v0008899;Name=Lj0g3v0008899.2;sequencetype=Non-coding;annotation=NoHit
20180405-Lj-anions_HP_ratio_shoot_root_PO4.hdf5	chr0	3608953	1.49485e-06	14	2.77872e-07	5.33514e-05	0.00244529	TRUE	3600865	3602087	+	8088	downstream	Lj0g3v0008859	gene	Non-coding	NA	ID=Lj0g3v0008859;Name=CUFF.513;sequencetype=Non-coding
20180405-Lj-anions_HP_ratio_shoot_root_PO4.hdf5	chr0	3608953	1.49485e-06	14	2.77872e-07	5.33514e-05	0.00244529	TRUE	3600865	3602087	+	8088	downstream	Lj0g3v0008859.1	mRNA	Non-coding		ID=Lj0g3v0008859.1;Parent=Lj0g3v0008859;Name=Lj0g3v0008859.1;sequencetype=Non-coding;annotation=NoHit
20180405-Lj-anions_HP_ratio_shoot_root_PO4.hdf5	chr0	3608953	1.49485e-06	14	2.77872e-07	5.33514e-05	0.00244529	TRUE	3603869	3606364	+	5084	downstream	Lj0g3v0008879	gene	Protein coding	NA	ID=Lj0g3v0008879;Name=CUFF.522;sequencetype=Protein coding
20180405-Lj-anions_HP_ratio_shoot_root_PO4.hdf5	chr0	3608953	1.49485e-06	14	2.77872e-07	5.33514e-05	0.00244529	TRUE	3603869	3606364	+	5084	downstream	Lj0g3v0008879.1	mRNA	Protein coding	PREDICTED: protease Do-like 5 chloroplastic-like	ID=Lj0g3v0008879.1;Parent=Lj0g3v0008879;Name=Lj0g3v0008879.1;sequencetype=Protein coding;annotation=PREDICTED: protease Do-like 5 chloroplastic-like [Glycine max] gi|356546506|ref|XP_003541667.1|
20180405-Lj-anions_HP_ratio_shoot_root_PO4.hdf5	chr0	3608953	1.49485e-06	14	2.77872e-07	5.33514e-05	0.00244529	TRUE	3603869	3606364	+	5084	downstream	Lj0g3v0008879.2	mRNA	Protein coding	PREDICTED: protease Do-like 5 chloroplastic-like	ID=Lj0g3v0008879.2;Parent=Lj0g3v0008879;Name=Lj0g3v0008879.2;sequencetype=Protein coding;annotation=PREDICTED: protease Do-like 5 chloroplastic-like [Glycine max] gi|356546506|ref|XP_003541667.1|
20180405-Lj-anions_HP_ratio_shoot_root_PO4.hdf5	chr0	3608953	1.49485e-06	14	2.77872e-07	5.33514e-05	0.00244529	TRUE	3603869	3606364	+	5084	downstream	Lj0g3v0008879.3	mRNA	Protein coding		ID=Lj0g3v0008879.3;Parent=Lj0g3v0008879;Name=Lj0g3v0008879.3;sequencetype=Protein coding;annotation=NoHit
20180405-Lj-anions_HP_ratio_shoot_root_PO4.hdf5	chr0	3608953	1.49485e-06	14	2.77872e-07	5.33514e-05	0.00244529	TRUE	3603869	3606364	+	5084	downstream	Lj0g3v0008879.4	mRNA	Protein coding	PREDICTED: protease Do-like 5 chloroplastic-like partial	ID=Lj0g3v0008879.4;Parent=Lj0g3v0008879;Name=Lj0g3v0008879.4;sequencetype=Protein coding;annotation=PREDICTED: protease Do-like 5 chloroplastic-like partial [Cicer arietinum] gi|502079519|ref|XP_004486285.1|
20180405-Lj-anions_HP_ratio_shoot_root_PO4.hdf5	chr0	3608953	1.49485e-06	14	2.77872e-07	5.33514e-05	0.00244529	TRUE	3606443	3606604	+	2510	downstream	Lj0g3v0008889	gene	Non-coding	NA	ID=Lj0g3v0008889;Name=NODE_73243_length_108_cov_67.194443.path3;sequencetype=Non-coding
20180405-Lj-anions_HP_ratio_shoot_root_PO4.hdf5	chr0	3608953	1.49485e-06	14	2.77872e-07	5.33514e-05	0.00244529	TRUE	3606443	3606604	+	2510	downstream	Lj0g3v0008889.1	mRNA	Non-coding		ID=Lj0g3v0008889.1;Parent=Lj0g3v0008889;Name=Lj0g3v0008889.1;sequencetype=Non-coding;annotation=NoHit
20180405-Lj-anions_HP_ratio_shoot_root_PO4.hdf5	chr0	3608953	1.49485e-06	14	2.77872e-07	5.33514e-05	0.00244529	TRUE	3616800	3618572	+	-7847	upstream	Lj0g3v0008909	gene	Protein coding	NA	ID=Lj0g3v0008909;Name=CUFF.518;sequencetype=Protein coding
20180405-Lj-anions_HP_ratio_shoot_root_PO4.hdf5	chr0	3608953	1.49485e-06	14	2.77872e-07	5.33514e-05	0.00244529	TRUE	3616800	3618572	+	-7847	upstream	Lj0g3v0008909.1	mRNA	Protein coding	hexose transporter 1	ID=Lj0g3v0008909.1;Parent=Lj0g3v0008909;Name=Lj0g3v0008909.1;sequencetype=Protein coding;annotation=hexose transporter 1 [Juglans regia] gi|68271836|gb|AAY89231.1|
20180405-Lj-anions_HP_ratio_shoot_root_PO4.hdf5	chr0	3608953	1.49485e-06	14	2.77872e-07	5.33514e-05	0.00244529	TRUE	3600865	3602091	-	-8088	upstream	Lj0g3v0008869	gene	Non-coding	NA	ID=Lj0g3v0008869;Name=CUFF.514;sequencetype=Non-coding
20180405-Lj-anions_HP_ratio_shoot_root_PO4.hdf5	chr0	3608953	1.49485e-06	14	2.77872e-07	5.33514e-05	0.00244529	TRUE	3600865	3602091	-	-8088	upstream	Lj0g3v0008869.1	mRNA	Non-coding		ID=Lj0g3v0008869.1;Parent=Lj0g3v0008869;Name=Lj0g3v0008869.1;sequencetype=Non-coding;annotation=NoHit
20180405-Lj-anions_HP_ratio_shoot_root_PO4.hdf5	chr0	3608953	1.49485e-06	14	2.77872e-07	5.33514e-05	0.00244529	TRUE	3610669	3613126	-	1716	downstream	Lj0g3v0008899	gene	Non-coding	NA	ID=Lj0g3v0008899;Name=CUFF.521;sequencetype=Non-coding
20180405-Lj-anions_HP_ratio_shoot_root_PO4.hdf5	chr0	3608953	1.49485e-06	14	2.77872e-07	5.33514e-05	0.00244529	TRUE	3610669	3613126	-	1716	downstream	Lj0g3v0008899.1	mRNA	Non-coding		ID=Lj0g3v0008899.1;Parent=Lj0g3v0008899;Name=Lj0g3v0008899.1;sequencetype=Non-coding;annotation=NoHit
20180405-Lj-anions_HP_ratio_shoot_root_PO4.hdf5	chr0	3608953	1.49485e-06	14	2.77872e-07	5.33514e-05	0.00244529	TRUE	3610669	3613126	-	1716	downstream	Lj0g3v0008899.2	mRNA	Non-coding		ID=Lj0g3v0008899.2;Parent=Lj0g3v0008899;Name=Lj0g3v0008899.2;sequencetype=Non-coding;annotation=NoHit
20180405-Lj-anions_HP_ratio_shoot_root_PO4.hdf5	chr0	3609002	1.49485e-06	14	2.77872e-07	5.33514e-05	0.00244529	TRUE	3600865	3602087	+	8137	downstream	Lj0g3v0008859	gene	Non-coding	NA	ID=Lj0g3v0008859;Name=CUFF.513;sequencetype=Non-coding
20180405-Lj-anions_HP_ratio_shoot_root_PO4.hdf5	chr0	3609002	1.49485e-06	14	2.77872e-07	5.33514e-05	0.00244529	TRUE	3600865	3602087	+	8137	downstream	Lj0g3v0008859.1	mRNA	Non-coding		ID=Lj0g3v0008859.1;Parent=Lj0g3v0008859;Name=Lj0g3v0008859.1;sequencetype=Non-coding;annotation=NoHit
20180405-Lj-anions_HP_ratio_shoot_root_PO4.hdf5	chr0	3609002	1.49485e-06	14	2.77872e-07	5.33514e-05	0.00244529	TRUE	3603869	3606364	+	5133	downstream	Lj0g3v0008879	gene	Protein coding	NA	ID=Lj0g3v0008879;Name=CUFF.522;sequencetype=Protein coding
20180405-Lj-anions_HP_ratio_shoot_root_PO4.hdf5	chr0	3609002	1.49485e-06	14	2.77872e-07	5.33514e-05	0.00244529	TRUE	3603869	3606364	+	5133	downstream	Lj0g3v0008879.1	mRNA	Protein coding	PREDICTED: protease Do-like 5 chloroplastic-like	ID=Lj0g3v0008879.1;Parent=Lj0g3v0008879;Name=Lj0g3v0008879.1;sequencetype=Protein coding;annotation=PREDICTED: protease Do-like 5 chloroplastic-like [Glycine max] gi|356546506|ref|XP_003541667.1|
20180405-Lj-anions_HP_ratio_shoot_root_PO4.hdf5	chr0	3609002	1.49485e-06	14	2.77872e-07	5.33514e-05	0.00244529	TRUE	3603869	3606364	+	5133	downstream	Lj0g3v0008879.2	mRNA	Protein coding	PREDICTED: protease Do-like 5 chloroplastic-like	ID=Lj0g3v0008879.2;Parent=Lj0g3v0008879;Name=Lj0g3v0008879.2;sequencetype=Protein coding;annotation=PREDICTED: protease Do-like 5 chloroplastic-like [Glycine max] gi|356546506|ref|XP_003541667.1|
20180405-Lj-anions_HP_ratio_shoot_root_PO4.hdf5	chr0	3609002	1.49485e-06	14	2.77872e-07	5.33514e-05	0.00244529	TRUE	3603869	3606364	+	5133	downstream	Lj0g3v0008879.3	mRNA	Protein coding		ID=Lj0g3v0008879.3;Parent=Lj0g3v0008879;Name=Lj0g3v0008879.3;sequencetype=Protein coding;annotation=NoHit
20180405-Lj-anions_HP_ratio_shoot_root_PO4.hdf5	chr0	3609002	1.49485e-06	14	2.77872e-07	5.33514e-05	0.00244529	TRUE	3603869	3606364	+	5133	downstream	Lj0g3v0008879.4	mRNA	Protein coding	PREDICTED: protease Do-like 5 chloroplastic-like partial	ID=Lj0g3v0008879.4;Parent=Lj0g3v0008879;Name=Lj0g3v0008879.4;sequencetype=Protein coding;annotation=PREDICTED: protease Do-like 5 chloroplastic-like partial [Cicer arietinum] gi|502079519|ref|XP_004486285.1|
20180405-Lj-anions_HP_ratio_shoot_root_PO4.hdf5	chr0	3609002	1.49485e-06	14	2.77872e-07	5.33514e-05	0.00244529	TRUE	3606443	3606604	+	2559	downstream	Lj0g3v0008889	gene	Non-coding	NA	ID=Lj0g3v0008889;Name=NODE_73243_length_108_cov_67.194443.path3;sequencetype=Non-coding
20180405-Lj-anions_HP_ratio_shoot_root_PO4.hdf5	chr0	3609002	1.49485e-06	14	2.77872e-07	5.33514e-05	0.00244529	TRUE	3606443	3606604	+	2559	downstream	Lj0g3v0008889.1	mRNA	Non-coding		ID=Lj0g3v0008889.1;Parent=Lj0g3v0008889;Name=Lj0g3v0008889.1;sequencetype=Non-coding;annotation=NoHit
20180405-Lj-anions_HP_ratio_shoot_root_PO4.hdf5	chr0	3609002	1.49485e-06	14	2.77872e-07	5.33514e-05	0.00244529	TRUE	3616800	3618572	+	-7798	upstream	Lj0g3v0008909	gene	Protein coding	NA	ID=Lj0g3v0008909;Name=CUFF.518;sequencetype=Protein coding
20180405-Lj-anions_HP_ratio_shoot_root_PO4.hdf5	chr0	3609002	1.49485e-06	14	2.77872e-07	5.33514e-05	0.00244529	TRUE	3616800	3618572	+	-7798	upstream	Lj0g3v0008909.1	mRNA	Protein coding	hexose transporter 1	ID=Lj0g3v0008909.1;Parent=Lj0g3v0008909;Name=Lj0g3v0008909.1;sequencetype=Protein coding;annotation=hexose transporter 1 [Juglans regia] gi|68271836|gb|AAY89231.1|
20180405-Lj-anions_HP_ratio_shoot_root_PO4.hdf5	chr0	3609002	1.49485e-06	14	2.77872e-07	5.33514e-05	0.00244529	TRUE	3600865	3602091	-	-8137	upstream	Lj0g3v0008869	gene	Non-coding	NA	ID=Lj0g3v0008869;Name=CUFF.514;sequencetype=Non-coding
20180405-Lj-anions_HP_ratio_shoot_root_PO4.hdf5	chr0	3609002	1.49485e-06	14	2.77872e-07	5.33514e-05	0.00244529	TRUE	3600865	3602091	-	-8137	upstream	Lj0g3v0008869.1	mRNA	Non-coding		ID=Lj0g3v0008869.1;Parent=Lj0g3v0008869;Name=Lj0g3v0008869.1;sequencetype=Non-coding;annotation=NoHit
20180405-Lj-anions_HP_ratio_shoot_root_PO4.hdf5	chr0	3609002	1.49485e-06	14	2.77872e-07	5.33514e-05	0.00244529	TRUE	3610669	3613126	-	1667	downstream	Lj0g3v0008899	gene	Non-coding	NA	ID=Lj0g3v0008899;Name=CUFF.521;sequencetype=Non-coding
20180405-Lj-anions_HP_ratio_shoot_root_PO4.hdf5	chr0	3609002	1.49485e-06	14	2.77872e-07	5.33514e-05	0.00244529	TRUE	3610669	3613126	-	1667	downstream	Lj0g3v0008899.1	mRNA	Non-coding		ID=Lj0g3v0008899.1;Parent=Lj0g3v0008899;Name=Lj0g3v0008899.1;sequencetype=Non-coding;annotation=NoHit
20180405-Lj-anions_HP_ratio_shoot_root_PO4.hdf5	chr0	3609002	1.49485e-06	14	2.77872e-07	5.33514e-05	0.00244529	TRUE	3610669	3613126	-	1667	downstream	Lj0g3v0008899.2	mRNA	Non-coding		ID=Lj0g3v0008899.2;Parent=Lj0g3v0008899;Name=Lj0g3v0008899.2;sequencetype=Non-coding;annotation=NoHit
20180405-Lj-anions_HP_ratio_shoot_root_PO4.hdf5	chr0	3609026	1.49485e-06	14	2.77872e-07	5.33514e-05	0.00244529	TRUE	3600865	3602087	+	8161	downstream	Lj0g3v0008859	gene	Non-coding	NA	ID=Lj0g3v0008859;Name=CUFF.513;sequencetype=Non-coding
20180405-Lj-anions_HP_ratio_shoot_root_PO4.hdf5	chr0	3609026	1.49485e-06	14	2.77872e-07	5.33514e-05	0.00244529	TRUE	3600865	3602087	+	8161	downstream	Lj0g3v0008859.1	mRNA	Non-coding		ID=Lj0g3v0008859.1;Parent=Lj0g3v0008859;Name=Lj0g3v0008859.1;sequencetype=Non-coding;annotation=NoHit
20180405-Lj-anions_HP_ratio_shoot_root_PO4.hdf5	chr0	3609026	1.49485e-06	14	2.77872e-07	5.33514e-05	0.00244529	TRUE	3603869	3606364	+	5157	downstream	Lj0g3v0008879	gene	Protein coding	NA	ID=Lj0g3v0008879;Name=CUFF.522;sequencetype=Protein coding
20180405-Lj-anions_HP_ratio_shoot_root_PO4.hdf5	chr0	3609026	1.49485e-06	14	2.77872e-07	5.33514e-05	0.00244529	TRUE	3603869	3606364	+	5157	downstream	Lj0g3v0008879.1	mRNA	Protein coding	PREDICTED: protease Do-like 5 chloroplastic-like	ID=Lj0g3v0008879.1;Parent=Lj0g3v0008879;Name=Lj0g3v0008879.1;sequencetype=Protein coding;annotation=PREDICTED: protease Do-like 5 chloroplastic-like [Glycine max] gi|356546506|ref|XP_003541667.1|
20180405-Lj-anions_HP_ratio_shoot_root_PO4.hdf5	chr0	3609026	1.49485e-06	14	2.77872e-07	5.33514e-05	0.00244529	TRUE	3603869	3606364	+	5157	downstream	Lj0g3v0008879.2	mRNA	Protein coding	PREDICTED: protease Do-like 5 chloroplastic-like	ID=Lj0g3v0008879.2;Parent=Lj0g3v0008879;Name=Lj0g3v0008879.2;sequencetype=Protein coding;annotation=PREDICTED: protease Do-like 5 chloroplastic-like [Glycine max] gi|356546506|ref|XP_003541667.1|
20180405-Lj-anions_HP_ratio_shoot_root_PO4.hdf5	chr0	3609026	1.49485e-06	14	2.77872e-07	5.33514e-05	0.00244529	TRUE	3603869	3606364	+	5157	downstream	Lj0g3v0008879.3	mRNA	Protein coding		ID=Lj0g3v0008879.3;Parent=Lj0g3v0008879;Name=Lj0g3v0008879.3;sequencetype=Protein coding;annotation=NoHit
20180405-Lj-anions_HP_ratio_shoot_root_PO4.hdf5	chr0	3609026	1.49485e-06	14	2.77872e-07	5.33514e-05	0.00244529	TRUE	3603869	3606364	+	5157	downstream	Lj0g3v0008879.4	mRNA	Protein coding	PREDICTED: protease Do-like 5 chloroplastic-like partial	ID=Lj0g3v0008879.4;Parent=Lj0g3v0008879;Name=Lj0g3v0008879.4;sequencetype=Protein coding;annotation=PREDICTED: protease Do-like 5 chloroplastic-like partial [Cicer arietinum] gi|502079519|ref|XP_004486285.1|
20180405-Lj-anions_HP_ratio_shoot_root_PO4.hdf5	chr0	3609026	1.49485e-06	14	2.77872e-07	5.33514e-05	0.00244529	TRUE	3606443	3606604	+	2583	downstream	Lj0g3v0008889	gene	Non-coding	NA	ID=Lj0g3v0008889;Name=NODE_73243_length_108_cov_67.194443.path3;sequencetype=Non-coding
20180405-Lj-anions_HP_ratio_shoot_root_PO4.hdf5	chr0	3609026	1.49485e-06	14	2.77872e-07	5.33514e-05	0.00244529	TRUE	3606443	3606604	+	2583	downstream	Lj0g3v0008889.1	mRNA	Non-coding		ID=Lj0g3v0008889.1;Parent=Lj0g3v0008889;Name=Lj0g3v0008889.1;sequencetype=Non-coding;annotation=NoHit
20180405-Lj-anions_HP_ratio_shoot_root_PO4.hdf5	chr0	3609026	1.49485e-06	14	2.77872e-07	5.33514e-05	0.00244529	TRUE	3616800	3618572	+	-7774	upstream	Lj0g3v0008909	gene	Protein coding	NA	ID=Lj0g3v0008909;Name=CUFF.518;sequencetype=Protein coding
20180405-Lj-anions_HP_ratio_shoot_root_PO4.hdf5	chr0	3609026	1.49485e-06	14	2.77872e-07	5.33514e-05	0.00244529	TRUE	3616800	3618572	+	-7774	upstream	Lj0g3v0008909.1	mRNA	Protein coding	hexose transporter 1	ID=Lj0g3v0008909.1;Parent=Lj0g3v0008909;Name=Lj0g3v0008909.1;sequencetype=Protein coding;annotation=hexose transporter 1 [Juglans regia] gi|68271836|gb|AAY89231.1|
20180405-Lj-anions_HP_ratio_shoot_root_PO4.hdf5	chr0	3609026	1.49485e-06	14	2.77872e-07	5.33514e-05	0.00244529	TRUE	3600865	3602091	-	-8161	upstream	Lj0g3v0008869	gene	Non-coding	NA	ID=Lj0g3v0008869;Name=CUFF.514;sequencetype=Non-coding
20180405-Lj-anions_HP_ratio_shoot_root_PO4.hdf5	chr0	3609026	1.49485e-06	14	2.77872e-07	5.33514e-05	0.00244529	TRUE	3600865	3602091	-	-8161	upstream	Lj0g3v0008869.1	mRNA	Non-coding		ID=Lj0g3v0008869.1;Parent=Lj0g3v0008869;Name=Lj0g3v0008869.1;sequencetype=Non-coding;annotation=NoHit
20180405-Lj-anions_HP_ratio_shoot_root_PO4.hdf5	chr0	3609026	1.49485e-06	14	2.77872e-07	5.33514e-05	0.00244529	TRUE	3610669	3613126	-	1643	downstream	Lj0g3v0008899	gene	Non-coding	NA	ID=Lj0g3v0008899;Name=CUFF.521;sequencetype=Non-coding
20180405-Lj-anions_HP_ratio_shoot_root_PO4.hdf5	chr0	3609026	1.49485e-06	14	2.77872e-07	5.33514e-05	0.00244529	TRUE	3610669	3613126	-	1643	downstream	Lj0g3v0008899.1	mRNA	Non-coding		ID=Lj0g3v0008899.1;Parent=Lj0g3v0008899;Name=Lj0g3v0008899.1;sequencetype=Non-coding;annotation=NoHit
20180405-Lj-anions_HP_ratio_shoot_root_PO4.hdf5	chr0	3609026	1.49485e-06	14	2.77872e-07	5.33514e-05	0.00244529	TRUE	3610669	3613126	-	1643	downstream	Lj0g3v0008899.2	mRNA	Non-coding		ID=Lj0g3v0008899.2;Parent=Lj0g3v0008899;Name=Lj0g3v0008899.2;sequencetype=Non-coding;annotation=NoHit
20180405-Lj-anions_HP_ratio_shoot_root_PO4.hdf5	chr0	3609053	1.49485e-06	14	2.77872e-07	5.33514e-05	0.00244529	TRUE	3600865	3602087	+	8188	downstream	Lj0g3v0008859	gene	Non-coding	NA	ID=Lj0g3v0008859;Name=CUFF.513;sequencetype=Non-coding
20180405-Lj-anions_HP_ratio_shoot_root_PO4.hdf5	chr0	3609053	1.49485e-06	14	2.77872e-07	5.33514e-05	0.00244529	TRUE	3600865	3602087	+	8188	downstream	Lj0g3v0008859.1	mRNA	Non-coding		ID=Lj0g3v0008859.1;Parent=Lj0g3v0008859;Name=Lj0g3v0008859.1;sequencetype=Non-coding;annotation=NoHit
20180405-Lj-anions_HP_ratio_shoot_root_PO4.hdf5	chr0	3609053	1.49485e-06	14	2.77872e-07	5.33514e-05	0.00244529	TRUE	3603869	3606364	+	5184	downstream	Lj0g3v0008879	gene	Protein coding	NA	ID=Lj0g3v0008879;Name=CUFF.522;sequencetype=Protein coding
20180405-Lj-anions_HP_ratio_shoot_root_PO4.hdf5	chr0	3609053	1.49485e-06	14	2.77872e-07	5.33514e-05	0.00244529	TRUE	3603869	3606364	+	5184	downstream	Lj0g3v0008879.1	mRNA	Protein coding	PREDICTED: protease Do-like 5 chloroplastic-like	ID=Lj0g3v0008879.1;Parent=Lj0g3v0008879;Name=Lj0g3v0008879.1;sequencetype=Protein coding;annotation=PREDICTED: protease Do-like 5 chloroplastic-like [Glycine max] gi|356546506|ref|XP_003541667.1|
20180405-Lj-anions_HP_ratio_shoot_root_PO4.hdf5	chr0	3609053	1.49485e-06	14	2.77872e-07	5.33514e-05	0.00244529	TRUE	3603869	3606364	+	5184	downstream	Lj0g3v0008879.2	mRNA	Protein coding	PREDICTED: protease Do-like 5 chloroplastic-like	ID=Lj0g3v0008879.2;Parent=Lj0g3v0008879;Name=Lj0g3v0008879.2;sequencetype=Protein coding;annotation=PREDICTED: protease Do-like 5 chloroplastic-like [Glycine max] gi|356546506|ref|XP_003541667.1|
20180405-Lj-anions_HP_ratio_shoot_root_PO4.hdf5	chr0	3609053	1.49485e-06	14	2.77872e-07	5.33514e-05	0.00244529	TRUE	3603869	3606364	+	5184	downstream	Lj0g3v0008879.3	mRNA	Protein coding		ID=Lj0g3v0008879.3;Parent=Lj0g3v0008879;Name=Lj0g3v0008879.3;sequencetype=Protein coding;annotation=NoHit
20180405-Lj-anions_HP_ratio_shoot_root_PO4.hdf5	chr0	3609053	1.49485e-06	14	2.77872e-07	5.33514e-05	0.00244529	TRUE	3603869	3606364	+	5184	downstream	Lj0g3v0008879.4	mRNA	Protein coding	PREDICTED: protease Do-like 5 chloroplastic-like partial	ID=Lj0g3v0008879.4;Parent=Lj0g3v0008879;Name=Lj0g3v0008879.4;sequencetype=Protein coding;annotation=PREDICTED: protease Do-like 5 chloroplastic-like partial [Cicer arietinum] gi|502079519|ref|XP_004486285.1|
20180405-Lj-anions_HP_ratio_shoot_root_PO4.hdf5	chr0	3609053	1.49485e-06	14	2.77872e-07	5.33514e-05	0.00244529	TRUE	3606443	3606604	+	2610	downstream	Lj0g3v0008889	gene	Non-coding	NA	ID=Lj0g3v0008889;Name=NODE_73243_length_108_cov_67.194443.path3;sequencetype=Non-coding
20180405-Lj-anions_HP_ratio_shoot_root_PO4.hdf5	chr0	3609053	1.49485e-06	14	2.77872e-07	5.33514e-05	0.00244529	TRUE	3606443	3606604	+	2610	downstream	Lj0g3v0008889.1	mRNA	Non-coding		ID=Lj0g3v0008889.1;Parent=Lj0g3v0008889;Name=Lj0g3v0008889.1;sequencetype=Non-coding;annotation=NoHit
20180405-Lj-anions_HP_ratio_shoot_root_PO4.hdf5	chr0	3609053	1.49485e-06	14	2.77872e-07	5.33514e-05	0.00244529	TRUE	3616800	3618572	+	-7747	upstream	Lj0g3v0008909	gene	Protein coding	NA	ID=Lj0g3v0008909;Name=CUFF.518;sequencetype=Protein coding
20180405-Lj-anions_HP_ratio_shoot_root_PO4.hdf5	chr0	3609053	1.49485e-06	14	2.77872e-07	5.33514e-05	0.00244529	TRUE	3616800	3618572	+	-7747	upstream	Lj0g3v0008909.1	mRNA	Protein coding	hexose transporter 1	ID=Lj0g3v0008909.1;Parent=Lj0g3v0008909;Name=Lj0g3v0008909.1;sequencetype=Protein coding;annotation=hexose transporter 1 [Juglans regia] gi|68271836|gb|AAY89231.1|
20180405-Lj-anions_HP_ratio_shoot_root_PO4.hdf5	chr0	3609053	1.49485e-06	14	2.77872e-07	5.33514e-05	0.00244529	TRUE	3600865	3602091	-	-8188	upstream	Lj0g3v0008869	gene	Non-coding	NA	ID=Lj0g3v0008869;Name=CUFF.514;sequencetype=Non-coding
20180405-Lj-anions_HP_ratio_shoot_root_PO4.hdf5	chr0	3609053	1.49485e-06	14	2.77872e-07	5.33514e-05	0.00244529	TRUE	3600865	3602091	-	-8188	upstream	Lj0g3v0008869.1	mRNA	Non-coding		ID=Lj0g3v0008869.1;Parent=Lj0g3v0008869;Name=Lj0g3v0008869.1;sequencetype=Non-coding;annotation=NoHit
20180405-Lj-anions_HP_ratio_shoot_root_PO4.hdf5	chr0	3609053	1.49485e-06	14	2.77872e-07	5.33514e-05	0.00244529	TRUE	3610669	3613126	-	1616	downstream	Lj0g3v0008899	gene	Non-coding	NA	ID=Lj0g3v0008899;Name=CUFF.521;sequencetype=Non-coding
20180405-Lj-anions_HP_ratio_shoot_root_PO4.hdf5	chr0	3609053	1.49485e-06	14	2.77872e-07	5.33514e-05	0.00244529	TRUE	3610669	3613126	-	1616	downstream	Lj0g3v0008899.1	mRNA	Non-coding		ID=Lj0g3v0008899.1;Parent=Lj0g3v0008899;Name=Lj0g3v0008899.1;sequencetype=Non-coding;annotation=NoHit
20180405-Lj-anions_HP_ratio_shoot_root_PO4.hdf5	chr0	3609053	1.49485e-06	14	2.77872e-07	5.33514e-05	0.00244529	TRUE	3610669	3613126	-	1616	downstream	Lj0g3v0008899.2	mRNA	Non-coding		ID=Lj0g3v0008899.2;Parent=Lj0g3v0008899;Name=Lj0g3v0008899.2;sequencetype=Non-coding;annotation=NoHit
20180405-Lj-anions_HP_ratio_shoot_root_PO4.hdf5	chr0	3609125	1.49485e-06	14	2.77872e-07	5.33514e-05	0.00244529	TRUE	3600865	3602087	+	8260	downstream	Lj0g3v0008859	gene	Non-coding	NA	ID=Lj0g3v0008859;Name=CUFF.513;sequencetype=Non-coding
20180405-Lj-anions_HP_ratio_shoot_root_PO4.hdf5	chr0	3609125	1.49485e-06	14	2.77872e-07	5.33514e-05	0.00244529	TRUE	3600865	3602087	+	8260	downstream	Lj0g3v0008859.1	mRNA	Non-coding		ID=Lj0g3v0008859.1;Parent=Lj0g3v0008859;Name=Lj0g3v0008859.1;sequencetype=Non-coding;annotation=NoHit
20180405-Lj-anions_HP_ratio_shoot_root_PO4.hdf5	chr0	3609125	1.49485e-06	14	2.77872e-07	5.33514e-05	0.00244529	TRUE	3603869	3606364	+	5256	downstream	Lj0g3v0008879	gene	Protein coding	NA	ID=Lj0g3v0008879;Name=CUFF.522;sequencetype=Protein coding
20180405-Lj-anions_HP_ratio_shoot_root_PO4.hdf5	chr0	3609125	1.49485e-06	14	2.77872e-07	5.33514e-05	0.00244529	TRUE	3603869	3606364	+	5256	downstream	Lj0g3v0008879.1	mRNA	Protein coding	PREDICTED: protease Do-like 5 chloroplastic-like	ID=Lj0g3v0008879.1;Parent=Lj0g3v0008879;Name=Lj0g3v0008879.1;sequencetype=Protein coding;annotation=PREDICTED: protease Do-like 5 chloroplastic-like [Glycine max] gi|356546506|ref|XP_003541667.1|
20180405-Lj-anions_HP_ratio_shoot_root_PO4.hdf5	chr0	3609125	1.49485e-06	14	2.77872e-07	5.33514e-05	0.00244529	TRUE	3603869	3606364	+	5256	downstream	Lj0g3v0008879.2	mRNA	Protein coding	PREDICTED: protease Do-like 5 chloroplastic-like	ID=Lj0g3v0008879.2;Parent=Lj0g3v0008879;Name=Lj0g3v0008879.2;sequencetype=Protein coding;annotation=PREDICTED: protease Do-like 5 chloroplastic-like [Glycine max] gi|356546506|ref|XP_003541667.1|
20180405-Lj-anions_HP_ratio_shoot_root_PO4.hdf5	chr0	3609125	1.49485e-06	14	2.77872e-07	5.33514e-05	0.00244529	TRUE	3603869	3606364	+	5256	downstream	Lj0g3v0008879.3	mRNA	Protein coding		ID=Lj0g3v0008879.3;Parent=Lj0g3v0008879;Name=Lj0g3v0008879.3;sequencetype=Protein coding;annotation=NoHit
20180405-Lj-anions_HP_ratio_shoot_root_PO4.hdf5	chr0	3609125	1.49485e-06	14	2.77872e-07	5.33514e-05	0.00244529	TRUE	3603869	3606364	+	5256	downstream	Lj0g3v0008879.4	mRNA	Protein coding	PREDICTED: protease Do-like 5 chloroplastic-like partial	ID=Lj0g3v0008879.4;Parent=Lj0g3v0008879;Name=Lj0g3v0008879.4;sequencetype=Protein coding;annotation=PREDICTED: protease Do-like 5 chloroplastic-like partial [Cicer arietinum] gi|502079519|ref|XP_004486285.1|
20180405-Lj-anions_HP_ratio_shoot_root_PO4.hdf5	chr0	3609125	1.49485e-06	14	2.77872e-07	5.33514e-05	0.00244529	TRUE	3606443	3606604	+	2682	downstream	Lj0g3v0008889	gene	Non-coding	NA	ID=Lj0g3v0008889;Name=NODE_73243_length_108_cov_67.194443.path3;sequencetype=Non-coding
20180405-Lj-anions_HP_ratio_shoot_root_PO4.hdf5	chr0	3609125	1.49485e-06	14	2.77872e-07	5.33514e-05	0.00244529	TRUE	3606443	3606604	+	2682	downstream	Lj0g3v0008889.1	mRNA	Non-coding		ID=Lj0g3v0008889.1;Parent=Lj0g3v0008889;Name=Lj0g3v0008889.1;sequencetype=Non-coding;annotation=NoHit
20180405-Lj-anions_HP_ratio_shoot_root_PO4.hdf5	chr0	3609125	1.49485e-06	14	2.77872e-07	5.33514e-05	0.00244529	TRUE	3616800	3618572	+	-7675	upstream	Lj0g3v0008909	gene	Protein coding	NA	ID=Lj0g3v0008909;Name=CUFF.518;sequencetype=Protein coding
20180405-Lj-anions_HP_ratio_shoot_root_PO4.hdf5	chr0	3609125	1.49485e-06	14	2.77872e-07	5.33514e-05	0.00244529	TRUE	3616800	3618572	+	-7675	upstream	Lj0g3v0008909.1	mRNA	Protein coding	hexose transporter 1	ID=Lj0g3v0008909.1;Parent=Lj0g3v0008909;Name=Lj0g3v0008909.1;sequencetype=Protein coding;annotation=hexose transporter 1 [Juglans regia] gi|68271836|gb|AAY89231.1|
20180405-Lj-anions_HP_ratio_shoot_root_PO4.hdf5	chr0	3609125	1.49485e-06	14	2.77872e-07	5.33514e-05	0.00244529	TRUE	3600865	3602091	-	-8260	upstream	Lj0g3v0008869	gene	Non-coding	NA	ID=Lj0g3v0008869;Name=CUFF.514;sequencetype=Non-coding
20180405-Lj-anions_HP_ratio_shoot_root_PO4.hdf5	chr0	3609125	1.49485e-06	14	2.77872e-07	5.33514e-05	0.00244529	TRUE	3600865	3602091	-	-8260	upstream	Lj0g3v0008869.1	mRNA	Non-coding		ID=Lj0g3v0008869.1;Parent=Lj0g3v0008869;Name=Lj0g3v0008869.1;sequencetype=Non-coding;annotation=NoHit
20180405-Lj-anions_HP_ratio_shoot_root_PO4.hdf5	chr0	3609125	1.49485e-06	14	2.77872e-07	5.33514e-05	0.00244529	TRUE	3610669	3613126	-	1544	downstream	Lj0g3v0008899	gene	Non-coding	NA	ID=Lj0g3v0008899;Name=CUFF.521;sequencetype=Non-coding
20180405-Lj-anions_HP_ratio_shoot_root_PO4.hdf5	chr0	3609125	1.49485e-06	14	2.77872e-07	5.33514e-05	0.00244529	TRUE	3610669	3613126	-	1544	downstream	Lj0g3v0008899.1	mRNA	Non-coding		ID=Lj0g3v0008899.1;Parent=Lj0g3v0008899;Name=Lj0g3v0008899.1;sequencetype=Non-coding;annotation=NoHit
20180405-Lj-anions_HP_ratio_shoot_root_PO4.hdf5	chr0	3609125	1.49485e-06	14	2.77872e-07	5.33514e-05	0.00244529	TRUE	3610669	3613126	-	1544	downstream	Lj0g3v0008899.2	mRNA	Non-coding		ID=Lj0g3v0008899.2;Parent=Lj0g3v0008899;Name=Lj0g3v0008899.2;sequencetype=Non-coding;annotation=NoHit
20180405-Lj-anions_HP_ratio_shoot_root_PO4.hdf5	chr0	3609160	1.49485e-06	14	2.77872e-07	5.33514e-05	0.00244529	TRUE	3600865	3602087	+	8295	downstream	Lj0g3v0008859	gene	Non-coding	NA	ID=Lj0g3v0008859;Name=CUFF.513;sequencetype=Non-coding
20180405-Lj-anions_HP_ratio_shoot_root_PO4.hdf5	chr0	3609160	1.49485e-06	14	2.77872e-07	5.33514e-05	0.00244529	TRUE	3600865	3602087	+	8295	downstream	Lj0g3v0008859.1	mRNA	Non-coding		ID=Lj0g3v0008859.1;Parent=Lj0g3v0008859;Name=Lj0g3v0008859.1;sequencetype=Non-coding;annotation=NoHit
20180405-Lj-anions_HP_ratio_shoot_root_PO4.hdf5	chr0	3609160	1.49485e-06	14	2.77872e-07	5.33514e-05	0.00244529	TRUE	3603869	3606364	+	5291	downstream	Lj0g3v0008879	gene	Protein coding	NA	ID=Lj0g3v0008879;Name=CUFF.522;sequencetype=Protein coding
20180405-Lj-anions_HP_ratio_shoot_root_PO4.hdf5	chr0	3609160	1.49485e-06	14	2.77872e-07	5.33514e-05	0.00244529	TRUE	3603869	3606364	+	5291	downstream	Lj0g3v0008879.1	mRNA	Protein coding	PREDICTED: protease Do-like 5 chloroplastic-like	ID=Lj0g3v0008879.1;Parent=Lj0g3v0008879;Name=Lj0g3v0008879.1;sequencetype=Protein coding;annotation=PREDICTED: protease Do-like 5 chloroplastic-like [Glycine max] gi|356546506|ref|XP_003541667.1|
20180405-Lj-anions_HP_ratio_shoot_root_PO4.hdf5	chr0	3609160	1.49485e-06	14	2.77872e-07	5.33514e-05	0.00244529	TRUE	3603869	3606364	+	5291	downstream	Lj0g3v0008879.2	mRNA	Protein coding	PREDICTED: protease Do-like 5 chloroplastic-like	ID=Lj0g3v0008879.2;Parent=Lj0g3v0008879;Name=Lj0g3v0008879.2;sequencetype=Protein coding;annotation=PREDICTED: protease Do-like 5 chloroplastic-like [Glycine max] gi|356546506|ref|XP_003541667.1|
20180405-Lj-anions_HP_ratio_shoot_root_PO4.hdf5	chr0	3609160	1.49485e-06	14	2.77872e-07	5.33514e-05	0.00244529	TRUE	3603869	3606364	+	5291	downstream	Lj0g3v0008879.3	mRNA	Protein coding		ID=Lj0g3v0008879.3;Parent=Lj0g3v0008879;Name=Lj0g3v0008879.3;sequencetype=Protein coding;annotation=NoHit
20180405-Lj-anions_HP_ratio_shoot_root_PO4.hdf5	chr0	3609160	1.49485e-06	14	2.77872e-07	5.33514e-05	0.00244529	TRUE	3603869	3606364	+	5291	downstream	Lj0g3v0008879.4	mRNA	Protein coding	PREDICTED: protease Do-like 5 chloroplastic-like partial	ID=Lj0g3v0008879.4;Parent=Lj0g3v0008879;Name=Lj0g3v0008879.4;sequencetype=Protein coding;annotation=PREDICTED: protease Do-like 5 chloroplastic-like partial [Cicer arietinum] gi|502079519|ref|XP_004486285.1|
20180405-Lj-anions_HP_ratio_shoot_root_PO4.hdf5	chr0	3609160	1.49485e-06	14	2.77872e-07	5.33514e-05	0.00244529	TRUE	3606443	3606604	+	2717	downstream	Lj0g3v0008889	gene	Non-coding	NA	ID=Lj0g3v0008889;Name=NODE_73243_length_108_cov_67.194443.path3;sequencetype=Non-coding
20180405-Lj-anions_HP_ratio_shoot_root_PO4.hdf5	chr0	3609160	1.49485e-06	14	2.77872e-07	5.33514e-05	0.00244529	TRUE	3606443	3606604	+	2717	downstream	Lj0g3v0008889.1	mRNA	Non-coding		ID=Lj0g3v0008889.1;Parent=Lj0g3v0008889;Name=Lj0g3v0008889.1;sequencetype=Non-coding;annotation=NoHit
20180405-Lj-anions_HP_ratio_shoot_root_PO4.hdf5	chr0	3609160	1.49485e-06	14	2.77872e-07	5.33514e-05	0.00244529	TRUE	3616800	3618572	+	-7640	upstream	Lj0g3v0008909	gene	Protein coding	NA	ID=Lj0g3v0008909;Name=CUFF.518;sequencetype=Protein coding
20180405-Lj-anions_HP_ratio_shoot_root_PO4.hdf5	chr0	3609160	1.49485e-06	14	2.77872e-07	5.33514e-05	0.00244529	TRUE	3616800	3618572	+	-7640	upstream	Lj0g3v0008909.1	mRNA	Protein coding	hexose transporter 1	ID=Lj0g3v0008909.1;Parent=Lj0g3v0008909;Name=Lj0g3v0008909.1;sequencetype=Protein coding;annotation=hexose transporter 1 [Juglans regia] gi|68271836|gb|AAY89231.1|
20180405-Lj-anions_HP_ratio_shoot_root_PO4.hdf5	chr0	3609160	1.49485e-06	14	2.77872e-07	5.33514e-05	0.00244529	TRUE	3600865	3602091	-	-8295	upstream	Lj0g3v0008869	gene	Non-coding	NA	ID=Lj0g3v0008869;Name=CUFF.514;sequencetype=Non-coding
20180405-Lj-anions_HP_ratio_shoot_root_PO4.hdf5	chr0	3609160	1.49485e-06	14	2.77872e-07	5.33514e-05	0.00244529	TRUE	3600865	3602091	-	-8295	upstream	Lj0g3v0008869.1	mRNA	Non-coding		ID=Lj0g3v0008869.1;Parent=Lj0g3v0008869;Name=Lj0g3v0008869.1;sequencetype=Non-coding;annotation=NoHit
20180405-Lj-anions_HP_ratio_shoot_root_PO4.hdf5	chr0	3609160	1.49485e-06	14	2.77872e-07	5.33514e-05	0.00244529	TRUE	3610669	3613126	-	1509	downstream	Lj0g3v0008899	gene	Non-coding	NA	ID=Lj0g3v0008899;Name=CUFF.521;sequencetype=Non-coding
20180405-Lj-anions_HP_ratio_shoot_root_PO4.hdf5	chr0	3609160	1.49485e-06	14	2.77872e-07	5.33514e-05	0.00244529	TRUE	3610669	3613126	-	1509	downstream	Lj0g3v0008899.1	mRNA	Non-coding		ID=Lj0g3v0008899.1;Parent=Lj0g3v0008899;Name=Lj0g3v0008899.1;sequencetype=Non-coding;annotation=NoHit
20180405-Lj-anions_HP_ratio_shoot_root_PO4.hdf5	chr0	3609160	1.49485e-06	14	2.77872e-07	5.33514e-05	0.00244529	TRUE	3610669	3613126	-	1509	downstream	Lj0g3v0008899.2	mRNA	Non-coding		ID=Lj0g3v0008899.2;Parent=Lj0g3v0008899;Name=Lj0g3v0008899.2;sequencetype=Non-coding;annotation=NoHit
20180405-Lj-anions_HP_ratio_shoot_root_PO4.hdf5	chr0	3582100	1.49485e-06	14	2.77872e-07	5.33514e-05	0.00244529	TRUE	3575135	3575998	+	6965	downstream	Lj0g3v0008799	gene	Protein coding	NA	ID=Lj0g3v0008799;Name=CUFF.509;sequencetype=Protein coding
20180405-Lj-anions_HP_ratio_shoot_root_PO4.hdf5	chr0	3582100	1.49485e-06	14	2.77872e-07	5.33514e-05	0.00244529	TRUE	3575135	3575998	+	6965	downstream	Lj0g3v0008799.1	mRNA	Protein coding	protein kinase putative	ID=Lj0g3v0008799.1;Parent=Lj0g3v0008799;Name=Lj0g3v0008799.1;sequencetype=Protein coding;annotation=protein kinase putative [Albugo laibachii Nc14] gi|325184833|emb|CCA19325.1|
20180405-Lj-anions_HP_ratio_shoot_root_PO4.hdf5	chr0	3582100	1.49485e-06	14	2.77872e-07	5.33514e-05	0.00244529	TRUE	3578200	3581393	+	3900	downstream	Lj0g3v0008809	gene	Protein coding	NA	ID=Lj0g3v0008809;Name=gene.g773.t1;sequencetype=Protein coding
20180405-Lj-anions_HP_ratio_shoot_root_PO4.hdf5	chr0	3582100	1.49485e-06	14	2.77872e-07	5.33514e-05	0.00244529	TRUE	3578200	3581393	+	3900	downstream	Lj0g3v0008809.1	mRNA	Protein coding	PREDICTED: equilibrative nucleoside transporter 2-like	ID=Lj0g3v0008809.1;Parent=Lj0g3v0008809;Name=Lj0g3v0008809.1;sequencetype=Protein coding;annotation=PREDICTED: equilibrative nucleoside transporter 2-like [Glycine max] gi|356557654|ref|XP_003547130.1|
20180405-Lj-anions_HP_ratio_shoot_root_PO4.hdf5	chr0	3582100	1.49485e-06	14	2.77872e-07	5.33514e-05	0.00244529	TRUE	3583165	3585620	+	-1065	upstream	Lj0g3v0008819	gene	Protein coding	NA	ID=Lj0g3v0008819;Name=gene.g774.t1;sequencetype=Protein coding
20180405-Lj-anions_HP_ratio_shoot_root_PO4.hdf5	chr0	3582100	1.49485e-06	14	2.77872e-07	5.33514e-05	0.00244529	TRUE	3583165	3585620	+	-1065	upstream	Lj0g3v0008819.1	mRNA	Protein coding	PREDICTED: equilibrative nucleoside transporter 2-like	ID=Lj0g3v0008819.1;Parent=Lj0g3v0008819;Name=Lj0g3v0008819.1;sequencetype=Protein coding;annotation=PREDICTED: equilibrative nucleoside transporter 2-like [Glycine max] gi|356557654|ref|XP_003547130.1|
20180405-Lj-anions_HP_ratio_shoot_root_PO4.hdf5	chr0	3582100	1.49485e-06	14	2.77872e-07	5.33514e-05	0.00244529	TRUE	3586505	3588990	-	4405	downstream	Lj0g3v0008829	gene	Protein coding	NA	ID=Lj0g3v0008829;Name=CUFF.510;sequencetype=Protein coding
20180405-Lj-anions_HP_ratio_shoot_root_PO4.hdf5	chr0	3582100	1.49485e-06	14	2.77872e-07	5.33514e-05	0.00244529	TRUE	3586505	3588990	-	4405	downstream	Lj0g3v0008829.1	mRNA	Protein coding	PREDICTED: ubiquitin carboxyl-terminal hydrolase 20-like	ID=Lj0g3v0008829.1;Parent=Lj0g3v0008829;Name=Lj0g3v0008829.1;sequencetype=Protein coding;annotation=PREDICTED: ubiquitin carboxyl-terminal hydrolase 20-like [Cicer arietinum] gi|502154518|ref|XP_004509729.1|
20180405-Lj-anions_HP_ratio_shoot_root_PO4.hdf5	chr0	3582100	1.49485e-06	14	2.77872e-07	5.33514e-05	0.00244529	TRUE	3586505	3588990	-	4405	downstream	Lj0g3v0008829.2	mRNA	Protein coding	PREDICTED: ubiquitin carboxyl-terminal hydrolase 20-like	ID=Lj0g3v0008829.2;Parent=Lj0g3v0008829;Name=Lj0g3v0008829.2;sequencetype=Protein coding;annotation=PREDICTED: ubiquitin carboxyl-terminal hydrolase 20-like [Cicer arietinum] gi|502154518|ref|XP_004509729.1|
20180405-Lj-anions_HP_ratio_shoot_root_PO4.hdf5	chr0	3582100	1.49485e-06	14	2.77872e-07	5.33514e-05	0.00244529	TRUE	3588202	3588990	-	6102	downstream	Lj0g3v0008829.3	mRNA	Protein coding	PREDICTED: ubiquitin carboxyl-terminal hydrolase 20-like	ID=Lj0g3v0008829.3;Parent=Lj0g3v0008829;Name=Lj0g3v0008829.3;sequencetype=Protein coding;annotation=PREDICTED: ubiquitin carboxyl-terminal hydrolase 20-like [Cicer arietinum] gi|502154518|ref|XP_004509729.1|
20180405-Lj-anions_HP_ratio_shoot_root_PO4.hdf5	chr0	3602424	1.49485e-06	14	2.77872e-07	5.33514e-05	0.00244529	TRUE	3594790	3597374	+	7634	downstream	Lj0g3v0008839	gene	Protein coding	NA	ID=Lj0g3v0008839;Name=CUFF.515;sequencetype=Protein coding
20180405-Lj-anions_HP_ratio_shoot_root_PO4.hdf5	chr0	3602424	1.49485e-06	14	2.77872e-07	5.33514e-05	0.00244529	TRUE	3594790	3597374	+	7634	downstream	Lj0g3v0008839.1	mRNA	Protein coding	PREDICTED: probable LRR receptor-like serine/threonine-protein kinase At2g16250-like	ID=Lj0g3v0008839.1;Parent=Lj0g3v0008839;Name=Lj0g3v0008839.1;sequencetype=Protein coding;annotation=PREDICTED: probable LRR receptor-like serine/threonine-protein kinase At2g16250-like [Glycine max] gi|356517903|ref|XP_003527625.1|
20180405-Lj-anions_HP_ratio_shoot_root_PO4.hdf5	chr0	3602424	1.49485e-06	14	2.77872e-07	5.33514e-05	0.00244529	TRUE	3598712	3600513	+	3712	downstream	Lj0g3v0008849	gene	Non-coding	NA	ID=Lj0g3v0008849;Name=CUFF.512;sequencetype=Non-coding
20180405-Lj-anions_HP_ratio_shoot_root_PO4.hdf5	chr0	3602424	1.49485e-06	14	2.77872e-07	5.33514e-05	0.00244529	TRUE	3598712	3600513	+	3712	downstream	Lj0g3v0008849.1	mRNA	Non-coding		ID=Lj0g3v0008849.1;Parent=Lj0g3v0008849;Name=Lj0g3v0008849.1;sequencetype=Non-coding;annotation=NoHit
20180405-Lj-anions_HP_ratio_shoot_root_PO4.hdf5	chr0	3602424	1.49485e-06	14	2.77872e-07	5.33514e-05	0.00244529	TRUE	3600865	3602087	+	1559	downstream	Lj0g3v0008859	gene	Non-coding	NA	ID=Lj0g3v0008859;Name=CUFF.513;sequencetype=Non-coding
20180405-Lj-anions_HP_ratio_shoot_root_PO4.hdf5	chr0	3602424	1.49485e-06	14	2.77872e-07	5.33514e-05	0.00244529	TRUE	3600865	3602087	+	1559	downstream	Lj0g3v0008859.1	mRNA	Non-coding		ID=Lj0g3v0008859.1;Parent=Lj0g3v0008859;Name=Lj0g3v0008859.1;sequencetype=Non-coding;annotation=NoHit
20180405-Lj-anions_HP_ratio_shoot_root_PO4.hdf5	chr0	3602424	1.49485e-06	14	2.77872e-07	5.33514e-05	0.00244529	TRUE	3603869	3606364	+	-1445	upstream	Lj0g3v0008879	gene	Protein coding	NA	ID=Lj0g3v0008879;Name=CUFF.522;sequencetype=Protein coding
20180405-Lj-anions_HP_ratio_shoot_root_PO4.hdf5	chr0	3602424	1.49485e-06	14	2.77872e-07	5.33514e-05	0.00244529	TRUE	3603869	3606364	+	-1445	upstream	Lj0g3v0008879.1	mRNA	Protein coding	PREDICTED: protease Do-like 5 chloroplastic-like	ID=Lj0g3v0008879.1;Parent=Lj0g3v0008879;Name=Lj0g3v0008879.1;sequencetype=Protein coding;annotation=PREDICTED: protease Do-like 5 chloroplastic-like [Glycine max] gi|356546506|ref|XP_003541667.1|
20180405-Lj-anions_HP_ratio_shoot_root_PO4.hdf5	chr0	3602424	1.49485e-06	14	2.77872e-07	5.33514e-05	0.00244529	TRUE	3603869	3606364	+	-1445	upstream	Lj0g3v0008879.2	mRNA	Protein coding	PREDICTED: protease Do-like 5 chloroplastic-like	ID=Lj0g3v0008879.2;Parent=Lj0g3v0008879;Name=Lj0g3v0008879.2;sequencetype=Protein coding;annotation=PREDICTED: protease Do-like 5 chloroplastic-like [Glycine max] gi|356546506|ref|XP_003541667.1|
20180405-Lj-anions_HP_ratio_shoot_root_PO4.hdf5	chr0	3602424	1.49485e-06	14	2.77872e-07	5.33514e-05	0.00244529	TRUE	3603869	3606364	+	-1445	upstream	Lj0g3v0008879.3	mRNA	Protein coding		ID=Lj0g3v0008879.3;Parent=Lj0g3v0008879;Name=Lj0g3v0008879.3;sequencetype=Protein coding;annotation=NoHit
20180405-Lj-anions_HP_ratio_shoot_root_PO4.hdf5	chr0	3602424	1.49485e-06	14	2.77872e-07	5.33514e-05	0.00244529	TRUE	3603869	3606364	+	-1445	upstream	Lj0g3v0008879.4	mRNA	Protein coding	PREDICTED: protease Do-like 5 chloroplastic-like partial	ID=Lj0g3v0008879.4;Parent=Lj0g3v0008879;Name=Lj0g3v0008879.4;sequencetype=Protein coding;annotation=PREDICTED: protease Do-like 5 chloroplastic-like partial [Cicer arietinum] gi|502079519|ref|XP_004486285.1|
20180405-Lj-anions_HP_ratio_shoot_root_PO4.hdf5	chr0	3602424	1.49485e-06	14	2.77872e-07	5.33514e-05	0.00244529	TRUE	3606443	3606604	+	-4019	upstream	Lj0g3v0008889	gene	Non-coding	NA	ID=Lj0g3v0008889;Name=NODE_73243_length_108_cov_67.194443.path3;sequencetype=Non-coding
20180405-Lj-anions_HP_ratio_shoot_root_PO4.hdf5	chr0	3602424	1.49485e-06	14	2.77872e-07	5.33514e-05	0.00244529	TRUE	3606443	3606604	+	-4019	upstream	Lj0g3v0008889.1	mRNA	Non-coding		ID=Lj0g3v0008889.1;Parent=Lj0g3v0008889;Name=Lj0g3v0008889.1;sequencetype=Non-coding;annotation=NoHit
20180405-Lj-anions_HP_ratio_shoot_root_PO4.hdf5	chr0	3602424	1.49485e-06	14	2.77872e-07	5.33514e-05	0.00244529	TRUE	3600865	3602091	-	-1559	upstream	Lj0g3v0008869	gene	Non-coding	NA	ID=Lj0g3v0008869;Name=CUFF.514;sequencetype=Non-coding
20180405-Lj-anions_HP_ratio_shoot_root_PO4.hdf5	chr0	3602424	1.49485e-06	14	2.77872e-07	5.33514e-05	0.00244529	TRUE	3600865	3602091	-	-1559	upstream	Lj0g3v0008869.1	mRNA	Non-coding		ID=Lj0g3v0008869.1;Parent=Lj0g3v0008869;Name=Lj0g3v0008869.1;sequencetype=Non-coding;annotation=NoHit
20180405-Lj-anions_HP_ratio_shoot_root_PO4.hdf5	chr0	3581916	1.49485e-06	14	2.77872e-07	5.33514e-05	0.00244529	TRUE	3575135	3575998	+	6781	downstream	Lj0g3v0008799	gene	Protein coding	NA	ID=Lj0g3v0008799;Name=CUFF.509;sequencetype=Protein coding
20180405-Lj-anions_HP_ratio_shoot_root_PO4.hdf5	chr0	3581916	1.49485e-06	14	2.77872e-07	5.33514e-05	0.00244529	TRUE	3575135	3575998	+	6781	downstream	Lj0g3v0008799.1	mRNA	Protein coding	protein kinase putative	ID=Lj0g3v0008799.1;Parent=Lj0g3v0008799;Name=Lj0g3v0008799.1;sequencetype=Protein coding;annotation=protein kinase putative [Albugo laibachii Nc14] gi|325184833|emb|CCA19325.1|
20180405-Lj-anions_HP_ratio_shoot_root_PO4.hdf5	chr0	3581916	1.49485e-06	14	2.77872e-07	5.33514e-05	0.00244529	TRUE	3578200	3581393	+	3716	downstream	Lj0g3v0008809	gene	Protein coding	NA	ID=Lj0g3v0008809;Name=gene.g773.t1;sequencetype=Protein coding
20180405-Lj-anions_HP_ratio_shoot_root_PO4.hdf5	chr0	3581916	1.49485e-06	14	2.77872e-07	5.33514e-05	0.00244529	TRUE	3578200	3581393	+	3716	downstream	Lj0g3v0008809.1	mRNA	Protein coding	PREDICTED: equilibrative nucleoside transporter 2-like	ID=Lj0g3v0008809.1;Parent=Lj0g3v0008809;Name=Lj0g3v0008809.1;sequencetype=Protein coding;annotation=PREDICTED: equilibrative nucleoside transporter 2-like [Glycine max] gi|356557654|ref|XP_003547130.1|
20180405-Lj-anions_HP_ratio_shoot_root_PO4.hdf5	chr0	3581916	1.49485e-06	14	2.77872e-07	5.33514e-05	0.00244529	TRUE	3583165	3585620	+	-1249	upstream	Lj0g3v0008819	gene	Protein coding	NA	ID=Lj0g3v0008819;Name=gene.g774.t1;sequencetype=Protein coding
20180405-Lj-anions_HP_ratio_shoot_root_PO4.hdf5	chr0	3581916	1.49485e-06	14	2.77872e-07	5.33514e-05	0.00244529	TRUE	3583165	3585620	+	-1249	upstream	Lj0g3v0008819.1	mRNA	Protein coding	PREDICTED: equilibrative nucleoside transporter 2-like	ID=Lj0g3v0008819.1;Parent=Lj0g3v0008819;Name=Lj0g3v0008819.1;sequencetype=Protein coding;annotation=PREDICTED: equilibrative nucleoside transporter 2-like [Glycine max] gi|356557654|ref|XP_003547130.1|
20180405-Lj-anions_HP_ratio_shoot_root_PO4.hdf5	chr0	3581916	1.49485e-06	14	2.77872e-07	5.33514e-05	0.00244529	TRUE	3586505	3588990	-	4589	downstream	Lj0g3v0008829	gene	Protein coding	NA	ID=Lj0g3v0008829;Name=CUFF.510;sequencetype=Protein coding
20180405-Lj-anions_HP_ratio_shoot_root_PO4.hdf5	chr0	3581916	1.49485e-06	14	2.77872e-07	5.33514e-05	0.00244529	TRUE	3586505	3588990	-	4589	downstream	Lj0g3v0008829.1	mRNA	Protein coding	PREDICTED: ubiquitin carboxyl-terminal hydrolase 20-like	ID=Lj0g3v0008829.1;Parent=Lj0g3v0008829;Name=Lj0g3v0008829.1;sequencetype=Protein coding;annotation=PREDICTED: ubiquitin carboxyl-terminal hydrolase 20-like [Cicer arietinum] gi|502154518|ref|XP_004509729.1|
20180405-Lj-anions_HP_ratio_shoot_root_PO4.hdf5	chr0	3581916	1.49485e-06	14	2.77872e-07	5.33514e-05	0.00244529	TRUE	3586505	3588990	-	4589	downstream	Lj0g3v0008829.2	mRNA	Protein coding	PREDICTED: ubiquitin carboxyl-terminal hydrolase 20-like	ID=Lj0g3v0008829.2;Parent=Lj0g3v0008829;Name=Lj0g3v0008829.2;sequencetype=Protein coding;annotation=PREDICTED: ubiquitin carboxyl-terminal hydrolase 20-like [Cicer arietinum] gi|502154518|ref|XP_004509729.1|
20180405-Lj-anions_HP_ratio_shoot_root_PO4.hdf5	chr0	3581916	1.49485e-06	14	2.77872e-07	5.33514e-05	0.00244529	TRUE	3588202	3588990	-	6286	downstream	Lj0g3v0008829.3	mRNA	Protein coding	PREDICTED: ubiquitin carboxyl-terminal hydrolase 20-like	ID=Lj0g3v0008829.3;Parent=Lj0g3v0008829;Name=Lj0g3v0008829.3;sequencetype=Protein coding;annotation=PREDICTED: ubiquitin carboxyl-terminal hydrolase 20-like [Cicer arietinum] gi|502154518|ref|XP_004509729.1|
20180405-Lj-anions_HP_ratio_shoot_root_PO4.hdf5	chr0	3602717	1.49485e-06	14	2.77872e-07	5.33514e-05	0.00244529	TRUE	3594790	3597374	+	7927	downstream	Lj0g3v0008839	gene	Protein coding	NA	ID=Lj0g3v0008839;Name=CUFF.515;sequencetype=Protein coding
20180405-Lj-anions_HP_ratio_shoot_root_PO4.hdf5	chr0	3602717	1.49485e-06	14	2.77872e-07	5.33514e-05	0.00244529	TRUE	3594790	3597374	+	7927	downstream	Lj0g3v0008839.1	mRNA	Protein coding	PREDICTED: probable LRR receptor-like serine/threonine-protein kinase At2g16250-like	ID=Lj0g3v0008839.1;Parent=Lj0g3v0008839;Name=Lj0g3v0008839.1;sequencetype=Protein coding;annotation=PREDICTED: probable LRR receptor-like serine/threonine-protein kinase At2g16250-like [Glycine max] gi|356517903|ref|XP_003527625.1|
20180405-Lj-anions_HP_ratio_shoot_root_PO4.hdf5	chr0	3602717	1.49485e-06	14	2.77872e-07	5.33514e-05	0.00244529	TRUE	3598712	3600513	+	4005	downstream	Lj0g3v0008849	gene	Non-coding	NA	ID=Lj0g3v0008849;Name=CUFF.512;sequencetype=Non-coding
20180405-Lj-anions_HP_ratio_shoot_root_PO4.hdf5	chr0	3602717	1.49485e-06	14	2.77872e-07	5.33514e-05	0.00244529	TRUE	3598712	3600513	+	4005	downstream	Lj0g3v0008849.1	mRNA	Non-coding		ID=Lj0g3v0008849.1;Parent=Lj0g3v0008849;Name=Lj0g3v0008849.1;sequencetype=Non-coding;annotation=NoHit
20180405-Lj-anions_HP_ratio_shoot_root_PO4.hdf5	chr0	3602717	1.49485e-06	14	2.77872e-07	5.33514e-05	0.00244529	TRUE	3600865	3602087	+	1852	downstream	Lj0g3v0008859	gene	Non-coding	NA	ID=Lj0g3v0008859;Name=CUFF.513;sequencetype=Non-coding
20180405-Lj-anions_HP_ratio_shoot_root_PO4.hdf5	chr0	3602717	1.49485e-06	14	2.77872e-07	5.33514e-05	0.00244529	TRUE	3600865	3602087	+	1852	downstream	Lj0g3v0008859.1	mRNA	Non-coding		ID=Lj0g3v0008859.1;Parent=Lj0g3v0008859;Name=Lj0g3v0008859.1;sequencetype=Non-coding;annotation=NoHit
20180405-Lj-anions_HP_ratio_shoot_root_PO4.hdf5	chr0	3602717	1.49485e-06	14	2.77872e-07	5.33514e-05	0.00244529	TRUE	3603869	3606364	+	-1152	upstream	Lj0g3v0008879	gene	Protein coding	NA	ID=Lj0g3v0008879;Name=CUFF.522;sequencetype=Protein coding
20180405-Lj-anions_HP_ratio_shoot_root_PO4.hdf5	chr0	3602717	1.49485e-06	14	2.77872e-07	5.33514e-05	0.00244529	TRUE	3603869	3606364	+	-1152	upstream	Lj0g3v0008879.1	mRNA	Protein coding	PREDICTED: protease Do-like 5 chloroplastic-like	ID=Lj0g3v0008879.1;Parent=Lj0g3v0008879;Name=Lj0g3v0008879.1;sequencetype=Protein coding;annotation=PREDICTED: protease Do-like 5 chloroplastic-like [Glycine max] gi|356546506|ref|XP_003541667.1|
20180405-Lj-anions_HP_ratio_shoot_root_PO4.hdf5	chr0	3602717	1.49485e-06	14	2.77872e-07	5.33514e-05	0.00244529	TRUE	3603869	3606364	+	-1152	upstream	Lj0g3v0008879.2	mRNA	Protein coding	PREDICTED: protease Do-like 5 chloroplastic-like	ID=Lj0g3v0008879.2;Parent=Lj0g3v0008879;Name=Lj0g3v0008879.2;sequencetype=Protein coding;annotation=PREDICTED: protease Do-like 5 chloroplastic-like [Glycine max] gi|356546506|ref|XP_003541667.1|
20180405-Lj-anions_HP_ratio_shoot_root_PO4.hdf5	chr0	3602717	1.49485e-06	14	2.77872e-07	5.33514e-05	0.00244529	TRUE	3603869	3606364	+	-1152	upstream	Lj0g3v0008879.3	mRNA	Protein coding		ID=Lj0g3v0008879.3;Parent=Lj0g3v0008879;Name=Lj0g3v0008879.3;sequencetype=Protein coding;annotation=NoHit
20180405-Lj-anions_HP_ratio_shoot_root_PO4.hdf5	chr0	3602717	1.49485e-06	14	2.77872e-07	5.33514e-05	0.00244529	TRUE	3603869	3606364	+	-1152	upstream	Lj0g3v0008879.4	mRNA	Protein coding	PREDICTED: protease Do-like 5 chloroplastic-like partial	ID=Lj0g3v0008879.4;Parent=Lj0g3v0008879;Name=Lj0g3v0008879.4;sequencetype=Protein coding;annotation=PREDICTED: protease Do-like 5 chloroplastic-like partial [Cicer arietinum] gi|502079519|ref|XP_004486285.1|
20180405-Lj-anions_HP_ratio_shoot_root_PO4.hdf5	chr0	3602717	1.49485e-06	14	2.77872e-07	5.33514e-05	0.00244529	TRUE	3606443	3606604	+	-3726	upstream	Lj0g3v0008889	gene	Non-coding	NA	ID=Lj0g3v0008889;Name=NODE_73243_length_108_cov_67.194443.path3;sequencetype=Non-coding
20180405-Lj-anions_HP_ratio_shoot_root_PO4.hdf5	chr0	3602717	1.49485e-06	14	2.77872e-07	5.33514e-05	0.00244529	TRUE	3606443	3606604	+	-3726	upstream	Lj0g3v0008889.1	mRNA	Non-coding		ID=Lj0g3v0008889.1;Parent=Lj0g3v0008889;Name=Lj0g3v0008889.1;sequencetype=Non-coding;annotation=NoHit
20180405-Lj-anions_HP_ratio_shoot_root_PO4.hdf5	chr0	3602717	1.49485e-06	14	2.77872e-07	5.33514e-05	0.00244529	TRUE	3600865	3602091	-	-1852	upstream	Lj0g3v0008869	gene	Non-coding	NA	ID=Lj0g3v0008869;Name=CUFF.514;sequencetype=Non-coding
20180405-Lj-anions_HP_ratio_shoot_root_PO4.hdf5	chr0	3602717	1.49485e-06	14	2.77872e-07	5.33514e-05	0.00244529	TRUE	3600865	3602091	-	-1852	upstream	Lj0g3v0008869.1	mRNA	Non-coding		ID=Lj0g3v0008869.1;Parent=Lj0g3v0008869;Name=Lj0g3v0008869.1;sequencetype=Non-coding;annotation=NoHit
20180405-Lj-anions_HP_ratio_shoot_root_PO4.hdf5	chr0	3602717	1.49485e-06	14	2.77872e-07	5.33514e-05	0.00244529	TRUE	3610669	3613126	-	7952	downstream	Lj0g3v0008899	gene	Non-coding	NA	ID=Lj0g3v0008899;Name=CUFF.521;sequencetype=Non-coding
20180405-Lj-anions_HP_ratio_shoot_root_PO4.hdf5	chr0	3602717	1.49485e-06	14	2.77872e-07	5.33514e-05	0.00244529	TRUE	3610669	3613126	-	7952	downstream	Lj0g3v0008899.1	mRNA	Non-coding		ID=Lj0g3v0008899.1;Parent=Lj0g3v0008899;Name=Lj0g3v0008899.1;sequencetype=Non-coding;annotation=NoHit
20180405-Lj-anions_HP_ratio_shoot_root_PO4.hdf5	chr0	3602717	1.49485e-06	14	2.77872e-07	5.33514e-05	0.00244529	TRUE	3610669	3613126	-	7952	downstream	Lj0g3v0008899.2	mRNA	Non-coding		ID=Lj0g3v0008899.2;Parent=Lj0g3v0008899;Name=Lj0g3v0008899.2;sequencetype=Non-coding;annotation=NoHit
20180405-Lj-anions_HP_ratio_shoot_root_PO4.hdf5	chr0	3586631	1.49485e-06	14	2.77872e-07	5.33514e-05	0.00244529	TRUE	3578200	3581393	+	8431	downstream	Lj0g3v0008809	gene	Protein coding	NA	ID=Lj0g3v0008809;Name=gene.g773.t1;sequencetype=Protein coding
20180405-Lj-anions_HP_ratio_shoot_root_PO4.hdf5	chr0	3586631	1.49485e-06	14	2.77872e-07	5.33514e-05	0.00244529	TRUE	3578200	3581393	+	8431	downstream	Lj0g3v0008809.1	mRNA	Protein coding	PREDICTED: equilibrative nucleoside transporter 2-like	ID=Lj0g3v0008809.1;Parent=Lj0g3v0008809;Name=Lj0g3v0008809.1;sequencetype=Protein coding;annotation=PREDICTED: equilibrative nucleoside transporter 2-like [Glycine max] gi|356557654|ref|XP_003547130.1|
20180405-Lj-anions_HP_ratio_shoot_root_PO4.hdf5	chr0	3586631	1.49485e-06	14	2.77872e-07	5.33514e-05	0.00244529	TRUE	3583165	3585620	+	3466	downstream	Lj0g3v0008819	gene	Protein coding	NA	ID=Lj0g3v0008819;Name=gene.g774.t1;sequencetype=Protein coding
20180405-Lj-anions_HP_ratio_shoot_root_PO4.hdf5	chr0	3586631	1.49485e-06	14	2.77872e-07	5.33514e-05	0.00244529	TRUE	3583165	3585620	+	3466	downstream	Lj0g3v0008819.1	mRNA	Protein coding	PREDICTED: equilibrative nucleoside transporter 2-like	ID=Lj0g3v0008819.1;Parent=Lj0g3v0008819;Name=Lj0g3v0008819.1;sequencetype=Protein coding;annotation=PREDICTED: equilibrative nucleoside transporter 2-like [Glycine max] gi|356557654|ref|XP_003547130.1|
20180405-Lj-anions_HP_ratio_shoot_root_PO4.hdf5	chr0	3586631	1.49485e-06	14	2.77872e-07	5.33514e-05	0.00244529	TRUE	3586505	3588990	-	-126	in gene	Lj0g3v0008829	gene	Protein coding	NA	ID=Lj0g3v0008829;Name=CUFF.510;sequencetype=Protein coding
20180405-Lj-anions_HP_ratio_shoot_root_PO4.hdf5	chr0	3586631	1.49485e-06	14	2.77872e-07	5.33514e-05	0.00244529	TRUE	3586505	3588990	-	-126	in feature	Lj0g3v0008829.1	mRNA	Protein coding	PREDICTED: ubiquitin carboxyl-terminal hydrolase 20-like	ID=Lj0g3v0008829.1;Parent=Lj0g3v0008829;Name=Lj0g3v0008829.1;sequencetype=Protein coding;annotation=PREDICTED: ubiquitin carboxyl-terminal hydrolase 20-like [Cicer arietinum] gi|502154518|ref|XP_004509729.1|
20180405-Lj-anions_HP_ratio_shoot_root_PO4.hdf5	chr0	3586631	1.49485e-06	14	2.77872e-07	5.33514e-05	0.00244529	TRUE	3586505	3588990	-	-126	in feature	Lj0g3v0008829.2	mRNA	Protein coding	PREDICTED: ubiquitin carboxyl-terminal hydrolase 20-like	ID=Lj0g3v0008829.2;Parent=Lj0g3v0008829;Name=Lj0g3v0008829.2;sequencetype=Protein coding;annotation=PREDICTED: ubiquitin carboxyl-terminal hydrolase 20-like [Cicer arietinum] gi|502154518|ref|XP_004509729.1|
20180405-Lj-anions_HP_ratio_shoot_root_PO4.hdf5	chr0	3586631	1.49485e-06	14	2.77872e-07	5.33514e-05	0.00244529	TRUE	3588202	3588990	-	1571	downstream	Lj0g3v0008829.3	mRNA	Protein coding	PREDICTED: ubiquitin carboxyl-terminal hydrolase 20-like	ID=Lj0g3v0008829.3;Parent=Lj0g3v0008829;Name=Lj0g3v0008829.3;sequencetype=Protein coding;annotation=PREDICTED: ubiquitin carboxyl-terminal hydrolase 20-like [Cicer arietinum] gi|502154518|ref|XP_004509729.1|
20180405-Lj-anions_HP_ratio_shoot_root_PO4.hdf5	chr0	3592692	1.49485e-06	14	2.77872e-07	5.33514e-05	0.00244529	TRUE	3583165	3585620	+	9527	downstream	Lj0g3v0008819	gene	Protein coding	NA	ID=Lj0g3v0008819;Name=gene.g774.t1;sequencetype=Protein coding
20180405-Lj-anions_HP_ratio_shoot_root_PO4.hdf5	chr0	3592692	1.49485e-06	14	2.77872e-07	5.33514e-05	0.00244529	TRUE	3583165	3585620	+	9527	downstream	Lj0g3v0008819.1	mRNA	Protein coding	PREDICTED: equilibrative nucleoside transporter 2-like	ID=Lj0g3v0008819.1;Parent=Lj0g3v0008819;Name=Lj0g3v0008819.1;sequencetype=Protein coding;annotation=PREDICTED: equilibrative nucleoside transporter 2-like [Glycine max] gi|356557654|ref|XP_003547130.1|
20180405-Lj-anions_HP_ratio_shoot_root_PO4.hdf5	chr0	3592692	1.49485e-06	14	2.77872e-07	5.33514e-05	0.00244529	TRUE	3594790	3597374	+	-2098	upstream	Lj0g3v0008839	gene	Protein coding	NA	ID=Lj0g3v0008839;Name=CUFF.515;sequencetype=Protein coding
20180405-Lj-anions_HP_ratio_shoot_root_PO4.hdf5	chr0	3592692	1.49485e-06	14	2.77872e-07	5.33514e-05	0.00244529	TRUE	3594790	3597374	+	-2098	upstream	Lj0g3v0008839.1	mRNA	Protein coding	PREDICTED: probable LRR receptor-like serine/threonine-protein kinase At2g16250-like	ID=Lj0g3v0008839.1;Parent=Lj0g3v0008839;Name=Lj0g3v0008839.1;sequencetype=Protein coding;annotation=PREDICTED: probable LRR receptor-like serine/threonine-protein kinase At2g16250-like [Glycine max] gi|356517903|ref|XP_003527625.1|
20180405-Lj-anions_HP_ratio_shoot_root_PO4.hdf5	chr0	3592692	1.49485e-06	14	2.77872e-07	5.33514e-05	0.00244529	TRUE	3598712	3600513	+	-6020	upstream	Lj0g3v0008849	gene	Non-coding	NA	ID=Lj0g3v0008849;Name=CUFF.512;sequencetype=Non-coding
20180405-Lj-anions_HP_ratio_shoot_root_PO4.hdf5	chr0	3592692	1.49485e-06	14	2.77872e-07	5.33514e-05	0.00244529	TRUE	3598712	3600513	+	-6020	upstream	Lj0g3v0008849.1	mRNA	Non-coding		ID=Lj0g3v0008849.1;Parent=Lj0g3v0008849;Name=Lj0g3v0008849.1;sequencetype=Non-coding;annotation=NoHit
20180405-Lj-anions_HP_ratio_shoot_root_PO4.hdf5	chr0	3592692	1.49485e-06	14	2.77872e-07	5.33514e-05	0.00244529	TRUE	3586505	3588990	-	-6187	upstream	Lj0g3v0008829	gene	Protein coding	NA	ID=Lj0g3v0008829;Name=CUFF.510;sequencetype=Protein coding
20180405-Lj-anions_HP_ratio_shoot_root_PO4.hdf5	chr0	3592692	1.49485e-06	14	2.77872e-07	5.33514e-05	0.00244529	TRUE	3586505	3588990	-	-6187	upstream	Lj0g3v0008829.1	mRNA	Protein coding	PREDICTED: ubiquitin carboxyl-terminal hydrolase 20-like	ID=Lj0g3v0008829.1;Parent=Lj0g3v0008829;Name=Lj0g3v0008829.1;sequencetype=Protein coding;annotation=PREDICTED: ubiquitin carboxyl-terminal hydrolase 20-like [Cicer arietinum] gi|502154518|ref|XP_004509729.1|
20180405-Lj-anions_HP_ratio_shoot_root_PO4.hdf5	chr0	3592692	1.49485e-06	14	2.77872e-07	5.33514e-05	0.00244529	TRUE	3586505	3588990	-	-6187	upstream	Lj0g3v0008829.2	mRNA	Protein coding	PREDICTED: ubiquitin carboxyl-terminal hydrolase 20-like	ID=Lj0g3v0008829.2;Parent=Lj0g3v0008829;Name=Lj0g3v0008829.2;sequencetype=Protein coding;annotation=PREDICTED: ubiquitin carboxyl-terminal hydrolase 20-like [Cicer arietinum] gi|502154518|ref|XP_004509729.1|
20180405-Lj-anions_HP_ratio_shoot_root_PO4.hdf5	chr0	3592692	1.49485e-06	14	2.77872e-07	5.33514e-05	0.00244529	TRUE	3588202	3588990	-	-4490	upstream	Lj0g3v0008829.3	mRNA	Protein coding	PREDICTED: ubiquitin carboxyl-terminal hydrolase 20-like	ID=Lj0g3v0008829.3;Parent=Lj0g3v0008829;Name=Lj0g3v0008829.3;sequencetype=Protein coding;annotation=PREDICTED: ubiquitin carboxyl-terminal hydrolase 20-like [Cicer arietinum] gi|502154518|ref|XP_004509729.1|
20180405-Lj-anions_HP_ratio_shoot_root_PO4.hdf5	chr0	3582099	1.49485e-06	14	2.77872e-07	5.33514e-05	0.00244529	TRUE	3575135	3575998	+	6964	downstream	Lj0g3v0008799	gene	Protein coding	NA	ID=Lj0g3v0008799;Name=CUFF.509;sequencetype=Protein coding
20180405-Lj-anions_HP_ratio_shoot_root_PO4.hdf5	chr0	3582099	1.49485e-06	14	2.77872e-07	5.33514e-05	0.00244529	TRUE	3575135	3575998	+	6964	downstream	Lj0g3v0008799.1	mRNA	Protein coding	protein kinase putative	ID=Lj0g3v0008799.1;Parent=Lj0g3v0008799;Name=Lj0g3v0008799.1;sequencetype=Protein coding;annotation=protein kinase putative [Albugo laibachii Nc14] gi|325184833|emb|CCA19325.1|
20180405-Lj-anions_HP_ratio_shoot_root_PO4.hdf5	chr0	3582099	1.49485e-06	14	2.77872e-07	5.33514e-05	0.00244529	TRUE	3578200	3581393	+	3899	downstream	Lj0g3v0008809	gene	Protein coding	NA	ID=Lj0g3v0008809;Name=gene.g773.t1;sequencetype=Protein coding
20180405-Lj-anions_HP_ratio_shoot_root_PO4.hdf5	chr0	3582099	1.49485e-06	14	2.77872e-07	5.33514e-05	0.00244529	TRUE	3578200	3581393	+	3899	downstream	Lj0g3v0008809.1	mRNA	Protein coding	PREDICTED: equilibrative nucleoside transporter 2-like	ID=Lj0g3v0008809.1;Parent=Lj0g3v0008809;Name=Lj0g3v0008809.1;sequencetype=Protein coding;annotation=PREDICTED: equilibrative nucleoside transporter 2-like [Glycine max] gi|356557654|ref|XP_003547130.1|
20180405-Lj-anions_HP_ratio_shoot_root_PO4.hdf5	chr0	3582099	1.49485e-06	14	2.77872e-07	5.33514e-05	0.00244529	TRUE	3583165	3585620	+	-1066	upstream	Lj0g3v0008819	gene	Protein coding	NA	ID=Lj0g3v0008819;Name=gene.g774.t1;sequencetype=Protein coding
20180405-Lj-anions_HP_ratio_shoot_root_PO4.hdf5	chr0	3582099	1.49485e-06	14	2.77872e-07	5.33514e-05	0.00244529	TRUE	3583165	3585620	+	-1066	upstream	Lj0g3v0008819.1	mRNA	Protein coding	PREDICTED: equilibrative nucleoside transporter 2-like	ID=Lj0g3v0008819.1;Parent=Lj0g3v0008819;Name=Lj0g3v0008819.1;sequencetype=Protein coding;annotation=PREDICTED: equilibrative nucleoside transporter 2-like [Glycine max] gi|356557654|ref|XP_003547130.1|
20180405-Lj-anions_HP_ratio_shoot_root_PO4.hdf5	chr0	3582099	1.49485e-06	14	2.77872e-07	5.33514e-05	0.00244529	TRUE	3586505	3588990	-	4406	downstream	Lj0g3v0008829	gene	Protein coding	NA	ID=Lj0g3v0008829;Name=CUFF.510;sequencetype=Protein coding
20180405-Lj-anions_HP_ratio_shoot_root_PO4.hdf5	chr0	3582099	1.49485e-06	14	2.77872e-07	5.33514e-05	0.00244529	TRUE	3586505	3588990	-	4406	downstream	Lj0g3v0008829.1	mRNA	Protein coding	PREDICTED: ubiquitin carboxyl-terminal hydrolase 20-like	ID=Lj0g3v0008829.1;Parent=Lj0g3v0008829;Name=Lj0g3v0008829.1;sequencetype=Protein coding;annotation=PREDICTED: ubiquitin carboxyl-terminal hydrolase 20-like [Cicer arietinum] gi|502154518|ref|XP_004509729.1|
20180405-Lj-anions_HP_ratio_shoot_root_PO4.hdf5	chr0	3582099	1.49485e-06	14	2.77872e-07	5.33514e-05	0.00244529	TRUE	3586505	3588990	-	4406	downstream	Lj0g3v0008829.2	mRNA	Protein coding	PREDICTED: ubiquitin carboxyl-terminal hydrolase 20-like	ID=Lj0g3v0008829.2;Parent=Lj0g3v0008829;Name=Lj0g3v0008829.2;sequencetype=Protein coding;annotation=PREDICTED: ubiquitin carboxyl-terminal hydrolase 20-like [Cicer arietinum] gi|502154518|ref|XP_004509729.1|
20180405-Lj-anions_HP_ratio_shoot_root_PO4.hdf5	chr0	3582099	1.49485e-06	14	2.77872e-07	5.33514e-05	0.00244529	TRUE	3588202	3588990	-	6103	downstream	Lj0g3v0008829.3	mRNA	Protein coding	PREDICTED: ubiquitin carboxyl-terminal hydrolase 20-like	ID=Lj0g3v0008829.3;Parent=Lj0g3v0008829;Name=Lj0g3v0008829.3;sequencetype=Protein coding;annotation=PREDICTED: ubiquitin carboxyl-terminal hydrolase 20-like [Cicer arietinum] gi|502154518|ref|XP_004509729.1|
20180405-Lj-anions_HP_ratio_shoot_root_PO4.hdf5	chr0	3592763	1.49485e-06	14	2.77872e-07	5.33514e-05	0.00244529	TRUE	3583165	3585620	+	9598	downstream	Lj0g3v0008819	gene	Protein coding	NA	ID=Lj0g3v0008819;Name=gene.g774.t1;sequencetype=Protein coding
20180405-Lj-anions_HP_ratio_shoot_root_PO4.hdf5	chr0	3592763	1.49485e-06	14	2.77872e-07	5.33514e-05	0.00244529	TRUE	3583165	3585620	+	9598	downstream	Lj0g3v0008819.1	mRNA	Protein coding	PREDICTED: equilibrative nucleoside transporter 2-like	ID=Lj0g3v0008819.1;Parent=Lj0g3v0008819;Name=Lj0g3v0008819.1;sequencetype=Protein coding;annotation=PREDICTED: equilibrative nucleoside transporter 2-like [Glycine max] gi|356557654|ref|XP_003547130.1|
20180405-Lj-anions_HP_ratio_shoot_root_PO4.hdf5	chr0	3592763	1.49485e-06	14	2.77872e-07	5.33514e-05	0.00244529	TRUE	3594790	3597374	+	-2027	upstream	Lj0g3v0008839	gene	Protein coding	NA	ID=Lj0g3v0008839;Name=CUFF.515;sequencetype=Protein coding
20180405-Lj-anions_HP_ratio_shoot_root_PO4.hdf5	chr0	3592763	1.49485e-06	14	2.77872e-07	5.33514e-05	0.00244529	TRUE	3594790	3597374	+	-2027	upstream	Lj0g3v0008839.1	mRNA	Protein coding	PREDICTED: probable LRR receptor-like serine/threonine-protein kinase At2g16250-like	ID=Lj0g3v0008839.1;Parent=Lj0g3v0008839;Name=Lj0g3v0008839.1;sequencetype=Protein coding;annotation=PREDICTED: probable LRR receptor-like serine/threonine-protein kinase At2g16250-like [Glycine max] gi|356517903|ref|XP_003527625.1|
20180405-Lj-anions_HP_ratio_shoot_root_PO4.hdf5	chr0	3592763	1.49485e-06	14	2.77872e-07	5.33514e-05	0.00244529	TRUE	3598712	3600513	+	-5949	upstream	Lj0g3v0008849	gene	Non-coding	NA	ID=Lj0g3v0008849;Name=CUFF.512;sequencetype=Non-coding
20180405-Lj-anions_HP_ratio_shoot_root_PO4.hdf5	chr0	3592763	1.49485e-06	14	2.77872e-07	5.33514e-05	0.00244529	TRUE	3598712	3600513	+	-5949	upstream	Lj0g3v0008849.1	mRNA	Non-coding		ID=Lj0g3v0008849.1;Parent=Lj0g3v0008849;Name=Lj0g3v0008849.1;sequencetype=Non-coding;annotation=NoHit
20180405-Lj-anions_HP_ratio_shoot_root_PO4.hdf5	chr0	3592763	1.49485e-06	14	2.77872e-07	5.33514e-05	0.00244529	TRUE	3586505	3588990	-	-6258	upstream	Lj0g3v0008829	gene	Protein coding	NA	ID=Lj0g3v0008829;Name=CUFF.510;sequencetype=Protein coding
20180405-Lj-anions_HP_ratio_shoot_root_PO4.hdf5	chr0	3592763	1.49485e-06	14	2.77872e-07	5.33514e-05	0.00244529	TRUE	3586505	3588990	-	-6258	upstream	Lj0g3v0008829.1	mRNA	Protein coding	PREDICTED: ubiquitin carboxyl-terminal hydrolase 20-like	ID=Lj0g3v0008829.1;Parent=Lj0g3v0008829;Name=Lj0g3v0008829.1;sequencetype=Protein coding;annotation=PREDICTED: ubiquitin carboxyl-terminal hydrolase 20-like [Cicer arietinum] gi|502154518|ref|XP_004509729.1|
20180405-Lj-anions_HP_ratio_shoot_root_PO4.hdf5	chr0	3592763	1.49485e-06	14	2.77872e-07	5.33514e-05	0.00244529	TRUE	3586505	3588990	-	-6258	upstream	Lj0g3v0008829.2	mRNA	Protein coding	PREDICTED: ubiquitin carboxyl-terminal hydrolase 20-like	ID=Lj0g3v0008829.2;Parent=Lj0g3v0008829;Name=Lj0g3v0008829.2;sequencetype=Protein coding;annotation=PREDICTED: ubiquitin carboxyl-terminal hydrolase 20-like [Cicer arietinum] gi|502154518|ref|XP_004509729.1|
20180405-Lj-anions_HP_ratio_shoot_root_PO4.hdf5	chr0	3592763	1.49485e-06	14	2.77872e-07	5.33514e-05	0.00244529	TRUE	3588202	3588990	-	-4561	upstream	Lj0g3v0008829.3	mRNA	Protein coding	PREDICTED: ubiquitin carboxyl-terminal hydrolase 20-like	ID=Lj0g3v0008829.3;Parent=Lj0g3v0008829;Name=Lj0g3v0008829.3;sequencetype=Protein coding;annotation=PREDICTED: ubiquitin carboxyl-terminal hydrolase 20-like [Cicer arietinum] gi|502154518|ref|XP_004509729.1|
20180405-Lj-anions_HP_ratio_shoot_root_PO4.hdf5	chr0	3592793	1.49485e-06	14	2.77872e-07	5.33514e-05	0.00244529	TRUE	3583165	3585620	+	9628	downstream	Lj0g3v0008819	gene	Protein coding	NA	ID=Lj0g3v0008819;Name=gene.g774.t1;sequencetype=Protein coding
20180405-Lj-anions_HP_ratio_shoot_root_PO4.hdf5	chr0	3592793	1.49485e-06	14	2.77872e-07	5.33514e-05	0.00244529	TRUE	3583165	3585620	+	9628	downstream	Lj0g3v0008819.1	mRNA	Protein coding	PREDICTED: equilibrative nucleoside transporter 2-like	ID=Lj0g3v0008819.1;Parent=Lj0g3v0008819;Name=Lj0g3v0008819.1;sequencetype=Protein coding;annotation=PREDICTED: equilibrative nucleoside transporter 2-like [Glycine max] gi|356557654|ref|XP_003547130.1|
20180405-Lj-anions_HP_ratio_shoot_root_PO4.hdf5	chr0	3592793	1.49485e-06	14	2.77872e-07	5.33514e-05	0.00244529	TRUE	3594790	3597374	+	-1997	upstream	Lj0g3v0008839	gene	Protein coding	NA	ID=Lj0g3v0008839;Name=CUFF.515;sequencetype=Protein coding
20180405-Lj-anions_HP_ratio_shoot_root_PO4.hdf5	chr0	3592793	1.49485e-06	14	2.77872e-07	5.33514e-05	0.00244529	TRUE	3594790	3597374	+	-1997	upstream	Lj0g3v0008839.1	mRNA	Protein coding	PREDICTED: probable LRR receptor-like serine/threonine-protein kinase At2g16250-like	ID=Lj0g3v0008839.1;Parent=Lj0g3v0008839;Name=Lj0g3v0008839.1;sequencetype=Protein coding;annotation=PREDICTED: probable LRR receptor-like serine/threonine-protein kinase At2g16250-like [Glycine max] gi|356517903|ref|XP_003527625.1|
20180405-Lj-anions_HP_ratio_shoot_root_PO4.hdf5	chr0	3592793	1.49485e-06	14	2.77872e-07	5.33514e-05	0.00244529	TRUE	3598712	3600513	+	-5919	upstream	Lj0g3v0008849	gene	Non-coding	NA	ID=Lj0g3v0008849;Name=CUFF.512;sequencetype=Non-coding
20180405-Lj-anions_HP_ratio_shoot_root_PO4.hdf5	chr0	3592793	1.49485e-06	14	2.77872e-07	5.33514e-05	0.00244529	TRUE	3598712	3600513	+	-5919	upstream	Lj0g3v0008849.1	mRNA	Non-coding		ID=Lj0g3v0008849.1;Parent=Lj0g3v0008849;Name=Lj0g3v0008849.1;sequencetype=Non-coding;annotation=NoHit
20180405-Lj-anions_HP_ratio_shoot_root_PO4.hdf5	chr0	3592793	1.49485e-06	14	2.77872e-07	5.33514e-05	0.00244529	TRUE	3586505	3588990	-	-6288	upstream	Lj0g3v0008829	gene	Protein coding	NA	ID=Lj0g3v0008829;Name=CUFF.510;sequencetype=Protein coding
20180405-Lj-anions_HP_ratio_shoot_root_PO4.hdf5	chr0	3592793	1.49485e-06	14	2.77872e-07	5.33514e-05	0.00244529	TRUE	3586505	3588990	-	-6288	upstream	Lj0g3v0008829.1	mRNA	Protein coding	PREDICTED: ubiquitin carboxyl-terminal hydrolase 20-like	ID=Lj0g3v0008829.1;Parent=Lj0g3v0008829;Name=Lj0g3v0008829.1;sequencetype=Protein coding;annotation=PREDICTED: ubiquitin carboxyl-terminal hydrolase 20-like [Cicer arietinum] gi|502154518|ref|XP_004509729.1|
20180405-Lj-anions_HP_ratio_shoot_root_PO4.hdf5	chr0	3592793	1.49485e-06	14	2.77872e-07	5.33514e-05	0.00244529	TRUE	3586505	3588990	-	-6288	upstream	Lj0g3v0008829.2	mRNA	Protein coding	PREDICTED: ubiquitin carboxyl-terminal hydrolase 20-like	ID=Lj0g3v0008829.2;Parent=Lj0g3v0008829;Name=Lj0g3v0008829.2;sequencetype=Protein coding;annotation=PREDICTED: ubiquitin carboxyl-terminal hydrolase 20-like [Cicer arietinum] gi|502154518|ref|XP_004509729.1|
20180405-Lj-anions_HP_ratio_shoot_root_PO4.hdf5	chr0	3592793	1.49485e-06	14	2.77872e-07	5.33514e-05	0.00244529	TRUE	3588202	3588990	-	-4591	upstream	Lj0g3v0008829.3	mRNA	Protein coding	PREDICTED: ubiquitin carboxyl-terminal hydrolase 20-like	ID=Lj0g3v0008829.3;Parent=Lj0g3v0008829;Name=Lj0g3v0008829.3;sequencetype=Protein coding;annotation=PREDICTED: ubiquitin carboxyl-terminal hydrolase 20-like [Cicer arietinum] gi|502154518|ref|XP_004509729.1|
20180405-Lj-anions_HP_ratio_shoot_root_PO4.hdf5	chr0	3592824	1.49485e-06	14	2.77872e-07	5.33514e-05	0.00244529	TRUE	3583165	3585620	+	9659	downstream	Lj0g3v0008819	gene	Protein coding	NA	ID=Lj0g3v0008819;Name=gene.g774.t1;sequencetype=Protein coding
20180405-Lj-anions_HP_ratio_shoot_root_PO4.hdf5	chr0	3592824	1.49485e-06	14	2.77872e-07	5.33514e-05	0.00244529	TRUE	3583165	3585620	+	9659	downstream	Lj0g3v0008819.1	mRNA	Protein coding	PREDICTED: equilibrative nucleoside transporter 2-like	ID=Lj0g3v0008819.1;Parent=Lj0g3v0008819;Name=Lj0g3v0008819.1;sequencetype=Protein coding;annotation=PREDICTED: equilibrative nucleoside transporter 2-like [Glycine max] gi|356557654|ref|XP_003547130.1|
20180405-Lj-anions_HP_ratio_shoot_root_PO4.hdf5	chr0	3592824	1.49485e-06	14	2.77872e-07	5.33514e-05	0.00244529	TRUE	3594790	3597374	+	-1966	upstream	Lj0g3v0008839	gene	Protein coding	NA	ID=Lj0g3v0008839;Name=CUFF.515;sequencetype=Protein coding
20180405-Lj-anions_HP_ratio_shoot_root_PO4.hdf5	chr0	3592824	1.49485e-06	14	2.77872e-07	5.33514e-05	0.00244529	TRUE	3594790	3597374	+	-1966	upstream	Lj0g3v0008839.1	mRNA	Protein coding	PREDICTED: probable LRR receptor-like serine/threonine-protein kinase At2g16250-like	ID=Lj0g3v0008839.1;Parent=Lj0g3v0008839;Name=Lj0g3v0008839.1;sequencetype=Protein coding;annotation=PREDICTED: probable LRR receptor-like serine/threonine-protein kinase At2g16250-like [Glycine max] gi|356517903|ref|XP_003527625.1|
20180405-Lj-anions_HP_ratio_shoot_root_PO4.hdf5	chr0	3592824	1.49485e-06	14	2.77872e-07	5.33514e-05	0.00244529	TRUE	3598712	3600513	+	-5888	upstream	Lj0g3v0008849	gene	Non-coding	NA	ID=Lj0g3v0008849;Name=CUFF.512;sequencetype=Non-coding
20180405-Lj-anions_HP_ratio_shoot_root_PO4.hdf5	chr0	3592824	1.49485e-06	14	2.77872e-07	5.33514e-05	0.00244529	TRUE	3598712	3600513	+	-5888	upstream	Lj0g3v0008849.1	mRNA	Non-coding		ID=Lj0g3v0008849.1;Parent=Lj0g3v0008849;Name=Lj0g3v0008849.1;sequencetype=Non-coding;annotation=NoHit
20180405-Lj-anions_HP_ratio_shoot_root_PO4.hdf5	chr0	3592824	1.49485e-06	14	2.77872e-07	5.33514e-05	0.00244529	TRUE	3586505	3588990	-	-6319	upstream	Lj0g3v0008829	gene	Protein coding	NA	ID=Lj0g3v0008829;Name=CUFF.510;sequencetype=Protein coding
20180405-Lj-anions_HP_ratio_shoot_root_PO4.hdf5	chr0	3592824	1.49485e-06	14	2.77872e-07	5.33514e-05	0.00244529	TRUE	3586505	3588990	-	-6319	upstream	Lj0g3v0008829.1	mRNA	Protein coding	PREDICTED: ubiquitin carboxyl-terminal hydrolase 20-like	ID=Lj0g3v0008829.1;Parent=Lj0g3v0008829;Name=Lj0g3v0008829.1;sequencetype=Protein coding;annotation=PREDICTED: ubiquitin carboxyl-terminal hydrolase 20-like [Cicer arietinum] gi|502154518|ref|XP_004509729.1|
20180405-Lj-anions_HP_ratio_shoot_root_PO4.hdf5	chr0	3592824	1.49485e-06	14	2.77872e-07	5.33514e-05	0.00244529	TRUE	3586505	3588990	-	-6319	upstream	Lj0g3v0008829.2	mRNA	Protein coding	PREDICTED: ubiquitin carboxyl-terminal hydrolase 20-like	ID=Lj0g3v0008829.2;Parent=Lj0g3v0008829;Name=Lj0g3v0008829.2;sequencetype=Protein coding;annotation=PREDICTED: ubiquitin carboxyl-terminal hydrolase 20-like [Cicer arietinum] gi|502154518|ref|XP_004509729.1|
20180405-Lj-anions_HP_ratio_shoot_root_PO4.hdf5	chr0	3592824	1.49485e-06	14	2.77872e-07	5.33514e-05	0.00244529	TRUE	3588202	3588990	-	-4622	upstream	Lj0g3v0008829.3	mRNA	Protein coding	PREDICTED: ubiquitin carboxyl-terminal hydrolase 20-like	ID=Lj0g3v0008829.3;Parent=Lj0g3v0008829;Name=Lj0g3v0008829.3;sequencetype=Protein coding;annotation=PREDICTED: ubiquitin carboxyl-terminal hydrolase 20-like [Cicer arietinum] gi|502154518|ref|XP_004509729.1|
20180405-Lj-anions_HP_ratio_shoot_root_PO4.hdf5	chr0	3592878	1.49485e-06	14	2.77872e-07	5.33514e-05	0.00244529	TRUE	3583165	3585620	+	9713	downstream	Lj0g3v0008819	gene	Protein coding	NA	ID=Lj0g3v0008819;Name=gene.g774.t1;sequencetype=Protein coding
20180405-Lj-anions_HP_ratio_shoot_root_PO4.hdf5	chr0	3592878	1.49485e-06	14	2.77872e-07	5.33514e-05	0.00244529	TRUE	3583165	3585620	+	9713	downstream	Lj0g3v0008819.1	mRNA	Protein coding	PREDICTED: equilibrative nucleoside transporter 2-like	ID=Lj0g3v0008819.1;Parent=Lj0g3v0008819;Name=Lj0g3v0008819.1;sequencetype=Protein coding;annotation=PREDICTED: equilibrative nucleoside transporter 2-like [Glycine max] gi|356557654|ref|XP_003547130.1|
20180405-Lj-anions_HP_ratio_shoot_root_PO4.hdf5	chr0	3592878	1.49485e-06	14	2.77872e-07	5.33514e-05	0.00244529	TRUE	3594790	3597374	+	-1912	upstream	Lj0g3v0008839	gene	Protein coding	NA	ID=Lj0g3v0008839;Name=CUFF.515;sequencetype=Protein coding
20180405-Lj-anions_HP_ratio_shoot_root_PO4.hdf5	chr0	3592878	1.49485e-06	14	2.77872e-07	5.33514e-05	0.00244529	TRUE	3594790	3597374	+	-1912	upstream	Lj0g3v0008839.1	mRNA	Protein coding	PREDICTED: probable LRR receptor-like serine/threonine-protein kinase At2g16250-like	ID=Lj0g3v0008839.1;Parent=Lj0g3v0008839;Name=Lj0g3v0008839.1;sequencetype=Protein coding;annotation=PREDICTED: probable LRR receptor-like serine/threonine-protein kinase At2g16250-like [Glycine max] gi|356517903|ref|XP_003527625.1|
20180405-Lj-anions_HP_ratio_shoot_root_PO4.hdf5	chr0	3592878	1.49485e-06	14	2.77872e-07	5.33514e-05	0.00244529	TRUE	3598712	3600513	+	-5834	upstream	Lj0g3v0008849	gene	Non-coding	NA	ID=Lj0g3v0008849;Name=CUFF.512;sequencetype=Non-coding
20180405-Lj-anions_HP_ratio_shoot_root_PO4.hdf5	chr0	3592878	1.49485e-06	14	2.77872e-07	5.33514e-05	0.00244529	TRUE	3598712	3600513	+	-5834	upstream	Lj0g3v0008849.1	mRNA	Non-coding		ID=Lj0g3v0008849.1;Parent=Lj0g3v0008849;Name=Lj0g3v0008849.1;sequencetype=Non-coding;annotation=NoHit
20180405-Lj-anions_HP_ratio_shoot_root_PO4.hdf5	chr0	3592878	1.49485e-06	14	2.77872e-07	5.33514e-05	0.00244529	TRUE	3600865	3602087	+	-7987	upstream	Lj0g3v0008859	gene	Non-coding	NA	ID=Lj0g3v0008859;Name=CUFF.513;sequencetype=Non-coding
20180405-Lj-anions_HP_ratio_shoot_root_PO4.hdf5	chr0	3592878	1.49485e-06	14	2.77872e-07	5.33514e-05	0.00244529	TRUE	3600865	3602087	+	-7987	upstream	Lj0g3v0008859.1	mRNA	Non-coding		ID=Lj0g3v0008859.1;Parent=Lj0g3v0008859;Name=Lj0g3v0008859.1;sequencetype=Non-coding;annotation=NoHit
20180405-Lj-anions_HP_ratio_shoot_root_PO4.hdf5	chr0	3592878	1.49485e-06	14	2.77872e-07	5.33514e-05	0.00244529	TRUE	3586505	3588990	-	-6373	upstream	Lj0g3v0008829	gene	Protein coding	NA	ID=Lj0g3v0008829;Name=CUFF.510;sequencetype=Protein coding
20180405-Lj-anions_HP_ratio_shoot_root_PO4.hdf5	chr0	3592878	1.49485e-06	14	2.77872e-07	5.33514e-05	0.00244529	TRUE	3586505	3588990	-	-6373	upstream	Lj0g3v0008829.1	mRNA	Protein coding	PREDICTED: ubiquitin carboxyl-terminal hydrolase 20-like	ID=Lj0g3v0008829.1;Parent=Lj0g3v0008829;Name=Lj0g3v0008829.1;sequencetype=Protein coding;annotation=PREDICTED: ubiquitin carboxyl-terminal hydrolase 20-like [Cicer arietinum] gi|502154518|ref|XP_004509729.1|
20180405-Lj-anions_HP_ratio_shoot_root_PO4.hdf5	chr0	3592878	1.49485e-06	14	2.77872e-07	5.33514e-05	0.00244529	TRUE	3586505	3588990	-	-6373	upstream	Lj0g3v0008829.2	mRNA	Protein coding	PREDICTED: ubiquitin carboxyl-terminal hydrolase 20-like	ID=Lj0g3v0008829.2;Parent=Lj0g3v0008829;Name=Lj0g3v0008829.2;sequencetype=Protein coding;annotation=PREDICTED: ubiquitin carboxyl-terminal hydrolase 20-like [Cicer arietinum] gi|502154518|ref|XP_004509729.1|
20180405-Lj-anions_HP_ratio_shoot_root_PO4.hdf5	chr0	3592878	1.49485e-06	14	2.77872e-07	5.33514e-05	0.00244529	TRUE	3588202	3588990	-	-4676	upstream	Lj0g3v0008829.3	mRNA	Protein coding	PREDICTED: ubiquitin carboxyl-terminal hydrolase 20-like	ID=Lj0g3v0008829.3;Parent=Lj0g3v0008829;Name=Lj0g3v0008829.3;sequencetype=Protein coding;annotation=PREDICTED: ubiquitin carboxyl-terminal hydrolase 20-like [Cicer arietinum] gi|502154518|ref|XP_004509729.1|
20180405-Lj-anions_HP_ratio_shoot_root_PO4.hdf5	chr0	3592878	1.49485e-06	14	2.77872e-07	5.33514e-05	0.00244529	TRUE	3600865	3602091	-	7987	downstream	Lj0g3v0008869	gene	Non-coding	NA	ID=Lj0g3v0008869;Name=CUFF.514;sequencetype=Non-coding
20180405-Lj-anions_HP_ratio_shoot_root_PO4.hdf5	chr0	3592878	1.49485e-06	14	2.77872e-07	5.33514e-05	0.00244529	TRUE	3600865	3602091	-	7987	downstream	Lj0g3v0008869.1	mRNA	Non-coding		ID=Lj0g3v0008869.1;Parent=Lj0g3v0008869;Name=Lj0g3v0008869.1;sequencetype=Non-coding;annotation=NoHit
20180405-Lj-anions_HP_ratio_shoot_root_PO4.hdf5	chr0	3593107	1.49485e-06	14	2.77872e-07	5.33514e-05	0.00244529	TRUE	3583165	3585620	+	9942	downstream	Lj0g3v0008819	gene	Protein coding	NA	ID=Lj0g3v0008819;Name=gene.g774.t1;sequencetype=Protein coding
20180405-Lj-anions_HP_ratio_shoot_root_PO4.hdf5	chr0	3593107	1.49485e-06	14	2.77872e-07	5.33514e-05	0.00244529	TRUE	3583165	3585620	+	9942	downstream	Lj0g3v0008819.1	mRNA	Protein coding	PREDICTED: equilibrative nucleoside transporter 2-like	ID=Lj0g3v0008819.1;Parent=Lj0g3v0008819;Name=Lj0g3v0008819.1;sequencetype=Protein coding;annotation=PREDICTED: equilibrative nucleoside transporter 2-like [Glycine max] gi|356557654|ref|XP_003547130.1|
20180405-Lj-anions_HP_ratio_shoot_root_PO4.hdf5	chr0	3593107	1.49485e-06	14	2.77872e-07	5.33514e-05	0.00244529	TRUE	3594790	3597374	+	-1683	upstream	Lj0g3v0008839	gene	Protein coding	NA	ID=Lj0g3v0008839;Name=CUFF.515;sequencetype=Protein coding
20180405-Lj-anions_HP_ratio_shoot_root_PO4.hdf5	chr0	3593107	1.49485e-06	14	2.77872e-07	5.33514e-05	0.00244529	TRUE	3594790	3597374	+	-1683	upstream	Lj0g3v0008839.1	mRNA	Protein coding	PREDICTED: probable LRR receptor-like serine/threonine-protein kinase At2g16250-like	ID=Lj0g3v0008839.1;Parent=Lj0g3v0008839;Name=Lj0g3v0008839.1;sequencetype=Protein coding;annotation=PREDICTED: probable LRR receptor-like serine/threonine-protein kinase At2g16250-like [Glycine max] gi|356517903|ref|XP_003527625.1|
20180405-Lj-anions_HP_ratio_shoot_root_PO4.hdf5	chr0	3593107	1.49485e-06	14	2.77872e-07	5.33514e-05	0.00244529	TRUE	3598712	3600513	+	-5605	upstream	Lj0g3v0008849	gene	Non-coding	NA	ID=Lj0g3v0008849;Name=CUFF.512;sequencetype=Non-coding
20180405-Lj-anions_HP_ratio_shoot_root_PO4.hdf5	chr0	3593107	1.49485e-06	14	2.77872e-07	5.33514e-05	0.00244529	TRUE	3598712	3600513	+	-5605	upstream	Lj0g3v0008849.1	mRNA	Non-coding		ID=Lj0g3v0008849.1;Parent=Lj0g3v0008849;Name=Lj0g3v0008849.1;sequencetype=Non-coding;annotation=NoHit
20180405-Lj-anions_HP_ratio_shoot_root_PO4.hdf5	chr0	3593107	1.49485e-06	14	2.77872e-07	5.33514e-05	0.00244529	TRUE	3600865	3602087	+	-7758	upstream	Lj0g3v0008859	gene	Non-coding	NA	ID=Lj0g3v0008859;Name=CUFF.513;sequencetype=Non-coding
20180405-Lj-anions_HP_ratio_shoot_root_PO4.hdf5	chr0	3593107	1.49485e-06	14	2.77872e-07	5.33514e-05	0.00244529	TRUE	3600865	3602087	+	-7758	upstream	Lj0g3v0008859.1	mRNA	Non-coding		ID=Lj0g3v0008859.1;Parent=Lj0g3v0008859;Name=Lj0g3v0008859.1;sequencetype=Non-coding;annotation=NoHit
20180405-Lj-anions_HP_ratio_shoot_root_PO4.hdf5	chr0	3593107	1.49485e-06	14	2.77872e-07	5.33514e-05	0.00244529	TRUE	3586505	3588990	-	-6602	upstream	Lj0g3v0008829	gene	Protein coding	NA	ID=Lj0g3v0008829;Name=CUFF.510;sequencetype=Protein coding
20180405-Lj-anions_HP_ratio_shoot_root_PO4.hdf5	chr0	3593107	1.49485e-06	14	2.77872e-07	5.33514e-05	0.00244529	TRUE	3586505	3588990	-	-6602	upstream	Lj0g3v0008829.1	mRNA	Protein coding	PREDICTED: ubiquitin carboxyl-terminal hydrolase 20-like	ID=Lj0g3v0008829.1;Parent=Lj0g3v0008829;Name=Lj0g3v0008829.1;sequencetype=Protein coding;annotation=PREDICTED: ubiquitin carboxyl-terminal hydrolase 20-like [Cicer arietinum] gi|502154518|ref|XP_004509729.1|
20180405-Lj-anions_HP_ratio_shoot_root_PO4.hdf5	chr0	3593107	1.49485e-06	14	2.77872e-07	5.33514e-05	0.00244529	TRUE	3586505	3588990	-	-6602	upstream	Lj0g3v0008829.2	mRNA	Protein coding	PREDICTED: ubiquitin carboxyl-terminal hydrolase 20-like	ID=Lj0g3v0008829.2;Parent=Lj0g3v0008829;Name=Lj0g3v0008829.2;sequencetype=Protein coding;annotation=PREDICTED: ubiquitin carboxyl-terminal hydrolase 20-like [Cicer arietinum] gi|502154518|ref|XP_004509729.1|
20180405-Lj-anions_HP_ratio_shoot_root_PO4.hdf5	chr0	3593107	1.49485e-06	14	2.77872e-07	5.33514e-05	0.00244529	TRUE	3588202	3588990	-	-4905	upstream	Lj0g3v0008829.3	mRNA	Protein coding	PREDICTED: ubiquitin carboxyl-terminal hydrolase 20-like	ID=Lj0g3v0008829.3;Parent=Lj0g3v0008829;Name=Lj0g3v0008829.3;sequencetype=Protein coding;annotation=PREDICTED: ubiquitin carboxyl-terminal hydrolase 20-like [Cicer arietinum] gi|502154518|ref|XP_004509729.1|
20180405-Lj-anions_HP_ratio_shoot_root_PO4.hdf5	chr0	3593107	1.49485e-06	14	2.77872e-07	5.33514e-05	0.00244529	TRUE	3600865	3602091	-	7758	downstream	Lj0g3v0008869	gene	Non-coding	NA	ID=Lj0g3v0008869;Name=CUFF.514;sequencetype=Non-coding
20180405-Lj-anions_HP_ratio_shoot_root_PO4.hdf5	chr0	3593107	1.49485e-06	14	2.77872e-07	5.33514e-05	0.00244529	TRUE	3600865	3602091	-	7758	downstream	Lj0g3v0008869.1	mRNA	Non-coding		ID=Lj0g3v0008869.1;Parent=Lj0g3v0008869;Name=Lj0g3v0008869.1;sequencetype=Non-coding;annotation=NoHit
20180405-Lj-anions_HP_ratio_shoot_root_PO4.hdf5	chr0	3593329	1.49485e-06	14	2.77872e-07	5.33514e-05	0.00244529	TRUE	3583165	3585620	+	10164	downstream	Lj0g3v0008819	gene	Protein coding	NA	ID=Lj0g3v0008819;Name=gene.g774.t1;sequencetype=Protein coding
20180405-Lj-anions_HP_ratio_shoot_root_PO4.hdf5	chr0	3593329	1.49485e-06	14	2.77872e-07	5.33514e-05	0.00244529	TRUE	3583165	3585620	+	10164	downstream	Lj0g3v0008819.1	mRNA	Protein coding	PREDICTED: equilibrative nucleoside transporter 2-like	ID=Lj0g3v0008819.1;Parent=Lj0g3v0008819;Name=Lj0g3v0008819.1;sequencetype=Protein coding;annotation=PREDICTED: equilibrative nucleoside transporter 2-like [Glycine max] gi|356557654|ref|XP_003547130.1|
20180405-Lj-anions_HP_ratio_shoot_root_PO4.hdf5	chr0	3593329	1.49485e-06	14	2.77872e-07	5.33514e-05	0.00244529	TRUE	3594790	3597374	+	-1461	upstream	Lj0g3v0008839	gene	Protein coding	NA	ID=Lj0g3v0008839;Name=CUFF.515;sequencetype=Protein coding
20180405-Lj-anions_HP_ratio_shoot_root_PO4.hdf5	chr0	3593329	1.49485e-06	14	2.77872e-07	5.33514e-05	0.00244529	TRUE	3594790	3597374	+	-1461	upstream	Lj0g3v0008839.1	mRNA	Protein coding	PREDICTED: probable LRR receptor-like serine/threonine-protein kinase At2g16250-like	ID=Lj0g3v0008839.1;Parent=Lj0g3v0008839;Name=Lj0g3v0008839.1;sequencetype=Protein coding;annotation=PREDICTED: probable LRR receptor-like serine/threonine-protein kinase At2g16250-like [Glycine max] gi|356517903|ref|XP_003527625.1|
20180405-Lj-anions_HP_ratio_shoot_root_PO4.hdf5	chr0	3593329	1.49485e-06	14	2.77872e-07	5.33514e-05	0.00244529	TRUE	3598712	3600513	+	-5383	upstream	Lj0g3v0008849	gene	Non-coding	NA	ID=Lj0g3v0008849;Name=CUFF.512;sequencetype=Non-coding
20180405-Lj-anions_HP_ratio_shoot_root_PO4.hdf5	chr0	3593329	1.49485e-06	14	2.77872e-07	5.33514e-05	0.00244529	TRUE	3598712	3600513	+	-5383	upstream	Lj0g3v0008849.1	mRNA	Non-coding		ID=Lj0g3v0008849.1;Parent=Lj0g3v0008849;Name=Lj0g3v0008849.1;sequencetype=Non-coding;annotation=NoHit
20180405-Lj-anions_HP_ratio_shoot_root_PO4.hdf5	chr0	3593329	1.49485e-06	14	2.77872e-07	5.33514e-05	0.00244529	TRUE	3600865	3602087	+	-7536	upstream	Lj0g3v0008859	gene	Non-coding	NA	ID=Lj0g3v0008859;Name=CUFF.513;sequencetype=Non-coding
20180405-Lj-anions_HP_ratio_shoot_root_PO4.hdf5	chr0	3593329	1.49485e-06	14	2.77872e-07	5.33514e-05	0.00244529	TRUE	3600865	3602087	+	-7536	upstream	Lj0g3v0008859.1	mRNA	Non-coding		ID=Lj0g3v0008859.1;Parent=Lj0g3v0008859;Name=Lj0g3v0008859.1;sequencetype=Non-coding;annotation=NoHit
20180405-Lj-anions_HP_ratio_shoot_root_PO4.hdf5	chr0	3593329	1.49485e-06	14	2.77872e-07	5.33514e-05	0.00244529	TRUE	3586505	3588990	-	-6824	upstream	Lj0g3v0008829	gene	Protein coding	NA	ID=Lj0g3v0008829;Name=CUFF.510;sequencetype=Protein coding
20180405-Lj-anions_HP_ratio_shoot_root_PO4.hdf5	chr0	3593329	1.49485e-06	14	2.77872e-07	5.33514e-05	0.00244529	TRUE	3586505	3588990	-	-6824	upstream	Lj0g3v0008829.1	mRNA	Protein coding	PREDICTED: ubiquitin carboxyl-terminal hydrolase 20-like	ID=Lj0g3v0008829.1;Parent=Lj0g3v0008829;Name=Lj0g3v0008829.1;sequencetype=Protein coding;annotation=PREDICTED: ubiquitin carboxyl-terminal hydrolase 20-like [Cicer arietinum] gi|502154518|ref|XP_004509729.1|
20180405-Lj-anions_HP_ratio_shoot_root_PO4.hdf5	chr0	3593329	1.49485e-06	14	2.77872e-07	5.33514e-05	0.00244529	TRUE	3586505	3588990	-	-6824	upstream	Lj0g3v0008829.2	mRNA	Protein coding	PREDICTED: ubiquitin carboxyl-terminal hydrolase 20-like	ID=Lj0g3v0008829.2;Parent=Lj0g3v0008829;Name=Lj0g3v0008829.2;sequencetype=Protein coding;annotation=PREDICTED: ubiquitin carboxyl-terminal hydrolase 20-like [Cicer arietinum] gi|502154518|ref|XP_004509729.1|
20180405-Lj-anions_HP_ratio_shoot_root_PO4.hdf5	chr0	3593329	1.49485e-06	14	2.77872e-07	5.33514e-05	0.00244529	TRUE	3588202	3588990	-	-5127	upstream	Lj0g3v0008829.3	mRNA	Protein coding	PREDICTED: ubiquitin carboxyl-terminal hydrolase 20-like	ID=Lj0g3v0008829.3;Parent=Lj0g3v0008829;Name=Lj0g3v0008829.3;sequencetype=Protein coding;annotation=PREDICTED: ubiquitin carboxyl-terminal hydrolase 20-like [Cicer arietinum] gi|502154518|ref|XP_004509729.1|
20180405-Lj-anions_HP_ratio_shoot_root_PO4.hdf5	chr0	3593329	1.49485e-06	14	2.77872e-07	5.33514e-05	0.00244529	TRUE	3600865	3602091	-	7536	downstream	Lj0g3v0008869	gene	Non-coding	NA	ID=Lj0g3v0008869;Name=CUFF.514;sequencetype=Non-coding
20180405-Lj-anions_HP_ratio_shoot_root_PO4.hdf5	chr0	3593329	1.49485e-06	14	2.77872e-07	5.33514e-05	0.00244529	TRUE	3600865	3602091	-	7536	downstream	Lj0g3v0008869.1	mRNA	Non-coding		ID=Lj0g3v0008869.1;Parent=Lj0g3v0008869;Name=Lj0g3v0008869.1;sequencetype=Non-coding;annotation=NoHit
20180405-Lj-anions_HP_ratio_shoot_root_PO4.hdf5	chr0	3593331	1.49485e-06	14	2.77872e-07	5.33514e-05	0.00244529	TRUE	3583165	3585620	+	10166	downstream	Lj0g3v0008819	gene	Protein coding	NA	ID=Lj0g3v0008819;Name=gene.g774.t1;sequencetype=Protein coding
20180405-Lj-anions_HP_ratio_shoot_root_PO4.hdf5	chr0	3593331	1.49485e-06	14	2.77872e-07	5.33514e-05	0.00244529	TRUE	3583165	3585620	+	10166	downstream	Lj0g3v0008819.1	mRNA	Protein coding	PREDICTED: equilibrative nucleoside transporter 2-like	ID=Lj0g3v0008819.1;Parent=Lj0g3v0008819;Name=Lj0g3v0008819.1;sequencetype=Protein coding;annotation=PREDICTED: equilibrative nucleoside transporter 2-like [Glycine max] gi|356557654|ref|XP_003547130.1|
20180405-Lj-anions_HP_ratio_shoot_root_PO4.hdf5	chr0	3593331	1.49485e-06	14	2.77872e-07	5.33514e-05	0.00244529	TRUE	3594790	3597374	+	-1459	upstream	Lj0g3v0008839	gene	Protein coding	NA	ID=Lj0g3v0008839;Name=CUFF.515;sequencetype=Protein coding
20180405-Lj-anions_HP_ratio_shoot_root_PO4.hdf5	chr0	3593331	1.49485e-06	14	2.77872e-07	5.33514e-05	0.00244529	TRUE	3594790	3597374	+	-1459	upstream	Lj0g3v0008839.1	mRNA	Protein coding	PREDICTED: probable LRR receptor-like serine/threonine-protein kinase At2g16250-like	ID=Lj0g3v0008839.1;Parent=Lj0g3v0008839;Name=Lj0g3v0008839.1;sequencetype=Protein coding;annotation=PREDICTED: probable LRR receptor-like serine/threonine-protein kinase At2g16250-like [Glycine max] gi|356517903|ref|XP_003527625.1|
20180405-Lj-anions_HP_ratio_shoot_root_PO4.hdf5	chr0	3593331	1.49485e-06	14	2.77872e-07	5.33514e-05	0.00244529	TRUE	3598712	3600513	+	-5381	upstream	Lj0g3v0008849	gene	Non-coding	NA	ID=Lj0g3v0008849;Name=CUFF.512;sequencetype=Non-coding
20180405-Lj-anions_HP_ratio_shoot_root_PO4.hdf5	chr0	3593331	1.49485e-06	14	2.77872e-07	5.33514e-05	0.00244529	TRUE	3598712	3600513	+	-5381	upstream	Lj0g3v0008849.1	mRNA	Non-coding		ID=Lj0g3v0008849.1;Parent=Lj0g3v0008849;Name=Lj0g3v0008849.1;sequencetype=Non-coding;annotation=NoHit
20180405-Lj-anions_HP_ratio_shoot_root_PO4.hdf5	chr0	3593331	1.49485e-06	14	2.77872e-07	5.33514e-05	0.00244529	TRUE	3600865	3602087	+	-7534	upstream	Lj0g3v0008859	gene	Non-coding	NA	ID=Lj0g3v0008859;Name=CUFF.513;sequencetype=Non-coding
20180405-Lj-anions_HP_ratio_shoot_root_PO4.hdf5	chr0	3593331	1.49485e-06	14	2.77872e-07	5.33514e-05	0.00244529	TRUE	3600865	3602087	+	-7534	upstream	Lj0g3v0008859.1	mRNA	Non-coding		ID=Lj0g3v0008859.1;Parent=Lj0g3v0008859;Name=Lj0g3v0008859.1;sequencetype=Non-coding;annotation=NoHit
20180405-Lj-anions_HP_ratio_shoot_root_PO4.hdf5	chr0	3593331	1.49485e-06	14	2.77872e-07	5.33514e-05	0.00244529	TRUE	3586505	3588990	-	-6826	upstream	Lj0g3v0008829	gene	Protein coding	NA	ID=Lj0g3v0008829;Name=CUFF.510;sequencetype=Protein coding
20180405-Lj-anions_HP_ratio_shoot_root_PO4.hdf5	chr0	3593331	1.49485e-06	14	2.77872e-07	5.33514e-05	0.00244529	TRUE	3586505	3588990	-	-6826	upstream	Lj0g3v0008829.1	mRNA	Protein coding	PREDICTED: ubiquitin carboxyl-terminal hydrolase 20-like	ID=Lj0g3v0008829.1;Parent=Lj0g3v0008829;Name=Lj0g3v0008829.1;sequencetype=Protein coding;annotation=PREDICTED: ubiquitin carboxyl-terminal hydrolase 20-like [Cicer arietinum] gi|502154518|ref|XP_004509729.1|
20180405-Lj-anions_HP_ratio_shoot_root_PO4.hdf5	chr0	3593331	1.49485e-06	14	2.77872e-07	5.33514e-05	0.00244529	TRUE	3586505	3588990	-	-6826	upstream	Lj0g3v0008829.2	mRNA	Protein coding	PREDICTED: ubiquitin carboxyl-terminal hydrolase 20-like	ID=Lj0g3v0008829.2;Parent=Lj0g3v0008829;Name=Lj0g3v0008829.2;sequencetype=Protein coding;annotation=PREDICTED: ubiquitin carboxyl-terminal hydrolase 20-like [Cicer arietinum] gi|502154518|ref|XP_004509729.1|
20180405-Lj-anions_HP_ratio_shoot_root_PO4.hdf5	chr0	3593331	1.49485e-06	14	2.77872e-07	5.33514e-05	0.00244529	TRUE	3588202	3588990	-	-5129	upstream	Lj0g3v0008829.3	mRNA	Protein coding	PREDICTED: ubiquitin carboxyl-terminal hydrolase 20-like	ID=Lj0g3v0008829.3;Parent=Lj0g3v0008829;Name=Lj0g3v0008829.3;sequencetype=Protein coding;annotation=PREDICTED: ubiquitin carboxyl-terminal hydrolase 20-like [Cicer arietinum] gi|502154518|ref|XP_004509729.1|
20180405-Lj-anions_HP_ratio_shoot_root_PO4.hdf5	chr0	3593331	1.49485e-06	14	2.77872e-07	5.33514e-05	0.00244529	TRUE	3600865	3602091	-	7534	downstream	Lj0g3v0008869	gene	Non-coding	NA	ID=Lj0g3v0008869;Name=CUFF.514;sequencetype=Non-coding
20180405-Lj-anions_HP_ratio_shoot_root_PO4.hdf5	chr0	3593331	1.49485e-06	14	2.77872e-07	5.33514e-05	0.00244529	TRUE	3600865	3602091	-	7534	downstream	Lj0g3v0008869.1	mRNA	Non-coding		ID=Lj0g3v0008869.1;Parent=Lj0g3v0008869;Name=Lj0g3v0008869.1;sequencetype=Non-coding;annotation=NoHit
20180405-Lj-anions_HP_ratio_shoot_root_PO4.hdf5	chr0	3582095	1.49485e-06	14	2.77872e-07	5.33514e-05	0.00244529	TRUE	3575135	3575998	+	6960	downstream	Lj0g3v0008799	gene	Protein coding	NA	ID=Lj0g3v0008799;Name=CUFF.509;sequencetype=Protein coding
20180405-Lj-anions_HP_ratio_shoot_root_PO4.hdf5	chr0	3582095	1.49485e-06	14	2.77872e-07	5.33514e-05	0.00244529	TRUE	3575135	3575998	+	6960	downstream	Lj0g3v0008799.1	mRNA	Protein coding	protein kinase putative	ID=Lj0g3v0008799.1;Parent=Lj0g3v0008799;Name=Lj0g3v0008799.1;sequencetype=Protein coding;annotation=protein kinase putative [Albugo laibachii Nc14] gi|325184833|emb|CCA19325.1|
20180405-Lj-anions_HP_ratio_shoot_root_PO4.hdf5	chr0	3582095	1.49485e-06	14	2.77872e-07	5.33514e-05	0.00244529	TRUE	3578200	3581393	+	3895	downstream	Lj0g3v0008809	gene	Protein coding	NA	ID=Lj0g3v0008809;Name=gene.g773.t1;sequencetype=Protein coding
20180405-Lj-anions_HP_ratio_shoot_root_PO4.hdf5	chr0	3582095	1.49485e-06	14	2.77872e-07	5.33514e-05	0.00244529	TRUE	3578200	3581393	+	3895	downstream	Lj0g3v0008809.1	mRNA	Protein coding	PREDICTED: equilibrative nucleoside transporter 2-like	ID=Lj0g3v0008809.1;Parent=Lj0g3v0008809;Name=Lj0g3v0008809.1;sequencetype=Protein coding;annotation=PREDICTED: equilibrative nucleoside transporter 2-like [Glycine max] gi|356557654|ref|XP_003547130.1|
20180405-Lj-anions_HP_ratio_shoot_root_PO4.hdf5	chr0	3582095	1.49485e-06	14	2.77872e-07	5.33514e-05	0.00244529	TRUE	3583165	3585620	+	-1070	upstream	Lj0g3v0008819	gene	Protein coding	NA	ID=Lj0g3v0008819;Name=gene.g774.t1;sequencetype=Protein coding
20180405-Lj-anions_HP_ratio_shoot_root_PO4.hdf5	chr0	3582095	1.49485e-06	14	2.77872e-07	5.33514e-05	0.00244529	TRUE	3583165	3585620	+	-1070	upstream	Lj0g3v0008819.1	mRNA	Protein coding	PREDICTED: equilibrative nucleoside transporter 2-like	ID=Lj0g3v0008819.1;Parent=Lj0g3v0008819;Name=Lj0g3v0008819.1;sequencetype=Protein coding;annotation=PREDICTED: equilibrative nucleoside transporter 2-like [Glycine max] gi|356557654|ref|XP_003547130.1|
20180405-Lj-anions_HP_ratio_shoot_root_PO4.hdf5	chr0	3582095	1.49485e-06	14	2.77872e-07	5.33514e-05	0.00244529	TRUE	3586505	3588990	-	4410	downstream	Lj0g3v0008829	gene	Protein coding	NA	ID=Lj0g3v0008829;Name=CUFF.510;sequencetype=Protein coding
20180405-Lj-anions_HP_ratio_shoot_root_PO4.hdf5	chr0	3582095	1.49485e-06	14	2.77872e-07	5.33514e-05	0.00244529	TRUE	3586505	3588990	-	4410	downstream	Lj0g3v0008829.1	mRNA	Protein coding	PREDICTED: ubiquitin carboxyl-terminal hydrolase 20-like	ID=Lj0g3v0008829.1;Parent=Lj0g3v0008829;Name=Lj0g3v0008829.1;sequencetype=Protein coding;annotation=PREDICTED: ubiquitin carboxyl-terminal hydrolase 20-like [Cicer arietinum] gi|502154518|ref|XP_004509729.1|
20180405-Lj-anions_HP_ratio_shoot_root_PO4.hdf5	chr0	3582095	1.49485e-06	14	2.77872e-07	5.33514e-05	0.00244529	TRUE	3586505	3588990	-	4410	downstream	Lj0g3v0008829.2	mRNA	Protein coding	PREDICTED: ubiquitin carboxyl-terminal hydrolase 20-like	ID=Lj0g3v0008829.2;Parent=Lj0g3v0008829;Name=Lj0g3v0008829.2;sequencetype=Protein coding;annotation=PREDICTED: ubiquitin carboxyl-terminal hydrolase 20-like [Cicer arietinum] gi|502154518|ref|XP_004509729.1|
20180405-Lj-anions_HP_ratio_shoot_root_PO4.hdf5	chr0	3582095	1.49485e-06	14	2.77872e-07	5.33514e-05	0.00244529	TRUE	3588202	3588990	-	6107	downstream	Lj0g3v0008829.3	mRNA	Protein coding	PREDICTED: ubiquitin carboxyl-terminal hydrolase 20-like	ID=Lj0g3v0008829.3;Parent=Lj0g3v0008829;Name=Lj0g3v0008829.3;sequencetype=Protein coding;annotation=PREDICTED: ubiquitin carboxyl-terminal hydrolase 20-like [Cicer arietinum] gi|502154518|ref|XP_004509729.1|
20180405-Lj-anions_HP_ratio_shoot_root_PO4.hdf5	chr0	3594726	1.49485e-06	14	2.77872e-07	5.33514e-05	0.00244529	TRUE	3594790	3597374	+	-64	upstream	Lj0g3v0008839	gene	Protein coding	NA	ID=Lj0g3v0008839;Name=CUFF.515;sequencetype=Protein coding
20180405-Lj-anions_HP_ratio_shoot_root_PO4.hdf5	chr0	3594726	1.49485e-06	14	2.77872e-07	5.33514e-05	0.00244529	TRUE	3594790	3597374	+	-64	upstream	Lj0g3v0008839.1	mRNA	Protein coding	PREDICTED: probable LRR receptor-like serine/threonine-protein kinase At2g16250-like	ID=Lj0g3v0008839.1;Parent=Lj0g3v0008839;Name=Lj0g3v0008839.1;sequencetype=Protein coding;annotation=PREDICTED: probable LRR receptor-like serine/threonine-protein kinase At2g16250-like [Glycine max] gi|356517903|ref|XP_003527625.1|
20180405-Lj-anions_HP_ratio_shoot_root_PO4.hdf5	chr0	3594726	1.49485e-06	14	2.77872e-07	5.33514e-05	0.00244529	TRUE	3598712	3600513	+	-3986	upstream	Lj0g3v0008849	gene	Non-coding	NA	ID=Lj0g3v0008849;Name=CUFF.512;sequencetype=Non-coding
20180405-Lj-anions_HP_ratio_shoot_root_PO4.hdf5	chr0	3594726	1.49485e-06	14	2.77872e-07	5.33514e-05	0.00244529	TRUE	3598712	3600513	+	-3986	upstream	Lj0g3v0008849.1	mRNA	Non-coding		ID=Lj0g3v0008849.1;Parent=Lj0g3v0008849;Name=Lj0g3v0008849.1;sequencetype=Non-coding;annotation=NoHit
20180405-Lj-anions_HP_ratio_shoot_root_PO4.hdf5	chr0	3594726	1.49485e-06	14	2.77872e-07	5.33514e-05	0.00244529	TRUE	3600865	3602087	+	-6139	upstream	Lj0g3v0008859	gene	Non-coding	NA	ID=Lj0g3v0008859;Name=CUFF.513;sequencetype=Non-coding
20180405-Lj-anions_HP_ratio_shoot_root_PO4.hdf5	chr0	3594726	1.49485e-06	14	2.77872e-07	5.33514e-05	0.00244529	TRUE	3600865	3602087	+	-6139	upstream	Lj0g3v0008859.1	mRNA	Non-coding		ID=Lj0g3v0008859.1;Parent=Lj0g3v0008859;Name=Lj0g3v0008859.1;sequencetype=Non-coding;annotation=NoHit
20180405-Lj-anions_HP_ratio_shoot_root_PO4.hdf5	chr0	3594726	1.49485e-06	14	2.77872e-07	5.33514e-05	0.00244529	TRUE	3586505	3588990	-	-8221	upstream	Lj0g3v0008829	gene	Protein coding	NA	ID=Lj0g3v0008829;Name=CUFF.510;sequencetype=Protein coding
20180405-Lj-anions_HP_ratio_shoot_root_PO4.hdf5	chr0	3594726	1.49485e-06	14	2.77872e-07	5.33514e-05	0.00244529	TRUE	3586505	3588990	-	-8221	upstream	Lj0g3v0008829.1	mRNA	Protein coding	PREDICTED: ubiquitin carboxyl-terminal hydrolase 20-like	ID=Lj0g3v0008829.1;Parent=Lj0g3v0008829;Name=Lj0g3v0008829.1;sequencetype=Protein coding;annotation=PREDICTED: ubiquitin carboxyl-terminal hydrolase 20-like [Cicer arietinum] gi|502154518|ref|XP_004509729.1|
20180405-Lj-anions_HP_ratio_shoot_root_PO4.hdf5	chr0	3594726	1.49485e-06	14	2.77872e-07	5.33514e-05	0.00244529	TRUE	3586505	3588990	-	-8221	upstream	Lj0g3v0008829.2	mRNA	Protein coding	PREDICTED: ubiquitin carboxyl-terminal hydrolase 20-like	ID=Lj0g3v0008829.2;Parent=Lj0g3v0008829;Name=Lj0g3v0008829.2;sequencetype=Protein coding;annotation=PREDICTED: ubiquitin carboxyl-terminal hydrolase 20-like [Cicer arietinum] gi|502154518|ref|XP_004509729.1|
20180405-Lj-anions_HP_ratio_shoot_root_PO4.hdf5	chr0	3594726	1.49485e-06	14	2.77872e-07	5.33514e-05	0.00244529	TRUE	3588202	3588990	-	-6524	upstream	Lj0g3v0008829.3	mRNA	Protein coding	PREDICTED: ubiquitin carboxyl-terminal hydrolase 20-like	ID=Lj0g3v0008829.3;Parent=Lj0g3v0008829;Name=Lj0g3v0008829.3;sequencetype=Protein coding;annotation=PREDICTED: ubiquitin carboxyl-terminal hydrolase 20-like [Cicer arietinum] gi|502154518|ref|XP_004509729.1|
20180405-Lj-anions_HP_ratio_shoot_root_PO4.hdf5	chr0	3594726	1.49485e-06	14	2.77872e-07	5.33514e-05	0.00244529	TRUE	3600865	3602091	-	6139	downstream	Lj0g3v0008869	gene	Non-coding	NA	ID=Lj0g3v0008869;Name=CUFF.514;sequencetype=Non-coding
20180405-Lj-anions_HP_ratio_shoot_root_PO4.hdf5	chr0	3594726	1.49485e-06	14	2.77872e-07	5.33514e-05	0.00244529	TRUE	3600865	3602091	-	6139	downstream	Lj0g3v0008869.1	mRNA	Non-coding		ID=Lj0g3v0008869.1;Parent=Lj0g3v0008869;Name=Lj0g3v0008869.1;sequencetype=Non-coding;annotation=NoHit
20180405-Lj-anions_HP_ratio_shoot_root_PO4.hdf5	chr0	3581915	1.49485e-06	14	2.77872e-07	5.33514e-05	0.00244529	TRUE	3575135	3575998	+	6780	downstream	Lj0g3v0008799	gene	Protein coding	NA	ID=Lj0g3v0008799;Name=CUFF.509;sequencetype=Protein coding
20180405-Lj-anions_HP_ratio_shoot_root_PO4.hdf5	chr0	3581915	1.49485e-06	14	2.77872e-07	5.33514e-05	0.00244529	TRUE	3575135	3575998	+	6780	downstream	Lj0g3v0008799.1	mRNA	Protein coding	protein kinase putative	ID=Lj0g3v0008799.1;Parent=Lj0g3v0008799;Name=Lj0g3v0008799.1;sequencetype=Protein coding;annotation=protein kinase putative [Albugo laibachii Nc14] gi|325184833|emb|CCA19325.1|
20180405-Lj-anions_HP_ratio_shoot_root_PO4.hdf5	chr0	3581915	1.49485e-06	14	2.77872e-07	5.33514e-05	0.00244529	TRUE	3578200	3581393	+	3715	downstream	Lj0g3v0008809	gene	Protein coding	NA	ID=Lj0g3v0008809;Name=gene.g773.t1;sequencetype=Protein coding
20180405-Lj-anions_HP_ratio_shoot_root_PO4.hdf5	chr0	3581915	1.49485e-06	14	2.77872e-07	5.33514e-05	0.00244529	TRUE	3578200	3581393	+	3715	downstream	Lj0g3v0008809.1	mRNA	Protein coding	PREDICTED: equilibrative nucleoside transporter 2-like	ID=Lj0g3v0008809.1;Parent=Lj0g3v0008809;Name=Lj0g3v0008809.1;sequencetype=Protein coding;annotation=PREDICTED: equilibrative nucleoside transporter 2-like [Glycine max] gi|356557654|ref|XP_003547130.1|
20180405-Lj-anions_HP_ratio_shoot_root_PO4.hdf5	chr0	3581915	1.49485e-06	14	2.77872e-07	5.33514e-05	0.00244529	TRUE	3583165	3585620	+	-1250	upstream	Lj0g3v0008819	gene	Protein coding	NA	ID=Lj0g3v0008819;Name=gene.g774.t1;sequencetype=Protein coding
20180405-Lj-anions_HP_ratio_shoot_root_PO4.hdf5	chr0	3581915	1.49485e-06	14	2.77872e-07	5.33514e-05	0.00244529	TRUE	3583165	3585620	+	-1250	upstream	Lj0g3v0008819.1	mRNA	Protein coding	PREDICTED: equilibrative nucleoside transporter 2-like	ID=Lj0g3v0008819.1;Parent=Lj0g3v0008819;Name=Lj0g3v0008819.1;sequencetype=Protein coding;annotation=PREDICTED: equilibrative nucleoside transporter 2-like [Glycine max] gi|356557654|ref|XP_003547130.1|
20180405-Lj-anions_HP_ratio_shoot_root_PO4.hdf5	chr0	3581915	1.49485e-06	14	2.77872e-07	5.33514e-05	0.00244529	TRUE	3586505	3588990	-	4590	downstream	Lj0g3v0008829	gene	Protein coding	NA	ID=Lj0g3v0008829;Name=CUFF.510;sequencetype=Protein coding
20180405-Lj-anions_HP_ratio_shoot_root_PO4.hdf5	chr0	3581915	1.49485e-06	14	2.77872e-07	5.33514e-05	0.00244529	TRUE	3586505	3588990	-	4590	downstream	Lj0g3v0008829.1	mRNA	Protein coding	PREDICTED: ubiquitin carboxyl-terminal hydrolase 20-like	ID=Lj0g3v0008829.1;Parent=Lj0g3v0008829;Name=Lj0g3v0008829.1;sequencetype=Protein coding;annotation=PREDICTED: ubiquitin carboxyl-terminal hydrolase 20-like [Cicer arietinum] gi|502154518|ref|XP_004509729.1|
20180405-Lj-anions_HP_ratio_shoot_root_PO4.hdf5	chr0	3581915	1.49485e-06	14	2.77872e-07	5.33514e-05	0.00244529	TRUE	3586505	3588990	-	4590	downstream	Lj0g3v0008829.2	mRNA	Protein coding	PREDICTED: ubiquitin carboxyl-terminal hydrolase 20-like	ID=Lj0g3v0008829.2;Parent=Lj0g3v0008829;Name=Lj0g3v0008829.2;sequencetype=Protein coding;annotation=PREDICTED: ubiquitin carboxyl-terminal hydrolase 20-like [Cicer arietinum] gi|502154518|ref|XP_004509729.1|
20180405-Lj-anions_HP_ratio_shoot_root_PO4.hdf5	chr0	3581915	1.49485e-06	14	2.77872e-07	5.33514e-05	0.00244529	TRUE	3588202	3588990	-	6287	downstream	Lj0g3v0008829.3	mRNA	Protein coding	PREDICTED: ubiquitin carboxyl-terminal hydrolase 20-like	ID=Lj0g3v0008829.3;Parent=Lj0g3v0008829;Name=Lj0g3v0008829.3;sequencetype=Protein coding;annotation=PREDICTED: ubiquitin carboxyl-terminal hydrolase 20-like [Cicer arietinum] gi|502154518|ref|XP_004509729.1|
20180405-Lj-anions_HP_ratio_shoot_root_PO4.hdf5	chr0	3594974	1.49485e-06	14	2.77872e-07	5.33514e-05	0.00244529	TRUE	3594790	3597374	+	184	in gene	Lj0g3v0008839	gene	Protein coding	NA	ID=Lj0g3v0008839;Name=CUFF.515;sequencetype=Protein coding
20180405-Lj-anions_HP_ratio_shoot_root_PO4.hdf5	chr0	3594974	1.49485e-06	14	2.77872e-07	5.33514e-05	0.00244529	TRUE	3594790	3597374	+	184	in feature	Lj0g3v0008839.1	mRNA	Protein coding	PREDICTED: probable LRR receptor-like serine/threonine-protein kinase At2g16250-like	ID=Lj0g3v0008839.1;Parent=Lj0g3v0008839;Name=Lj0g3v0008839.1;sequencetype=Protein coding;annotation=PREDICTED: probable LRR receptor-like serine/threonine-protein kinase At2g16250-like [Glycine max] gi|356517903|ref|XP_003527625.1|
20180405-Lj-anions_HP_ratio_shoot_root_PO4.hdf5	chr0	3594974	1.49485e-06	14	2.77872e-07	5.33514e-05	0.00244529	TRUE	3598712	3600513	+	-3738	upstream	Lj0g3v0008849	gene	Non-coding	NA	ID=Lj0g3v0008849;Name=CUFF.512;sequencetype=Non-coding
20180405-Lj-anions_HP_ratio_shoot_root_PO4.hdf5	chr0	3594974	1.49485e-06	14	2.77872e-07	5.33514e-05	0.00244529	TRUE	3598712	3600513	+	-3738	upstream	Lj0g3v0008849.1	mRNA	Non-coding		ID=Lj0g3v0008849.1;Parent=Lj0g3v0008849;Name=Lj0g3v0008849.1;sequencetype=Non-coding;annotation=NoHit
20180405-Lj-anions_HP_ratio_shoot_root_PO4.hdf5	chr0	3594974	1.49485e-06	14	2.77872e-07	5.33514e-05	0.00244529	TRUE	3600865	3602087	+	-5891	upstream	Lj0g3v0008859	gene	Non-coding	NA	ID=Lj0g3v0008859;Name=CUFF.513;sequencetype=Non-coding
20180405-Lj-anions_HP_ratio_shoot_root_PO4.hdf5	chr0	3594974	1.49485e-06	14	2.77872e-07	5.33514e-05	0.00244529	TRUE	3600865	3602087	+	-5891	upstream	Lj0g3v0008859.1	mRNA	Non-coding		ID=Lj0g3v0008859.1;Parent=Lj0g3v0008859;Name=Lj0g3v0008859.1;sequencetype=Non-coding;annotation=NoHit
20180405-Lj-anions_HP_ratio_shoot_root_PO4.hdf5	chr0	3594974	1.49485e-06	14	2.77872e-07	5.33514e-05	0.00244529	TRUE	3586505	3588990	-	-8469	upstream	Lj0g3v0008829	gene	Protein coding	NA	ID=Lj0g3v0008829;Name=CUFF.510;sequencetype=Protein coding
20180405-Lj-anions_HP_ratio_shoot_root_PO4.hdf5	chr0	3594974	1.49485e-06	14	2.77872e-07	5.33514e-05	0.00244529	TRUE	3586505	3588990	-	-8469	upstream	Lj0g3v0008829.1	mRNA	Protein coding	PREDICTED: ubiquitin carboxyl-terminal hydrolase 20-like	ID=Lj0g3v0008829.1;Parent=Lj0g3v0008829;Name=Lj0g3v0008829.1;sequencetype=Protein coding;annotation=PREDICTED: ubiquitin carboxyl-terminal hydrolase 20-like [Cicer arietinum] gi|502154518|ref|XP_004509729.1|
20180405-Lj-anions_HP_ratio_shoot_root_PO4.hdf5	chr0	3594974	1.49485e-06	14	2.77872e-07	5.33514e-05	0.00244529	TRUE	3586505	3588990	-	-8469	upstream	Lj0g3v0008829.2	mRNA	Protein coding	PREDICTED: ubiquitin carboxyl-terminal hydrolase 20-like	ID=Lj0g3v0008829.2;Parent=Lj0g3v0008829;Name=Lj0g3v0008829.2;sequencetype=Protein coding;annotation=PREDICTED: ubiquitin carboxyl-terminal hydrolase 20-like [Cicer arietinum] gi|502154518|ref|XP_004509729.1|
20180405-Lj-anions_HP_ratio_shoot_root_PO4.hdf5	chr0	3594974	1.49485e-06	14	2.77872e-07	5.33514e-05	0.00244529	TRUE	3588202	3588990	-	-6772	upstream	Lj0g3v0008829.3	mRNA	Protein coding	PREDICTED: ubiquitin carboxyl-terminal hydrolase 20-like	ID=Lj0g3v0008829.3;Parent=Lj0g3v0008829;Name=Lj0g3v0008829.3;sequencetype=Protein coding;annotation=PREDICTED: ubiquitin carboxyl-terminal hydrolase 20-like [Cicer arietinum] gi|502154518|ref|XP_004509729.1|
20180405-Lj-anions_HP_ratio_shoot_root_PO4.hdf5	chr0	3594974	1.49485e-06	14	2.77872e-07	5.33514e-05	0.00244529	TRUE	3600865	3602091	-	5891	downstream	Lj0g3v0008869	gene	Non-coding	NA	ID=Lj0g3v0008869;Name=CUFF.514;sequencetype=Non-coding
20180405-Lj-anions_HP_ratio_shoot_root_PO4.hdf5	chr0	3594974	1.49485e-06	14	2.77872e-07	5.33514e-05	0.00244529	TRUE	3600865	3602091	-	5891	downstream	Lj0g3v0008869.1	mRNA	Non-coding		ID=Lj0g3v0008869.1;Parent=Lj0g3v0008869;Name=Lj0g3v0008869.1;sequencetype=Non-coding;annotation=NoHit
20180405-Lj-anions_HP_ratio_shoot_root_PO4.hdf5	chr0	3594999	1.49485e-06	14	2.77872e-07	5.33514e-05	0.00244529	TRUE	3594790	3597374	+	209	in gene	Lj0g3v0008839	gene	Protein coding	NA	ID=Lj0g3v0008839;Name=CUFF.515;sequencetype=Protein coding
20180405-Lj-anions_HP_ratio_shoot_root_PO4.hdf5	chr0	3594999	1.49485e-06	14	2.77872e-07	5.33514e-05	0.00244529	TRUE	3594790	3597374	+	209	in feature	Lj0g3v0008839.1	mRNA	Protein coding	PREDICTED: probable LRR receptor-like serine/threonine-protein kinase At2g16250-like	ID=Lj0g3v0008839.1;Parent=Lj0g3v0008839;Name=Lj0g3v0008839.1;sequencetype=Protein coding;annotation=PREDICTED: probable LRR receptor-like serine/threonine-protein kinase At2g16250-like [Glycine max] gi|356517903|ref|XP_003527625.1|
20180405-Lj-anions_HP_ratio_shoot_root_PO4.hdf5	chr0	3594999	1.49485e-06	14	2.77872e-07	5.33514e-05	0.00244529	TRUE	3598712	3600513	+	-3713	upstream	Lj0g3v0008849	gene	Non-coding	NA	ID=Lj0g3v0008849;Name=CUFF.512;sequencetype=Non-coding
20180405-Lj-anions_HP_ratio_shoot_root_PO4.hdf5	chr0	3594999	1.49485e-06	14	2.77872e-07	5.33514e-05	0.00244529	TRUE	3598712	3600513	+	-3713	upstream	Lj0g3v0008849.1	mRNA	Non-coding		ID=Lj0g3v0008849.1;Parent=Lj0g3v0008849;Name=Lj0g3v0008849.1;sequencetype=Non-coding;annotation=NoHit
20180405-Lj-anions_HP_ratio_shoot_root_PO4.hdf5	chr0	3594999	1.49485e-06	14	2.77872e-07	5.33514e-05	0.00244529	TRUE	3600865	3602087	+	-5866	upstream	Lj0g3v0008859	gene	Non-coding	NA	ID=Lj0g3v0008859;Name=CUFF.513;sequencetype=Non-coding
20180405-Lj-anions_HP_ratio_shoot_root_PO4.hdf5	chr0	3594999	1.49485e-06	14	2.77872e-07	5.33514e-05	0.00244529	TRUE	3600865	3602087	+	-5866	upstream	Lj0g3v0008859.1	mRNA	Non-coding		ID=Lj0g3v0008859.1;Parent=Lj0g3v0008859;Name=Lj0g3v0008859.1;sequencetype=Non-coding;annotation=NoHit
20180405-Lj-anions_HP_ratio_shoot_root_PO4.hdf5	chr0	3594999	1.49485e-06	14	2.77872e-07	5.33514e-05	0.00244529	TRUE	3586505	3588990	-	-8494	upstream	Lj0g3v0008829	gene	Protein coding	NA	ID=Lj0g3v0008829;Name=CUFF.510;sequencetype=Protein coding
20180405-Lj-anions_HP_ratio_shoot_root_PO4.hdf5	chr0	3594999	1.49485e-06	14	2.77872e-07	5.33514e-05	0.00244529	TRUE	3586505	3588990	-	-8494	upstream	Lj0g3v0008829.1	mRNA	Protein coding	PREDICTED: ubiquitin carboxyl-terminal hydrolase 20-like	ID=Lj0g3v0008829.1;Parent=Lj0g3v0008829;Name=Lj0g3v0008829.1;sequencetype=Protein coding;annotation=PREDICTED: ubiquitin carboxyl-terminal hydrolase 20-like [Cicer arietinum] gi|502154518|ref|XP_004509729.1|
20180405-Lj-anions_HP_ratio_shoot_root_PO4.hdf5	chr0	3594999	1.49485e-06	14	2.77872e-07	5.33514e-05	0.00244529	TRUE	3586505	3588990	-	-8494	upstream	Lj0g3v0008829.2	mRNA	Protein coding	PREDICTED: ubiquitin carboxyl-terminal hydrolase 20-like	ID=Lj0g3v0008829.2;Parent=Lj0g3v0008829;Name=Lj0g3v0008829.2;sequencetype=Protein coding;annotation=PREDICTED: ubiquitin carboxyl-terminal hydrolase 20-like [Cicer arietinum] gi|502154518|ref|XP_004509729.1|
20180405-Lj-anions_HP_ratio_shoot_root_PO4.hdf5	chr0	3594999	1.49485e-06	14	2.77872e-07	5.33514e-05	0.00244529	TRUE	3588202	3588990	-	-6797	upstream	Lj0g3v0008829.3	mRNA	Protein coding	PREDICTED: ubiquitin carboxyl-terminal hydrolase 20-like	ID=Lj0g3v0008829.3;Parent=Lj0g3v0008829;Name=Lj0g3v0008829.3;sequencetype=Protein coding;annotation=PREDICTED: ubiquitin carboxyl-terminal hydrolase 20-like [Cicer arietinum] gi|502154518|ref|XP_004509729.1|
20180405-Lj-anions_HP_ratio_shoot_root_PO4.hdf5	chr0	3594999	1.49485e-06	14	2.77872e-07	5.33514e-05	0.00244529	TRUE	3600865	3602091	-	5866	downstream	Lj0g3v0008869	gene	Non-coding	NA	ID=Lj0g3v0008869;Name=CUFF.514;sequencetype=Non-coding
20180405-Lj-anions_HP_ratio_shoot_root_PO4.hdf5	chr0	3594999	1.49485e-06	14	2.77872e-07	5.33514e-05	0.00244529	TRUE	3600865	3602091	-	5866	downstream	Lj0g3v0008869.1	mRNA	Non-coding		ID=Lj0g3v0008869.1;Parent=Lj0g3v0008869;Name=Lj0g3v0008869.1;sequencetype=Non-coding;annotation=NoHit
20180405-Lj-anions_HP_ratio_shoot_root_PO4.hdf5	chr0	3596426	1.49485e-06	14	2.77872e-07	5.33514e-05	0.00244529	TRUE	3594790	3597374	+	1636	in gene	Lj0g3v0008839	gene	Protein coding	NA	ID=Lj0g3v0008839;Name=CUFF.515;sequencetype=Protein coding
20180405-Lj-anions_HP_ratio_shoot_root_PO4.hdf5	chr0	3596426	1.49485e-06	14	2.77872e-07	5.33514e-05	0.00244529	TRUE	3594790	3597374	+	1636	in feature	Lj0g3v0008839.1	mRNA	Protein coding	PREDICTED: probable LRR receptor-like serine/threonine-protein kinase At2g16250-like	ID=Lj0g3v0008839.1;Parent=Lj0g3v0008839;Name=Lj0g3v0008839.1;sequencetype=Protein coding;annotation=PREDICTED: probable LRR receptor-like serine/threonine-protein kinase At2g16250-like [Glycine max] gi|356517903|ref|XP_003527625.1|
20180405-Lj-anions_HP_ratio_shoot_root_PO4.hdf5	chr0	3596426	1.49485e-06	14	2.77872e-07	5.33514e-05	0.00244529	TRUE	3598712	3600513	+	-2286	upstream	Lj0g3v0008849	gene	Non-coding	NA	ID=Lj0g3v0008849;Name=CUFF.512;sequencetype=Non-coding
20180405-Lj-anions_HP_ratio_shoot_root_PO4.hdf5	chr0	3596426	1.49485e-06	14	2.77872e-07	5.33514e-05	0.00244529	TRUE	3598712	3600513	+	-2286	upstream	Lj0g3v0008849.1	mRNA	Non-coding		ID=Lj0g3v0008849.1;Parent=Lj0g3v0008849;Name=Lj0g3v0008849.1;sequencetype=Non-coding;annotation=NoHit
20180405-Lj-anions_HP_ratio_shoot_root_PO4.hdf5	chr0	3596426	1.49485e-06	14	2.77872e-07	5.33514e-05	0.00244529	TRUE	3600865	3602087	+	-4439	upstream	Lj0g3v0008859	gene	Non-coding	NA	ID=Lj0g3v0008859;Name=CUFF.513;sequencetype=Non-coding
20180405-Lj-anions_HP_ratio_shoot_root_PO4.hdf5	chr0	3596426	1.49485e-06	14	2.77872e-07	5.33514e-05	0.00244529	TRUE	3600865	3602087	+	-4439	upstream	Lj0g3v0008859.1	mRNA	Non-coding		ID=Lj0g3v0008859.1;Parent=Lj0g3v0008859;Name=Lj0g3v0008859.1;sequencetype=Non-coding;annotation=NoHit
20180405-Lj-anions_HP_ratio_shoot_root_PO4.hdf5	chr0	3596426	1.49485e-06	14	2.77872e-07	5.33514e-05	0.00244529	TRUE	3603869	3606364	+	-7443	upstream	Lj0g3v0008879	gene	Protein coding	NA	ID=Lj0g3v0008879;Name=CUFF.522;sequencetype=Protein coding
20180405-Lj-anions_HP_ratio_shoot_root_PO4.hdf5	chr0	3596426	1.49485e-06	14	2.77872e-07	5.33514e-05	0.00244529	TRUE	3603869	3606364	+	-7443	upstream	Lj0g3v0008879.1	mRNA	Protein coding	PREDICTED: protease Do-like 5 chloroplastic-like	ID=Lj0g3v0008879.1;Parent=Lj0g3v0008879;Name=Lj0g3v0008879.1;sequencetype=Protein coding;annotation=PREDICTED: protease Do-like 5 chloroplastic-like [Glycine max] gi|356546506|ref|XP_003541667.1|
20180405-Lj-anions_HP_ratio_shoot_root_PO4.hdf5	chr0	3596426	1.49485e-06	14	2.77872e-07	5.33514e-05	0.00244529	TRUE	3603869	3606364	+	-7443	upstream	Lj0g3v0008879.2	mRNA	Protein coding	PREDICTED: protease Do-like 5 chloroplastic-like	ID=Lj0g3v0008879.2;Parent=Lj0g3v0008879;Name=Lj0g3v0008879.2;sequencetype=Protein coding;annotation=PREDICTED: protease Do-like 5 chloroplastic-like [Glycine max] gi|356546506|ref|XP_003541667.1|
20180405-Lj-anions_HP_ratio_shoot_root_PO4.hdf5	chr0	3596426	1.49485e-06	14	2.77872e-07	5.33514e-05	0.00244529	TRUE	3603869	3606364	+	-7443	upstream	Lj0g3v0008879.3	mRNA	Protein coding		ID=Lj0g3v0008879.3;Parent=Lj0g3v0008879;Name=Lj0g3v0008879.3;sequencetype=Protein coding;annotation=NoHit
20180405-Lj-anions_HP_ratio_shoot_root_PO4.hdf5	chr0	3596426	1.49485e-06	14	2.77872e-07	5.33514e-05	0.00244529	TRUE	3603869	3606364	+	-7443	upstream	Lj0g3v0008879.4	mRNA	Protein coding	PREDICTED: protease Do-like 5 chloroplastic-like partial	ID=Lj0g3v0008879.4;Parent=Lj0g3v0008879;Name=Lj0g3v0008879.4;sequencetype=Protein coding;annotation=PREDICTED: protease Do-like 5 chloroplastic-like partial [Cicer arietinum] gi|502079519|ref|XP_004486285.1|
20180405-Lj-anions_HP_ratio_shoot_root_PO4.hdf5	chr0	3596426	1.49485e-06	14	2.77872e-07	5.33514e-05	0.00244529	TRUE	3586505	3588990	-	-9921	upstream	Lj0g3v0008829	gene	Protein coding	NA	ID=Lj0g3v0008829;Name=CUFF.510;sequencetype=Protein coding
20180405-Lj-anions_HP_ratio_shoot_root_PO4.hdf5	chr0	3596426	1.49485e-06	14	2.77872e-07	5.33514e-05	0.00244529	TRUE	3586505	3588990	-	-9921	upstream	Lj0g3v0008829.1	mRNA	Protein coding	PREDICTED: ubiquitin carboxyl-terminal hydrolase 20-like	ID=Lj0g3v0008829.1;Parent=Lj0g3v0008829;Name=Lj0g3v0008829.1;sequencetype=Protein coding;annotation=PREDICTED: ubiquitin carboxyl-terminal hydrolase 20-like [Cicer arietinum] gi|502154518|ref|XP_004509729.1|
20180405-Lj-anions_HP_ratio_shoot_root_PO4.hdf5	chr0	3596426	1.49485e-06	14	2.77872e-07	5.33514e-05	0.00244529	TRUE	3586505	3588990	-	-9921	upstream	Lj0g3v0008829.2	mRNA	Protein coding	PREDICTED: ubiquitin carboxyl-terminal hydrolase 20-like	ID=Lj0g3v0008829.2;Parent=Lj0g3v0008829;Name=Lj0g3v0008829.2;sequencetype=Protein coding;annotation=PREDICTED: ubiquitin carboxyl-terminal hydrolase 20-like [Cicer arietinum] gi|502154518|ref|XP_004509729.1|
20180405-Lj-anions_HP_ratio_shoot_root_PO4.hdf5	chr0	3596426	1.49485e-06	14	2.77872e-07	5.33514e-05	0.00244529	TRUE	3588202	3588990	-	-8224	upstream	Lj0g3v0008829.3	mRNA	Protein coding	PREDICTED: ubiquitin carboxyl-terminal hydrolase 20-like	ID=Lj0g3v0008829.3;Parent=Lj0g3v0008829;Name=Lj0g3v0008829.3;sequencetype=Protein coding;annotation=PREDICTED: ubiquitin carboxyl-terminal hydrolase 20-like [Cicer arietinum] gi|502154518|ref|XP_004509729.1|
20180405-Lj-anions_HP_ratio_shoot_root_PO4.hdf5	chr0	3596426	1.49485e-06	14	2.77872e-07	5.33514e-05	0.00244529	TRUE	3600865	3602091	-	4439	downstream	Lj0g3v0008869	gene	Non-coding	NA	ID=Lj0g3v0008869;Name=CUFF.514;sequencetype=Non-coding
20180405-Lj-anions_HP_ratio_shoot_root_PO4.hdf5	chr0	3596426	1.49485e-06	14	2.77872e-07	5.33514e-05	0.00244529	TRUE	3600865	3602091	-	4439	downstream	Lj0g3v0008869.1	mRNA	Non-coding		ID=Lj0g3v0008869.1;Parent=Lj0g3v0008869;Name=Lj0g3v0008869.1;sequencetype=Non-coding;annotation=NoHit
20180405-Lj-anions_HP_ratio_shoot_root_PO4.hdf5	chr0	3597481	1.49485e-06	14	2.77872e-07	5.33514e-05	0.00244529	TRUE	3594790	3597374	+	2691	downstream	Lj0g3v0008839	gene	Protein coding	NA	ID=Lj0g3v0008839;Name=CUFF.515;sequencetype=Protein coding
20180405-Lj-anions_HP_ratio_shoot_root_PO4.hdf5	chr0	3597481	1.49485e-06	14	2.77872e-07	5.33514e-05	0.00244529	TRUE	3594790	3597374	+	2691	downstream	Lj0g3v0008839.1	mRNA	Protein coding	PREDICTED: probable LRR receptor-like serine/threonine-protein kinase At2g16250-like	ID=Lj0g3v0008839.1;Parent=Lj0g3v0008839;Name=Lj0g3v0008839.1;sequencetype=Protein coding;annotation=PREDICTED: probable LRR receptor-like serine/threonine-protein kinase At2g16250-like [Glycine max] gi|356517903|ref|XP_003527625.1|
20180405-Lj-anions_HP_ratio_shoot_root_PO4.hdf5	chr0	3597481	1.49485e-06	14	2.77872e-07	5.33514e-05	0.00244529	TRUE	3598712	3600513	+	-1231	upstream	Lj0g3v0008849	gene	Non-coding	NA	ID=Lj0g3v0008849;Name=CUFF.512;sequencetype=Non-coding
20180405-Lj-anions_HP_ratio_shoot_root_PO4.hdf5	chr0	3597481	1.49485e-06	14	2.77872e-07	5.33514e-05	0.00244529	TRUE	3598712	3600513	+	-1231	upstream	Lj0g3v0008849.1	mRNA	Non-coding		ID=Lj0g3v0008849.1;Parent=Lj0g3v0008849;Name=Lj0g3v0008849.1;sequencetype=Non-coding;annotation=NoHit
20180405-Lj-anions_HP_ratio_shoot_root_PO4.hdf5	chr0	3597481	1.49485e-06	14	2.77872e-07	5.33514e-05	0.00244529	TRUE	3600865	3602087	+	-3384	upstream	Lj0g3v0008859	gene	Non-coding	NA	ID=Lj0g3v0008859;Name=CUFF.513;sequencetype=Non-coding
20180405-Lj-anions_HP_ratio_shoot_root_PO4.hdf5	chr0	3597481	1.49485e-06	14	2.77872e-07	5.33514e-05	0.00244529	TRUE	3600865	3602087	+	-3384	upstream	Lj0g3v0008859.1	mRNA	Non-coding		ID=Lj0g3v0008859.1;Parent=Lj0g3v0008859;Name=Lj0g3v0008859.1;sequencetype=Non-coding;annotation=NoHit
20180405-Lj-anions_HP_ratio_shoot_root_PO4.hdf5	chr0	3597481	1.49485e-06	14	2.77872e-07	5.33514e-05	0.00244529	TRUE	3603869	3606364	+	-6388	upstream	Lj0g3v0008879	gene	Protein coding	NA	ID=Lj0g3v0008879;Name=CUFF.522;sequencetype=Protein coding
20180405-Lj-anions_HP_ratio_shoot_root_PO4.hdf5	chr0	3597481	1.49485e-06	14	2.77872e-07	5.33514e-05	0.00244529	TRUE	3603869	3606364	+	-6388	upstream	Lj0g3v0008879.1	mRNA	Protein coding	PREDICTED: protease Do-like 5 chloroplastic-like	ID=Lj0g3v0008879.1;Parent=Lj0g3v0008879;Name=Lj0g3v0008879.1;sequencetype=Protein coding;annotation=PREDICTED: protease Do-like 5 chloroplastic-like [Glycine max] gi|356546506|ref|XP_003541667.1|
20180405-Lj-anions_HP_ratio_shoot_root_PO4.hdf5	chr0	3597481	1.49485e-06	14	2.77872e-07	5.33514e-05	0.00244529	TRUE	3603869	3606364	+	-6388	upstream	Lj0g3v0008879.2	mRNA	Protein coding	PREDICTED: protease Do-like 5 chloroplastic-like	ID=Lj0g3v0008879.2;Parent=Lj0g3v0008879;Name=Lj0g3v0008879.2;sequencetype=Protein coding;annotation=PREDICTED: protease Do-like 5 chloroplastic-like [Glycine max] gi|356546506|ref|XP_003541667.1|
20180405-Lj-anions_HP_ratio_shoot_root_PO4.hdf5	chr0	3597481	1.49485e-06	14	2.77872e-07	5.33514e-05	0.00244529	TRUE	3603869	3606364	+	-6388	upstream	Lj0g3v0008879.3	mRNA	Protein coding		ID=Lj0g3v0008879.3;Parent=Lj0g3v0008879;Name=Lj0g3v0008879.3;sequencetype=Protein coding;annotation=NoHit
[truncated: 5,551 more rows]
