# Supplementary material for: Identification of novel genes involved in phosphate accumulation in Lotus japonicus through Genome Wide Association mapping of root system architecture and anion content
Source: PLoS Genet. 2019 Dec 19;15(12):e1008126. doi: 10.1371/journal.pgen.1008126 (PMC6941899; doi:10.1371/journal.pgen.1008126)
Supplement: S6 Table — (XLSX) [file pgen.1008126.s021.xlsx]

## Sheet: Suppl6_Lotus_accessions
Acc.No.	Tribal name				Location of Seed Collecting			Collector	Date	Depositor
		Country	Latitude	Longitude	Prefecture(District)	Town	Location
MG-1	Ashizuri1	Japan	32 ° 43 ' 13 " N	133 ° 01 ' 03 " E	Kochi	Tosashimizu	Cape Ashizuri	T. Shimada	About 1980	T. Shimada
MG-2	Taiki1	Japan	42 ° 34 ' 19 " N	143 ° 30 ' 11 " E	Hokkaido	Taiki		T. Sato	1993.10	T. Sato
MG-3	Totsuka	Japan	35 ° 23 ' 54 " N	139 ° 30 ' 59 " E	Kanagawa	Yokohama	Totsuka	K. Syono	About 1995	K. Syono
MG-4	Kaseda	Japan	31 ° 26 ' 10 " N	130 ° 18 ' 49 " E	Kagoshima	Kaseda	Satsunan Hospital	J. Masunaga	1996.6.2	K. Abe
MG-5	Ninomiya (long pod)	Japan	35 ° 18 ' 08 " N	139 ° 16 ' 01 " E	Kanagawa	Ninomiya	Orchard of Tokyo U.	M. Kawaguchi	1996.6.19	M. Kawaguchi
MG-8	Kameoka	Japan	35 ° 01 ' 06 " N	135 ° 33 ' 27 " E	Kyoto	Kameoka	Kameoka	K. Syono	1996.7.24	K. Syono
MG-9	Oga	Japan	39 ° 55 ' 36 " N	139 ° 44 ' 37 " E	Akita	Oga	Oga Peninsula	R. Matsuki	1996	R. Matsuki
MG-10	Tono	Japan	39 ° 19 ' 28 " N	141 ° 29 ' 05 " E	Iwate	Tono	Sarugaishi River	T. Aoki	1996.9.7	T. Aoki
MG-11	Yuda	Japan	39 ° 19 ' 38 " N	140 ° 48 ' 32 " E	Iwate	Yuda	Kinshuko	T. Aoki	1996.9.8	T. Aoki
MG-12	Hayama	Japan	35 ° 15 ' 25 " N	139 ° 35 ' 50 " E	Kanagawa	Hayama	Imperial villa	T. Aoki	1996.9.14	T. Aoki
MG-14	Arasaki	Japan	35 ° 12 ' 36 " N	139 ° 36 ' 20 " E	Kanagawa	Yokosuka	Arasaki	T. Aoki	1996.9.14	T. Aoki
MG-15	Bishamon	Japan	35 ° 08 ' 07 " N	139 ° 40 ' 35 " E	Kanagawa	Miura	Bishamon Bay	T. Aoki	1997.6.14	T. Aoki
MG-16	f. versicolor	Japan	35 ° 08 ' 07 " N	139 ° 40 ' 35 " E	Kanagawa	Miura	Bishamon Bay	T. Aoki	1997.6.14	T. Aoki
MG-17	misG	Japan	35 ° 07 ' 59 " N	138 ° 57 ' 32 " E	Shizuoka	Mishima	Yata	T. Aoki	1997.6	T. Aoki
MG-22	Kaimon	Japan	31 ° 11 ' 30 " N	130 ° 33 ' 45 " E	Kagoshima	Kaimon	Mt. Kaimon	M. Abe		M. Abe
MG-23	Aomori	Japan	40 ° 49 ' 25 " N	140 ° 45 ' 43 " E	Aomori	Aomori		T. Nemoto		T. Nemoto
MG-24	Miyakojima	Japan	24 ° 43 ' 57 " N	125 ° 28 ' 11 " E	Okinawa	Gusukube	Agarihennasaki	M. Kawaguchi	1999.8.7	M. Kawaguchi
MG-25	Ambo	Japan	30 ° 19 ' 44 " N	130 ° 39 ' 00 " E	Kagoshima	Yaku	Ambo, Haruta	M. Hotta	1999.8.11	M. Abe
MG-26	Kokyo	Japan	35 ° 41 ' 47 " N	139 ° 45 ' 29 " E	Tokyo	Chiyoda	Imperial Palace	M. Kawaguchi	1999.9.28	M. Kawaguchi
MG-27	Yomitan	Japan	26 ° 24 ' 07 " N	127 ° 44 ' 10 " E	Okinawa	Yomitan				M. Kawaguchi
MG-28	Nagasakibana	Japan	31 ° 09 ' 25 " N	130 ° 35 ' 15 " E	Kagoshima	Yamakawa	Nagasakibana	K.Wada		M. Kawaguchi
MG-29	Tassobe	Japan	39 ° 24 ' 44 " N	141 ° 21 ' 01 " E	Iwate	Miyamori	Tassobe	I. Nakamura	2000.8.16	I. Nakamura
MG-34	Toyokoro	Japan	42 ° 36 ' 51 " N	143 ° 32 ' 54 " E	Hokkaido	Toyokoro	Lake Yudou	T. Shimada	1980.9.19	T. Shimada
MG-35	Noboribetsu	Japan	42 ° 26 ' 44 " N	141 ° 09 ' 38 " E	Hokkaido	Noboribetsu	Sea side	T. Shimada	1979.8	T. Shimada
MG-36	Oshyamanbe1	Japan	42 ° 24 ' 34 " N	140 ° 18 ' 21 " E	Hokkaido	Oshamambe	Sae side Toyotsu	T. Shimada	1979.8	T. Shimada
MG-38	Mori1	Japan	42 ° 06 ' 29 " N	140 ° 34 ' 18 " E	Hokkaido	Mori	Karasu Yamazaki River	T. Shimada	1979.8	T. Shimada
MG-39	Hiranai	Japan	40 ° 56 ' 39 " N	141 ° 01 ' 08 " E	Aomori	Hiranai	Mouth of Shimizu River	T. Shimada	1979.8	T. Shimada
MG-40	Towada	Japan	40 ° 35 ' 13 " N	141 ° 14 ' 57 " E	Aomori	Towada	Okuirise River	T. Shimada	1979.8	T. Shimada
MG-41	Asahigawa	Japan	39 ° 45 ' 20 " N	140 ° 09 ' 42 " E	Akita	Akita	Asahi River	T. Shimada	1979.8	T. Shimada
MG-42	Tazawako	Japan	39 ° 44 ' 43 " N	140 ° 42 ' 28 " E	Akita	Tazawa	Lake Tazawa	T. Shimada		T. Shimada
MG-44	Ishinomaki	Japan	38 ° 23 ' 12 " N	141 ° 23 ' 18 " E	Miyagi	Ishinomaki	Sea side	T. Shimada		T. Shimada
MG-46	Shiokawa2	Japan	37 ° 35 ' 15 " N	139 ° 54 ' 51 " E	Fukushima	Shiokawa	Ohshio River	T. Shimada	1980.3	T. Shimada
MG-49	Kasumi	Japan	35 ° 38 ' 48 " N	134 ° 37 ' 08 " E	Hyougo	Kasumi	River side	T. Shimada	1980.7.26	T. Shimada
MG-50	Tohaku	Japan	35 ° 30 ' 06 " N	133 ° 43 ' 54 " E	Tottori	Tohaku	Kaseichi River	T. Shimada	1980.8.26	T. Shimada
MG-51	Hojyo	Japan	35 ° 30 ' 37 " N	133 ° 51 ' 15 " E	Tottori	Hojyo		T. Shimada	1980.7.26	T. Shimada
MG-52	Hikawa	Japan	35 ° 23 ' 03 " N	132 ° 47 ' 20 " E	Shimane	Hikawa	Hii River	T. Shimada	1980.7.27	T. Shimada
MG-53	Masuda	Japan	34 ° 39 ' 03 " N	131 ° 49 ' 35 " E	Shimane	Masuda	Takatsu River	T. Shimada	1980.7.27	T. Shimada
MG-56	Nichinan1	Japan	31 ° 34 ' 51 " N	131 ° 24 ' 58 " E	Miyazaki	Nichinan	Sea side Cliff-Sentaku Rock	T. Shimada	1980.8.1	T. Shimada
MG-57	Nichinan2	Japan	31 ° 41 ' 59 " N	131 ° 28 ' 56 " E	Miyazaki	Nichinan	Sea side near cactus Park	T. Shimada	1980.8.2	T. Shimada
MG-58	Nichinan3	Japan			Miyazaki	Nichinan	Sea side Cliff	T. Shimada	1980.8.3	T. Shimada
MG-59	Nichinan4	Japan			Miyazaki	Nichinan		T. Shimada		T. Shimada
MG-60	Makurazaki	Japan	31 ° 15 ' 14 " N	130 ° 17 ' 36 " E	Kagoshima	Makurazaki	Sea side Cliff	T. Shimada	1980.7.31	T. Shimada
MG-61	Kushira	Japan	31 ° 22 ' 28 " N	130 ° 59 ' 18 " E	Kagoshima	Kushira	Kushira River	T. Shimada	1980.7.31	T. Shimada
MG-62								T. Shimada	1980.7.20	T. Shimada
MG-63	Noshima		31 ° 44 ' 23 " N	131 ° 28 ' 15 " E	Miyazaki	Miyazaki	Noshima, Kinchyaku Isl.	Univ. of Miyazaki	2001.5.11
MG-64	Miyadai1		31 ° 49 ' 46 " N	131 ° 24 ' 51 " E	Miyazaki	Miyazaki	Univ.of Miyazaki, Coop	Univ. of Miyazaki	2004.3.21
MG-65	Miyadai2		31 ° 49 ' 46 " N	131 ° 24 ' 55 " E	Miyazaki	Miyazaki	Univ.of Miyazaki, Library	Univ. of Miyazaki	2004.3.21
MG-66	Saito		30 ° 44 ' 51 " N	131 ° 00 ' 05 " E	Miyazaki	Saito	Hitotsuse River	Univ. of Miyazaki	2004.7.3
MG-67	Tanegashima		30 ° 46 ' 25 " N	131 ° 00 ' 31 " E	Kagoshima	Nishino-omote	Osaki Port	Univ. of Miyazaki	2003.4.25
MG-68	Yakushima		30 ° 14 ' 03 " N	130 ° 33 ' 22 " E	Kagoshima	Yaku	Onoaida	Univ. of Miyazaki	2003.4.26
MG-69	Asakayama		34 ° 35 ' 14 " N	135 ° 30 ' 27 " E	Osaka	Sakai	Asakayama,Yamato River	K.Fukuda	2004.5.16	Osaka Pre. Univ.
MG-70	Inami		33 ° 52 ' 27 " N	135 ° 13 ' 41 " E	Wakayama	Inami	Minamihata	K.Fukuda	2004.4.21	Osaka Pre. Univ.
MG-71	Aso		32 ° 56 ' 45 " N	131 ° 05 ' 55 " E	Kumamoto	Aso	Entrance of Ura-Aso	NARCHR	1981.7.13	NARCHR
MG-72	Hakusui		32 ° 51 ' 06 " N	131 ° 03 ' 11 " E	Kumamoto	Hakusui	Minami-Tozan Road	NARCHR	1981.8.13	NARCHR
MG-73	Kujyu		33 ° 02 ' 14 " N	131 ° 16 ' 01 " E	Oita	Kujyu	Oita Animal husbandry Research Institute	NARCHR	1981.8.19	NARCHR
MG-74	Uwa1		33 ° 23 ' 41 " N	132 ° 32 ' 07 " E	Ehime	Uwa	Tanosuji	NARCHR		NARCHR
MG-75	Uwa2		33 ° 20 ' 19 " N	132 ° 32 ' 38 " E	Ehime	Uwa	Hoketsu mountain pass	NARCHR	1981.7.6	NARCHR
MG-76	Yamaguchi		34 ° 15 ' 48 " N	131 ° 35 ' 28 " E	Ymaguchi	Yamaguchi	Ohuchi	NARCHR	1981.7.11	NARCHR
MG-77	Fuji		35 ° 07 ' 09 " N	138 ° 39 ' 45 " E	Shizuoka	Fuji	The mouth of Fuji River	NARCHR		NARCHR
MG-78	Kuzuryuko		35 ° 53 ' 45 " N	136 ° 43 ' 23 " E	Fukui	Izumi	Lake Kuzuryu	NARCHR	1981.7.16	NARCHR
MG-79	Mikuni		36 ° 13 ' 13 " N	136 ° 08 ' 29 " E	Fukui	Mikuni	The mouth of Kuzuryu River	NARCHR	1981.7.16	NARCHR
MG-80	Toyama		36 ° 38 ' 58 " N	137 ° 11 ' 26 " E	Toyama	Toyama	Toyama Airport	NARCHR	1981.7.16	NARCHR
MG-81	Omi		37 ° 02 ' 07 " N	137 ° 51 ' 00 " E	Niigata	Omi	The mouth of Hime River	NARCHR	1981.7.17	NARCHR
MG-82	Gosen		37 ° 45 ' 38 " N	139 ° 12 ' 31 " E	Niigata	Gosen		NARCHR	1981.7.17	NARCHR
MG-83	Sugahira		36 ° 32 ' 38 " N	138 ° 21 ' 48 " E	Nagano	Sanada	Sugahira Mountain trail	NARCHR	1981.8.13	NARCHR
MG-84	Nishiaizu		37 ° 36 ' 09 " N	139 ° 39 ' 01 " E	Fukushima	Nishi-Aizu		NARCHR	1981.7.18	NARCHR
MG-85	Ishikawa		37 ° 09 ' 14 " N	140 ° 24 ' 49 " E	Fukushima	Ishikawa	Abukuma River	NARCHR	1981.8.1	NARCHR
MG-86	Naruko		38 ° 45 ' 39 " N	140 ° 45 ' 35 " E	Miyagi	Naruko	Arao River	NARCHR	1981.8.1	NARCHR
MG-87	Higashine		38 ° 25 ' 02 " N	140 ° 23 ' 28 " E	Yamagata	Higashine	Yamagata Animal husbandry Research Institute	NARCHR	1981.7.16	NARCHR
MG-88	Ujiie		36 ° 39 ' 07 " N	139 ° 58 ' 38 " E	Tochigi	Uji-ie	Kinu River	NARCHR	1981.7.21	NARCHR
MG-89	Morioka1		39 ° 45 ' 47 " N	141 ° 08 ' 27 " E	Iwate	Morioka	Kuriya River	NARCHR	1981.8.10	NARCHR
MG-90	Sapporo		43 ° 00 ' 16 " N	141 ° 25 ' 57 " E	Hokkaido	Sapporo	NARCH	NARCHR	1981.8.7	NARCHR
MG-91	Ono		41 ° 53 ' 44 " N	140 ° 38 ' 21 " E	Hokkaido	Ono	Ono River	NARCHR	1981.8.20	NARCHR
MG-92	Tokoro		44 ° 09 ' 36 " N	143 ° 56 ' 10 " E	Hokkaido	Tokoro	Wakka	NARCHR	1981.8.20	NARCHR
MG-93	Komagatake		42 ° 02 ' 01 " N	140 ° 40 ' 13 " E	Hokkaido	Mori	Mt. Komagatake	NARCHR	1981.8.5	NARCHR
MG-94	Date		42 ° 25 ' 07 " N	140 ° 54 ' 11 " E	Hokkaido	Date	Kogane Sea Side	NARCHR	1981.8.6	NARCHR
MG-95	Shiraoi		42 ° 28 ' 31 " N	141 ° 13 ' 13 " E	Hokkaido	Shiraoi	Kojuhama Sea Side	NARCHR	1981.8.6	NARCHR
MG-96	Tomakomai		42 ° 36 ' 10 " N	141 ° 30 ' 10 " E	Hokkaido	Tomakomai	Nisikioka	NARCHR	1981.8.18	NARCHR
MG-97	Oshyamanbe2		42 ° 26 ' 59 " N	140 ° 20 ' 35 " E	Hokkaido	Oshamambe	Kun-nui	NARCHR	1981.8.19	NARCHR
MG-98	Nanae		41 ° 55 ' 15 " N	140 ° 43 ' 41 " E	Hokkaido	Nanae	Shirotai Ranch	NARCHR	1981.8.19	NARCHR
MG-99	Hakodate		41 ° 45 ' 25 " N	140 ° 43 ' 30 " E	Hokkaido	Hakodate	Mt. Hakodate	NARCHR	1981.8.20	NARCHR
MG-100	Yakumo		42 ° 13 ' 44 " N	140 ° 24 ' 07 " E	Hokkaido	Yakumo	Higashino	NARCHR	1981.8.20	NARCHR
MG-101	Mori2		42 ° 00 ' 11 " N	140 ° 39 ' 03 " E	Hokkaido	Mori	Akai River	NARCHR	1981.8.20	NARCHR
MG-107	Suita		34 ° 49 ' 04 " N	135 ° 31 ' 20 " E	Osaka	Suita	Osaka University	M. Hayashi	2001.6	M. Hayashi
MG-108	Shizukuishi		39 ° 41 ' 45 " N	140 ° 58 ' 32 " E	Iwate	Shizukuishi	Koiwai	NILGS		NILGS
MG-109	Morioka2		39 ° 42 ' 21 " N	141 ° 06 ' 51 " E	Iwate	Morioka	Ota	NILGS		NILGS
MG-110	Takamori1		32 ° 49 ' 40 " N	131 ° 08 ' 01 " E	Kumamoto	Aso, Takamori	Murayama	NILGS	1981.7.13	NILGS
MG-111	Choyo		32 ° 51 ' 36 " N	131 ° 00 ' 03 " E	Kumamoto	Aso, Choyo	Choyo	NILGS	1981.7.13	NILGS
MG-112	Namino		32 ° 55 ' 58 " N	131 ° 13 ' 45 " E	Kumamoto	Aso, Namino	Namino	NILGS	1981.8.13	NILGS
MG-113	Takamori2		32 ° 51 ' 47 " N	131 ° 09 ' 18 " E	Kumamoto	Aso, Takamori	Kamishikimi	NILGS	1981.8.13	NILGS
MG-115	Ibigawa				Gifu	Ibigawa	Ibi River	NILGS		NILGS
MG-116	Kuzuryu		35 ° 53 ' 60 " N	136 ° 39 ' 12 " E	Fukui	Kuzuryu	Ski slope	NILGS		NILGS
MG-117	Katsuyama		36 ° 03 ' 41 " N	136 ° 30 ' 02 " E	Fukui	Kuzuryu	Katsuyama	NILGS		NILGS
MG-118	Asahi		35 ° 58 ' 29 " N	136 ° 07 ' 47 " E	Fukui	Nyu,Asahi	Ogawa	NILGS		NILGS
MG-119	Shinanogawa				Niigata		Shinano River	NILGS		NILGS
MG-120	Sakae		36 ° 59 ' 16 " N	138 ° 34 ' 38 " E	Nagano	Kamiminochi, Sakae	Shinanoshiratori	NILGS		NILGS
MG-121	Iiyama		36 ° 51 ' 06 " N	138 ° 21 ' 58 " E	Nagano	Iiyama		NILGS		NILGS
MG-122	Sugahira2		36 ° 26 ' 25 " N	138 ° 18 ' 14 " E	Nagano	Sanada	Sugahira	NILGS		NILGS
MG-123	Chino		35 ° 59 ' 44 " N	138 ° 09 ' 34 " E	Nagano	Chino	Tateshina	NILGS		NILGS
MG-124	Aizubange		37 ° 33 ' 41 " N	139 ° 49 ' 20 " E	Fukushima	Aizubange		NILGS		NILGS
MG-125	Aizuwakamatsu		37 ° 30 ' 51 " N	139 ° 55 ' 15 " E	Fukushima	Aizuwakamatsu	Morinaga, Kita	NILGS		NILGS
MG-126	Shirakawa		37 ° 07 ' 33 " N	140 ° 12 ' 39 " E	Fukushima	Shirakawa		NILGS		NILGS
MG-127	Eaigawa		38 ° 31 ' 53 " N	141 ° 13 ' 20 " E	Miyagi		Eai River	NILGS		NILGS
MG-128	Hokigawa		36 ° 46 ' 60 " N	140 ° 07 ' 41 " E	Tochigi		Houki River	NILGS		NILGS
MG-129	Nishisenboku		39 ° 32 ' 43 " N	140 ° 22 ' 10 " E	Akita	Nishisenboku	Kariwano	NILGS		NILGS
MG-130	Ibuki		35 ° 25 ' 05 " N	136 ° 24 ' 23 " E	Shiga	Ibuki	Mt. Ibuki	K.Shimizu		M. Kawaguchi
MG-131	Yamatogawa				Osaka		Yamato River	S.Fujii		M. Kawaguchi
MG-132	Amami		28 ° 10 ' 59 " N	129 ° 22 ' 22 " E	Kagoshima	Setouchi	Amami	M. Kawaguchi	2004.1.25	M. Kawaguchi
