# Supplementary material for: Identification of novel genes involved in phosphate accumulation in Lotus japonicus through Genome Wide Association mapping of root system architecture and anion content
Source: PLoS Genet. 2019 Dec 19;15(12):e1008126. doi: 10.1371/journal.pgen.1008126 (PMC6941899; doi:10.1371/journal.pgen.1008126)
Supplement: S8 Table — (XLSX) [file pgen.1008126.s023.xlsx]

## Sheet: Suppl8_Overlapping_top500
top500	GWAS_pvalue	Target_anions			top500	GWAS_pvalue	Target_brat				overlapping genes	description
SNPs	1.30552e-09	Lj3g3v0965890			brat_LP	3.37247e-09	Lj0g3v0126189				Lj0g3v0008839	LRR receptor-like serine/threonine-protein kinase
anions	1.30552e-09	Lj3g3v0965920			only mean	3.37247e-09	Lj0g3v0126179				Lj0g3v0008849	Non-coding gene
	1.30552e-09	Lj3g3v0965900				6.57415e-09	Lj0g3v0063479				Lj2g3v0561100	Nodulation receptor kinase
	1.30552e-09	Lj3g3v0965910				6.57415e-09	Lj0g3v0063469				Lj2g3v0561110	Plastid DNA-binding protein
	1.30552e-09	Lj3g3v0965930				1.79819e-08	Lj0g3v0121799				Lj2g3v0636990	Non-coding gene
	3.01675e-08	Lj4g3v2312450				1.79819e-08	Lj0g3v0121809				Lj2g3v1020000	Senescence-associated carboxylesterase 101
	3.01675e-08	Lj4g3v2312420				2.96107e-08	Lj3g3v0489450				Lj2g3v3261180	DNA double-strand break repair Rad50 ATPase-like isoform X1
	3.01675e-08	Lj4g3v2312430				2.96107e-08	Lj3g3v0489460				Lj2g3v3261190	DNA double-strand break repair Rad50 ATPase-like isoform X2
	3.01675e-08	Lj4g3v2312440				2.96107e-08	Lj3g3v0489470				Lj2g3v3261200	Non-coding gene
	3.01675e-08	Lj4g3v2312460				6.04817e-08	Lj3g3v0065540				Lj2g3v3261210	octicosapeptide/Phox/Bem1p domain-containing protein kinase
	3.01675e-08	Lj4g3v2312470				6.04817e-08	Lj3g3v0065550				Lj3g3v3688850	cytochrome b5 reductase 4-like
	5.15228e-08	Lj0g3v0245669				6.04817e-08	Lj3g3v0065560				Lj3g3v3688860	Non-coding gene
	5.15228e-08	Lj0g3v0245679				6.70078e-08	Lj1g3v2312970
	5.15228e-08	Lj0g3v0245659				8.71874e-08	Lj1g3v0414970
	5.15228e-08	Lj0g3v0245689				8.71874e-08	Lj1g3v0414980
	5.15228e-08	Lj0g3v0245699				8.71874e-08	Lj1g3v0415000
	1.06611e-07	Lj3g3v0257280				8.71874e-08	Lj1g3v0415010
	1.533e-07	Lj0g3v0008839				8.71874e-08	Lj1g3v0415020
	1.533e-07	Lj0g3v0008849				8.71874e-08	Lj1g3v0414990
	1.533e-07	Lj0g3v0008859				9.3714e-08	Lj2g3v1439670
	1.533e-07	Lj0g3v0008829				9.3714e-08	Lj2g3v1439560
	1.533e-07	Lj0g3v0008869				1.11061e-07	Lj0g3v0286409
	1.91831e-07	Lj5g3v1988770				1.11061e-07	Lj0g3v0286419
	1.91831e-07	Lj5g3v1988780				1.11061e-07	Lj0g3v0286429
	1.91831e-07	Lj5g3v1988810				1.53267e-07	Lj4g3v0574990
	1.91831e-07	Lj5g3v1987680				1.53267e-07	Lj4g3v0575000
	1.91831e-07	Lj5g3v1988800				2.64903e-07	Lj0g3v0351929
	1.91831e-07	Lj5g3v1988820				2.70755e-07	Lj0g3v0080019
	1.91831e-07	Lj5g3v1988830				2.70755e-07	Lj0g3v0079989
	2.09804e-07	Lj4g3v2313660				2.70755e-07	Lj0g3v0079999
	2.09804e-07	Lj4g3v2313670				2.70755e-07	Lj0g3v0080009
	2.09804e-07	Lj4g3v2313680				2.95456e-07	Lj0g3v0078729
	2.09804e-07	Lj4g3v2313690				2.95456e-07	Lj0g3v0078749
	2.09804e-07	Lj4g3v2313700				2.95456e-07	Lj0g3v0078769
	2.12536e-07	Lj4g3v0911380				2.95456e-07	Lj0g3v0078739
	3.02803e-07	Lj0g3v0320659				2.95456e-07	Lj0g3v0078759
	3.02803e-07	Lj0g3v0320669				3.57164e-07	Lj1g3v4819930
	3.02803e-07	Lj0g3v0320689				3.57164e-07	Lj1g3v4819920
	3.02803e-07	Lj0g3v0320679				4.12122e-07	Lj5g3v1988720
	3.64531e-07	Lj6g3v2171950				4.12122e-07	Lj5g3v1988730
	3.64531e-07	Lj6g3v2171960				4.12122e-07	Lj5g3v1988700
	3.64531e-07	Lj6g3v2171970				4.12122e-07	Lj5g3v1988710
	3.64531e-07	Lj6g3v2171980				4.54985e-07	Lj1g3v2941830
	6.76934e-07	Lj0g3v0008879				4.54985e-07	Lj1g3v2941840
	6.76934e-07	Lj0g3v0008889				4.54985e-07	Lj1g3v2941850
	6.76934e-07	Lj0g3v0008909				4.54985e-07	Lj1g3v2941860
	6.76934e-07	Lj0g3v0008899				4.54985e-07	Lj1g3v2941870
	6.76934e-07	Lj0g3v0008919				4.56747e-07	Lj2g3v1020000
	6.76934e-07	Lj0g3v0008929				5.03555e-07	Lj0g3v0327479
	1.08345e-06	Lj1g3v3329030				5.23698e-07	Lj4g3v2690700
	1.08345e-06	Lj1g3v3329050				5.23698e-07	Lj4g3v2689690
	1.08345e-06	Lj1g3v3329040				5.23698e-07	Lj4g3v2689680
	1.49485e-06	Lj0g3v0008799				5.23698e-07	Lj4g3v2703620
	1.49485e-06	Lj0g3v0008809				5.23698e-07	Lj4g3v2693600
	1.49485e-06	Lj0g3v0008819				5.23698e-07	Lj4g3v2693610
	1.52685e-06	Lj1g3v2626230				6.07819e-07	Lj6g3v2128980
	1.52685e-06	Lj1g3v2626240				6.07819e-07	Lj6g3v2129990
	1.52685e-06	Lj1g3v2626220				6.07819e-07	Lj6g3v2130000
	1.86555e-06	Lj1g3v3232380				6.1872e-07	Lj1g3v4447100
	1.86555e-06	Lj1g3v3232390				6.1872e-07	Lj1g3v4447110
	1.86555e-06	Lj1g3v3233400				6.1872e-07	Lj1g3v4447120
	1.86555e-06	Lj1g3v3233410				6.1872e-07	Lj1g3v4448130
	1.86555e-06	Lj1g3v3233420				7.0017e-07	Lj1g3v2752320
	2.36467e-06	Lj3g3v2315500				7.0017e-07	Lj1g3v2752330
	2.36467e-06	Lj3g3v2315520				7.80151e-07	Lj0g3v0360019
	2.36467e-06	Lj3g3v2315510				7.80151e-07	Lj0g3v0360029
	2.36467e-06	Lj3g3v2315530				7.80151e-07	Lj0g3v0360039
	2.41146e-06	Lj0g3v0306179				7.80151e-07	Lj0g3v0360049
	2.41146e-06	Lj0g3v0306209				7.80151e-07	Lj0g3v0360079
	2.41146e-06	Lj0g3v0306219				7.80151e-07	Lj0g3v0360059
	2.41146e-06	Lj0g3v0306189				7.80151e-07	Lj0g3v0360069
	2.80072e-06	Lj0g3v0223919				7.95925e-07	Lj0g3v0360099
	2.83698e-06	Lj2g3v3261200				8.71138e-07	Lj0g3v0259229
	2.83698e-06	Lj2g3v3261210				8.71138e-07	Lj0g3v0259219
	2.83698e-06	Lj2g3v3261180				8.71138e-07	Lj0g3v0131009
	2.83698e-06	Lj2g3v3261190				1.16137e-06	Lj0g3v0359679
	2.95863e-06	Lj1g3v1650270				1.16137e-06	Lj0g3v0359689
	2.95863e-06	Lj1g3v1650290				1.16137e-06	Lj0g3v0359699
	2.95863e-06	Lj1g3v1650280				1.16137e-06	Lj0g3v0359709
	2.95863e-06	Lj1g3v1650300				1.23782e-06	Lj3g3v0428460
	2.95863e-06	Lj1g3v1650310				1.23782e-06	Lj3g3v0428470
	3.13769e-06	Lj0g3v0275259				1.23782e-06	Lj3g3v0428480
	3.13769e-06	Lj0g3v0275249				1.23782e-06	Lj3g3v0428490
	3.13769e-06	Lj0g3v0102289				1.23782e-06	Lj3g3v0428450
	3.13769e-06	Lj0g3v0161399				1.26774e-06	Lj1g3v1626490
	3.13769e-06	Lj0g3v0161409				1.26774e-06	Lj1g3v1627520
	3.13769e-06	Lj0g3v0161419				1.26774e-06	Lj1g3v1627500
	3.37727e-06	Lj0g3v0082699				1.26774e-06	Lj1g3v1627510
	3.84753e-06	Lj1g3v4820010				1.3317e-06	Lj0g3v0118949
	3.84753e-06	Lj1g3v4820020				1.3317e-06	Lj0g3v0118959
	3.84753e-06	Lj1g3v4820000				1.37912e-06	Lj0g3v0092909
	3.95865e-06	Lj4g3v0684010				1.37912e-06	Lj0g3v0092899
	3.95865e-06	Lj4g3v0683970				1.41403e-06	Lj1g3v2975920
	3.95865e-06	Lj4g3v0683980				1.41403e-06	Lj1g3v2975930
	3.95865e-06	Lj4g3v0683990				1.41403e-06	Lj1g3v2975910
	3.95865e-06	Lj4g3v0684000				1.45577e-06	Lj0g3v0331419
	4.02545e-06	Lj2g3v0483900				1.46507e-06	Lj3g3v1631750
	4.02545e-06	Lj2g3v0483910				1.46507e-06	Lj3g3v1631760
	4.02545e-06	Lj2g3v0484920				1.46507e-06	Lj3g3v1631770
	4.02545e-06	Lj2g3v0484930				1.46507e-06	Lj3g3v1631780
	4.02545e-06	Lj2g3v0483890				1.52448e-06	Lj1g3v0116360
	4.02545e-06	Lj2g3v0484940				1.52448e-06	Lj1g3v0116370
	5.18499e-06	Lj3g3v2315440				1.52448e-06	Lj1g3v0116380
	5.18499e-06	Lj3g3v2315450				1.57073e-06	Lj5g3v0942180
	5.18499e-06	Lj3g3v2315460				1.57241e-06	Lj0g3v0249409
	5.3454e-06	Lj1g3v4834060				1.57241e-06	Lj0g3v0249419
	5.3454e-06	Lj1g3v4834110				1.57241e-06	Lj0g3v0249439
	5.3454e-06	Lj1g3v4834120				1.57241e-06	Lj0g3v0249429
	5.3454e-06	Lj1g3v4834050				1.5866e-06	Lj5g3v1533400
	5.3454e-06	Lj1g3v4834070				1.58717e-06	Lj0g3v0318519
	5.3454e-06	Lj1g3v4834080				1.58717e-06	Lj0g3v0318529
	5.3454e-06	Lj1g3v4834090				1.58717e-06	Lj3g3v1907640
	5.80117e-06	Lj0g3v0094189				1.58717e-06	Lj3g3v1907650
	5.80117e-06	Lj0g3v0094199				1.61609e-06	Lj0g3v0292889
	5.80117e-06	Lj0g3v0094179				1.61609e-06	Lj0g3v0292899
	5.80117e-06	Lj0g3v0094209				1.61609e-06	Lj1g3v1638760
	6.98629e-06	Lj0g3v0188869				1.61609e-06	Lj1g3v1638750
	6.98629e-06	Lj0g3v0188859				1.61609e-06	Lj1g3v1638690
	6.98629e-06	Lj0g3v0188879				1.61609e-06	Lj1g3v1638700
	6.98629e-06	Lj0g3v0188889				1.61609e-06	Lj1g3v1638710
	6.98629e-06	Lj0g3v0188899				1.65307e-06	Lj0g3v0184339
	8.9794e-06	Lj0g3v0237379				1.65307e-06	Lj0g3v0184349
	8.9794e-06	Lj0g3v0237389				1.65469e-06	Lj2g3v2207710
	8.9794e-06	Lj0g3v0237399				1.65469e-06	Lj2g3v2207720
	8.9794e-06	Lj0g3v0237409				1.71838e-06	Lj0g3v0109209
	8.9794e-06	Lj0g3v0237419				1.7191e-06	Lj3g3v3776610
	8.9794e-06	Lj0g3v0237429				1.7191e-06	Lj3g3v3776620
	9.07956e-06	Lj0g3v0168919				1.7191e-06	Lj3g3v3776630
	9.07956e-06	Lj0g3v0168929				1.7191e-06	Lj3g3v3776590
	9.07956e-06	Lj0g3v0168939				1.7191e-06	Lj3g3v3776600
	9.07956e-06	Lj0g3v0168949				1.76047e-06	Lj0g3v0141899
	1.09895e-05	Lj0g3v0129599				1.76047e-06	Lj0g3v0141909
	1.09895e-05	Lj0g3v0129609				1.76047e-06	Lj0g3v0141879
	1.12763e-05	Lj0g3v0276789				1.76047e-06	Lj0g3v0141889
	1.12763e-05	Lj0g3v0276799				1.7629e-06	Lj0g3v0341529
	1.12763e-05	Lj0g3v0018799				1.77582e-06	Lj0g3v0118339
	1.12763e-05	Lj0g3v0276779				1.77582e-06	Lj0g3v0118349
	1.12763e-05	Lj0g3v0018789				1.88019e-06	Lj0g3v0069749
	1.12763e-05	Lj0g3v0018779				1.88019e-06	Lj0g3v0069769
	1.12958e-05	Lj1g3v4830430				1.88019e-06	Lj0g3v0069739
	1.12958e-05	Lj1g3v4830420				1.88019e-06	Lj0g3v0069759
	1.12958e-05	Lj1g3v4830440				1.9097e-06	Lj0g3v0159859
	1.12958e-05	Lj1g3v4830450				1.91188e-06	Lj0g3v0343629
	1.2021e-05	Lj0g3v0180509				1.93306e-06	Lj2g3v0637000
	1.2021e-05	Lj0g3v0180519				1.93306e-06	Lj2g3v0637010
	1.22561e-05	Lj2g3v1199880				1.93306e-06	Lj2g3v0636990
	1.22561e-05	Lj2g3v1199860				1.93306e-06	Lj2g3v0637020
	1.22561e-05	Lj2g3v1199870				1.93306e-06	Lj2g3v0638030
	1.22561e-05	Lj2g3v1199890				1.98088e-06	Lj0g3v0149179
	1.26974e-05	Lj1g3v1650250				1.98088e-06	Lj0g3v0077759
	1.43301e-05	Lj0g3v0077989				1.98088e-06	Lj0g3v0077769
	1.43301e-05	Lj0g3v0077999				1.98088e-06	Lj0g3v0259239
	1.43301e-05	Lj0g3v0078009				1.98088e-06	Lj0g3v0259249
	1.43301e-05	Lj0g3v0077979				1.98088e-06	Lj0g3v0144629
	1.51448e-05	Lj3g3v3337380				1.98088e-06	Lj0g3v0144639
	1.51448e-05	Lj3g3v3337360				1.98088e-06	Lj0g3v0149169
	1.51448e-05	Lj3g3v3337370				1.98088e-06	Lj0g3v0350789
	1.5886e-05	Lj1g3v1380780				2.03562e-06	Lj0g3v0350779
	1.5886e-05	Lj1g3v1379740				2.10426e-06	Lj4g3v1034360
	1.5886e-05	Lj1g3v1379770				2.10426e-06	Lj4g3v1034370
	1.62215e-05	Lj0g3v0276499				2.10426e-06	Lj4g3v1034380
	1.62215e-05	Lj0g3v0276529				2.10426e-06	Lj4g3v1034350
	1.62215e-05	Lj0g3v0276549				2.1074e-06	Lj0g3v0355349
	1.62215e-05	Lj0g3v0276509				2.1074e-06	Lj0g3v0355359
	1.62215e-05	Lj0g3v0276519				2.1074e-06	Lj0g3v0355339
	1.62215e-05	Lj0g3v0276539				2.1074e-06	Lj0g3v0355369
	1.62215e-05	Lj0g3v0276559				2.11491e-06	Lj0g3v0111429
	1.64392e-05	Lj0g3v0344219				2.17649e-06	Lj2g3v1327440
	1.64392e-05	Lj0g3v0344229				2.17649e-06	Lj2g3v1326420
	1.6476e-05	Lj4g3v1989860				2.17649e-06	Lj2g3v1326430
	1.6476e-05	Lj4g3v1988850				2.22933e-06	Lj1g3v3278880
	1.6476e-05	Lj4g3v1987830				2.22933e-06	Lj1g3v3278890
	1.6476e-05	Lj4g3v1987840				2.27796e-06	Lj2g3v2002300
	2.03655e-05	Lj5g3v2064180				2.27796e-06	Lj2g3v2002310
	2.03655e-05	Lj5g3v2065190				2.27796e-06	Lj2g3v2002370
	2.03655e-05	Lj5g3v2065200				2.27796e-06	Lj2g3v2002390
	2.13311e-05	Lj1g3v2623760				2.27796e-06	Lj2g3v2002380
	2.13311e-05	Lj1g3v2623770				2.28338e-06	Lj4g3v1034240
	2.13311e-05	Lj1g3v2623730				2.33968e-06	Lj0g3v0283749
	2.13311e-05	Lj1g3v2623740				2.33968e-06	Lj0g3v0283759
	2.13311e-05	Lj1g3v2623750				2.33968e-06	Lj0g3v0283769
	2.17424e-05	Lj0g3v0168959				2.33968e-06	Lj0g3v0283789
	2.17424e-05	Lj0g3v0168969				2.33968e-06	Lj0g3v0283779
	2.17424e-05	Lj0g3v0168989				2.33968e-06	Lj0g3v0283799
	2.17424e-05	Lj0g3v0168979				2.33968e-06	Lj0g3v0252309
	2.18049e-05	Lj0g3v0274569				2.33968e-06	Lj0g3v0252319
	2.18049e-05	Lj0g3v0274579				2.33968e-06	Lj1g3v1626470
	2.23951e-05	Lj1g3v3053810				2.33968e-06	Lj1g3v1626480
	2.23951e-05	Lj1g3v3053820				2.33968e-06	Lj1g3v1637540
	2.23951e-05	Lj1g3v3063830				2.33968e-06	Lj5g3v0065670
	2.23951e-05	Lj1g3v3063840				2.33968e-06	Lj5g3v0065660
	2.33126e-05	Lj3g3v3511320				2.39315e-06	Lj0g3v0128339
	2.33126e-05	Lj3g3v3511340				2.39315e-06	Lj0g3v0128359
	2.33126e-05	Lj3g3v3511350				2.39315e-06	Lj0g3v0128329
	2.42178e-05	Lj1g3v0251240				2.39315e-06	Lj0g3v0128349
	2.42178e-05	Lj1g3v0261250				2.39315e-06	Lj0g3v0313049
	2.42178e-05	Lj1g3v0261260				2.39315e-06	Lj0g3v0313019
	2.64898e-05	Lj6g3v0523960				2.39315e-06	Lj0g3v0313029
	2.64898e-05	Lj6g3v0523980				2.39315e-06	Lj0g3v0313039
	2.64898e-05	Lj6g3v0523970				2.40591e-06	Lj0g3v0361999
	2.69992e-05	Lj0g3v0235949				2.40591e-06	Lj0g3v0361989
	2.69992e-05	Lj0g3v0235959				2.42936e-06	Lj0g3v0136929
	2.69992e-05	Lj0g3v0235969				2.42936e-06	Lj0g3v0136939
	3.16437e-05	Lj4g3v0462580				2.45193e-06	Lj3g3v0821320
	3.16437e-05	Lj4g3v0462570				2.45193e-06	Lj3g3v0821340
	3.16437e-05	Lj4g3v0462590				2.45193e-06	Lj3g3v0821310
	3.16437e-05	Lj4g3v0462600				2.45193e-06	Lj3g3v0821330
	3.23261e-05	Lj2g3v1079510				2.45193e-06	Lj3g3v0821350
	3.23261e-05	Lj2g3v1079530				2.45193e-06	Lj3g3v0821360
	3.23261e-05	Lj2g3v1079520				2.45193e-06	Lj3g3v0821370
	3.23261e-05	Lj2g3v1079540				2.50098e-06	Lj0g3v0063329
	3.2593e-05	Lj0g3v0349679				2.50098e-06	Lj0g3v0063339
	3.2593e-05	Lj0g3v0349669				2.50098e-06	Lj0g3v0063349
	3.47114e-05	Lj3g3v0740460				2.50098e-06	Lj0g3v0063359
	3.47114e-05	Lj3g3v0740470				2.52803e-06	Lj0g3v0349889
	3.47114e-05	Lj3g3v0740480				2.59732e-06	Lj0g3v0082809
	3.50336e-05	Lj6g3v0816940				2.59732e-06	Lj0g3v0082829
	3.50336e-05	Lj6g3v0817950				2.59732e-06	Lj0g3v0082789
	3.50336e-05	Lj6g3v0818960				2.59732e-06	Lj0g3v0082799
	3.50336e-05	Lj6g3v0818970				2.59732e-06	Lj0g3v0082819
	3.56651e-05	Lj0g3v0344249				2.61357e-06	Lj2g3v0632010
	3.56651e-05	Lj0g3v0344239				2.61357e-06	Lj2g3v0632020
	3.56651e-05	Lj0g3v0344259				2.63465e-06	Lj3g3v2214660
	3.64533e-05	Lj1g3v3943620				2.63465e-06	Lj3g3v2213650
	3.64533e-05	Lj1g3v3943730				2.63465e-06	Lj3g3v2214670
	3.64533e-05	Lj1g3v3943740				2.6399e-06	Lj1g3v1798810
	3.79101e-05	Lj0g3v0123979				2.6399e-06	Lj1g3v1798830
	3.79101e-05	Lj0g3v0123989				2.6399e-06	Lj1g3v1798820
	3.80319e-05	Lj4g3v0450030				2.6399e-06	Lj1g3v1798840
	3.80319e-05	Lj4g3v0450040				2.78082e-06	Lj3g3v3688860
	3.90565e-05	Lj3g3v2286500				2.78082e-06	Lj3g3v3688850
	3.90565e-05	Lj3g3v2286510				2.85946e-06	Lj0g3v0334629
	3.90565e-05	Lj3g3v2286540				2.85946e-06	Lj0g3v0334619
	3.90565e-05	Lj3g3v2286520				2.85946e-06	Lj0g3v0334639
	3.90565e-05	Lj3g3v2286530				2.85946e-06	Lj0g3v0334649
	3.99863e-05	Lj0g3v0104369				2.85946e-06	Lj0g3v0334659
	3.99863e-05	Lj0g3v0104379				2.92039e-06	Lj1g3v2296530
	3.99863e-05	Lj0g3v0104399				2.92039e-06	Lj1g3v2296540
	3.99863e-05	Lj0g3v0104359				2.92039e-06	Lj1g3v2296520
	3.99863e-05	Lj0g3v0104389				2.93498e-06	Lj1g3v4433180
	3.99863e-05	Lj0g3v0104409				2.93498e-06	Lj1g3v4433190
	4.04812e-05	Lj4g3v1440800				2.94197e-06	Lj0g3v0275179
	4.04812e-05	Lj4g3v1440810				2.94197e-06	Lj0g3v0275199
	4.04812e-05	Lj4g3v1440820				2.94197e-06	Lj0g3v0275189
	4.04812e-05	Lj4g3v1440830				2.94197e-06	Lj0g3v0275209
	4.04812e-05	Lj4g3v1440840				2.97656e-06	Lj0g3v0131809
	4.13658e-05	Lj0g3v0339319				2.98556e-06	Lj0g3v0137349
	4.13658e-05	Lj0g3v0339329				2.98556e-06	Lj0g3v0137369
	4.14536e-05	Lj0g3v0291289				2.98556e-06	Lj0g3v0137359
	4.14536e-05	Lj0g3v0291299				3.09151e-06	Lj4g3v2693590
	4.14536e-05	Lj0g3v0291279				3.09151e-06	Lj4g3v2693570
	4.47272e-05	Lj4g3v1389110				3.09151e-06	Lj4g3v2693580
	4.47272e-05	Lj4g3v1389120				3.09659e-06	Lj0g3v0231219
	4.47272e-05	Lj4g3v1389140				3.09659e-06	Lj0g3v0231229
	4.47272e-05	Lj4g3v1389160				3.1837e-06	Lj1g3v4999560
	4.47272e-05	Lj4g3v1389130				3.1837e-06	Lj1g3v4999570
	4.47272e-05	Lj4g3v1389150				3.1837e-06	Lj1g3v4999580
	4.47272e-05	Lj4g3v1389170				3.24106e-06	Lj0g3v0096089
	4.49537e-05	Lj6g3v0523940				3.24106e-06	Lj0g3v0096099
	4.49537e-05	Lj6g3v0523930				3.24106e-06	Lj0g3v0096069
	4.49537e-05	Lj6g3v0523950				3.24106e-06	Lj0g3v0096079
	4.51853e-05	Lj2g3v1012790				3.30704e-06	Lj0g3v0289159
	4.51853e-05	Lj2g3v1012810				3.30704e-06	Lj0g3v0289169
	4.51853e-05	Lj2g3v1012830				3.30704e-06	Lj0g3v0289179
	4.51853e-05	Lj2g3v1012780				3.34001e-06	Lj3g3v0652740
	4.51853e-05	Lj2g3v1012800				3.34001e-06	Lj3g3v0652760
	4.51853e-05	Lj2g3v1012820				3.34001e-06	Lj3g3v0652750
	5.12825e-05	Lj1g3v4763580				3.39052e-06	Lj4g3v2046260
	5.12825e-05	Lj1g3v4763600				3.39052e-06	Lj4g3v2046250
	5.12825e-05	Lj1g3v4763570				3.39052e-06	Lj4g3v2047270
	5.12825e-05	Lj1g3v4763590				3.40835e-06	Lj0g3v0115709
	5.14854e-05	Lj0g3v0086519				3.40835e-06	Lj0g3v0115719
	5.14854e-05	Lj0g3v0086529				3.41014e-06	Lj1g3v3328880
	5.14854e-05	Lj0g3v0086509				3.41014e-06	Lj1g3v3328890
	5.21127e-05	Lj4g3v2313720				3.41014e-06	Lj1g3v3328900
	5.21127e-05	Lj4g3v2313730				3.78745e-06	Lj0g3v0123279
	5.21127e-05	Lj4g3v2314750				3.78745e-06	Lj0g3v0123289
	5.21127e-05	Lj4g3v2314740				3.79187e-06	Lj1g3v1841160
	5.21127e-05	Lj4g3v2315760				3.79187e-06	Lj1g3v1841220
	5.26616e-05	Lj2g3v0561190				3.79187e-06	Lj1g3v1841230
	5.26616e-05	Lj2g3v0561200				3.801e-06	Lj3g3v3085870
	5.26616e-05	Lj2g3v0561210				3.801e-06	Lj3g3v3085880
	5.26616e-05	Lj2g3v0561170				3.801e-06	Lj3g3v3085860
	5.26616e-05	Lj2g3v0561180				3.801e-06	Lj3g3v3085890
	5.66212e-05	Lj6g3v0523910				3.85148e-06	Lj0g3v0017729
	5.66212e-05	Lj6g3v0523920				3.94306e-06	Lj6g3v2041910
	5.66212e-05	Lj6g3v0523890				3.94306e-06	Lj6g3v2041930
	5.66212e-05	Lj6g3v0523900				3.94306e-06	Lj6g3v2041920
	5.88421e-05	Lj3g3v3688860				4.08922e-06	Lj1g3v3329190
	5.88421e-05	Lj3g3v3688850				4.08922e-06	Lj1g3v3329200
	5.92622e-05	Lj4g3v0685350				4.12559e-06	Lj1g3v2975940
	5.92622e-05	Lj4g3v0685360				4.12559e-06	Lj1g3v2975950
	5.92622e-05	Lj4g3v0685340				4.2364e-06	Lj2g3v1022550
	5.92711e-05	Lj1g3v1786360				4.2364e-06	Lj2g3v1022560
	5.92711e-05	Lj1g3v1786340				4.26537e-06	Lj1g3v4713060
	5.92711e-05	Lj1g3v1786350				4.26537e-06	Lj1g3v4713050
	5.92711e-05	Lj1g3v1786370				4.26537e-06	Lj1g3v4713070
	5.94199e-05	Lj5g3v0404980				4.28863e-06	Lj1g3v2908510
	5.94199e-05	Lj5g3v0405010				4.28863e-06	Lj1g3v2898500
	5.94199e-05	Lj5g3v0405020				4.34607e-06	Lj6g3v1995990
	5.94199e-05	Lj5g3v0404990				4.34607e-06	Lj6g3v1995970
	5.94199e-05	Lj5g3v0405000				4.34607e-06	Lj6g3v1995980
	6.03428e-05	Lj2g3v0561150				4.37825e-06	Lj6g3v1174050
	6.03428e-05	Lj2g3v0561130				4.41714e-06	Lj6g3v1093730
	6.03428e-05	Lj2g3v0561140				4.47628e-06	Lj4g3v0571910
	6.03428e-05	Lj2g3v0561110				4.47628e-06	Lj4g3v0571920
	6.03428e-05	Lj2g3v0561090				4.47628e-06	Lj4g3v0571900
	6.03428e-05	Lj2g3v0561100				4.5342e-06	Lj3g3v2576530
	6.44881e-05	Lj1g3v3300020				4.5342e-06	Lj3g3v2576540
	6.44881e-05	Lj1g3v3300010				4.65945e-06	Lj1g3v0203180
	6.45712e-05	Lj0g3v0165219				4.65945e-06	Lj1g3v0203190
	6.45712e-05	Lj0g3v0165229				4.67645e-06	Lj0g3v0238429
	6.49829e-05	Lj0g3v0253229				4.67645e-06	Lj0g3v0238439
	6.49829e-05	Lj0g3v0253219				4.72891e-06	Lj0g3v0194529
	6.49829e-05	Lj0g3v0253239				4.75822e-06	Lj6g3v2271000
	6.49829e-05	Lj0g3v0253249				4.75822e-06	Lj6g3v2271010
	6.49829e-05	Lj0g3v0253259				4.75822e-06	Lj6g3v2271020
	6.58611e-05	Lj0g3v0337739				4.75822e-06	Lj6g3v2271030
	6.58611e-05	Lj0g3v0337749				4.93278e-06	Lj0g3v0092849
	6.59562e-05	Lj2g3v0636950				4.93278e-06	Lj0g3v0315899
	6.59562e-05	Lj2g3v0636960				4.93278e-06	Lj0g3v0315909
	6.59562e-05	Lj2g3v0636970				4.93278e-06	Lj0g3v0165099
	6.59562e-05	Lj2g3v0636980				4.93278e-06	Lj0g3v0193369
	6.59562e-05	Lj2g3v0636990				4.93278e-06	Lj0g3v0193379
	6.63375e-05	Lj0g3v0071109				4.93278e-06	Lj0g3v0315879
	6.63375e-05	Lj0g3v0071119				4.93278e-06	Lj0g3v0315889
	6.63375e-05	Lj0g3v0071129				4.93278e-06	Lj0g3v0121339
	6.63375e-05	Lj0g3v0071139				4.93278e-06	Lj0g3v0121319
	6.63375e-05	Lj0g3v0071159				4.93278e-06	Lj0g3v0121329
	6.63375e-05	Lj0g3v0071149				4.93278e-06	Lj0g3v0193389
	6.63375e-05	Lj0g3v0071169				4.93278e-06	Lj0g3v0007839
	6.66336e-05	Lj0g3v0145499				4.93278e-06	Lj0g3v0007859
	6.73026e-05	Lj0g3v0259179				4.93278e-06	Lj0g3v0007829
	6.73026e-05	Lj0g3v0259189				4.93278e-06	Lj0g3v0007849
	7.12818e-05	Lj6g3v1967060				4.93278e-06	Lj0g3v0286149
	7.12818e-05	Lj6g3v1967050				4.93278e-06	Lj0g3v0286159
	7.12818e-05	Lj6g3v1967070				4.93278e-06	Lj0g3v0218139
	7.13971e-05	Lj6g3v2116840				4.93278e-06	Lj0g3v0218129
	7.13971e-05	Lj6g3v2116850				4.93278e-06	Lj0g3v0121349
	7.17766e-05	Lj4g3v2820200				4.93278e-06	Lj0g3v0265979
	7.17766e-05	Lj4g3v2820210				4.93278e-06	Lj0g3v0265989
	7.17766e-05	Lj4g3v2820230				4.93278e-06	Lj4g3v1258030
	7.17766e-05	Lj4g3v2820240				4.99148e-06	Lj4g3v1512510
	7.17766e-05	Lj4g3v2820220				4.99148e-06	Lj4g3v1512520
	7.21677e-05	Lj0g3v0202279				5.28273e-06	Lj0g3v0349079
	7.21677e-05	Lj0g3v0202299				5.28273e-06	Lj0g3v0349089
	7.21677e-05	Lj0g3v0202319				5.28273e-06	Lj0g3v0349099
	7.21677e-05	Lj0g3v0202289				5.29472e-06	Lj0g3v0230979
	7.21677e-05	Lj0g3v0202309				5.29472e-06	Lj0g3v0230989
	7.35106e-05	Lj4g3v0684200				5.29472e-06	Lj0g3v0230999
	7.35106e-05	Lj4g3v0684210				5.35398e-06	Lj0g3v0164559
	7.35106e-05	Lj4g3v0684220				5.36487e-06	Lj1g3v1821090
	7.35106e-05	Lj4g3v0684190				5.36487e-06	Lj1g3v1821110
	7.35268e-05	Lj2g3v1599690				5.36487e-06	Lj1g3v1821120
	7.35268e-05	Lj2g3v1599700				5.36487e-06	Lj1g3v1821100
	7.35268e-05	Lj2g3v1599710				5.3908e-06	Lj3g3v0044260
	7.35268e-05	Lj2g3v1599660				5.3908e-06	Lj3g3v0044250
	7.35268e-05	Lj2g3v1599670				5.43153e-06	Lj2g3v3281250
	7.35268e-05	Lj2g3v1599680				5.47767e-06	Lj0g3v0209389
	7.42801e-05	Lj0g3v0346809				5.86316e-06	Lj3g3v3752080
	7.42801e-05	Lj0g3v0346819				5.86316e-06	Lj3g3v3752100
	7.79312e-05	Lj0g3v0327349				5.86316e-06	Lj3g3v3752090
	7.79312e-05	Lj0g3v0327359				5.91017e-06	Lj0g3v0353959
	7.79312e-05	Lj0g3v0327369				5.93119e-06	Lj0g3v0270969
	7.79312e-05	Lj0g3v0327379				5.93119e-06	Lj0g3v0270979
	7.90143e-05	Lj3g3v1015510				5.93119e-06	Lj0g3v0270989
	7.90143e-05	Lj3g3v1015520				6.07217e-06	Lj2g3v3339670
	7.94664e-05	Lj2g3v1020000				6.07217e-06	Lj2g3v3339680
	7.94989e-05	Lj0g3v0008939				6.09574e-06	Lj6g3v1093700
	7.95573e-05	Lj6g3v2116830				6.09574e-06	Lj6g3v1093710
	7.98655e-05	Lj2g3v3261220				6.09574e-06	Lj6g3v1093690
	8.28009e-05	Lj0g3v0215519				6.09838e-06	Lj4g3v0310490
	8.28009e-05	Lj0g3v0215509				6.13396e-06	Lj3g3v3765520
	8.28009e-05	Lj0g3v0215529				6.13396e-06	Lj3g3v3765540
	8.28009e-05	Lj0g3v0215539				6.13396e-06	Lj3g3v3765470
	8.3628e-05	Lj4g3v0299470				6.13396e-06	Lj3g3v3765480
	8.3628e-05	Lj4g3v0300480				6.13396e-06	Lj3g3v3765490
	8.57012e-05	Lj6g3v2192120				6.13396e-06	Lj3g3v3765500
	8.57012e-05	Lj6g3v2192130				6.13396e-06	Lj3g3v3765510
	8.58417e-05	Lj3g3v3338510				6.13396e-06	Lj3g3v3765530
	8.58417e-05	Lj3g3v3338500				6.13396e-06	Lj3g3v3755430
	8.58417e-05	Lj3g3v3338520				6.14892e-06	Lj2g3v3084000
	8.58417e-05	Lj3g3v3338530				6.14892e-06	Lj2g3v3084010
	8.63144e-05	Lj0g3v0284269				6.1567e-06	Lj0g3v0327619
	8.78824e-05	Lj4g3v0654630				6.1567e-06	Lj0g3v0327629
	8.78824e-05	Lj4g3v0654620				6.16776e-06	Lj5g3v0310160
	8.78824e-05	Lj4g3v0654640				6.16776e-06	Lj5g3v0310180
	8.78824e-05	Lj4g3v0654650				6.16776e-06	Lj5g3v0310170
	8.78824e-05	Lj4g3v0654660				6.20953e-06	Lj0g3v0283739
	8.78824e-05	Lj4g3v0654670				6.34313e-06	Lj2g3v0561110
	8.78824e-05	Lj4g3v0654680				6.34313e-06	Lj2g3v0561100
	8.78824e-05	Lj4g3v0654690				6.36483e-06	Lj4g3v0975420
	8.78824e-05	Lj4g3v0654700				6.36483e-06	Lj4g3v0975410
	8.78824e-05	Lj4g3v0654710				6.38508e-06	Lj1g3v2611340
	8.78824e-05	Lj4g3v0654720				6.43126e-06	Lj4g3v1188710
	8.88454e-05	Lj0g3v0125439				6.43126e-06	Lj4g3v1189720
	8.88454e-05	Lj0g3v0125429				6.43126e-06	Lj4g3v1188700
	8.88454e-05	Lj0g3v0125419				6.55851e-06	Lj0g3v0296329
	9.02556e-05	Lj4g3v1389100				6.55851e-06	Lj0g3v0296339
	9.07274e-05	Lj6g3v0393220				6.55851e-06	Lj0g3v0296349
	9.07274e-05	Lj6g3v0393230				6.55851e-06	Lj0g3v0296359
	9.07274e-05	Lj6g3v0393240				6.55851e-06	Lj0g3v0296369
	9.21926e-05	Lj5g3v1014760				6.83583e-06	Lj3g3v3386710
	9.21926e-05	Lj5g3v1014770				6.83583e-06	Lj3g3v3386720
	9.21926e-05	Lj5g3v1014780				6.83583e-06	Lj3g3v3386730
	9.25673e-05	Lj3g3v0827200				6.85775e-06	Lj3g3v1666150
	9.25673e-05	Lj3g3v0828220				6.85775e-06	Lj3g3v1666120
	9.25673e-05	Lj3g3v0827210				6.85775e-06	Lj3g3v1666130
	9.4301e-05	Lj0g3v0327459				6.85775e-06	Lj3g3v1666140
	9.4301e-05	Lj0g3v0327469				6.9135e-06	Lj0g3v0048489
	9.49206e-05	Lj0g3v0273149				6.9135e-06	Lj0g3v0048509
	9.49206e-05	Lj0g3v0273159				6.93408e-06	Lj1g3v5034520
	9.49206e-05	Lj0g3v0273169				6.93408e-06	Lj1g3v5034540
	9.49206e-05	Lj0g3v0273179				6.93408e-06	Lj1g3v5034530
	9.49206e-05	Lj0g3v0273189				7.19012e-06	Lj0g3v0274549
	9.49206e-05	Lj0g3v0273199				7.25552e-06	Lj5g3v1913930
	9.52319e-05	Lj6g3v0523990				7.29235e-06	Lj2g3v3261200
	9.52319e-05	Lj6g3v0524000				7.29235e-06	Lj2g3v3261210
	9.52319e-05	Lj6g3v0524010				7.29235e-06	Lj2g3v3261180
	9.6639e-05	Lj0g3v0306579				7.29235e-06	Lj2g3v3261190
	9.6639e-05	Lj0g3v0306589				7.29435e-06	Lj4g3v2400530
	9.6639e-05	Lj0g3v0306599				7.35112e-06	Lj0g3v0068139
	9.75173e-05	Lj0g3v0186829				7.35112e-06	Lj0g3v0068149
	9.75173e-05	Lj0g3v0186839				7.35112e-06	Lj0g3v0068159
	9.84146e-05	Lj1g3v1932800				7.46534e-06	Lj0g3v0341359
	9.84146e-05	Lj1g3v1932810				7.63956e-06	Lj3g3v2477640
	9.84146e-05	Lj1g3v1932830				7.63956e-06	Lj3g3v2477650
	9.84146e-05	Lj1g3v1932820				7.63956e-06	Lj3g3v2477660
	9.97721e-05	Lj0g3v0281539				7.63956e-06	Lj3g3v2477670
	9.97721e-05	Lj0g3v0281569				7.63956e-06	Lj3g3v2477680
	9.97721e-05	Lj0g3v0281549				7.63956e-06	Lj3g3v2477690
	9.97721e-05	Lj0g3v0281559				7.63956e-06	Lj3g3v2477700
						7.63956e-06	Lj3g3v2477710
						7.74704e-06	Lj0g3v0333229
						7.88542e-06	Lj2g3v0658150
						7.88542e-06	Lj2g3v0658160
						7.88542e-06	Lj2g3v0658170
						8.09554e-06	Lj0g3v0278219
						8.09554e-06	Lj0g3v0278229
						8.09554e-06	Lj0g3v0278239
						8.31727e-06	Lj0g3v0317949
						8.31727e-06	Lj0g3v0317959
						8.33454e-06	Lj2g3v2411380
						8.33454e-06	Lj2g3v2411360
						8.33454e-06	Lj2g3v2411370
						8.37696e-06	Lj4g3v2881970
						8.56693e-06	Lj3g3v1800410
						8.57642e-06	Lj2g3v3071910
						8.57642e-06	Lj2g3v3072930
						8.57642e-06	Lj2g3v3072940
						8.57642e-06	Lj2g3v3071920
						8.5871e-06	Lj2g3v1670760
						8.5871e-06	Lj2g3v1670770
						8.5871e-06	Lj2g3v1670780
						8.5871e-06	Lj2g3v1670790
						8.5871e-06	Lj2g3v1670740
						8.5871e-06	Lj2g3v1670750
						8.5871e-06	Lj2g3v1670720
						8.5871e-06	Lj2g3v1670730
						8.59335e-06	Lj6g3v0003430
						8.69024e-06	Lj1g3v3930420
						8.7084e-06	Lj2g3v2411390
						8.7084e-06	Lj2g3v2411400
						8.72116e-06	Lj1g3v1513770
						8.72116e-06	Lj1g3v1513780
						8.83866e-06	Lj4g3v0149170
						8.83866e-06	Lj4g3v0153970
						9.07295e-06	Lj1g3v2155480
						9.07295e-06	Lj1g3v2155490
						9.07295e-06	Lj1g3v2154470
						9.09797e-06	Lj1g3v2925260
						9.18794e-06	Lj3g3v0718330
						9.18794e-06	Lj3g3v0718310
						9.18794e-06	Lj3g3v0718320
						9.24607e-06	Lj2g3v1252520
						9.24607e-06	Lj2g3v1252530
						9.30392e-06	Lj5g3v2179890
						9.30392e-06	Lj5g3v2179900
						9.34821e-06	Lj5g3v1535570
						9.42411e-06	Lj4g3v2046200
						9.43911e-06	Lj5g3v1017060
						9.43911e-06	Lj5g3v1017070
						9.56606e-06	Lj6g3v0842470
						9.56606e-06	Lj6g3v0842480
						9.56606e-06	Lj6g3v0843490
						9.5781e-06	Lj4g3v0523550
						9.5781e-06	Lj4g3v0523540
						9.5781e-06	Lj4g3v0523560
						9.87634e-06	Lj0g3v0008839
						9.87634e-06	Lj0g3v0008849
						9.89733e-06	Lj0g3v0325969
						9.89733e-06	Lj0g3v0325979
						9.91398e-06	Lj0g3v0290839
						9.91398e-06	Lj0g3v0290849
						9.91398e-06	Lj0g3v0290859
						9.91398e-06	Lj0g3v0290869
						9.91398e-06	Lj0g3v0290879
						9.94257e-06	Lj1g3v3446440
						9.94257e-06	Lj1g3v3446330
