# Supplementary material for: Identification of novel genes involved in phosphate accumulation in Lotus japonicus through Genome Wide Association mapping of root system architecture and anion content
Source: PLoS Genet. 2019 Dec 19;15(12):e1008126. doi: 10.1371/journal.pgen.1008126 (PMC6941899; doi:10.1371/journal.pgen.1008126)
Supplement: S9 Table — (XLSX) [file pgen.1008126.s024.xlsx]

## Sheet: Suppl9_primers
#cons_number	#short_name	Plant ID	Batch	Chromosome	Position	Exon	Total Coverage	Forward Primer	Reverse Primer	PCR Product Size with Insertion	PCR Product Size in Wild Type	total number of insertions
43	lamp-2	30113880	DK14	chr0	3595788	Lj0g3v0008839.1	192	GCGTGCCACACTCCAAAAATCCGT	TCTGGCCCGATTCCCCCTAGCATA	593	670	1
53	cbr-2	30124614	DK15	chr3	44752634	Lj3g3v3688850.2	326	CACCGTCATTCAGCCGTCAGTCAA	TGTTTCAGAACCATCCCCATCCACA	422	672	9
55	cbr-1	30106772	DK13	chr3	44752662	Lj3g3v3688850.2 Lj3g3v3688850.3	113	CACCGTCATTCAGCCGTCAGTCAA	TGTTTCAGAACCATCCCCATCCACA	394	672	6
54	cbr-3	30086823	DK11	chr3	44750013	Lj3g3v3688850.1	625	GTATGGCAAATGGTCCCTGGCCGT	TCATGACCAGCAATCAGTATGGGGA	394	481	12
59	lamp-3	30111624	DK14	chr0	3596021	Lj0g3v0008839.1	317	GGGGCTTACATTTGTTGGCGGCAT	TGCGTTAAGGCCTCTGCTACTCCA	449	528	13
61	lamp-1	30150402	DK18	chr0	3595005	Lj0g3v0008839.1	590	TCGCTCCTTCCATCACCCCACAGT	CCTGGAAGCAGGAAACCAGAGGCA	549	585	16
