# Supplementary material for: Identification of novel genes involved in phosphate accumulation in Lotus japonicus through Genome Wide Association mapping of root system architecture and anion content
Source: PLoS Genet. 2019 Dec 19;15(12):e1008126. doi: 10.1371/journal.pgen.1008126 (PMC6941899; doi:10.1371/journal.pgen.1008126)
Supplement: S10 Table — (XLSX) [file pgen.1008126.s025.xlsx]

## Sheet: Suppl10_rawdata
accession	phosphate	set	plate	abs_pos	row	col	day	phosph_set_acc_pos	shoot_NO3	shoot_PO4	shoot_SO4	root_NO3	root_PO4	root_SO4	shoot_over_root_NO3	shoot_over_root_PO4	shoot_over_root_SO4	Core_filename	ROI	Total_length	Euclidian_length	Root_tortuosity	Root_growth_rate	Relative_root_growth_rate	Root_angle	Root_direction_index	Root_horizontal_index	Root_vertical_index	Root_linearity	Average_root_width	Root_width_20	Root_width_40	Root_width_60	Root_width_80	Root_width_100
14	20P	9	2	3	1	1	0	LP_9_14_3										LP009002003000	3	2.31618	2.08221	1.11237	null	null	-17.146	0.367	0.16565	0.593111	0.739	0.888577	0.963083	0.960289	0.829733	0.851133	0.840317
117	20P	12	5	4	1	1	0	LP_12_117_4										LP012005004000	4	11.987	9.65238	1.24187	null	null	0.503	0.498	0.696214	2.88349	0.011	0.640397	0.849228	0.649118	0.514477	0.442574	0.745321
137	20P	4	8	3	1	1	0	LP_4_137_3										LP004008003000	3	14.2456	13.1514	1.08319	null	null	-11.889	0.245	0.648779	3.78344	0.877	0.560218	0.562292	0.517208	0.396579	0.610087	0.716259
128	20P	4	22	3	1	1	0	LP_4_128_3										LP004022003000	3	5.18086	3.02683	1.71164	null	null	112.62	0.549	0.834665	0.658855	0.481	1.08155	1.30512	0.860086	0.905129	1.64996	0.69179
138	20P	4	10	8	1	2	0	LP_4_138_8										LP004010008000	8	9.12838	8.32881	1.096	null	null	-17.146	0.352	0.759799	2.30958	0.92	0.585957	0.661733	0.568388	0.540872	0.491067	0.6662
ko	750P	8	9	6	1	2	0	MS_8_ko_6										MS008009006000	6	14.6783	13.5486	1.08339	null	null	-8.535	0.218	0.78431	3.89251	0.724	0.738865	0.776118	0.752475	0.686118	0.822706	0.65731
122	750P	12	16	1	1	1	0	MS_12_122_1										MS012016001000	1	3.81025	3.57867	1.06471	null	null	6.452	0.172	0.168593	1.03262	0.867	0.774023	0.881528	0.876554	0.777388	0.687303	0.647446
105	20P	3	1	6	1	2	0	LP_3_105_6										LP003001006000	6	20.2069	18.927	1.06763	null	null	-9.073	0.196	1.16222	5.4015	0.882	0.551667	0.611568	0.547941	0.407691	0.544597	0.645753
81	20P	4	2	5	1	2	0	LP_4_81_5										LP004002005000	5	9.88773	9.16813	1.07849	null	null	-1.455	0.189	0.274045	2.65337	0.066	0.634026	0.683175	0.576601	0.578062	0.688044	0.64425
gifu	750P	4	42	2	1	1	0	MS_4_gifu_2										MS004042002000	2	6.70221	6.30856	1.0624	null	null	0.961	0.151	0.170921	1.82696	0.444	0.668697	0.7239	0.674518	0.65079	0.658982	0.635
14	750P	11	16	8	1	2	0	MS_11_14_8										MS011016008000	8	7.26396	6.5249	1.11327	null	null	14.081	0.345	0.578316	1.85456	0.842	0.903626	1.08678	0.893868	0.958152	0.947293	0.632926
48	750P	9	7	3	1	1	0	MS_9_48_3										MS009007003000	3	14.756	13.3512	1.10522	null	null	5.367	0.258	0.58909	3.88377	0.424	0.587142	0.746337	0.583671	0.484526	0.490326	0.631677
18	750P	11	15	6	1	2	0	MS_11_18_6										MS011015006000	6	8.07216	6.9839	1.15582	null	null	4.345	0.381	0.409639	2.02013	0.002	0.621051	0.659384	0.57984	0.603398	0.645901	0.617051
8	750P	10	20	1	1	1	0	MS_10_8_1										MS010020001000	1	12.2377	10.0867	1.21325	null	null	22.583	0.404	1.00396	3.03284	0.723	0.644335	0.759968	0.664422	0.598763	0.596286	0.602446
76	20P	15	17	1	1	1	0	LP_15_76_1										LP015017001000	1	11.1514	10.3316	1.07934	null	null	-6.47	0.208	0.526203	2.9696	0.848	0.606086	0.668613	0.583502	0.559837	0.620162	0.598784
11	750P	11	14	3	1	1	0	MS_11_11_3										MS011014003000	3	3.53022	3.11696	1.13258	null	null	15.357	0.407	0.283527	0.881761	0.671	0.730462	0.789728	0.744474	0.753237	0.766382	0.598509
20	750P	12	19	3	1	1	0	MS_12_20_3										MS012019003000	3	15.1049	13.3142	1.13449	null	null	-17.772	0.355	1.06521	3.88931	0.675	0.651404	0.724217	0.67799	0.631084	0.632079	0.591693
48	20P	5	7	1	1	1	0	LP_5_48_1										LP005007001000	1	10.7712	9.91377	1.08649	null	null	12.078	0.265	0.596074	2.81373	0.712	0.673925	0.828717	0.709083	0.627253	0.613833	0.591291
136	750P	4	33	4	1	1	0	MS_4_136_4										MS004033004000	4	16.6546	14.5019	1.14844	null	null	-10.342	0.279	0.791845	4.33828	0.342	0.574717	0.674666	0.627951	0.518943	0.469773	0.582591
82	750P	15	45	1	1	1	0	MS_15_82_1										MS015045001000	1	13.99	10.6825	1.30961	null	null	5.914	0.595	0.886312	3.34861	0.003	0.681905	0.868553	0.692891	0.627338	0.638979	0.582083
14	750P	11	16	5	1	2	0	MS_11_14_5										MS011016005000	5	11.1658	9.35761	1.19323	null	null	-1.166	0.432	0.518816	2.80372	0.01	0.803233	1.02567	0.966301	0.753808	0.690224	0.580708
131	750P	4	28	3	1	1	0	MS_4_131_3										MS004028003000	3	11.4275	11.0226	1.03673	null	null	3.082	0.092	0.220366	3.18345	0.856	0.605345	0.724556	0.634196	0.605155	0.482346	0.580453
133	20P	4	3	8	1	2	0	LP_4_133_8										LP004003008000	8	14.7462	11.9619	1.23276	null	null	14.553	0.479	1.20481	3.54374	0.473	0.698288	0.89209	0.715878	0.627359	0.676995	0.578549
59	750P	8	20	7	1	2	0	MS_8_59_7										MS008020007000	7	17.455	16.4047	1.06402	null	null	-10.106	0.193	0.563055	4.67625	0.771	0.551709	0.672084	0.572199	0.504698	0.431906	0.577998
80	20P	4	20	6	1	2	0	LP_4_80_6										LP004020006000	6	3.45218	2.94164	1.17356	null	null	-32.661	0.746	0.583396	0.709253	0.938	0.993606	0.922253	1.20572	1.26092	1.00973	0.577554
133	20P	4	3	5	1	2	0	LP_4_133_5										LP004003005000	5	16.432	14.9602	1.09838	null	null	5.928	0.251	0.624036	4.30164	0.334	0.585809	0.654219	0.667724	0.592963	0.438954	0.575246
70	750P	9	12	2	1	1	0	MS_9_70_2										MS009012002000	2	15.3462	13.7763	1.11396	null	null	-4.318	0.259	0.501544	4.0789	0.031	0.582232	0.702098	0.630259	0.532151	0.479891	0.566335
117	750P	12	15	2	1	1	0	MS_12_117_2										MS012015002000	2	11.1491	9.42782	1.18258	null	null	7.093	0.441	0.655616	2.75711	0.149	0.694584	0.945282	0.722461	0.626068	0.614997	0.563351
76	20P	15	17	3	1	1	0	LP_15_76_3										LP015017003000	3	12.0124	11.0027	1.09177	null	null	-16.657	0.333	0.909108	3.05355	0.809	0.657902	0.822537	0.705697	0.626195	0.572347	0.563033
143	750P	4	38	2	1	1	0	MS_4_143_2										MS004038002000	2	5.7908	5.15442	1.12346	null	null	19.179	0.402	0.390652	1.46461	0.712	0.630343	0.775822	0.675598	0.579967	0.558969	0.562419
103	750P	10	18	3	1	1	0	MS_10_103_3										MS010018003000	3	6.67154	5.6798	1.17461	null	null	27.043	0.659	0.880322	1.51949	0.803	0.637413	0.808334	0.544745	0.635	0.640588	0.558313
burtii	20P	4	18	8	1	2	0	LP_4_burtii_8										LP004018008000	8	10.9693	9.42319	1.16407	null	null	11.007	0.407	0.701019	2.73939	0.434	0.636101	0.76799	0.680551	0.640059	0.53376	0.558165
14	750P	11	16	6	1	2	0	MS_11_14_6										MS011016006000	6	9.21419	6.30415	1.46161	null	null	-6.361	0.837	0.887582	1.99665	0.238	0.665078	0.802598	0.721423	0.596731	0.651468	0.553805
80	20P	4	20	7	1	2	0	LP_4_80_7										LP004020007000	7	4.92146	2.61817	1.87973	null	null	-39.094	1.251	0.776161	0.704025	0.33	0.894524	1.11925	1.12183	0.907584	0.768054	0.553424
14	20P	9	1	7	1	2	0	LP_9_14_7										LP009001007000	7	13.843	12.4315	1.11354	null	null	19.391	0.391	0.748898	3.523	0.762	0.563076	0.621982	0.574209	0.543094	0.523917	0.552133
burtii	750P	4	26	7	1	2	0	MS_4_burtii_7										MS004026007000	7	6.72903	4.69824	1.43225	null	null	24.487	0.909	0.846963	1.33204	0.408	0.689187	0.854371	0.756602	0.638069	0.645774	0.551095
131	750P	9	24	7	1	2	0	MS_9_131_7										MS009024007000	7	17.1658	15.3901	1.11539	null	null	6.079	0.292	0.727371	4.42991	0.125	0.490199	0.634704	0.487849	0.411649	0.365824	0.550926
71	750P	15	39	2	1	1	0	MS_15_71_2										MS015039002000	2	13.6409	12.8971	1.05767	null	null	-3.764	0.144	0.371729	3.72116	0.253	0.588497	0.688446	0.589534	0.53285	0.581215	0.549995
132	20P	4	3	1	1	1	0	LP_4_132_1										LP004003001000	1	11.5112	10.5045	1.09584	null	null	-7.526	0.241	0.423312	3.04489	0.779	1.00961	1.33119	1.4423	0.975339	0.75184	0.549084
38	750P	8	11	2	1	1	0	MS_8_38_2										MS008011002000	2	14.5955	8.62671	1.6919	null	null	16.39	0.843	1.84503	2.32512	0.271	0.683832	0.719667	0.925597	0.706649	0.519832	0.546714
38	750P	2	21	8	1	2	0	MS_2_38_8										MS002021008000	8	4.28458	2.90231	1.47626	null	null	-10.081	0.815	0.430572	0.909151	0.229	0.683345	0.751417	0.756878	0.685271	0.674772	0.546354
76	750P	15	43	3	1	1	0	MS_15_76_3										MS015043003000	3	9.702	8.61993	1.12553	null	null	-22.219	0.451	0.903266	2.40985	0.769	0.597133	0.706247	0.628735	0.572008	0.532553	0.545677
80	20P	11	7	4	1	1	0	LP_11_80_4										LP011007004000	4	20.9279	19.6822	1.06329	null	null	-5.864	0.165	0.894397	5.66917	0.939	0.54718	0.725805	0.521949	0.45701	0.485119	0.54555
138	20P	4	10	5	1	2	0	LP_4_138_5										LP004010005000	5	10.1997	9.10495	1.12024	null	null	6.943	0.3	0.505926	2.63967	0.441	0.507323	0.585851	0.474917	0.448437	0.481732	0.544978
122	20P	12	5	5	1	2	0	LP_12_122_5										LP012005005000	5	10.8604	8.75792	1.24007	null	null	23.653	0.569	1.12484	2.57937	0.673	0.678159	0.951124	0.728874	0.608944	0.556768	0.544343
122	750P	12	15	7	1	2	0	MS_12_122_7										MS012015007000	7	5.94923	4.97057	1.19689	null	null	-12.793	0.466	0.408432	1.48759	0.359	0.653881	0.834813	0.684107	0.590169	0.618913	0.542713
14	750P	11	15	3	1	1	0	MS_11_14_3										MS011015003000	3	9.45667	6.99785	1.35137	null	null	-9.576	0.749	0.982768	2.04068	0.476	0.727054	0.905235	0.820357	0.690668	0.67619	0.542205
131	20P	4	2	2	1	1	0	LP_4_131_2										LP004002002000	2	11.7367	11.0337	1.06372	null	null	11.396	0.205	0.612246	3.12845	0.997	0.571669	0.659066	0.626787	0.532892	0.497734	0.542036
21	750P	13	14	2	1	1	0	MS_13_21_2										MS013014002000	2	6.02113	4.29516	1.40184	null	null	-29.85	1	0.900197	1.15437	0.678	0.772181	0.948457	0.930444	0.764709	0.678222	0.537718
gifu	20P	9	6	2	1	1	0	LP_9_gifu_2										LP009006002000	2	15.7921	13.2268	1.19395	null	null	16.55	0.481	1.23319	3.90777	0.443	0.533485	0.683069	0.568283	0.483806	0.393827	0.537591
41	750P	12	12	4	1	1	0	MS_12_41_4										MS012012004000	4	9.39328	7.1501	1.31373	null	null	21.171	0.646	0.600752	2.19158	0.183	0.655786	0.908283	0.783717	0.564811	0.484124	0.537464
14	20P	1	10	4	1	1	0	LP_1_14_4										LP001010004000	4	7.93392	7.24436	1.09519	null	null	-33.922	0.692	1.35329	1.75097	0.966	0.524785	0.580178	0.510773	0.485098	0.511471	0.536448
131	20P	4	2	3	1	1	0	LP_4_131_3										LP004002003000	3	14.5259	13.4208	1.08234	null	null	4.614	0.207	0.423735	3.86781	0.005	0.561044	0.696997	0.564451	0.51399	0.49657	0.532659
3	750P	10	19	4	1	1	0	MS_10_3_4										MS010019004000	4	10.8033	10.0211	1.07805	null	null	13.684	0.258	0.657923	2.84027	0.896	0.522288	0.617241	0.517102	0.473858	0.470683	0.532574
138	20P	4	10	6	1	2	0	LP_4_138_6										LP004010006000	6	9.35057	7.42406	1.25949	null	null	-14.868	0.626	0.878713	2.171	0.532	0.535284	0.536787	0.733785	0.478832	0.393975	0.532278
122	20P	12	5	6	1	2	0	LP_12_122_6										LP012005006000	6	7.48439	6.51482	1.14882	null	null	-4.099	0.35	0.324908	1.9029	0.036	0.694732	0.952161	0.731753	0.648652	0.608118	0.532193
140	20P	4	10	4	1	1	0	LP_4_140_4										LP004010004000	4	10.829	8.86073	1.22213	null	null	-14.103	0.507	0.764498	2.6598	0.376	0.55226	0.662157	0.592667	0.524108	0.45049	0.531918
64	750P	10	17	4	1	1	0	MS_10_64_4										MS010017004000	4	16.0979	13.5903	1.18451	null	null	-0.803	0.396	0.714883	4.11146	0.068	0.62321	0.793136	0.693399	0.585195	0.513567	0.531029
2	750P	15	28	4	1	1	0	MS_15_2_4										MS015028004000	4	8.5104	7.85736	1.08311	null	null	4.635	0.207	0.34889	2.27235	0.684	0.635233	0.728239	0.688615	0.629857	0.598318	0.530881
128	20P	4	22	1	1	1	0	LP_4_128_1										LP004022001000	1	7.37605	4.81978	1.53037	null	null	-8.842	0.941	0.760815	1.46158	0.222	0.777663	1.03279	0.734272	0.614955	0.973667	0.529886
45	20P	2	4	7	1	2	0	LP_2_45_7										LP002004007000	7	9.36536	8.50185	1.10157	null	null	30.523	0.601	1.17274	2.20813	0.969	0.662982	0.842031	0.698204	0.635571	0.610637	0.52887
33	20P	11	5	8	1	2	0	LP_11_33_8										LP011005008000	8	9.42571	8.87368	1.06221	null	null	-9.889	0.188	0.463656	2.52965	0.914	0.686943	0.755375	0.736494	0.732049	0.682943	0.528405
80	750P	13	18	2	1	1	0	MS_13_80_2										MS013018002000	2	6.72353	4.91086	1.36911	null	null	0.494	0.757	0.549275	1.47271	0.007	0.67782	0.854816	0.827934	0.661564	0.516149	0.528362
58	20P	2	11	2	1	1	0	LP_2_58_2										LP002011002000	2	14.3557	12.9519	1.10838	null	null	6.475	0.198	0.541951	3.82249	0.291	0.57404	0.666581	0.521335	0.521102	0.634344	0.526817
59	750P	8	19	4	1	1	0	MS_8_59_4										MS008019004000	4	15.9207	14.8623	1.07121	null	null	9.757	0.207	0.578908	4.24953	0.42	0.528807	0.689525	0.519261	0.469286	0.440394	0.525971
66	20P	5	10	3	1	1	0	LP_5_66_3										LP005010003000	3	13.5471	12.7079	1.06604	null	null	-12.115	0.218	0.810683	3.59285	0.972	0.536935	0.57258	0.560832	0.513376	0.511979	0.525928
66	20P	5	10	4	1	1	0	LP_5_66_4										LP005010004000	4	13.8241	13.0604	1.05847	null	null	4.648	0.149	0.307022	3.76394	0.114	0.495215	0.522457	0.447421	0.449622	0.531749	0.525208
83	20P	4	19	6	1	2	0	LP_4_83_6										LP004019006000	6	13.4463	11.3359	1.18617	null	null	13.388	0.476	1.0037	3.29216	0.401	0.613325	0.669713	0.628078	0.622025	0.6223	0.524785
122	20P	12	6	1	1	1	0	LP_12_122_1										LP012006001000	1	7.01508	6.10224	1.14959	null	null	-10.998	0.392	0.429006	1.76835	0.387	0.65623	0.831342	0.755438	0.591947	0.578802	0.524785
48	750P	9	7	2	1	1	0	MS_9_48_2										MS009007002000	2	9.52003	8.6774	1.09711	null	null	5.599	0.243	0.314452	2.51087	0.195	0.599461	0.785241	0.577173	0.544216	0.566843	0.52451
korea	20P	4	15	5	1	2	0	LP_4_korea_5										LP004015005000	5	18.0639	16.5732	1.08995	null	null	-18.62	0.35	1.57558	4.54912	0.841	0.606404	0.679577	0.61341	0.560705	0.654071	0.524256
40	20P	15	7	8	1	2	0	LP_15_40_8										LP015007008000	8	15.5077	14.4016	1.07681	null	null	8.452	0.214	0.585385	4.11833	0.263	0.580665	0.724366	0.648166	0.534226	0.472249	0.524002
14	750P	11	15	2	1	1	0	MS_11_14_2										MS011015002000	2	6.64959	6.29349	1.05658	null	null	2.699	0.137	0.197273	1.8266	0.947	0.712301	0.922867	0.790215	0.734018	0.591248	0.523515
136	20P	4	8	5	1	2	0	LP_4_136_5										LP004008005000	5	18.9831	15.8498	1.19769	null	null	3.982	0.44	0.969962	4.72878	0.001	0.518943	0.592391	0.480758	0.490051	0.50908	0.522563
20	750P	1	32	1	1	1	0	MS_1_20_1										MS001032001000	1	13.2591	12.1868	1.088	null	null	16.861	0.323	0.982091	3.40258	0.789	0.577533	0.664739	0.563182	0.558334	0.58094	0.520594
118	20P	9	5	2	1	1	0	LP_9_118_2										LP009005002000	2	9.95564	7.96207	1.25038	null	null	1.676	0.538	0.678032	2.35291	0.126	0.774912	1.12315	1.06839	0.602065	0.561446	0.520552
85	20P	4	21	3	1	1	0	LP_4_85_3										LP004021003000	3	7.36615	6.45865	1.14051	null	null	-20.93	0.464	0.703728	1.80283	0.676	0.525187	0.596074	0.566991	0.49094	0.451083	0.520298
70	750P	9	11	8	1	2	0	MS_9_70_8										MS009011008000	8	15.4115	12.8986	1.19482	null	null	-10.591	0.432	0.850477	3.92225	0.177	0.517779	0.63917	0.536639	0.468545	0.425238	0.519875
38	750P	8	12	7	1	2	0	MS_8_38_7										MS008012007000	7	4.21782	3.01883	1.39717	null	null	-18.816	0.766	0.433155	0.930402	0.355	0.64734	0.80554	0.650727	0.633794	0.62774	0.51888
16	750P	8	9	3	1	1	0	MS_8_16_3										MS008009003000	3	14.2393	12.2141	1.16581	null	null	-12.206	0.455	1.09271	3.46809	0.463	0.56316	0.786871	0.625348	0.494009	0.392134	0.518033
95	750P	16	12	8	1	2	0	MS_16_95_8										MS016012008000	8	6.39974	5.64574	1.13355	null	null	-10.804	0.367	0.401468	1.61152	0.332	0.606933	0.801941	0.602255	0.556027	0.555921	0.517589
140	750P	4	36	3	1	1	0	MS_4_140_3										MS004036003000	3	17.9712	16.5481	1.086	null	null	-5.652	0.215	0.898165	4.79524	0.865	0.527135	0.618003	0.541972	0.460544	0.497755	0.51744
18	20P	9	3	1	1	1	0	LP_9_18_1										LP009003001000	1	17.8403	16.7807	1.06314	null	null	6.3	0.167	0.356044	4.82708	0.47	0.510413	0.683493	0.55408	0.422254	0.375645	0.516572
146	750P	4	42	8	1	2	0	MS_4_146_8										MS004042008000	8	5.27351	5.18738	1.0166	null	null	-1.403	0.041	0.0404283	1.50311	0.863	0.589407	0.669565	0.607356	0.59436	0.559837	0.515768
137	20P	4	8	4	1	1	0	LP_4_137_4										LP004008004000	4	15.6601	11.7617	1.33145	null	null	-9.53	0.409	0.858097	3.87957	0.299	0.551138	0.618321	0.658918	0.399542	0.56261	0.515408
119	20P	13	7	1	1	1	0	LP_13_119_1										LP013007001000	1	5.2332	4.84611	1.07988	null	null	18.593	0.335	0.490178	1.33204	0.971	0.671512	0.882269	0.72263	0.619612	0.619252	0.513779
139	750P	8	19	5	1	2	0	MS_8_139_5										MS008019005000	5	13.0046	11.8609	1.09643	null	null	3.991	0.211	0.41294	3.47466	0.211	0.511493	0.510603	0.4768	0.506878	0.549593	0.513567
2	750P	15	27	6	1	2	0	MS_15_2_6										MS015027006000	6	10.3428	9.43536	1.09617	null	null	8.385	0.26	0.478769	2.70074	0.316	0.615167	0.684551	0.635953	0.635953	0.606467	0.512805
64	750P	10	17	2	1	1	0	MS_10_64_2										MS010017002000	2	8.54246	7.98951	1.06921	null	null	6.541	0.184	0.30715	2.29745	0.534	0.658072	0.91948	0.754105	0.63445	0.470175	0.512509
burtii	20P	15	26	1	1	1	0	LP_15_burtii_1										LP015026001000	1	13.8283	12.5352	1.10315	null	null	1.548	0.25	0.581554	3.62339	0.64	0.595164	0.737447	0.612394	0.531114	0.582972	0.511916
117	20P	12	6	8	1	2	0	LP_12_117_8										LP012006008000	8	5.3285	5.00412	1.06482	null	null	-3.395	0.16	0.16093	1.44812	0.404	0.700913	0.893509	0.773472	0.667427	0.657923	0.511598
50	20P	2	5	6	1	2	0	LP_2_50_6										LP002005006000	6	10.8057	9.8792	1.09378	null	null	-12.875	0.294	0.802386	2.7863	0.879	0.6183	0.750379	0.665713	0.5784	0.586613	0.510794
7	750P	1	23	8	1	2	0	MS_1_7_8										MS001023008000	8	9.21855	8.6211	1.0693	null	null	-12.91	0.234	0.57241	2.43188	0.996	0.537782	0.500062	0.584094	0.549804	0.544978	0.510646
19	20P	10	10	7	1	2	0	LP_10_19_7										LP010010007000	7	7.79674	6.7919	1.14795	null	null	14.253	0.397	0.469625	1.97985	0.394	0.592032	0.636926	0.522753	0.651679	0.638852	0.509926
70	20P	2	8	8	1	2	0	LP_2_70_8										LP002008008000	8	12.0127	10.8334	1.10886	null	null	24.963	0.491	1.40606	2.88914	0.868	0.602022	0.701527	0.62031	0.605324	0.573236	0.509736
134	750P	4	32	5	1	2	0	MS_4_134_5										MS004032005000	5	6.09953	5.68844	1.07227	null	null	-14.657	0.261	0.405934	1.59478	0.989	0.667279	0.712343	0.705019	0.701294	0.707453	0.50963
136	20P	4	8	8	1	2	0	LP_4_136_8										LP004008008000	8	12.3155	11.43	1.07747	null	null	-0.106	0.187	0.32658	3.30566	0.023	0.567245	0.620882	0.644398	0.564705	0.496634	0.509566
42	750P	12	19	8	1	2	0	MS_12_42_8										MS012019008000	8	15.3241	13.815	1.10923	null	null	6.864	0.282	0.650579	3.97163	0.146	0.588179	0.729107	0.616119	0.555879	0.530479	0.509312
80	20P	4	19	3	1	1	0	LP_4_80_3										LP004019003000	3	9.85619	8.01414	1.22985	null	null	-5.304	0.393	0.544237	2.45125	0.219	0.657987	0.777155	0.606086	0.659045	0.739288	0.508
137	750P	4	33	6	1	2	0	MS_4_137_6										MS004033006000	6	14.3752	12.7948	1.12352	null	null	-2.275	0.299	0.608563	3.70277	0.013	0.579946	0.61051	0.663681	0.503491	0.6154	0.507301
14	750P	11	15	4	1	1	0	MS_11_14_4										MS011015004000	4	12.2477	9.89815	1.23737	null	null	4.784	0.362	0.706628	3.04724	0.368	0.675492	0.764096	0.751417	0.724704	0.630767	0.506751
77	20P	15	18	1	1	1	0	LP_15_77_1										LP015018001000	1	16.8858	14.4423	1.16919	null	null	7.156	0.402	0.897192	4.2589	0.181	0.615908	0.80192	0.63862	0.60198	0.53067	0.506497
20	20P	4	18	2	1	1	0	LP_4_20_2										LP004018002000	2	8.12576	7.57877	1.07217	null	null	-12.911	0.235	0.417491	2.15599	0.912	0.690287	0.91821	0.786193	0.661839	0.57876	0.506201
24	750P	17	15	4	1	1	0	MS_17_24_4										MS017015004000	4	14.3078	12.86	1.11259	null	null	-13.808	0.322	0.864785	3.71179	0.537	0.61667	0.739288	0.640503	0.603081	0.595757	0.50455
41	20P	10	11	3	1	1	0	LP_10_41_3										LP010011003000	3	8.43589	7.00092	1.20497	null	null	-5.9	0.49	0.558123	2.03573	0.348	0.599567	0.769578	0.629391	0.559181	0.537252	0.502941
45	750P	2	23	1	1	1	0	MS_2_45_1										MS002023001000	1	10.73	9.65183	1.11171	null	null	-20.541	0.427	1.01132	2.66416	0.806	0.562081	0.620077	0.548407	0.560917	0.578718	0.502221
136	20P	4	7	1	1	1	0	LP_4_136_1										LP004007001000	1	14.5549	13.5526	1.07396	null	null	1.7	0.179	0.327977	3.9167	0.153	0.554037	0.728599	0.61614	0.485352	0.439547	0.501057
137	20P	4	8	2	1	1	0	LP_4_137_2										LP004008002000	2	16.2508	14.0207	1.15905	null	null	-5.805	0.385	1.14838	4.06872	0.583	0.54301	0.65079	0.550333	0.439335	0.574971	0.500422
gifu	750P	4	41	6	1	2	0	MS_4_gifu_6										MS004041006000	6	11.601	10.6791	1.08632	null	null	-2.613	0.209	0.35433	3.08976	0.062	0.582549	0.702479	0.638344	0.570674	0.501714	0.499618
16	750P	8	10	6	1	2	0	MS_8_16_6										MS008010006000	6	12.6452	9.94581	1.27141	null	null	-5.128	0.601	0.923438	2.98437	0.192	0.589788	0.73025	0.600287	0.564007	0.55499	0.49911
82	750P	15	45	4	1	1	0	MS_15_82_4										MS015045004000	4	14.2884	12.1084	1.18005	null	null	-12.724	0.444	0.949748	3.58606	0.385	0.592455	0.74295	0.642049	0.544999	0.53304	0.498835
118	20P	11	9	6	1	2	0	LP_11_118_6										LP011009006000	6	13.7559	11.8303	1.16276	null	null	5.853	0.401	0.839809	3.42489	0.514	0.608521	0.774848	0.563182	0.559329	0.647467	0.498179
59	750P	8	19	2	1	1	0	MS_8_59_2										MS008019002000	2	14.1218	12.3947	1.13934	null	null	2.545	0.322	0.554461	3.64151	0.03	0.535919	0.642768	0.562335	0.488781	0.487193	0.498115
38	750P	8	11	4	1	1	0	MS_8_38_4										MS008011004000	4	7.65346	7.08486	1.08026	null	null	9.631	0.225	0.301519	2.03892	0.719	0.655278	0.677333	0.781579	0.758783	0.563605	0.496634
70	20P	2	7	2	1	1	0	LP_2_70_2										LP002007002000	2	17.201	15.9529	1.07824	null	null	-2.433	0.191	0.53486	4.60716	0.297	0.507492	0.587904	0.518943	0.489373	0.444648	0.496507
118	20P	11	9	8	1	2	0	LP_11_118_8										LP011009008000	8	12.5791	10.8685	1.15739	null	null	2.456	0.377	0.638662	3.14839	0.099	0.619273	0.893106	0.622787	0.575395	0.50963	0.496485
7	20P	10	7	5	1	2	0	LP_10_7_5										LP010007005000	5	14.8653	12.1662	1.22185	null	null	2.992	0.403	0.793856	3.70707	0.046	0.516763	0.617792	0.538184	0.506624	0.42437	0.496295
18	750P	10	14	3	1	1	0	MS_10_18_3										MS010014003000	3	6.56907	4.28384	1.53346	null	null	-71.565	0.915	1.35678	0.675598	0.121	0.663639	0.707115	0.677333	0.663998	0.771229	0.496231
55	20P	2	7	5	1	2	0	LP_2_55_5										LP002007005000	5	13.8279	12.7846	1.08161	null	null	18.435	0.335	1.17572	3.51036	0.814	0.52851	0.706776	0.527135	0.459105	0.453877	0.49621
133	750P	4	30	4	1	1	0	MS_4_133_4										MS004030004000	4	10.3832	8.93957	1.16149	null	null	-2.307	0.38	0.499957	2.60742	0.001	0.551519	0.716217	0.603504	0.461687	0.478959	0.496189
48	20P	2	4	1	1	1	0	LP_2_48_1										LP002004001000	1	9.5859	8.56181	1.11961	null	null	2.834	0.291	0.427842	2.47466	0.061	0.524828	0.56079	0.559223	0.524722	0.483447	0.495977
gifu	20P	10	11	5	1	2	0	LP_10_gifu_5										LP010011005000	5	10.7471	8.98946	1.19552	null	null	8.531	0.418	0.527876	2.76183	0.056	0.503174	0.577194	0.494792	0.511683	0.436541	0.495702
136	20P	4	7	3	1	1	0	LP_4_136_3										LP004007003000	3	14.9537	13.6811	1.09302	null	null	-7.378	0.233	0.5519	3.95169	0.343	0.525335	0.783336	0.576051	0.394123	0.378397	0.495533
112	20P	3	5	7	1	2	0	LP_3_112_7										LP003005007000	7	16.4573	14.4841	1.13624	null	null	-5.619	0.342	0.955739	4.16721	0.398	0.568833	0.713126	0.581851	0.522944	0.531177	0.495237
144	750P	4	39	1	1	1	0	MS_4_144_1										MS004039001000	1	9.94912	9.3225	1.06722	null	null	-9.805	0.2	0.582739	2.65796	0.924	0.573299	0.677333	0.545952	0.554228	0.594614	0.494369
115	20P	3	8	2	1	1	0	LP_3_115_2										LP003008002000	2	11.0807	10.7764	1.02824	null	null	-1.238	0.069	0.132143	3.11624	0.874	0.604943	0.721318	0.550333	0.538289	0.720492	0.494305
14	20P	9	1	6	1	2	0	LP_9_14_6										LP009001006000	6	12.427	11.0678	1.12281	null	null	-10.579	0.334	0.934678	3.18038	0.849	0.600308	0.770149	0.596731	0.589851	0.551561	0.493353
14	20P	1	9	8	1	2	0	LP_1_14_8										LP001009008000	8	4.9435	4.216	1.17256	null	null	-32.493	0.647	0.582253	1.12103	0.905	0.625729	0.714375	0.64135	0.654621	0.625475	0.492125
120	20P	16	6	1	1	1	0	LP_16_120_1										LP016006001000	1	14.5324	12.9769	1.11987	null	null	23.554	0.474	1.6179	3.48598	0.818	0.604562	0.796565	0.576792	0.555223	0.602552	0.492125
7	750P	1	23	7	1	2	0	MS_1_7_7										MS001023007000	7	9.15717	8.58054	1.0672	null	null	-11.67	0.216	0.545677	2.43188	0.964	0.526182	0.534458	0.538014	0.582612	0.483341	0.492125
24	20P	15	6	7	1	2	0	LP_15_24_7										LP015006007000	7	13.0415	12.1376	1.07447	null	null	14.957	0.27	0.750083	3.3912	0.762	0.603737	0.765429	0.643763	0.578929	0.538501	0.491977
20	20P	4	18	4	1	1	0	LP_4_20_4										LP004018004000	4	8.03658	7.24505	1.10925	null	null	2.344	0.214	0.209762	2.16069	0.026	0.640122	0.769747	0.710713	0.619506	0.608774	0.491892
2	750P	15	27	5	1	2	0	MS_15_2_5										MS015027005000	5	13.3481	11.9906	1.11321	null	null	-4.15	0.279	0.571437	3.45995	0.237	0.565044	0.670221	0.606785	0.549211	0.507619	0.491511
48	20P	2	3	6	1	2	0	LP_2_48_6										LP002003006000	6	12.4364	10.9122	1.13967	null	null	-22.586	0.473	1.23992	3.0299	0.714	0.57423	0.70758	0.601133	0.547941	0.523325	0.491469
24	750P	17	16	6	1	2	0	MS_17_24_6										MS017016006000	6	14.8781	13.8456	1.07457	null	null	15.609	0.279	1.07425	3.85559	0.79	0.629708	0.803656	0.659532	0.618659	0.57586	0.490855
77	750P	15	44	3	1	1	0	MS_15_77_3										MS015044003000	3	10.6818	10.0894	1.05871	null	null	-7.11	0.16	0.358542	2.90055	0.994	0.529209	0.600689	0.5784	0.508889	0.467445	0.490622
91	750P	17	16	3	1	1	0	MS_17_91_3										MS017016003000	3	14.3163	13.487	1.06149	null	null	-11.222	0.198	0.671534	3.82503	0.996	0.565002	0.733213	0.582507	0.522774	0.496485	0.490389
136	20P	4	7	2	1	1	0	LP_4_136_2										LP004007002000	2	19.1782	17.2796	1.10988	null	null	4.356	0.27	0.719286	4.99082	0.031	0.487447	0.55626	0.482558	0.500507	0.407226	0.490199
55	750P	2	28	1	1	1	0	MS_2_55_1										MS002028001000	1	4.10987	3.62909	1.13248	null	null	-16.955	0.431	0.352531	1.01748	0.682	0.598742	0.79792	0.633751	0.572135	0.501777	0.490051
73	20P	17	1	5	1	2	0	LP_17_73_5										LP017001005000	5	13.0723	11.6389	1.12316	null	null	-7.629	0.317	0.746548	3.33991	0.357	0.600689	0.703114	0.605367	0.559647	0.645012	0.489903
126	20P	12	7	8	1	2	0	LP_12_126_8										LP012007008000	8	14.9309	13.0901	1.14063	null	null	-3.894	0.344	0.69577	3.78214	0.052	0.531177	0.68381	0.558525	0.489416	0.433917	0.489903
50	20P	2	5	8	1	2	0	LP_2_50_8										LP002005008000	8	9.91341	9.29143	1.06694	null	null	-12.232	0.221	0.61468	2.62742	0.841	0.537231	0.6916	0.578887	0.492739	0.433176	0.489797
62	750P	2	34	4	1	1	0	MS_2_62_4										MS002034004000	4	11.2721	8.85086	1.27356	null	null	4.252	0.609	0.892852	2.58828	0.013	0.529929	0.60325	0.528447	0.534458	0.494199	0.489712
129	20P	4	24	5	1	2	0	LP_4_129_5										LP004024005000	5	12.0182	11.0109	1.09148	null	null	-16.414	0.325	0.954955	3.07918	0.828	0.55427	0.69996	0.557043	0.545719	0.479488	0.48914
112	750P	3	22	2	1	1	0	MS_3_112_2										MS003022002000	2	10.8773	9.46171	1.14961	null	null	0.385	0.35	0.538078	2.74887	0.026	0.579056	0.70339	0.621982	0.522584	0.55825	0.488463
gifu	750P	4	41	7	1	2	0	MS_4_gifu_7										MS004041007000	7	9.38462	8.98417	1.04457	null	null	-7.309	0.128	0.231076	2.57854	0.744	0.531664	0.74839	0.526923	0.473223	0.422825	0.488336
134	20P	4	6	6	1	2	0	LP_4_134_6										LP004006006000	6	16.9485	15.8272	1.07085	null	null	-10.168	0.209	0.821203	4.51371	0.597	0.492675	0.595524	0.506561	0.490262	0.382715	0.488273
80	750P	13	18	4	1	1	0	MS_13_80_4										MS013018004000	4	3.84797	3.50147	1.09896	null	null	35.9	0.743	0.684445	0.80918	0.948	0.673333	0.958152	0.678794	0.627951	0.611653	0.488252
1	750P	17	10	7	1	2	0	MS_17_1_7										MS017010007000	7	12.2341	11.2286	1.08955	null	null	-15.975	0.307	0.784648	3.16238	0.76	0.56261	0.647615	0.5715	0.564854	0.540978	0.488061
117	20P	12	6	7	1	2	0	LP_12_117_7										LP012006007000	7	4.73458	4.35282	1.0877	null	null	-16.673	0.322	0.395097	1.20701	0.991	0.661374	0.775758	0.744008	0.640419	0.658283	0.487892
41	750P	12	12	2	1	1	0	MS_12_41_2										MS012012002000	2	6.38797	5.68706	1.12325	null	null	6.411	0.313	0.306768	1.63754	0.273	0.547645	0.647552	0.574294	0.52995	0.499216	0.486833
49	20P	2	5	2	1	1	0	LP_2_49_2										LP002005002000	2	12.2465	11.0619	1.10709	null	null	-4.5	0.266	0.538184	3.18956	0.298	0.552513	0.663088	0.586211	0.545846	0.480991	0.486833
134	20P	4	5	4	1	1	0	LP_4_134_4										LP004005004000	4	9.77225	9.20826	1.06125	null	null	3.954	0.151	0.172254	2.66857	0.373	0.551307	0.759079	0.573913	0.55082	0.387731	0.4866
72	20P	15	14	4	1	1	0	LP_15_72_4										LP015014004000	4	19.8414	18.4045	1.07807	null	null	-7.534	0.211	0.95686	5.27317	0.768	0.54047	0.61468	0.54665	0.450744	0.604245	0.486474
134	750P	4	32	6	1	2	0	MS_4_134_6										MS004032006000	6	8.77981	8.00379	1.09696	null	null	1.515	0.231	0.300778	2.32573	0.383	0.583671	0.654494	0.643911	0.620162	0.513567	0.485712
42	20P	2	18	3	1	1	0	LP_2_42_3										LP002018003000	3	14.5709	13.0548	1.11613	null	null	-6.33	0.296	0.683154	3.75171	0.117	0.521039	0.603673	0.540343	0.494115	0.481161	0.485627
81	20P	4	1	1	1	1	0	LP_4_81_1										LP004001001000	1	20.7167	17.0842	1.21262	null	null	5.047	0.502	1.37903	4.94364	0.02	0.591693	0.701188	0.66476	0.566843	0.540068	0.485415
gifu	750P	4	42	3	1	1	0	MS_4_gifu_3										MS004042003000	3	8.85296	7.98481	1.10873	null	null	-6.24	0.276	0.397468	2.30056	0.16	0.732578	0.994558	0.955844	0.73152	0.495744	0.485415
59	750P	8	20	8	1	2	0	MS_8_59_8										MS008020008000	8	16.2501	13.3264	1.21939	null	null	-10.525	0.553	1.3077	3.8572	0.481	0.53067	0.667343	0.555964	0.508	0.437557	0.484992
144	750P	4	39	3	1	1	0	MS_4_144_3										MS004039003000	3	13.8886	12.127	1.14526	null	null	-6.716	0.368	0.889571	3.48196	0.544	0.510603	0.621623	0.515429	0.513884	0.417026	0.484971
ko	750P	8	9	7	1	2	0	MS_8_ko_7										MS008009007000	7	15.4536	14.3754	1.075	null	null	-6.34	0.197	0.536321	4.13055	0.334	0.573257	0.719984	0.585766	0.5519	0.524298	0.484484
42	750P	12	20	4	1	1	0	MS_12_42_4										MS012020004000	4	11.649	9.86178	1.18122	null	null	-6.408	0.337	0.566822	2.93895	0.079	0.612817	0.806069	0.652187	0.632375	0.488146	0.484442
107	20P	5	12	1	1	1	0	LP_5_107_1										LP005012001000	1	11.2271	10.247	1.09565	null	null	-21.955	0.416	1.10803	2.78265	0.858	0.496337	0.589915	0.480399	0.447908	0.479933	0.484082
40	20P	15	7	5	1	2	0	LP_15_40_5										LP015007005000	5	16.7749	15.464	1.08477	null	null	-8.263	0.23	0.78141	4.43192	0.457	0.56841	0.677333	0.610764	0.555265	0.51471	0.484061
gifu	750P	4	41	8	1	2	0	MS_4_gifu_8										MS004041008000	8	10.0044	9.24499	1.08214	null	null	-19.389	0.353	0.812588	2.52804	0.975	0.635212	0.789538	0.682435	0.65151	0.568685	0.484018
135	750P	4	32	2	1	1	0	MS_4_135_2										MS004032002000	2	10.6022	9.06498	1.16957	null	null	-9.814	0.37	0.606615	2.67504	0.348	0.52288	0.653754	0.55082	0.498009	0.428138	0.483955
18	750P	10	14	4	1	1	0	MS_10_18_4										MS010014004000	4	4.42673	3.09004	1.43258	null	null	9.462	0.814	0.390948	0.934614	0.003	0.707708	0.92892	0.838433	0.64226	0.643234	0.483806
131	750P	4	27	6	1	2	0	MS_4_131_6										MS004027006000	6	10.7716	10.0967	1.06684	null	null	0.36	0.161	0.240496	2.9207	0.024	0.571669	0.692319	0.613156	0.559604	0.509778	0.483299
4	20P	10	8	6	1	2	0	LP_10_4_6										LP010008006000	6	9.71078	8.61799	1.1268	null	null	1.548	0.306	0.397404	2.49299	0	0.518795	0.6252	0.5911	0.465159	0.429091	0.483214
7	20P	1	4	4	1	1	0	LP_1_7_4										LP001004004000	4	9.88701	9.05504	1.09188	null	null	-23.269	0.439	1.01685	2.42415	0.946	0.564578	0.651404	0.588963	0.574379	0.525463	0.4826
41	20P	12	2	1	1	1	0	LP_12_41_1										LP012002001000	1	10.2344	8.74276	1.17062	null	null	0.832	0.405	0.569976	2.53987	0.139	0.666369	0.89717	0.689419	0.681419	0.582083	0.482494
66	20P	5	10	1	1	1	0	LP_5_66_1										LP005010001000	1	9.80396	9.13249	1.07353	null	null	-11.362	0.229	0.510688	2.59076	0.915	0.555921	0.633497	0.524425	0.54883	0.591164	0.481605
116	750P	8	8	3	1	1	0	MS_8_116_3										MS008008003000	3	11.9341	9.62815	1.23951	null	null	25.664	0.656	1.25158	2.65381	0.54	0.570505	0.727625	0.654283	0.572326	0.41747	0.480758
77	20P	15	17	5	1	2	0	LP_15_77_5										LP015017005000	5	11.7972	11.1322	1.05974	null	null	9.964	0.183	0.60289	3.17123	0.99	0.659151	0.804736	0.737171	0.669121	0.604054	0.480737
132	750P	4	29	2	1	1	0	MS_4_132_2										MS004029002000	2	9.10933	8.09621	1.12514	null	null	-23.415	0.474	0.890545	2.24178	0.804	0.551455	0.636672	0.559795	0.567034	0.513016	0.480716
145	750P	4	39	6	1	2	0	MS_4_145_6										MS004039006000	6	15.7913	13.8386	1.1411	null	null	8.266	0.343	0.731732	4.03454	0.057	0.492972	0.478621	0.515895	0.507365	0.482409	0.480505
1	20P	15	1	3	1	1	0	LP_15_1_3										LP015001003000	3	12.0061	9.75104	1.23126	null	null	-3.111	0.5	0.74839	2.87572	0.136	0.600498	0.638027	0.596096	0.663088	0.624734	0.480356
138	750P	4	36	6	1	2	0	MS_4_138_6										MS004036006000	6	11.0824	9.67391	1.14559	null	null	15.222	0.405	0.69088	2.79087	0.419	0.524129	0.642747	0.543137	0.500253	0.45485	0.480229
84	750P	15	45	5	1	2	0	MS_15_84_5										MS015045005000	5	12.0347	11.7036	1.02829	null	null	-3.318	0.072	0.244792	3.37898	0.839	0.609579	0.751311	0.630005	0.626237	0.559964	0.480166
145	750P	4	39	7	1	2	0	MS_4_145_7										MS004039007000	7	14.6973	13.6292	1.07837	null	null	-3.027	0.193	0.476546	3.93503	0.337	0.532003	0.578231	0.564769	0.458385	0.577892	0.480102
138	20P	4	9	2	1	1	0	LP_4_138_2										LP004009002000	2	12.5629	11.8137	1.06342	null	null	-6.068	0.167	0.508593	3.39731	0.952	0.593196	0.890905	0.585428	0.515176	0.495406	0.479785
20	750P	9	25	7	1	2	0	MS_9_20_7										MS009025007000	7	18.0498	16.8312	1.0724	null	null	5.123	0.176	0.409236	4.8689	0.02	0.544809	0.647509	0.560388	0.55645	0.480229	0.479785
105	20P	3	2	1	1	1	0	LP_3_105_1										LP003002001000	1	18.1697	16.0154	1.13451	null	null	2.348	0.324	0.810133	4.63448	0.015	0.471953	0.547264	0.477372	0.461772	0.393806	0.479594
115	20P	3	7	8	1	2	0	LP_3_115_8										LP003007008000	8	14.9972	13.5788	1.10446	null	null	-11.783	0.308	1.08494	3.84067	0.757	0.592053	0.687747	0.597027	0.556048	0.640376	0.479108
81	750P	4	28	6	1	2	0	MS_4_81_6										MS004028006000	6	12.123	10.3415	1.17227	null	null	6.936	0.432	0.803042	2.96898	0.177	0.578443	0.687261	0.600096	0.609939	0.515429	0.479065
134	20P	4	6	7	1	2	0	LP_4_134_7										LP004006007000	7	8.88278	8.15291	1.08952	null	null	-28.029	0.542	1.16487	2.08799	0.993	0.573024	0.57512	0.690647	0.609854	0.511027	0.47898
112	750P	9	17	5	1	2	0	MS_9_112_5										MS009017005000	5	10.6759	9.67319	1.10366	null	null	16.135	0.355	0.782341	2.6957	0.64	0.551011	0.756708	0.594572	0.49693	0.429048	0.478663
1	20P	17	2	6	1	2	0	LP_17_1_6										LP017002006000	6	14.9731	13.7585	1.08828	null	null	0.264	0.187	0.353378	4.04218	0.103	0.557869	0.633391	0.569108	0.527558	0.580581	0.478494
10	750P	11	13	3	1	1	0	MS_11_10_3										MS011013003000	3	12.6968	11.7076	1.08449	null	null	-10.416	0.245	0.582062	3.34205	0.467	0.545296	0.710734	0.581893	0.501777	0.454131	0.478494
113	20P	3	8	6	1	2	0	LP_3_113_6										LP003008006000	6	16.1015	14.9741	1.07529	null	null	-15.411	0.278	1.25438	4.17333	0.89	0.542523	0.731414	0.541316	0.515408	0.445431	0.478345
45	750P	8	12	1	1	1	0	MS_8_45_1										MS008012001000	1	12.9147	11.1711	1.15608	null	null	5.873	0.374	0.640736	3.25459	0.043	0.49839	0.64607	0.531135	0.419777	0.417068	0.478324
56	20P	2	10	6	1	2	0	LP_2_56_6										LP002010006000	6	15.5644	13.8252	1.1258	null	null	16.271	0.387	1.17138	3.92318	0.637	0.51035	0.613833	0.518753	0.477308	0.464037	0.478049
50	20P	2	5	7	1	2	0	LP_2_50_7										LP002005007000	7	13.239	12.2308	1.08243	null	null	3.075	0.202	0.401045	3.53174	0.108	0.553847	0.684996	0.557318	0.528807	0.52015	0.47771
8	750P	1	25	2	1	1	0	MS_1_8_2										MS001025002000	2	12.0505	10.3722	1.16181	null	null	-0.585	0.38	0.653711	3.00954	0.024	0.585936	0.714544	0.608753	0.570865	0.557953	0.477647
14	750P	11	16	7	1	2	0	MS_11_14_7										MS011016007000	7	4.43799	4.17242	1.06365	null	null	-6.116	0.168	0.0895138	1.20371	0.203	0.817012	0.969328	0.991658	0.934593	0.710142	0.477605
118	20P	11	9	7	1	2	0	LP_11_118_7										LP011009007000	7	13.8929	11.9535	1.16225	null	null	29.606	0.631	1.68779	3.26354	0.813	0.639254	0.855874	0.670772	0.574633	0.617474	0.477457
104	20P	3	2	8	1	2	0	LP_3_104_8										LP003002008000	8	16.1768	14.4505	1.11946	null	null	-5.969	0.301	0.809456	4.15747	0.159	0.484039	0.556556	0.491934	0.481859	0.413448	0.476864
7	750P	13	12	4	1	1	0	MS_13_7_4										MS013012004000	4	8.5932	7.93354	1.08315	null	null	17.226	0.319	0.653457	2.20368	0.94	0.604033	0.772583	0.644398	0.581639	0.545042	0.476843
136	750P	4	34	8	1	2	0	MS_4_136_8										MS004034008000	8	14.6484	13.637	1.07416	null	null	4.808	0.186	0.371115	3.93952	0.175	0.507407	0.615315	0.500782	0.534585	0.409554	0.476822
33	750P	11	18	4	1	1	0	MS_11_33_4										MS011018004000	4	6.18846	5.77054	1.07242	null	null	10.568	0.214	0.273029	1.65483	0.613	0.617813	0.852149	0.669502	0.601895	0.489183	0.476652
41	20P	12	1	7	1	2	0	LP_12_41_7										LP012001007000	7	8.07466	7.26019	1.11218	null	null	16.427	0.336	0.494644	2.10792	0.685	0.630661	0.783167	0.735394	0.63917	0.51888	0.476546
91	750P	17	16	4	1	1	0	MS_17_91_4										MS017016004000	4	13.948	12.8985	1.08136	null	null	-15.222	0.281	0.751861	3.64043	0.862	0.559477	0.741363	0.539052	0.53503	0.506243	0.476335
38	20P	2	2	3	1	1	0	LP_2_38_3										LP002002003000	3	8.31325	7.72818	1.07571	null	null	1.412	0.183	0.204174	2.23636	0.001	0.637074	0.747501	0.73243	0.637286	0.592095	0.476102
77	750P	15	43	5	1	2	0	MS_15_77_5										MS015043005000	5	7.44542	6.89348	1.08007	null	null	-5.816	0.206	0.315066	1.98584	0.533	0.641244	0.771123	0.706649	0.650621	0.601789	0.476081
41	20P	12	2	4	1	1	0	LP_12_41_4										LP012002004000	4	9.31587	7.9393	1.17339	null	null	-1.222	0.386	0.434679	2.36866	0.089	0.606848	0.833099	0.684382	0.570696	0.470556	0.475975
7	20P	10	8	2	1	1	0	LP_10_7_2										LP010008002000	2	4.29497	4.05164	1.06006	null	null	10.84	0.19	0.235352	1.15483	0.952	0.614172	0.659511	0.658389	0.66131	0.617178	0.4757
20	750P	12	19	2	1	1	0	MS_12_20_2										MS012019002000	2	15.1711	14.0307	1.08128	null	null	7.629	0.216	0.585661	4.02755	0.422	0.559181	0.696891	0.583375	0.568791	0.471128	0.475615
41	20P	10	12	6	1	2	0	LP_10_41_6										LP010012006000	6	7.53612	6.75217	1.1161	null	null	0	0.277	0.26778	1.95307	0.031	0.609028	0.811615	0.650219	0.599186	0.508656	0.475594
66	750P	5	23	6	1	2	0	MS_5_66_6										MS005023006000	6	14.5313	13.467	1.07903	null	null	-14.844	0.276	0.807762	3.78375	0.819	0.461158	0.472842	0.422656	0.432541	0.502539	0.475234
11	750P	11	14	4	1	1	0	MS_11_11_4										MS011014004000	4	4.95114	4.6355	1.06809	null	null	0	0.164	0.131784	1.34425	0.575	0.776436	0.99676	1.03909	0.783167	0.588814	0.474324
24	750P	15	31	3	1	1	0	MS_15_24_3										MS015031003000	3	17.3074	15.6858	1.10338	null	null	-8.458	0.278	0.794173	4.49102	0.278	0.617135	0.785326	0.670412	0.604753	0.550905	0.474303
141	750P	4	46	1	1	1	0	MS_4_141_1										MS004046001000	1	8.4593	7.9578	1.06302	null	null	-11.041	0.2	0.433176	2.26079	0.9	0.509714	0.629285	0.525738	0.4445	0.474811	0.474239
81	20P	4	2	8	1	2	0	LP_4_81_8										LP004002008000	8	5.03216	4.69919	1.07086	null	null	-0.516	0.17	0.0946997	1.36258	0.032	0.941197	1.22297	1.20265	0.973667	0.836083	0.474133
56	20P	2	9	4	1	1	0	LP_2_56_4										LP002009004000	4	20.8207	18.6731	1.11501	null	null	4.877	0.284	0.814218	5.39373	0.039	0.471614	0.557022	0.491744	0.424053	0.410887	0.474027
38	20P	2	1	5	1	2	0	LP_2_38_5										LP002001005000	5	5.17307	4.87885	1.0603	null	null	-9.994	0.184	0.272457	1.39313	0.932	0.610489	0.782257	0.644398	0.591757	0.559731	0.473943
143	20P	4	11	8	1	2	0	LP_4_143_8										LP004011008000	8	8.28446	7.10599	1.16584	null	null	13.084	0.312	0.559562	2.10589	0.861	0.565383	0.687769	0.653415	0.540046	0.472419	0.473647
14	20P	9	2	1	1	1	0	LP_9_14_1										LP009002001000	1	8.3323	7.80028	1.06821	null	null	10.792	0.209	0.386524	2.22405	0.867	0.524171	0.665162	0.523663	0.499766	0.458703	0.473202
117	20P	12	6	5	1	2	0	LP_12_117_5										LP012006005000	5	8.82728	8.06452	1.09458	null	null	0.15	0.228	0.276564	2.33413	0.055	0.640652	0.842201	0.669078	0.658961	0.56079	0.472906
80	20P	4	19	1	1	1	0	LP_4_80_1										LP004019001000	1	15.1351	13.5967	1.11314	null	null	8.685	0.3	0.74422	3.89575	0.25	0.544364	0.665438	0.597302	0.490665	0.495427	0.472609
77	20P	15	17	6	1	2	0	LP_15_77_6										LP015017006000	6	13.8026	12.8769	1.07189	null	null	-11.088	0.222	0.776436	3.65394	0.74	0.591968	0.746125	0.632862	0.564092	0.54428	0.472376
20	750P	9	25	5	1	2	0	MS_9_20_5										MS009025005000	5	17.3982	15.8818	1.09547	null	null	4.51	0.203	0.554863	4.64183	0.365	0.588772	0.710205	0.587925	0.572622	0.600752	0.472355
24	750P	17	16	8	1	2	0	MS_17_24_8										MS017016008000	8	14.9589	13.7011	1.0918	null	null	10.234	0.255	0.686033	3.93317	0.446	0.57459	0.727879	0.618596	0.556853	0.497501	0.472228
23	20P	11	5	2	1	1	0	LP_11_23_2										LP011005002000	2	13.1027	12.5696	1.04241	null	null	-5.605	0.111	0.217868	3.64101	0.827	0.586846	0.806471	0.584475	0.521758	0.549974	0.47208
84	750P	15	45	6	1	2	0	MS_15_84_6										MS015045006000	6	13.6674	12.6179	1.08318	null	null	1.153	0.201	0.396198	3.64784	0.004	0.570907	0.681249	0.596202	0.564557	0.540448	0.47208
49	20P	2	5	4	1	1	0	LP_2_49_4										LP002005004000	4	12.4525	11.7688	1.0581	null	null	-0.206	0.14	0.288248	3.40343	0.135	0.541295	0.620882	0.568854	0.533167	0.511789	0.471763
81	20P	4	2	6	1	2	0	LP_4_81_6										LP004002006000	6	19.9638	18.0757	1.10446	null	null	6.185	0.198	0.439526	5.33883	0.114	0.580962	0.696193	0.74822	0.585174	0.403733	0.471466
103	750P	10	17	7	1	2	0	MS_10_103_7										MS010017007000	7	16.6394	14.9841	1.11047	null	null	4.212	0.273	0.820187	4.31707	0.539	0.587227	0.787633	0.593259	0.564346	0.519705	0.470726
4	20P	10	8	7	1	2	0	LP_10_4_7										LP010008007000	7	11.2656	10.4453	1.07854	null	null	-16.966	0.306	0.890482	2.88986	0.904	0.537824	0.658177	0.574844	0.517462	0.467889	0.470577
48	750P	9	7	1	1	1	0	MS_9_48_1										MS009007001000	1	14.0623	13.0915	1.07416	null	null	-8.929	0.208	0.653246	3.75141	0.768	0.520954	0.629158	0.542078	0.463232	0.499385	0.470493
51	20P	15	10	6	1	2	0	LP_15_51_6										LP015010006000	6	12.4956	11.1436	1.12133	null	null	-22.327	0.449	1.18997	3.11789	0.779	0.518118	0.620882	0.536892	0.479785	0.482769	0.470112
83	20P	4	19	8	1	2	0	LP_4_83_8										LP004019008000	8	17.1246	13.8057	1.2404	null	null	-4.749	0.524	1.25112	4.09588	0.34	0.589915	0.753216	0.617432	0.5773	0.531516	0.470048
86	20P	13	3	1	1	1	0	LP_13_86_1										LP013003001000	1	13.685	10.2549	1.33448	null	null	-6.876	0.723	1.19778	3.0726	0.302	0.553953	0.722482	0.588264	0.483002	0.506413	0.469688
122	20P	12	6	4	1	1	0	LP_12_122_4										LP012006004000	4	5.27128	4.50427	1.17029	null	null	-36.978	0.808	0.846455	1.12808	0.847	0.629073	0.764963	0.653711	0.670285	0.587735	0.469604
70	20P	2	8	5	1	2	0	LP_2_70_5										LP002008005000	5	11.2052	10.517	1.06544	null	null	4.965	0.167	0.348848	3.03071	0.276	0.571331	0.692298	0.632015	0.552873	0.510138	0.469519
23	20P	2	18	5	1	2	0	LP_2_23_5										LP002018005000	5	5.88812	5.44	1.08237	null	null	22.174	0.406	0.605261	1.46035	0.99	0.623845	0.716132	0.677333	0.629602	0.627062	0.469201
20	20P	4	17	7	1	2	0	LP_4_20_7										LP004017007000	7	16.8465	15.1966	1.10857	null	null	17.425	0.38	1.37873	4.23052	0.662	0.626046	0.756814	0.716936	0.680678	0.506772	0.469011
55	20P	5	9	2	1	1	0	LP_5_55_2										LP005009002000	2	11.2691	10.8652	1.03717	null	null	-2.01	0.089	0.111019	3.15263	0.056	0.535559	0.695008	0.532659	0.486833	0.494856	0.468948
8	750P	1	26	7	1	2	0	MS_1_8_7										MS001026007000	7	6.06296	4.78297	1.26761	null	null	48.409	1.057	1.16144	0.868214	0.628	0.677651	0.928941	0.811657	0.606256	0.57313	0.468863
141	20P	13	7	7	1	2	0	LP_13_141_7										LP013007007000	7	6.17241	5.70577	1.08178	null	null	6.176	0.212	0.27705	1.64366	0.807	0.559774	0.622448	0.563668	0.55353	0.590317	0.468799
134	20P	4	6	5	1	2	0	LP_4_134_5										LP004006005000	5	7.61238	7.26019	1.04851	null	null	-6.193	0.132	0.247777	2.0897	0.942	0.517398	0.600752	0.485923	0.485584	0.546037	0.468778
19	20P	10	9	2	1	1	0	LP_10_19_2										LP010009002000	2	14.8388	13.4666	1.1019	null	null	13.359	0.314	0.930931	3.80881	0.547	0.494856	0.615019	0.482939	0.487341	0.420624	0.468376
42	750P	12	22	1	1	1	0	MS_12_42_1										MS012022001000	1	10.9696	10.0953	1.08661	null	null	3.606	0.214	0.38263	2.91461	0.11	0.561785	0.6956	0.597514	0.542311	0.505354	0.468334
7	750P	1	23	6	1	2	0	MS_1_7_6										MS001023006000	6	9.60255	8.35186	1.14975	null	null	7.719	0.274	0.443971	2.49896	0.561	0.549931	0.760455	0.520742	0.526584	0.474853	0.468249
134	20P	4	5	1	1	1	0	LP_4_134_1										LP004005001000	1	15.4793	14.2321	1.08763	null	null	-12.279	0.23	0.722186	4.09444	0.681	0.545465	0.650473	0.591397	0.529632	0.487786	0.468185
49	750P	2	25	2	1	1	0	MS_2_49_2										MS002025002000	2	9.63151	8.35419	1.1529	null	null	24.552	0.435	0.935524	2.36254	0.966	0.589195	0.702289	0.63718	0.593196	0.545444	0.467847
146	750P	4	42	5	1	2	0	MS_4_146_5										MS004042005000	5	8.93737	7.90492	1.13061	null	null	5.069	0.198	0.246147	2.38832	0.046	0.518351	0.596413	0.56987	0.493522	0.464587	0.467275
146	20P	4	15	4	1	1	0	LP_4_146_4										LP004015004000	4	15.0892	13.7406	1.09815	null	null	5.658	0.224	0.430382	4.04137	0.012	0.499851	0.581215	0.515324	0.468524	0.466937	0.467254
20	20P	12	9	8	1	2	0	LP_12_20_8										LP012009008000	8	7.2597	6.37788	1.13826	null	null	-12.653	0.393	0.490262	1.81737	0.697	0.617516	0.802217	0.675174	0.602552	0.540279	0.467085
141	20P	13	8	1	1	1	0	LP_13_141_1										LP013008001000	1	12.158	11.1767	1.08779	null	null	0.651	0.212	0.388599	3.23234	0.017	0.527854	0.657754	0.536363	0.507196	0.470853	0.466873
7	750P	1	24	1	1	1	0	MS_1_7_1										MS001024001000	1	7.69781	6.51152	1.18218	null	null	-32.657	0.748	1.23448	1.47356	0.939	0.733467	0.882163	0.733319	0.746294	0.839152	0.466344
14	20P	1	9	6	1	2	0	LP_1_14_6										LP001009006000	6	8.79371	8.16532	1.07696	null	null	11.514	0.237	0.554736	2.31839	0.982	0.532956	0.611039	0.553678	0.533633	0.500211	0.466217
2	750P	15	28	3	1	1	0	MS_15_2_3										MS015028003000	3	11.1397	9.254	1.20377	null	null	-10.41	0.501	0.793454	2.69113	0.277	0.541274	0.660866	0.547031	0.53939	0.492951	0.466132
60	750P	2	34	7	1	2	0	MS_2_60_7										MS002034007000	7	9.08579	8.33969	1.08946	null	null	-11.567	0.268	0.665374	2.36463	0.698	0.600964	0.770149	0.619062	0.580178	0.569574	0.465667
135	20P	4	6	1	1	1	0	LP_4_135_1										LP004006001000	1	10.0984	8.50282	1.18765	null	null	-5.285	0.407	0.507047	2.54159	0.026	0.413533	0.513969	0.404685	0.362564	0.319511	0.465667
56	20P	2	10	5	1	2	0	LP_2_56_5										LP002010005000	5	13.52	13.195	1.02463	null	null	-2.022	0.061	0.097663	3.81282	0.218	0.470154	0.503259	0.488696	0.461222	0.432139	0.465328
134	750P	4	31	1	1	1	0	MS_4_134_1										MS004031001000	1	9.85355	9.12527	1.07981	null	null	-10.424	0.231	0.484547	2.60325	0.654	0.503343	0.565108	0.532405	0.510455	0.443251	0.46518
70	750P	9	12	3	1	1	0	MS_9_70_3										MS009012003000	3	18.3815	16.8805	1.08892	null	null	9.309	0.24	0.77434	4.86641	0.404	0.514668	0.642408	0.550079	0.488569	0.427038	0.465137
38	20P	2	2	2	1	1	0	LP_2_38_2										LP002002002000	2	9.23146	7.98968	1.15542	null	null	-12.858	0.432	0.809265	2.24151	0.696	0.586232	0.679598	0.649668	0.59944	0.537358	0.465095
8	750P	1	26	6	1	2	0	MS_1_8_6										MS001026006000	6	5.34266	4.73397	1.12858	null	null	-15.03	0.379	0.495766	1.34971	0.915	0.658813	0.754465	0.718735	0.599398	0.755417	0.464735
55	750P	9	10	7	1	2	0	MS_9_55_7										MS009010007000	7	5.28942	4.54393	1.16406	null	null	-4.542	0.388	0.285729	1.32768	0.006	0.73224	1.15166	0.787972	0.6281	0.626343	0.464714
22	20P	15	4	2	1	1	0	LP_15_22_2										LP015004002000	2	13.8618	12.6029	1.09989	null	null	3.948	0.247	0.64281	3.63561	0.807	0.537379	0.636778	0.580581	0.511916	0.493056	0.464608
20	750P	1	31	5	1	2	0	MS_1_20_5										MS001031005000	5	8.42484	7.99842	1.05331	null	null	-8.216	0.155	0.376026	2.29136	0.925	0.62067	0.715158	0.697082	0.637265	0.58928	0.464545
124	750P	17	17	1	1	1	0	MS_17_124_1										MS017017001000	1	8.17374	6.88033	1.18799	null	null	1.058	0.442	0.477732	2.0091	0.049	0.710184	0.990981	0.827426	0.631783	0.636291	0.464375
gifu	20P	9	6	1	1	1	0	LP_9_gifu_1										LP009006001000	1	15.6264	13.6174	1.14753	null	null	-1.871	0.343	0.756941	3.99129	0.4	0.56841	0.843111	0.632735	0.501904	0.400389	0.464375
104	750P	3	18	7	1	2	0	MS_3_104_7										MS003018007000	7	16.0541	15.0328	1.06794	null	null	9.237	0.19	0.623739	4.34213	0.703	0.517885	0.572389	0.561954	0.501481	0.489521	0.464185
64	20P	2	15	4	1	1	0	LP_2_64_4										LP002015004000	4	14.5007	11.8008	1.22879	null	null	-2.467	0.458	0.72409	3.65345	0.045	0.523367	0.632926	0.566843	0.498285	0.45466	0.463952
41	750P	12	11	5	1	2	0	MS_12_41_5										MS012011005000	5	13.4723	12.1772	1.10635	null	null	12.345	0.317	0.732451	3.4507	0.353	0.647891	0.857906	0.722291	0.611399	0.584052	0.463804
1	750P	15	28	6	1	2	0	MS_15_1_6										MS015028006000	6	10.763	7.53535	1.42833	null	null	0.161	0.606	0.825987	2.48749	0.259	0.51109	0.651065	0.583523	0.48804	0.36993	0.463719
5	20P	10	1	3	1	1	0	LP_10_5_3										LP010001003000	3	2.42716	2.15047	1.12867	null	null	-6.216	0.324	0.131868	0.62321	0.384	0.703072	0.80645	0.844656	0.78105	0.61686	0.46355
9	750P	1	25	7	1	2	0	MS_1_9_7										MS001025007000	7	10.5235	9.06272	1.16119	null	null	-16.276	0.469	1.02654	2.52529	0.599	0.617728	0.753131	0.643361	0.616564	0.612352	0.463211
42	20P	2	18	4	1	1	0	LP_2_42_4										LP002018004000	4	13.3531	12.8449	1.03956	null	null	-3.023	0.099	0.220535	3.70895	0.147	0.517059	0.533548	0.578781	0.535284	0.474345	0.463211
42	750P	12	19	5	1	2	0	MS_12_42_5										MS012019005000	5	16.1764	13.971	1.15786	null	null	0.694	0.376	0.815763	4.05699	0.048	0.553254	0.673206	0.630872	0.549063	0.450067	0.463127
48	20P	5	8	6	1	2	0	LP_5_48_6										LP005008006000	6	7.69694	6.42328	1.19829	null	null	22.678	0.59	0.831384	1.80588	0.622	0.548598	0.55772	0.621771	0.566462	0.533802	0.462301
9	750P	10	22	6	1	2	0	MS_10_9_6										MS010022006000	6	12.9952	12.0997	1.07402	null	null	9.973	0.218	0.608753	3.44621	0.518	0.595524	0.811086	0.66984	0.54428	0.489648	0.462301
24	20P	15	6	8	1	2	0	LP_15_24_8										LP015006008000	8	15.3857	13.7138	1.12191	null	null	23.756	0.478	1.5462	3.80647	0.846	0.575606	0.72826	0.584009	0.556281	0.547328	0.462026
20	20P	4	17	5	1	2	0	LP_4_20_5										LP004017005000	5	15.9781	14.183	1.12657	null	null	5.481	0.307	0.633053	4.1336	0	0.523663	0.682011	0.558165	0.429556	0.486685	0.461941
129	20P	4	23	3	1	1	0	LP_4_129_3										LP004023003000	3	9.92556	9.19922	1.07896	null	null	3.034	0.183	0.215964	2.70055	0.033	0.565531	0.658304	0.605663	0.556048	0.545994	0.461857
83	20P	4	20	2	1	1	0	LP_4_83_2										LP004020002000	2	13.7992	12.4831	1.10543	null	null	8.68	0.284	0.823002	3.56569	0.687	0.553508	0.671915	0.523558	0.629941	0.480505	0.461687
20	750P	1	31	7	1	2	0	MS_1_20_7										MS001031007000	7	4.92447	4.52512	1.08825	null	null	-19.113	0.365	0.497861	1.24037	0.97	0.620395	0.802259	0.705908	0.642218	0.48895	0.461539
26	20P	9	4	2	1	1	0	LP_9_26_2										LP009004002000	2	15.2907	11.9345	1.28122	null	null	11.25	0.638	1.24543	3.55318	0.183	0.4347	0.465667	0.481626	0.386588	0.378566	0.461116
5	20P	1	3	2	1	1	0	LP_1_5_2										LP001003002000	2	9.82324	9.063	1.08388	null	null	-18.52	0.339	0.846603	2.49212	0.916	0.521525	0.592667	0.529675	0.527621	0.496634	0.46101
23	20P	2	17	4	1	1	0	LP_2_23_4										LP002017004000	4	19.3174	16.2376	1.18967	null	null	-8.848	0.482	1.3734	4.67095	0.334	0.487955	0.571077	0.54538	0.428858	0.43379	0.460693
64	750P	2	36	6	1	2	0	MS_2_64_6										MS002036006000	6	12.192	10.9505	1.11337	null	null	21.904	0.436	1.15824	3.03306	0.823	0.502497	0.55662	0.529992	0.515133	0.450321	0.460629
135	750P	4	32	4	1	1	0	MS_4_135_4										MS004032004000	4	9.85131	7.07032	1.39333	null	null	29.404	0.664	1.2805	2.10433	0.761	0.549593	0.901869	0.517102	0.407988	0.462449	0.460311
ko	750P	8	10	1	1	1	0	MS_8_ko_1										MS008010001000	1	11.5005	10.4905	1.09628	null	null	10.698	0.279	0.626089	2.98181	0.409	0.583734	0.715349	0.65333	0.545148	0.545105	0.460058
19	750P	13	14	5	1	2	0	MS_13_19_5										MS013014005000	5	7.72298	6.94271	1.11239	null	null	-0.175	0.271	0.307446	2.01028	0.002	0.577998	0.653605	0.652949	0.580284	0.543285	0.459888
12	20P	5	4	7	1	2	0	LP_5_12_7										LP005004007000	7	10.9841	10.1526	1.0819	null	null	2.988	0.2	0.33854	2.93897	0.128	0.565298	0.671153	0.582972	0.564727	0.548132	0.459486
128	20P	11	11	2	1	1	0	LP_11_128_2										LP011011002000	2	17.6285	15.8953	1.10904	null	null	-7.806	0.282	1.04794	4.57894	0.487	0.558271	0.658431	0.539602	0.540237	0.593789	0.459465
144	20P	4	14	7	1	2	0	LP_4_144_7										LP004014007000	7	10.3845	9.21965	1.12634	null	null	-4.873	0.308	0.429599	2.6754	0.07	0.540978	0.619612	0.580157	0.55082	0.495004	0.459423
4	20P	1	2	2	1	1	0	LP_1_4_2										LP001002002000	2	15.225	14.2057	1.07175	null	null	3.331	0.177	0.463635	4.1	0.266	0.484971	0.511154	0.475467	0.500782	0.477986	0.459338
5	750P	1	23	1	1	1	0	MS_1_5_1										MS001023001000	1	3.02647	2.68216	1.12837	null	null	-23.733	0.48	0.295783	0.736452	0.892	0.840338	0.760307	0.805963	1.06172	1.10556	0.458893
35	20P	15	5	8	1	2	0	LP_15_35_8										LP015005008000	8	14.4303	13.5433	1.0655	null	null	12.364	0.219	0.878819	3.82503	0.982	0.518541	0.635677	0.566589	0.492887	0.438912	0.458893
4	750P	13	11	1	1	1	0	MS_13_4_1										MS013011001000	1	11.6478	10.6081	1.09801	null	null	-1.486	0.237	0.406463	3.06737	0.178	0.509016	0.62738	0.537337	0.48768	0.434234	0.458893
27	20P	5	4	1	1	1	0	LP_5_27_1										LP005004001000	1	15.1636	14.2875	1.06132	null	null	6.978	0.167	0.559689	4.1	0.539	0.482007	0.547814	0.474832	0.492951	0.435652	0.458724
85	750P	12	22	8	1	2	0	MS_12_85_8										MS012022008000	8	11.9372	10.6753	1.1182	null	null	-6.604	0.303	0.550863	3.06737	0.305	0.519896	0.628227	0.552429	0.502073	0.458533	0.45847
63	750P	15	37	8	1	2	0	MS_15_63_8										MS015037008000	8	13.0352	12.3219	1.05789	null	null	-9.592	0.176	0.501311	3.51341	0.891	0.571606	0.780415	0.566526	0.550333	0.502857	0.457941
49	750P	2	26	6	1	2	0	MS_2_49_6										MS002026006000	6	13.1269	12.5866	1.04292	null	null	-5.404	0.115	0.287316	3.62339	0.897	0.554334	0.59872	0.599482	0.572749	0.543158	0.457835
123	20P	12	8	5	1	2	0	LP_12_123_5										LP012008005000	5	7.53097	6.97668	1.07945	null	null	13.868	0.267	0.414613	1.96683	0.742	0.583459	0.889656	0.630449	0.516594	0.424646	0.457729
115	20P	3	7	7	1	2	0	LP_3_115_7										LP003007007000	7	13.9713	12.7859	1.09271	null	null	7.419	0.245	0.632629	3.66806	0.437	0.545973	0.760582	0.629348	0.478959	0.403923	0.45756
103	750P	10	17	6	1	2	0	MS_10_103_6										MS010017006000	6	13.2933	12.1462	1.09444	null	null	11.153	0.278	0.753449	3.44621	0.643	0.533675	0.690816	0.538353	0.524637	0.457052	0.457433
124	750P	17	18	5	1	2	0	MS_17_124_5										MS017018005000	5	6.57483	6.06213	1.08457	null	null	-16.22	0.312	0.53486	1.68643	0.922	0.564451	0.655786	0.611907	0.560155	0.537252	0.4572
105	20P	3	2	4	1	1	0	LP_3_105_4										LP003002004000	4	13.9258	12.41	1.12215	null	null	-18.806	0.42	1.27603	3.45142	0.706	0.454152	0.484442	0.415226	0.464926	0.449093	0.4572
gifu	750P	4	41	5	1	2	0	MS_4_gifu_5										MS004041005000	5	9.29331	8.62032	1.07807	null	null	4.507	0.105	0.169037	2.56722	0.347	0.583417	0.708067	0.658177	0.603631	0.48986	0.457094
55	20P	2	8	2	1	1	0	LP_2_55_2										LP002008002000	2	9.27754	8.60628	1.078	null	null	3.102	0.192	0.366818	2.48687	0.544	0.542523	0.682562	0.592159	0.520552	0.46101	0.456777
48	20P	5	8	7	1	2	0	LP_5_48_7										LP005008007000	7	7.69305	6.83999	1.12472	null	null	-8.005	0.311	0.389763	1.97555	0.18	0.538713	0.633074	0.584856	0.554186	0.464354	0.456692
8	20P	1	5	3	1	1	0	LP_1_8_3										LP001005003000	3	7.21358	7.09096	1.01729	null	null	0.342	0.042	0.0302472	2.05304	0.001	0.562419	0.650155	0.610362	0.560303	0.535178	0.456184
81	20P	4	2	7	1	2	0	LP_4_81_7										LP004002007000	7	11.5773	10.1233	1.14363	null	null	-1.917	0.338	0.554503	2.95652	0.196	0.637265	0.89861	0.724472	0.611441	0.495787	0.456057
48	20P	2	3	7	1	2	0	LP_2_48_7										LP002003007000	7	10.8057	9.71984	1.11171	null	null	7.76	0.294	0.530902	2.7863	0.19	0.543179	0.623379	0.583353	0.550799	0.502412	0.455888
2	750P	15	28	1	1	1	0	MS_15_2_1										MS015028001000	1	9.194	8.4705	1.08541	null	null	-16.85	0.323	0.825056	2.34635	0.859	0.52432	0.626745	0.549233	0.518033	0.47172	0.455761
45	750P	2	24	7	1	2	0	MS_2_45_7										MS002024007000	7	12.7032	11.7904	1.07741	null	null	5.977	0.2	0.506222	3.39126	0.471	0.528786	0.676952	0.573214	0.48986	0.448501	0.455761
112	20P	3	6	4	1	1	0	LP_3_112_4										LP003006004000	4	11.272	10.2854	1.09592	null	null	-8.163	0.257	0.489035	2.94835	0.309	0.530966	0.633688	0.573701	0.534183	0.457285	0.455634
64	750P	10	17	1	1	1	0	MS_10_64_1										MS010017001000	1	7.31029	6.87917	1.06267	null	null	6.36	0.167	0.260985	1.97972	0.947	0.727498	1.01795	0.84601	0.686604	0.631084	0.455253
70	20P	2	7	1	1	1	0	LP_2_70_1										LP002007001000	1	17.9838	16.3695	1.09862	null	null	-7.355	0.255	0.750655	4.71504	0.206	0.525399	0.669417	0.603864	0.503597	0.394928	0.45502
14	20P	1	9	7	1	2	0	LP_1_14_7										LP001009007000	7	7.08736	4.91441	1.44216	null	null	28	0.653	0.90424	1.57973	0.7	0.581872	0.659405	0.629264	0.583184	0.582612	0.454914
48	750P	2	23	8	1	2	0	MS_2_48_8										MS002023008000	8	7.51882	6.95156	1.0816	null	null	20.311	0.369	0.607653	1.88807	0.934	0.533612	0.622702	0.542819	0.530204	0.517567	0.454745
124	20P	3	15	2	1	1	0	LP_3_124_2										LP003015002000	2	20.3251	18.2144	1.11588	null	null	-1.998	0.281	0.961665	5.26095	0.139	0.534903	0.717698	0.582337	0.493797	0.426297	0.454597
burtii	750P	4	26	8	1	2	0	MS_4_burtii_8										MS004026008000	8	4.81413	4.43694	1.08501	null	null	15.495	0.299	0.39061	1.23768	0.972	0.741257	1.18842	0.811551	0.656167	0.593704	0.4543
66	20P	5	10	2	1	1	0	LP_5_66_2										LP005010002000	2	10.2751	9.7892	1.04964	null	null	-4.589	0.128	0.22551	2.82296	0.937	0.555456	0.67964	0.66095	0.484992	0.497078	0.454173
12	20P	5	3	2	1	1	0	LP_5_12_2										LP005003002000	2	17.5398	15.3468	1.1429	null	null	0.632	0.342	0.828548	4.4472	0.029	0.51653	0.628036	0.5744	0.464206	0.461603	0.454067
77	750P	15	43	7	1	2	0	MS_15_77_7										MS015043007000	7	9.20693	8.49205	1.08418	null	null	-27.459	0.524	1.18218	2.20044	0.965	0.541062	0.619718	0.597366	0.535834	0.498602	0.453898
107	20P	5	12	3	1	1	0	LP_5_107_3										LP005012003000	3	7.63806	7.2245	1.05724	null	null	10.125	0.178	0.378375	2.05916	0.977	0.553847	0.710184	0.550947	0.524425	0.530416	0.453665
18	750P	11	15	8	1	2	0	MS_11_18_8										MS011015008000	8	10.7125	9.36909	1.14339	null	null	-23.148	0.514	1.25666	2.49703	0.737	0.604605	0.838962	0.647023	0.568621	0.514731	0.453644
126	750P	17	17	7	1	2	0	MS_17_126_7										MS017017007000	7	7.01546	6.5452	1.07185	null	null	-6.872	0.192	0.222694	1.88195	0.854	0.628396	1.01122	0.535749	0.538734	0.600985	0.453369
105	20P	3	1	7	1	2	0	LP_3_105_7										LP003001007000	7	16.3137	14.9717	1.08964	null	null	-19.921	0.38	1.62513	4.07505	0.925	0.517864	0.650155	0.526965	0.507365	0.451443	0.453348
80	20P	11	7	2	1	1	0	LP_11_80_2										LP011007002000	2	13.2389	10.7479	1.23177	null	null	3.161	0.49	0.80808	3.28682	0.333	0.58111	0.846667	0.662707	0.516932	0.42526	0.453348
91	750P	17	15	6	1	2	0	MS_17_91_6										MS017015006000	6	13.5213	11.5369	1.172	null	null	-8.546	0.41	0.981435	3.42022	0.83	0.602425	0.85416	0.657479	0.560536	0.486262	0.453305
133	20P	4	4	4	1	1	0	LP_4_133_4										LP004004004000	4	16.3367	14.4039	1.13419	null	null	2.19	0.321	0.689017	4.17582	0.01	0.534755	0.674857	0.613685	0.515726	0.416221	0.453305
24	750P	17	16	5	1	2	0	MS_17_24_5										MS017016005000	5	15.497	13.7247	1.12914	null	null	-15.108	0.369	1.04299	3.95626	0.549	0.591905	0.745956	0.623125	0.590084	0.547116	0.453157
34	750P	13	15	3	1	1	0	MS_13_34_3										MS013015003000	3	7.53734	7.05549	1.0683	null	null	-8.106	0.19	0.335619	2.0225	0.553	0.527304	0.622808	0.549698	0.498517	0.513122	0.45284
7	20P	1	3	7	1	2	0	LP_1_7_7										LP001003007000	7	10.6224	9.68762	1.0965	null	null	-14.552	0.312	0.807043	2.72127	0.676	0.522795	0.583734	0.565383	0.53939	0.473202	0.452501
burtii	20P	15	26	3	1	1	0	LP_15_burtii_3										LP015026003000	3	16.1973	14.2924	1.13328	null	null	5.609	0.329	0.694288	4.14009	0.027	0.601472	0.834835	0.641583	0.560303	0.518033	0.452289
76	20P	15	18	6	1	2	0	LP_15_76_6										LP015018006000	6	13.08	12.2808	1.06508	null	null	1.481	0.092	0.273304	3.64225	0.804	0.571606	0.692277	0.632185	0.581279	0.500232	0.452141
38	750P	8	12	8	1	2	0	MS_8_38_8										MS008012008000	8	9.08391	7.45416	1.21864	null	null	13.799	0.531	0.622279	2.19725	0.124	0.604351	0.789665	0.700214	0.55372	0.526309	0.45212
48	20P	2	4	2	1	1	0	LP_2_48_2										LP002004002000	2	10.8568	9.50631	1.14206	null	null	-10.91	0.365	0.609748	2.75374	0.225	0.486283	0.626258	0.502412	0.456925	0.393086	0.451866
14	20P	1	9	5	1	2	0	LP_1_14_5										LP001009005000	5	12.4252	10.4244	1.19194	null	null	-25.368	0.572	1.32654	2.96253	0.662	0.54646	0.699093	0.56932	0.538078	0.473985	0.451824
59	20P	2	12	4	1	1	0	LP_2_59_4										LP002012004000	4	14.8071	12.5842	1.17664	null	null	-13.125	0.418	0.908918	3.77442	0.359	0.522203	0.649563	0.577659	0.517589	0.413999	0.451781
46	750P	13	15	6	1	2	0	MS_13_46_6										MS013015006000	6	10.832	9.7544	1.11047	null	null	14.579	0.34	0.694351	2.76729	0.472	0.550249	0.710353	0.561488	0.503407	0.524743	0.451718
76	20P	15	17	4	1	1	0	LP_15_76_4										LP015017004000	4	11.428	10.7357	1.06449	null	null	-12.063	0.213	0.593598	3.0368	0.957	0.574273	0.715391	0.623147	0.567436	0.513927	0.451549
64	750P	10	18	7	1	2	0	MS_10_64_7										MS010018007000	7	16.1475	14.2379	1.13412	null	null	-6.745	0.324	0.692468	4.17036	0.081	0.610997	0.757978	0.668676	0.620586	0.556196	0.451443
144	20P	4	13	1	1	1	0	LP_4_144_1										LP004013001000	1	14.595	11.7208	1.24523	null	null	5.7	0.475	0.807	3.60841	0.038	0.492972	0.640546	0.55173	0.435377	0.386207	0.451443
73	750P	17	10	4	1	1	0	MS_17_73_4										MS017010004000	4	9.55396	9.08848	1.05122	null	null	2.403	0.126	0.170963	2.62742	0.099	0.592857	0.719667	0.643869	0.61087	0.538522	0.4514
146	750P	4	41	4	1	1	0	MS_4_146_4										MS004041004000	4	6.8649	6.58721	1.04216	null	null	6.828	0.119	0.251545	1.89418	0.927	0.593344	0.682794	0.647975	0.617241	0.567394	0.451337
116	20P	3	10	6	1	2	0	LP_3_116_6										LP003010006000	6	13.2614	12.4611	1.06422	null	null	2.824	0.158	0.343768	3.59895	0.162	0.544301	0.582972	0.52523	0.519218	0.642535	0.451316
18	20P	9	3	3	1	1	0	LP_9_18_3										LP009003003000	3	12.9877	12.1288	1.07082	null	null	0.4	0.171	0.346985	3.5073	0.072	0.497459	0.610701	0.57095	0.451189	0.402717	0.451316
131	750P	9	23	4	1	1	0	MS_9_131_4										MS009023004000	4	20.1574	18.6082	1.08325	null	null	0.978	0.201	0.554905	5.37705	0.038	0.53268	0.642938	0.616966	0.514244	0.438002	0.451231
29	20P	5	5	5	1	2	0	LP_5_29_5										LP005005005000	5	9.15966	8.83664	1.03656	null	null	-2.746	0.091	0.124143	2.5541	0.722	0.468291	0.53522	0.475869	0.486833	0.39171	0.451062
42	20P	2	18	1	1	1	0	LP_2_42_1										LP002018001000	1	12.1953	11.2341	1.08556	null	null	-23.425	0.436	1.40636	2.98524	0.884	0.560345	0.661776	0.558102	0.569997	0.560705	0.450977
2	20P	15	2	3	1	1	0	LP_15_2_3										LP015002003000	3	13.5032	12.425	1.08678	null	null	-0.293	0.209	0.416878	3.59285	0.114	0.535792	0.619569	0.57385	0.535623	0.498962	0.450956
33	750P	11	17	7	1	2	0	MS_11_33_7										MS011017007000	7	10.9552	10.6113	1.03241	null	null	2.058	0.08	0.189971	3.06737	0.797	0.639382	0.847937	0.702056	0.638387	0.557869	0.45085
146	20P	4	15	2	1	1	0	LP_4_146_2										LP004015002000	2	8.48047	7.85097	1.08018	null	null	-4.02	0.199	0.250952	2.26691	0.032	0.532765	0.566928	0.584666	0.541295	0.520023	0.450786
41	20P	10	11	2	1	1	0	LP_10_41_2										LP010011002000	2	8.26994	7.19993	1.14862	null	null	8.964	0.38	0.465434	2.08282	0.263	0.528786	0.610722	0.568134	0.529167	0.485309	0.450723
59	750P	2	32	3	1	1	0	MS_2_59_3										MS002032003000	3	9.62848	8.43553	1.14142	null	null	23.671	0.519	1.04756	2.29921	0.783	0.488929	0.628036	0.520869	0.446384	0.398674	0.450659
131	20P	4	2	1	1	1	0	LP_4_131_1										LP004002001000	1	18.5853	16.9664	1.09542	null	null	2.145	0.232	0.590105	4.90044	0.106	0.526415	0.656696	0.543497	0.532342	0.449368	0.450596
136	20P	4	8	7	1	2	0	LP_4_136_7										LP004008007000	7	11.48	10.3428	1.10995	null	null	-12.529	0.309	0.646959	3.00109	0.688	0.513503	0.587481	0.513122	0.527431	0.489183	0.450554
71	20P	15	14	8	1	2	0	LP_15_71_8										LP015014008000	8	14.5931	13.904	1.04956	null	null	2.967	0.095	0.202523	4.06798	0.912	0.548428	0.63246	0.579924	0.514943	0.564663	0.450384
23	750P	11	17	4	1	1	0	MS_11_23_4										MS011017004000	4	11.6154	10.7098	1.08456	null	null	-18.793	0.349	0.974704	2.92995	0.979	0.569341	0.683514	0.667639	0.515853	0.530056	0.450236
111	750P	9	18	8	1	2	0	MS_9_111_8										MS009018008000	8	11.7423	11.2293	1.04568	null	null	6.603	0.127	0.345588	3.22622	0.746	0.58873	0.749215	0.641054	0.567902	0.535411	0.450088
42	20P	2	17	7	1	2	0	LP_2_42_7										LP002017007000	7	13.3529	12.3854	1.07812	null	null	-10.138	0.228	0.68127	3.52891	0.602	0.545423	0.678434	0.578676	0.528447	0.491426	0.449982
21	20P	10	10	1	1	1	0	LP_10_21_1										LP010010001000	1	9.92731	8.50881	1.16671	null	null	-19.472	0.459	0.799994	2.48507	0.627	0.559604	0.741828	0.565108	0.523938	0.516869	0.449919
111	20P	3	6	5	1	2	0	LP_3_111_5										LP003006005000	5	13.9472	13.4112	1.03997	null	null	-4.073	0.103	0.300969	3.86781	0.572	0.472884	0.542332	0.468355	0.464672	0.439124	0.449665
136	750P	4	34	6	1	2	0	MS_4_136_6										MS004034006000	6	19.0569	16.6577	1.14403	null	null	-9.582	0.288	1.20925	4.90123	0.588	0.599673	0.7181	0.786405	0.52324	0.521504	0.449559
20	750P	1	32	3	1	1	0	MS_1_20_3										MS001032003000	3	11.5966	10.7147	1.08231	null	null	21.801	0.399	1.11555	2.87795	0.967	0.543327	0.619696	0.576009	0.560578	0.510709	0.449453
4	20P	1	1	5	1	2	0	LP_1_4_5										LP001001005000	5	10.8236	9.27295	1.16722	null	null	-15.083	0.366	0.696447	2.7613	0.502	0.49439	0.551222	0.487278	0.458978	0.525568	0.449178
14	750P	11	15	1	1	1	0	MS_11_14_1										MS011015001000	1	15.1842	14.3223	1.06017	null	null	10.646	0.189	0.722313	4.07551	0.96	0.614363	0.945981	0.628671	0.514689	0.533908	0.449114
80	20P	4	19	2	1	1	0	LP_4_80_2										LP004019002000	2	9.36847	8.28645	1.13058	null	null	-13.291	0.358	0.691515	2.38442	0.861	0.569934	1.08439	0.462957	0.435652	0.419544	0.448839
105	750P	9	16	6	1	2	0	MS_9_105_6										MS009016006000	6	15.3389	13.7145	1.11844	null	null	-10.044	0.324	0.743733	3.91575	0.219	0.479785	0.626406	0.532934	0.408114	0.382968	0.448797
138	750P	4	35	4	1	1	0	MS_4_138_4										MS004035004000	4	12.5098	10.6599	1.17354	null	null	-8.565	0.431	0.946129	3.08216	0.566	0.529505	0.752454	0.552831	0.450723	0.442849	0.448649
18	20P	9	4	5	1	2	0	LP_9_18_5										LP009004005000	5	15.5018	13.5238	1.14626	null	null	-5.479	0.36	0.916347	3.91579	0.433	0.498496	0.59762	0.530161	0.498475	0.418042	0.448141
146	750P	4	42	7	1	2	0	MS_4_146_7										MS004042007000	7	5.22592	4.70158	1.11152	null	null	16.477	0.375	0.495533	1.31468	0.925	0.75239	0.82205	0.744283	0.700426	1.04849	0.44795
119	20P	13	8	5	1	2	0	LP_13_119_5										LP013008005000	5	4.69589	4.27802	1.09768	null	null	-17.269	0.343	0.440775	1.18034	0.88	0.831067	0.950383	1.03662	0.957792	0.766339	0.447675
22	20P	15	3	5	1	2	0	LP_15_22_5										LP015003005000	5	13.7636	12.9974	1.05895	null	null	8.051	0.167	0.489479	3.72116	0.648	0.539284	0.686012	0.612796	0.509058	0.44069	0.447633
107	20P	5	11	6	1	2	0	LP_5_107_6										LP005011006000	6	8.67158	8.20219	1.05723	null	null	-7.712	0.161	0.239903	2.35246	0.858	0.614003	0.680085	0.787844	0.595418	0.559139	0.447527
12	20P	1	7	8	1	2	0	LP_1_12_8										LP001007008000	8	15.7895	14.5989	1.08155	null	null	-8.001	0.222	0.858097	4.17944	0.685	0.501015	0.563308	0.524679	0.491511	0.478028	0.447442
24	20P	15	5	4	1	1	0	LP_15_24_4										LP015005004000	4	15.4926	14.7473	1.05054	null	null	6.676	0.138	0.504105	4.24013	0.903	0.594191	0.792755	0.633772	0.568748	0.528108	0.4474
110	750P	10	23	5	1	2	0	MS_10_110_5										MS010023005000	5	6.69857	6.30872	1.0618	null	null	4.812	0.158	0.209042	1.82086	0.853	0.594804	0.735901	0.603419	0.617368	0.569701	0.447315
48	20P	5	7	3	1	1	0	LP_5_48_3										LP005007003000	3	10.949	9.07231	1.20686	null	null	-10.078	0.372	0.637201	2.72652	0.193	0.539009	0.677333	0.610341	0.542332	0.418211	0.447315
16	750P	2	22	7	1	2	0	MS_2_16_7										MS002022007000	7	15.4513	14.2916	1.08115	null	null	-17.764	0.326	1.30211	3.93503	0.904	0.505248	0.556895	0.523748	0.532469	0.466005	0.447294
136	20P	4	8	6	1	2	0	LP_4_136_6										LP004008006000	6	14.3656	12.8563	1.11739	null	null	-3.871	0.282	0.590973	3.73488	0.289	0.47824	0.540343	0.500719	0.493882	0.408749	0.447082
34	750P	13	15	2	1	1	0	MS_13_34_2										MS013015002000	2	10.1898	9.57578	1.06412	null	null	2.407	0.157	0.210714	2.76796	0.002	0.593789	0.713613	0.650049	0.63826	0.519769	0.447061
24	750P	17	15	3	1	1	0	MS_17_24_3										MS017015003000	3	14.6501	13.4036	1.093	null	null	-5.801	0.238	0.533061	3.85559	0.087	0.549466	0.679006	0.584602	0.552323	0.484484	0.44685
131	20P	4	2	4	1	1	0	LP_4_131_4										LP004002004000	4	14.9498	14.0017	1.06772	null	null	-6.685	0.181	0.580305	4.02057	0.637	0.547878	0.692404	0.633053	0.521801	0.445304	0.446744
48	20P	2	3	8	1	2	0	LP_2_48_8										LP002003008000	8	9.67607	8.95373	1.08067	null	null	0.406	0.193	0.278744	2.59095	0.197	0.4826	0.511493	0.536892	0.483108	0.434785	0.446744
128	20P	4	22	2	1	1	0	LP_4_128_2										LP004022002000	2	4.54408	3.4486	1.31766	null	null	-20.103	0.274	0.274299	1.1057	0.885	0.533167	0.755311	0.560366	0.477922	0.425556	0.446723
7	20P	10	8	4	1	1	0	LP_10_7_4										LP010008004000	4	2.23727	2.07757	1.07687	null	null	8.791	0.214	0.131297	0.598784	0.951	0.655299	0.84455	0.748623	0.658283	0.579289	0.446617
136	750P	4	33	2	1	1	0	MS_4_136_2										MS004033002000	2	17.7864	16.5228	1.07648	null	null	3.672	0.19	0.518372	4.76601	0.141	0.525251	0.655087	0.545444	0.510709	0.468651	0.446405
45	750P	8	11	7	1	2	0	MS_8_45_7										MS008011007000	7	9.60946	8.48743	1.1322	null	null	-9.909	0.358	0.623083	2.42322	0.612	0.500105	0.563203	0.528637	0.481203	0.481013	0.446384
77	20P	15	18	3	1	1	0	LP_15_77_3										LP015018003000	3	12.1904	11.7017	1.04176	null	null	-6.752	0.118	0.305308	3.36065	0.899	0.560811	0.673481	0.619993	0.562652	0.501841	0.446045
110	750P	10	24	3	1	1	0	MS_10_110_3										MS010024003000	3	6.98879	6.18765	1.12947	null	null	-8.657	0.34	0.408474	1.77502	0.429	0.497671	0.63718	0.504359	0.472123	0.429175	0.44596
141	750P	4	45	5	1	2	0	MS_4_141_5										MS004045005000	5	9.39027	8.6614	1.08415	null	null	16.176	0.305	0.582718	2.4199	0.728	0.496168	0.647319	0.511704	0.440478	0.436033	0.445833
84	750P	15	46	2	1	1	0	MS_15_84_2										MS015046002000	2	10.6262	10.122	1.04981	null	null	1.678	0.121	0.178731	2.92682	0.058	0.557848	0.736854	0.598847	0.503534	0.503597	0.445812
105	750P	9	15	2	1	1	0	MS_9_105_2										MS009015002000	2	16.3379	14.1489	1.15471	null	null	-9.646	0.405	1.28543	4.04785	0.803	0.465349	0.587248	0.456438	0.470091	0.367305	0.445622
18	750P	1	31	1	1	1	0	MS_1_18_1										MS001031001000	1	11.6074	10.9464	1.06039	null	null	-6.328	0.161	0.230886	3.14678	0.402	0.511133	0.623909	0.530606	0.492379	0.46319	0.445537
84	750P	15	46	1	1	1	0	MS_15_84_1										MS015046001000	1	10.2756	9.56475	1.07432	null	null	-14.744	0.267	0.729721	2.67629	0.977	0.519112	0.600837	0.520171	0.544555	0.484166	0.445452
16	750P	2	22	5	1	2	0	MS_2_16_5										MS002022005000	5	14.006	11.4183	1.22662	null	null	-2.337	0.476	0.715941	3.45398	0.307	0.557572	0.704109	0.606785	0.551434	0.480505	0.44505
131	750P	9	23	1	1	1	0	MS_9_131_1										MS009023001000	1	16.5618	15.2528	1.08582	null	null	5.734	0.22	0.597789	4.38719	0.093	0.520552	0.65587	0.559223	0.485077	0.457666	0.444796
52	750P	9	7	8	1	2	0	MS_9_52_8										MS009007008000	8	15.8285	13.1156	1.20685	null	null	6.207	0.438	0.794427	4.0092	0.001	0.482642	0.581999	0.518435	0.451252	0.416708	0.444648
52	20P	5	8	1	1	1	0	LP_5_52_1										LP005008001000	1	15.5267	14.4314	1.0759	null	null	-13.486	0.249	0.692277	4.09588	0.845	0.497607	0.604351	0.544999	0.483679	0.411099	0.444182
111	20P	3	6	6	1	2	0	LP_3_111_6										LP003006006000	6	14.7399	13.4759	1.0938	null	null	-10.498	0.256	0.947145	3.86732	0.737	0.546925	0.715666	0.587333	0.513376	0.474006	0.443992
143	20P	4	11	6	1	2	0	LP_4_143_6										LP004011006000	6	13.7914	11.9515	1.15394	null	null	-4.368	0.185	0.409279	3.68046	0.182	0.585766	0.630809	0.656505	0.637794	0.55935	0.443971
81	20P	4	1	2	1	1	0	LP_4_81_2										LP004001002000	2	15.8618	14.716	1.07786	null	null	-9.354	0.223	0.784161	4.19777	0.675	0.58238	0.747776	0.66076	0.569193	0.490516	0.443738
62	750P	9	10	2	1	1	0	MS_9_62_2										MS009010002000	2	12.9097	12.0388	1.07234	null	null	5.65	0.187	0.335979	3.46454	0.061	0.489479	0.526733	0.518774	0.493395	0.464926	0.443569
143	20P	4	12	3	1	1	0	LP_4_143_3										LP004012003000	3	9.97966	9.08171	1.09887	null	null	0.935	0.211	0.263419	2.68997	0.539	0.483426	0.544089	0.402167	0.495152	0.532045	0.443547
131	750P	4	28	4	1	1	0	MS_4_131_4										MS004028004000	4	13.4465	12.9243	1.0404	null	null	2.534	0.1	0.133244	3.73338	0.173	0.558017	0.676296	0.622152	0.574082	0.473985	0.443463
42	20P	2	18	2	1	1	0	LP_2_42_2										LP002018002000	2	13.8249	12.4334	1.11192	null	null	-9.703	0.309	1.00214	3.54396	0.8	0.545232	0.647404	0.568219	0.559456	0.50764	0.443399
63	750P	15	38	2	1	1	0	MS_15_63_2										MS015038002000	2	10.6307	9.9957	1.06353	null	null	-1.82	0.154	0.259398	2.89016	0.413	0.573786	0.717	0.614743	0.5686	0.525124	0.443378
55	20P	2	7	6	1	2	0	LP_2_55_6										LP002007006000	6	6.83133	6.5379	1.04488	null	null	-6.32	0.123	0.206904	1.88195	0.972	0.569299	0.716259	0.581554	0.538035	0.56769	0.443124
1	20P	17	2	5	1	2	0	LP_17_1_5										LP017002005000	5	12.365	11.4596	1.07901	null	null	-17.966	0.324	1.09402	3.1529	0.904	0.577744	0.706522	0.616924	0.584518	0.537591	0.443061
21	20P	10	10	4	1	1	0	LP_10_21_4										LP010010004000	4	6.46413	5.97279	1.08226	null	null	23.385	0.431	0.685123	1.58866	0.981	0.62556	0.89389	0.670814	0.584518	0.535686	0.44287
21	20P	10	10	3	1	1	0	LP_10_21_3										LP010010003000	3	4.36209	4.08182	1.06866	null	null	-5.356	0.176	0.11938	1.17928	0.23	0.607356	0.814112	0.6829	0.583988	0.512466	0.44287
21	20P	10	9	6	1	2	0	LP_10_21_6										LP010009006000	6	9.97665	9.29759	1.07304	null	null	1.957	0.171	0.237342	2.71786	0.311	0.60579	0.890905	0.680656	0.550333	0.464249	0.442828
40	750P	15	34	4	1	1	0	MS_15_40_4										MS015034004000	4	13.2698	12.1343	1.09358	null	null	-5.104	0.236	0.448543	3.49508	0.025	0.506307	0.570018	0.54555	0.501311	0.471932	0.442637
91	20P	15	22	1	1	1	0	LP_15_91_1										LP015022001000	1	14.8119	13.8949	1.066	null	null	-9.204	0.193	0.607462	3.96557	0.67	0.562589	0.784479	0.578993	0.527367	0.47934	0.442553
55	20P	2	7	8	1	2	0	LP_2_55_8										LP002007008000	8	6.26159	5.76262	1.08659	null	null	12.301	0.27	0.430149	1.63144	0.865	0.572537	0.846667	0.606785	0.51598	0.452332	0.44251
55	750P	2	28	4	1	1	0	MS_2_55_4										MS002028004000	4	7.44842	6.63327	1.12289	null	null	13.282	0.333	0.390631	1.90883	0.362	0.518943	0.619125	0.560261	0.524933	0.447802	0.44251
117	750P	12	15	1	1	1	0	MS_12_117_1										MS012015001000	1	12.5517	11.9778	1.04792	null	null	-5.781	0.127	0.447336	3.45224	0.934	0.642938	0.846667	0.685948	0.656738	0.58293	0.442447
126	20P	12	8	4	1	1	0	LP_12_126_4										LP012008004000	4	9.90829	9.14095	1.08394	null	null	5.315	0.213	0.415735	2.63354	0.732	0.570674	0.702437	0.624163	0.581469	0.503068	0.442045
27	20P	5	4	2	1	1	0	LP_5_27_2										LP005004002000	2	14.5958	13.7523	1.06133	null	null	-7.606	0.171	0.568283	3.94113	0.565	0.48351	0.582485	0.508656	0.456142	0.428265	0.442045
62	750P	2	34	3	1	1	0	MS_2_62_3										MS002034003000	3	11.4629	8.89091	1.28928	null	null	-21.801	0.788	1.42215	2.41306	0.563	0.478388	0.613347	0.503195	0.396579	0.43633	0.441621
115	750P	3	23	7	1	2	0	MS_3_115_7										MS003023007000	7	10.3664	9.85734	1.05164	null	null	8.148	0.149	0.419671	2.82899	0.886	0.586274	0.734695	0.632693	0.575373	0.547116	0.441537
56	20P	2	9	3	1	1	0	LP_2_56_3										LP002009003000	3	17.8569	17.0059	1.05004	null	null	7.797	0.144	0.528659	4.8699	0.792	0.477033	0.570844	0.513546	0.467529	0.392112	0.441431
40	20P	15	7	7	1	2	0	LP_15_40_7										LP015007007000	7	13.8727	12.9842	1.06843	null	null	-13.289	0.236	0.809985	3.65394	0.924	0.578231	0.7366	0.619358	0.544343	0.549614	0.441325
73	750P	15	42	5	1	2	0	MS_15_73_5										MS015042005000	5	11.2675	10.4638	1.0768	null	null	-9.196	0.219	0.494411	2.98793	0.5	0.524277	0.624205	0.559837	0.509312	0.486833	0.44105
58	750P	8	18	8	1	2	0	MS_8_58_8										MS008018008000	8	15.4689	13.2909	1.16387	null	null	4.476	0.382	0.755205	3.90584	0	0.534035	0.558207	0.552302	0.635339	0.484039	0.44105
12	20P	1	7	6	1	2	0	LP_1_12_6										LP001007006000	6	11.9305	10.6966	1.11536	null	null	-18.937	0.388	1.07698	2.97768	0.747	0.518732	0.597704	0.520573	0.536914	0.497522	0.440944
113	750P	3	23	2	1	1	0	MS_3_113_2										MS003023002000	2	13.2036	12.4672	1.05907	null	null	0.195	0.142	0.31424	3.60506	0.391	0.531813	0.736896	0.563245	0.480378	0.437684	0.440923
144	750P	4	39	4	1	1	0	MS_4_144_4										MS004039004000	4	11.9777	11.0415	1.08479	null	null	-9.823	0.239	0.613622	3.16456	0.802	0.533823	0.677736	0.603758	0.498221	0.448395	0.440838
111	20P	3	5	3	1	1	0	LP_3_111_3										LP003005003000	3	13.3597	12.8397	1.0405	null	null	-6.246	0.113	0.456438	3.69062	0.867	0.509058	0.61051	0.542629	0.481901	0.469159	0.440817
77	750P	15	44	4	1	1	0	MS_15_77_4										MS015044004000	4	9.48682	9.0736	1.04554	null	null	-7.506	0.131	0.304165	2.60297	0.984	0.586507	0.699241	0.640482	0.604478	0.547349	0.440775
141	20P	13	7	6	1	2	0	LP_13_141_6										LP013007006000	6	7.92323	7.60734	1.04152	null	null	2.711	0.103	0.135954	2.1997	0.142	0.558334	0.749067	0.562102	0.496231	0.543856	0.440394
79	20P	3	10	3	1	1	0	LP_3_79_3										LP003010003000	3	15.4235	13.7154	1.12454	null	null	-5.491	0.313	0.76418	3.94724	0.182	0.545486	0.725255	0.569701	0.522012	0.47026	0.440394
7	750P	1	24	3	1	1	0	MS_1_7_3										MS001024003000	3	6.32261	5.63658	1.12171	null	null	21.362	0.488	0.861653	1.51843	0.956	0.67818	0.913553	0.6858	0.674793	0.676487	0.440267
42	750P	12	19	7	1	2	0	MS_12_42_7										MS012019007000	7	14.1609	13.0387	1.08606	null	null	-0.186	0.207	0.428625	3.77004	0.067	0.528299	0.601282	0.601197	0.51145	0.487172	0.440203
10	20P	11	1	3	1	1	0	LP_11_10_3										LP011001003000	3	8.33592	7.71872	1.07996	null	null	-3.459	0.197	0.251841	2.23025	0.171	0.567161	0.828696	0.582232	0.5022	0.482494	0.440161
110	750P	10	24	1	1	1	0	MS_10_110_1										MS010024001000	1	8.68299	7.75858	1.11915	null	null	-11.647	0.335	0.499449	2.22017	0.354	0.472652	0.579332	0.442468	0.455676	0.445368	0.440161
122	20P	12	6	2	1	1	0	LP_12_122_2										LP012006002000	2	5.40076	5.08643	1.0618	null	null	5.972	0.163	0.193971	1.46645	0.941	0.602361	0.844021	0.662347	0.533569	0.531813	0.440097
110	20P	3	3	6	1	2	0	LP_3_110_6										LP003003006000	6	4.70704	4.1707	1.1286	null	null	-17.423	0.439	0.453496	1.15483	0.784	0.521441	0.657289	0.559245	0.478261	0.471234	0.440034
110	20P	3	3	7	1	2	0	LP_3_110_7										LP003003007000	7	8.44139	7.82517	1.07875	null	null	-17.798	0.32	0.818028	2.15693	0.963	0.481986	0.663617	0.491067	0.433472	0.380386	0.440034
22	20P	15	4	1	1	1	0	LP_15_22_1										LP015004001000	1	11.5744	11.0083	1.05142	null	null	7.18	0.143	0.351028	3.16444	0.527	0.523367	0.610976	0.553614	0.51126	0.501015	0.440013
56	750P	2	29	2	1	1	0	MS_2_56_2										MS002029002000	2	14.6335	13.0366	1.12249	null	null	10.288	0.319	0.728895	3.78445	0.313	0.469456	0.564896	0.516467	0.440394	0.385403	0.439928
138	20P	11	11	8	1	2	0	LP_11_138_8										LP011011008000	8	11.0866	9.95322	1.11387	null	null	-4.146	0.277	0.408263	2.8891	0.062	0.511408	0.628756	0.53503	0.524489	0.428286	0.439822
15	20P	15	4	6	1	2	0	LP_15_15_6										LP015004006000	6	12.5188	12.0057	1.04274	null	null	1.515	0.104	0.132038	3.47063	0.543	0.508593	0.586359	0.601662	0.501692	0.413597	0.439674
135	20P	4	5	7	1	2	0	LP_4_135_7										LP004005007000	7	15.9074	14.1738	1.12231	null	null	-2.482	0.294	0.664633	4.10695	0.108	0.45485	0.604901	0.430276	0.415502	0.383201	0.439632
125	750P	9	21	2	1	1	0	MS_9_125_2										MS009021002000	2	8.93036	7.91735	1.12795	null	null	-0.919	0.301	0.323681	2.30765	0.05	0.564621	0.824378	0.583205	0.479785	0.495194	0.439484
29	20P	5	6	2	1	1	0	LP_5_29_2										LP005006002000	2	12.9519	11.4578	1.1304	null	null	-5.3	0.326	0.694817	3.29954	0.243	0.501798	0.587968	0.495067	0.497015	0.489585	0.439399
20	750P	1	31	8	1	2	0	MS_1_20_8										MS001031008000	8	6.36655	5.99838	1.06138	null	null	-11.191	0.197	0.32948	1.70476	0.99	0.591905	0.733277	0.635	0.601895	0.550333	0.439208
146	20P	4	15	1	1	1	0	LP_4_146_1										LP004015001000	1	11.4488	10.1126	1.13213	null	null	4.923	0.322	0.491808	2.93717	0.076	0.458724	0.522563	0.433917	0.480949	0.416729	0.439208
20	20P	4	17	8	1	2	0	LP_4_20_8										LP004017008000	8	15.6508	15.0801	1.03784	null	null	5.639	0.103	0.443039	4.34435	0.961	0.618151	0.765577	0.677037	0.604202	0.605197	0.438827
77	20P	15	18	4	1	1	0	LP_15_77_4										LP015018004000	4	14.7216	14.1729	1.03872	null	null	2.397	0.096	0.17272	4.09389	0.001	0.518605	0.613516	0.574971	0.513376	0.452395	0.438806
69	750P	2	36	3	1	1	0	MS_2_69_3										MS002036003000	3	17.7833	15.5986	1.14006	null	null	-15.828	0.315	1.3527	4.51527	0.833	0.658834	1.08778	0.722757	0.546418	0.498475	0.438743
1	750P	17	9	3	1	1	0	MS_17_1_3										MS017009003000	3	10.9178	9.98711	1.09319	null	null	-24.012	0.456	1.13326	2.67691	0.894	0.535369	0.684551	0.573426	0.522266	0.457962	0.438721
142	750P	4	37	3	1	1	0	MS_4_142_3										MS004037003000	3	14.6568	12.5157	1.17107	null	null	5.045	0.373	0.631846	3.78041	0.005	0.538057	0.632989	0.580475	0.542608	0.495808	0.438446
42	750P	12	20	2	1	1	0	MS_12_42_2										MS012020002000	2	13.2138	11.786	1.12114	null	null	-4.635	0.297	0.543708	3.41454	0.087	0.536469	0.724958	0.591905	0.499618	0.427122	0.438446
113	750P	3	23	1	1	1	0	MS_3_113_1										MS003023001000	1	13.9526	13.1026	1.06488	null	null	-0.463	0.156	0.329332	3.78837	0.029	0.540575	0.721043	0.568431	0.511746	0.463275	0.438362
86	750P	16	20	6	1	2	0	MS_16_86_6										MS016020006000	6	14.1897	13.4927	1.05166	null	null	3.868	0.13	0.318325	3.89225	0.518	0.506476	0.625327	0.54174	0.473668	0.453432	0.438341
55	750P	5	23	2	1	1	0	MS_5_55_2										MS005023002000	2	6.34088	6.04393	1.04913	null	null	7.648	0.141	0.185081	1.73531	0.54	0.521123	0.693674	0.562949	0.455845	0.453792	0.438192
125	20P	3	15	7	1	2	0	LP_3_125_7										LP003015007000	7	9.54481	8.83186	1.08073	null	null	-9.101	0.228	0.531897	2.52353	0.719	0.527473	0.61868	0.563245	0.529421	0.48787	0.438129
24	750P	17	16	7	1	2	0	MS_17_24_7										MS017016007000	7	21.1716	18.6404	1.13579	null	null	8.489	0.358	1.26949	5.32818	0.284	0.546989	0.703368	0.573066	0.53939	0.481393	0.437938
28	20P	5	6	8	1	2	0	LP_5_28_8										LP005006008000	8	8.47983	7.88302	1.07571	null	null	-11.461	0.235	0.644144	2.23636	0.96	0.506497	0.518435	0.559604	0.513715	0.502772	0.437833
64	750P	10	18	6	1	2	0	MS_10_64_6										MS010018006000	6	14.6844	14.1104	1.04068	null	null	2.493	0.1	0.290513	4.07556	0.379	0.59273	0.811022	0.639741	0.550651	0.524743	0.437663
16	20P	2	2	6	1	2	0	LP_2_16_6										LP002002006000	6	13.3167	12.7285	1.04622	null	null	-7.645	0.134	0.444987	3.64784	0.926	0.508423	0.628946	0.55844	0.484166	0.433218	0.437557
49	20P	2	5	1	1	1	0	LP_2_49_1										LP002005001000	1	14.7811	13.8438	1.06771	null	null	0.613	0.163	0.383794	4.00224	0.12	0.496887	0.647594	0.5051	0.468249	0.425916	0.437557
2	20P	15	1	8	1	2	0	LP_15_2_8										LP015001008000	8	17.442	16.0963	1.08361	null	null	-3.543	0.207	0.503195	4.64382	0.003	0.528828	0.643636	0.572622	0.532511	0.457877	0.437536
9	20P	1	6	3	1	1	0	LP_1_9_3										LP001006003000	3	17.8259	15.5396	1.14713	null	null	22.758	0.498	1.89234	4.28432	0.676	0.527537	0.677058	0.592942	0.516234	0.413957	0.437536
5	20P	1	4	8	1	2	0	LP_1_5_8										LP001004008000	8	11.1322	10.2829	1.08259	null	null	-19.479	0.357	1.01837	2.80463	0.978	0.506794	0.600498	0.547116	0.513122	0.436224	0.437134
79	20P	3	9	8	1	2	0	LP_3_79_8										LP003009008000	8	14.3078	13.3284	1.07349	null	null	-13.22	0.248	0.989923	3.75171	0.906	0.514625	0.636376	0.528659	0.481626	0.489077	0.437092
76	20P	15	18	7	1	2	0	LP_15_76_7										LP015018007000	7	10.9721	10.478	1.04716	null	null	-0.579	0.113	0.178922	3.03674	0.024	0.610637	0.73207	0.65659	0.639276	0.58801	0.437007
126	20P	12	7	6	1	2	0	LP_12_126_6										LP012007006000	6	16.4913	14.7994	1.11432	null	null	1.311	0.275	0.64008	4.28291	0.05	0.553466	0.794956	0.556683	0.512509	0.466577	0.436943
16	20P	2	2	7	1	2	0	LP_2_16_7										LP002002007000	7	13.4638	10.953	1.22924	null	null	27.258	0.7	1.74354	2.98158	0.661	0.527452	0.607166	0.543793	0.541189	0.508381	0.43669
18	750P	11	16	1	1	1	0	MS_11_18_1										MS011016001000	1	10.4169	9.75233	1.06814	null	null	-4.981	0.174	0.409469	2.81072	0.705	0.561467	0.721974	0.598657	0.563224	0.486833	0.436668
128	20P	11	11	3	1	1	0	LP_11_128_3										LP011011003000	3	18.4822	16.9138	1.09273	null	null	-12.871	0.27	0.795295	4.88994	0.641	0.494538	0.630005	0.540597	0.47987	0.385741	0.436478
138	20P	4	9	4	1	1	0	LP_4_138_4										LP004009004000	4	7.79287	7.20115	1.08217	null	null	-2.021	0.199	0.217826	2.0836	0.077	0.489373	0.599525	0.502391	0.473033	0.435779	0.436414
27	750P	5	17	8	1	2	0	MS_5_27_8										MS005017008000	8	11.1071	9.91417	1.12033	null	null	-4.408	0.296	0.530331	2.86393	0.371	0.47316	0.526923	0.469265	0.452014	0.48097	0.436393
45	750P	8	12	3	1	1	0	MS_8_45_3										MS008012003000	3	13.1853	10.4472	1.26208	null	null	-7.802	0.584	0.950426	3.13347	0.115	0.505989	0.634196	0.537549	0.474938	0.447294	0.436245
77	20P	15	17	7	1	2	0	LP_15_77_7										LP015017007000	7	14.0289	13.5896	1.03232	null	null	-4.556	0.086	0.229764	3.9167	0.698	0.550143	0.685271	0.594318	0.535898	0.499068	0.436224
33	750P	11	18	2	1	1	0	MS_11_33_2										MS011018002000	2	10.214	9.54634	1.06994	null	null	6.621	0.184	0.310748	2.7493	0.457	0.597937	0.949685	0.649584	0.516467	0.437917	0.436033
84	20P	15	19	7	1	2	0	LP_15_84_7										LP015019007000	7	14.276	12.8436	1.11153	null	null	11.31	0.319	0.84618	3.6515	0.528	0.535961	0.699558	0.575225	0.507301	0.461751	0.435673
5	20P	10	2	6	1	2	0	LP_10_5_6										LP010002006000	6	6.07873	5.84388	1.04019	null	null	-1.453	0.097	0.112332	1.69253	0.461	0.543454	0.671936	0.576792	0.526478	0.506497	0.435652
1	750P	17	9	4	1	1	0	MS_17_1_4										MS017009004000	4	10.2545	9.46357	1.08357	null	null	12.793	0.268	0.693843	2.6702	0.741	0.542205	0.653013	0.570547	0.543518	0.508487	0.435504
23	20P	2	18	6	1	2	0	LP_2_23_6										LP002018006000	6	11.8374	10.7315	1.10305	null	null	16.147	0.356	1.01517	2.98664	0.834	0.478917	0.539094	0.49892	0.453454	0.467402	0.43542
39	20P	15	7	4	1	1	0	LP_15_39_4										LP015007004000	4	16.3129	15.2492	1.06976	null	null	12.261	0.228	0.947314	4.30776	0.782	0.544153	0.706459	0.579459	0.4993	0.500189	0.435335
4	20P	10	7	1	1	1	0	LP_10_4_1										LP010007001000	1	15.1552	14.5615	1.04078	null	null	3	0.102	0.145373	4.20387	0.169	0.491194	0.577025	0.517589	0.468736	0.457327	0.435293
126	750P	16	26	3	1	1	0	MS_16_126_3										MS016026003000	3	13.1416	12.3721	1.0622	null	null	-4.121	0.156	0.265155	3.57446	0.152	0.513419	0.702289	0.490622	0.470006	0.468926	0.435271
46	750P	13	16	4	1	1	0	MS_13_46_4										MS013016004000	4	8.83579	8.33531	1.06004	null	null	-3.64	0.15	0.215942	2.40745	0.333	0.555392	0.690203	0.644652	0.558482	0.448522	0.435123
20	20P	12	10	4	1	1	0	LP_12_20_4										LP012010004000	4	9.33029	7.55682	1.23468	null	null	38.86	0.948	1.70673	1.81343	0.891	0.56642	0.772435	0.597302	0.516001	0.512064	0.434933
80	20P	11	8	5	1	2	0	LP_11_80_5										LP011008005000	5	12.0932	10.9698	1.10241	null	null	-6.426	0.264	0.562674	3.1529	0.504	0.587333	0.785431	0.633349	0.56824	0.514985	0.434848
24	20P	15	5	2	1	1	0	LP_15_24_2										LP015005002000	2	14.8428	12.5235	1.18519	null	null	18.527	0.435	1.13354	3.77177	0.606	0.598255	0.755438	0.684615	0.600223	0.516276	0.434827
7	750P	1	24	4	1	1	0	MS_1_7_4										MS001024004000	4	5.25323	5.03616	1.0431	null	null	5.064	0.113	0.155046	1.45423	0.871	0.570082	0.6985	0.625983	0.557382	0.53412	0.434806
29	20P	5	5	6	1	2	0	LP_5_29_6										LP005005006000	6	11.3534	10.6382	1.06722	null	null	-5.824	0.173	0.4133	3.07325	0.606	0.477033	0.562906	0.524933	0.46609	0.39624	0.434657
33	20P	11	5	5	1	2	0	LP_11_33_5										LP011005005000	5	11.8351	11.2493	1.05207	null	null	8.222	0.152	0.449474	3.22013	0.991	0.640779	0.949473	0.713677	0.579755	0.526775	0.434615
16	20P	2	1	2	1	1	0	LP_2_16_2										LP002001002000	2	13.9913	13.1377	1.06498	null	null	-2.678	0.159	0.371793	3.79448	0.125	0.5022	0.604266	0.511069	0.481584	0.479658	0.434594
16	750P	8	10	5	1	2	0	MS_8_16_5										MS008010005000	5	8.53067	8.04403	1.0605	null	null	-4.225	0.153	0.238316	2.3219	0.312	0.597895	0.769239	0.639466	0.601028	0.545317	0.434467
120	20P	16	5	6	1	2	0	LP_16_120_6										LP016005006000	6	12.9871	12.1862	1.06572	null	null	9.397	0.193	0.785135	3.47675	0.928	0.517377	0.612352	0.521377	0.500888	0.517652	0.434467
64	750P	2	35	1	1	1	0	MS_2_64_1										MS002035001000	1	12.9574	11.7551	1.10228	null	null	6.306	0.259	0.53213	3.38984	0.139	0.481266	0.5675	0.513715	0.46717	0.423714	0.434403
9	750P	1	25	6	1	2	0	MS_1_9_6										MS001025006000	6	17.525	15.5461	1.1273	null	null	2.029	0.307	0.740452	4.50251	0.008	0.566484	0.742124	0.619548	0.553212	0.483404	0.434277
100	750P	16	14	4	1	1	0	MS_16_100_4										MS016014004000	4	17.0649	11.4238	1.4938	null	null	5.742	0.906	1.65959	3.54129	0.098	0.529971	0.650706	0.560917	0.509905	0.494538	0.433917
56	20P	2	10	8	1	2	0	LP_2_56_8										LP002010008000	8	12.9807	11.9382	1.08733	null	null	7.642	0.234	0.608923	3.42176	0.4	0.483362	0.610425	0.488336	0.462259	0.42183	0.433917
46	750P	8	13	2	1	1	0	MS_8_46_2										MS008013002000	2	8.80047	8.57261	1.02658	null	null	-0.283	0.064	0.097282	2.48078	0.306	0.557424	0.655913	0.61722	0.553424	0.526817	0.43379
12	20P	5	4	5	1	2	0	LP_5_12_5										LP005004005000	5	16.503	14.4722	1.14033	null	null	5.119	0.326	0.752475	4.23882	0.058	0.491236	0.5744	0.50347	0.482409	0.462344	0.433684
52	20P	5	7	8	1	2	0	LP_5_52_8										LP005007008000	8	12.597	11.3208	1.11272	null	null	-6.873	0.288	0.73751	3.26255	0.753	0.5432	0.768731	0.549148	0.490834	0.473181	0.43362
133	20P	4	3	6	1	2	0	LP_4_133_6										LP004003006000	6	15.2775	13.4788	1.13344	null	null	7.036	0.332	0.705697	3.91173	0.092	0.529167	0.651531	0.601853	0.514604	0.444331	0.433578
103	20P	13	5	2	1	1	0	LP_13_103_2										LP013005002000	2	10.6194	9.61257	1.10475	null	null	5.56	0.265	0.47534	2.76796	0.177	0.527071	0.707115	0.570082	0.503809	0.420031	0.433578
18	750P	10	13	6	1	2	0	MS_10_18_6										MS010013006000	6	12.8436	12.3679	1.03846	null	null	-1.863	0.094	0.151829	3.57452	0.055	0.503364	0.63718	0.536575	0.44903	0.460608	0.433472
111	750P	9	17	3	1	1	0	MS_9_111_3										MS009017003000	3	15.821	15.0733	1.04961	null	null	3.22	0.124	0.285327	4.35051	0.09	0.495342	0.639466	0.523981	0.436753	0.443167	0.433472
64	20P	2	16	6	1	2	0	LP_2_64_6										LP002016006000	6	16.2311	13.8024	1.17597	null	null	34.251	0.744	2.36957	3.52374	0.818	0.556027	0.707348	0.588857	0.538332	0.512127	0.433451
57	20P	2	10	1	1	1	0	LP_2_57_1										LP002010001000	1	14.1557	11.4259	1.23891	null	null	18.133	0.509	1.22106	3.46689	0.525	0.519218	0.65259	0.531686	0.499682	0.478578	0.433387
112	20P	3	6	2	1	1	0	LP_3_112_2										LP003006002000	2	17.6319	16.3326	1.07955	null	null	8.571	0.221	1.00906	4.66827	0.831	0.575987	0.703072	0.620056	0.562589	0.560853	0.433303
104	20P	3	1	4	1	1	0	LP_3_104_4										LP003001004000	4	14.3776	14.1011	1.01961	null	null	-1.376	0.048	0.143701	4.07556	0.793	0.468651	0.715201	0.524425	0.369866	0.301392	0.433197
45	20P	2	4	6	1	2	0	LP_2_45_6										LP002004006000	6	6.44032	5.96434	1.0798	null	null	-9.395	0.225	0.334857	1.70974	0.734	0.48169	0.554863	0.486833	0.456586	0.477012	0.433155
2	20P	15	2	2	1	1	0	LP_15_2_2										LP015002002000	2	12.3811	11.6684	1.06108	null	null	-7.924	0.172	0.494771	3.34232	0.805	0.506603	0.591503	0.524933	0.506455	0.477202	0.433049
76	20P	15	18	5	1	2	0	LP_15_76_5										LP015018005000	5	10.0343	8.98057	1.11733	null	null	-20.272	0.342	0.790152	2.52899	0.988	0.599398	0.756899	0.660506	0.601853	0.544724	0.433028
80	20P	11	8	7	1	2	0	LP_11_80_7										LP011008007000	7	18.5015	16.5126	1.12044	null	null	10.114	0.312	0.871516	4.80316	0.216	0.56206	0.777007	0.640884	0.543941	0.415565	0.432985
83	20P	4	19	7	1	2	0	LP_4_83_7										LP004019007000	7	13.3136	11.9187	1.11703	null	null	1.018	0.273	0.492527	3.49282	0.021	0.504232	0.538459	0.639424	0.511344	0.398674	0.432985
92	20P	11	9	4	1	1	0	LP_11_92_4										LP011009004000	4	11.4614	8.9659	1.27833	null	null	7.461	0.646	1.06394	2.64638	0.35	0.494263	0.621051	0.551286	0.483256	0.382926	0.432964
105	750P	9	15	3	1	1	0	MS_9_105_3										MS009015003000	3	16.2865	13.5668	1.20046	null	null	-4.474	0.364	0.772605	4.09981	0.113	0.492654	0.650049	0.531834	0.468164	0.380682	0.432731
132	20P	4	4	6	1	2	0	LP_4_132_6										LP004004006000	6	8.7753	8.14961	1.07678	null	null	0.595	0.183	0.225277	2.36457	0.201	0.521885	0.587163	0.536215	0.547031	0.50637	0.432689
142	750P	4	37	2	1	1	0	MS_4_142_2										MS004037002000	2	13.521	10.9155	1.2387	null	null	-24.03	0.455	1.24094	3.30062	0.637	0.49911	0.587523	0.532659	0.47843	0.464566	0.432541
60	750P	2	33	1	1	1	0	MS_2_60_1										MS002033001000	1	17.0868	14.1195	1.21016	null	null	0.773	0.47	0.974132	4.21837	0.037	0.552344	0.726673	0.588412	0.513736	0.500698	0.432477
103	750P	10	17	5	1	2	0	MS_10_103_5										MS010017005000	5	11.9281	10.8852	1.09581	null	null	4.014	0.237	0.450659	3.14069	0.531	0.636969	0.897636	0.629666	0.644546	0.58075	0.432372
35	750P	15	32	3	1	1	0	MS_15_35_3										MS015032003000	3	15.0514	13.7609	1.09378	null	null	-7.868	0.239	0.53395	4.00276	0.219	0.526627	0.68218	0.559964	0.502497	0.456375	0.432372
58	20P	2	12	5	1	2	0	LP_2_58_5										LP002012005000	5	14.4784	13.3082	1.08793	null	null	7.035	0.225	0.462195	3.83798	0.208	0.497607	0.605092	0.517673	0.468355	0.46501	0.432075
81	750P	4	27	4	1	1	0	MS_4_81_4										MS004027004000	4	7.61964	7.16329	1.06371	null	null	5.256	0.14	0.159025	2.10005	0.563	0.635127	0.799423	0.721508	0.643086	0.579776	0.431927
115	750P	3	23	5	1	2	0	MS_3_115_5										MS003023005000	5	11.2175	10.0662	1.11437	null	null	-21.98	0.436	0.951103	2.81021	0.878	0.561192	0.689483	0.612246	0.568791	0.503449	0.431885
12	20P	1	7	5	1	2	0	LP_1_12_5										LP001007005000	5	10.7796	9.31018	1.15783	null	null	6.527	0.387	0.591248	2.69403	0.014	0.463952	0.532744	0.469942	0.427186	0.457581	0.431885
132	750P	4	30	8	1	2	0	MS_4_132_8										MS004030008000	8	8.16597	7.48489	1.09099	null	null	14.076	0.284	0.566801	2.14719	0.97	0.569087	0.682773	0.670772	0.61504	0.445389	0.4318
45	20P	2	3	2	1	1	0	LP_2_45_2										LP002003002000	2	10.9908	10.2409	1.07322	null	null	-11.565	0.226	0.632079	2.92003	0.91	0.561319	0.724958	0.601133	0.519028	0.529844	0.431715
76	20P	15	18	8	1	2	0	LP_15_76_8										LP015018008000	8	12.2875	11.7313	1.04741	null	null	-3.828	0.119	0.321987	3.39113	0.699	0.565658	0.734166	0.598763	0.563308	0.50038	0.431715
10	20P	11	2	5	1	2	0	LP_11_10_5										LP011002005000	5	9.7943	9.13177	1.07255	null	null	-4.653	0.183	0.270383	2.63354	0.068	0.541295	0.778235	0.590698	0.514329	0.391837	0.431694
71	750P	15	40	8	1	2	0	MS_15_71_8										MS015040008000	8	11.0632	10.7868	1.02562	null	null	-2.812	0.065	0.166306	3.11624	0.971	0.540533	0.65659	0.575649	0.533315	0.505502	0.431631
91	750P	17	16	1	1	1	0	MS_17_91_1										MS017016001000	1	13.2148	12.4838	1.05855	null	null	10.453	0.184	0.579099	3.55007	0.737	0.580644	0.832062	0.647044	0.529357	0.463846	0.431356
106	20P	3	3	4	1	1	0	LP_3_106_4										LP003003004000	4	16.3601	15.4432	1.05938	null	null	10.663	0.188	0.776944	4.38719	0.924	0.477922	0.614722	0.514223	0.437451	0.391647	0.431271
42	750P	12	21	6	1	2	0	MS_12_42_6										MS012021006000	6	10.6485	9.58566	1.11088	null	null	-3.545	0.228	0.358669	2.81521	0.057	0.565298	0.749109	0.60924	0.519832	0.517673	0.431165
48	750P	9	8	5	1	2	0	MS_9_48_5										MS009008005000	5	11.6533	10.9007	1.06904	null	null	3.562	0.168	0.285179	3.16456	0.272	0.550651	0.657394	0.584031	0.567838	0.512932	0.431059
15	750P	15	30	6	1	2	0	MS_15_15_6										MS015030006000	6	17.8947	17.1291	1.0447	null	null	-6.528	0.124	0.446088	4.91877	0.675	0.513779	0.616585	0.517991	0.525357	0.478282	0.430699
3	750P	10	20	6	1	2	0	MS_10_3_6										MS010020006000	6	16.9162	15.7738	1.07243	null	null	-1.384	0.174	0.418338	4.57031	0.014	0.549148	0.653627	0.592942	0.550058	0.51852	0.430678
56	20P	2	9	1	1	1	0	LP_2_56_1										LP002009001000	1	17.3843	16.0666	1.08201	null	null	-0.679	0.197	0.535009	4.64987	0.013	0.487468	0.61995	0.520531	0.438552	0.428075	0.430572
60	750P	2	34	8	1	2	0	MS_2_60_8										MS002034008000	8	7.91047	7.32506	1.07992	null	null	-9.816	0.231	0.471614	2.0897	0.696	0.542904	0.629391	0.566907	0.560917	0.527029	0.430191
40	750P	15	34	2	1	1	0	MS_15_40_2										MS015034002000	2	13.9629	13.1469	1.06207	null	null	9.826	0.183	0.423482	3.77294	0.765	0.496634	0.591291	0.52487	0.489903	0.446744	0.43017
126	20P	12	8	3	1	1	0	LP_12_126_3										LP012008003000	3	12.4612	11.1606	1.11653	null	null	-1.848	0.282	0.487997	3.22622	0.129	0.55137	0.726863	0.593069	0.518393	0.488252	0.430128
120	750P	16	16	1	1	1	0	MS_16_120_1										MS016016001000	1	12.5262	11.1703	1.12138	null	null	9.819	0.321	0.649944	3.22366	0.448	0.489754	0.599059	0.532765	0.449136	0.437303	0.430128
20	750P	9	25	8	1	2	0	MS_9_20_8										MS009025008000	8	22.8135	21.2199	1.07509	null	null	-4.061	0.186	0.955654	6.12832	0.909	0.539856	0.757364	0.560705	0.475784	0.475192	0.430064
82	750P	15	46	7	1	2	0	MS_15_82_7										MS015046007000	7	13.972	13.4205	1.0411	null	null	0.633	0.099	0.263102	3.88002	0.664	0.570674	0.724323	0.630343	0.564325	0.504338	0.430001
124	750P	9	20	2	1	1	0	MS_9_124_2										MS009020002000	2	8.25879	7.68759	1.0743	null	null	15.49	0.276	0.614743	2.14471	0.996	0.564917	0.688213	0.630153	0.583121	0.492887	0.42998
49	750P	2	26	5	1	2	0	MS_2_49_5										MS002026005000	5	9.64925	9.48667	1.01714	null	null	-1.662	0.042	0.0921173	2.74352	0.753	0.50347	0.580432	0.542798	0.473752	0.490135	0.429916
111	20P	3	5	2	1	1	0	LP_3_111_2										LP003005002000	2	10.1317	9.25506	1.09472	null	null	4.328	0.236	0.404728	2.6702	0.225	0.500634	0.61068	0.518096	0.489013	0.456036	0.429662
104	20P	3	1	3	1	1	0	LP_3_104_3										LP003001003000	3	12.9922	12.0057	1.08217	null	null	-1.515	0.199	0.412136	3.47063	0.134	0.496443	0.625348	0.542099	0.458618	0.426339	0.429641
144	20P	13	9	3	1	1	0	LP_13_144_3										LP013009003000	3	11.2036	9.39017	1.19312	null	null	4.914	0.426	0.613516	2.79099	0.021	0.473964	0.633201	0.504402	0.415586	0.386398	0.429641
143	750P	4	38	1	1	1	0	MS_4_143_1										MS004038001000	1	8.3283	7.33539	1.13536	null	null	-9.299	0.355	0.629391	2.08684	0.813	0.641477	0.79267	0.777346	0.713613	0.493268	0.429472
91	750P	17	15	7	1	2	0	MS_17_91_7										MS017015007000	7	12.1807	11.777	1.03428	null	null	-2.163	0.084	0.139446	3.40343	0.026	0.569024	0.776499	0.615336	0.535072	0.489098	0.429429
83	20P	11	8	3	1	1	0	LP_11_83_3										LP011008003000	3	14.6891	12.9484	1.13444	null	null	-9.693	0.344	0.75129	3.77249	0.312	0.513736	0.68417	0.556133	0.492633	0.406612	0.429133
143	750P	4	37	8	1	2	0	MS_4_143_8										MS004037008000	8	10.5115	8.94139	1.1756	null	null	2.578	0.384	0.494136	2.68319	0.093	0.497163	0.557001	0.511323	0.484209	0.50419	0.429048
27	750P	5	18	4	1	1	0	MS_5_27_4										MS005018004000	4	8.80548	8.20945	1.0726	null	null	-14.789	0.263	0.546058	2.29745	0.931	0.514985	0.584771	0.554292	0.532511	0.474133	0.428985
52	20P	5	8	2	1	1	0	LP_5_52_2										LP005008002000	2	14.7762	13.6496	1.08254	null	null	-4.358	0.207	0.505672	3.93503	0.118	0.497417	0.616289	0.541803	0.462682	0.437113	0.428921
5	20P	1	3	3	1	1	0	LP_1_5_3										LP001003003000	3	11.1362	10.3854	1.07229	null	null	-14.036	0.254	0.773282	2.91461	0.973	0.463804	0.570378	0.526076	0.448289	0.34616	0.428688
83	750P	13	19	2	1	1	0	MS_13_83_2										MS013019002000	2	14.5545	12.5564	1.15912	null	null	3.673	0.387	0.756581	3.63512	0.005	0.504656	0.638556	0.528997	0.483108	0.443971	0.428667
104	20P	3	2	5	1	2	0	LP_3_104_5										LP003002005000	5	16.7823	16.0138	1.04799	null	null	2.197	0.118	0.335767	4.62549	0.094	0.481097	0.530712	0.518033	0.497903	0.430297	0.428667
42	20P	2	17	6	1	2	0	LP_2_42_6										LP002017006000	6	15.0896	14.4549	1.04391	null	null	4.283	0.113	0.433472	4.16721	0.668	0.488019	0.619125	0.507386	0.465667	0.419629	0.428625
109	20P	16	6	8	1	2	0	LP_16_109_8										LP016006008000	8	13.5948	12.267	1.10824	null	null	6.34	0.277	0.644292	3.52563	0.348	0.517821	0.670708	0.54193	0.498793	0.449601	0.428477
82	20P	15	20	5	1	2	0	LP_15_82_5										LP015020005000	5	10.2848	9.74689	1.05518	null	null	-9.626	0.169	0.492358	2.78018	0.955	0.542142	0.6564	0.57313	0.541951	0.510794	0.428456
143	20P	4	11	7	1	2	0	LP_4_143_7										LP004011007000	7	9.91279	8.97469	1.10453	null	null	-0.135	0.252	0.384535	2.59687	0.13	0.585089	0.806831	0.608097	0.543856	0.538374	0.428308
105	20P	3	2	2	1	1	0	LP_3_105_2										LP003002002000	2	15.6445	14.8497	1.05352	null	null	-2.287	0.131	0.435928	4.28942	0.655	0.463973	0.579056	0.494496	0.397023	0.421238	0.428181
73	20P	15	16	8	1	2	0	LP_15_73_8										LP015016008000	8	11.0879	10.2638	1.08029	null	null	-6.275	0.209	0.362606	2.95127	0.118	0.503788	0.631063	0.546798	0.485309	0.427313	0.428138
60	750P	2	33	4	1	1	0	MS_2_60_4										MS002033004000	4	12.8929	11.2271	1.14837	null	null	-2.269	0.36	0.636693	3.24455	0.134	0.515176	0.612627	0.549529	0.523028	0.462471	0.428117
123	20P	12	8	7	1	2	0	LP_12_123_7										LP012008007000	7	8.8349	8.48189	1.04162	null	null	-3.434	0.105	0.142706	2.45021	0.221	0.55825	0.720196	0.595313	0.546142	0.50165	0.428096
73	20P	17	1	7	1	2	0	LP_17_73_7										LP017001007000	7	8.09432	7.47427	1.08296	null	null	-1.46	0.201	0.26234	2.16304	0.105	0.52559	0.725043	0.549148	0.470514	0.454342	0.428096
9	750P	10	22	8	1	2	0	MS_10_9_8										MS010022008000	8	12.1752	11.4747	1.06105	null	null	6.142	0.161	0.315785	3.30539	0.254	0.570992	0.808249	0.6009	0.539454	0.4786	0.428032
105	20P	3	1	5	1	2	0	LP_3_105_5										LP003001005000	5	13.5574	12.4241	1.09121	null	null	-4.691	0.229	0.595016	3.58062	0.521	0.480547	0.583628	0.531516	0.442701	0.417174	0.428032
79	750P	9	13	2	1	1	0	MS_9_79_2										MS009013002000	2	15.8442	14.556	1.0885	null	null	-9.627	0.243	0.70394	4.16985	0.338	0.557424	0.707919	0.697886	0.519134	0.434065	0.427969
23	750P	11	17	2	1	1	0	MS_11_23_2										MS011017002000	2	14.9948	13.857	1.08211	null	null	-15.777	0.291	0.957855	3.88819	0.772	0.495406	0.63301	0.527854	0.463	0.424984	0.427969
15	20P	15	3	2	1	1	0	LP_15_15_2										LP015003002000	2	16.7718	16.3355	1.02671	null	null	-3.863	0.07	0.314939	4.71102	0.93	0.539454	0.688869	0.557763	0.524108	0.49892	0.427736
111	750P	3	22	5	1	2	0	MS_3_111_5										MS003022005000	5	7.60209	7.26019	1.04709	null	null	0.167	0.113	0.114448	2.10193	0.125	0.498644	0.590211	0.534374	0.514858	0.426403	0.42763
10	750P	11	14	5	1	2	0	MS_11_10_5										MS011014005000	5	6.13122	5.64837	1.08549	null	null	22.24	0.415	0.649774	1.51534	0.943	0.647636	0.80772	0.820759	0.641773	0.541697	0.427567
131	20P	4	1	8	1	2	0	LP_4_131_8										LP004001008000	8	10.13	9.62999	1.05192	null	null	-8.468	0.153	0.375835	2.75573	0.795	0.498327	0.603017	0.521166	0.495914	0.444034	0.427567
84	20P	15	20	4	1	1	0	LP_15_84_4										LP015020004000	4	14.2794	12.3562	1.15565	null	null	-18.373	0.439	1.11686	3.60559	0.62	0.566822	0.772414	0.62321	0.523494	0.48787	0.427503
9	750P	1	25	8	1	2	0	MS_1_9_8										MS001025008000	8	9.61646	8.89878	1.08065	null	null	-12.78	0.26	0.758084	2.51132	0.94	0.580411	0.779547	0.51162	0.65132	0.531241	0.427461
126	750P	17	18	3	1	1	0	MS_17_126_3										MS017018003000	3	6.08774	5.70797	1.06653	null	null	11.768	0.215	0.291973	1.61921	0.919	0.619337	0.721254	0.657373	0.637392	0.653373	0.427334
16	20P	2	1	4	1	1	0	LP_2_16_4										LP002001004000	4	13.4927	12.7887	1.05505	null	null	-5.89	0.146	0.423143	3.67839	0.492	0.522986	0.657225	0.572368	0.519282	0.439081	0.427207
82	20P	15	19	3	1	1	0	LP_15_82_3										LP015019003000	3	12.7156	11.7858	1.07889	null	null	3.089	0.194	0.437451	3.40343	0.393	0.575035	0.746739	0.621009	0.548047	0.532193	0.427143
140	20P	4	9	7	1	2	0	LP_4_140_7										LP004009007000	7	19.4012	16.6566	1.16478	null	null	-12.252	0.454	1.61961	4.73014	0.723	0.513122	0.695515	0.497903	0.468651	0.476038	0.427122
38	750P	8	11	1	1	1	0	MS_8_38_1										MS008011001000	1	14.3715	9.98789	1.43889	null	null	11.739	0.828	1.82912	2.60625	0.677	0.538057	0.624692	0.661882	0.625136	0.350816	0.427016
36	20P	12	1	4	1	1	0	LP_12_36_4										LP012001004000	4	8.15056	7.49374	1.08765	null	null	0.809	0.211	0.221721	2.16914	0.018	0.594339	0.798364	0.661226	0.575373	0.509799	0.426911
121	750P	10	25	5	1	2	0	MS_10_121_5										MS010025005000	5	14.1368	13.7202	1.03037	null	null	1.414	0.074	0.148146	3.96557	0.094	0.507873	0.635656	0.540554	0.463042	0.472821	0.426911
12	750P	1	27	7	1	2	0	MS_1_12_7										MS001027007000	7	7.50519	6.17233	1.21594	null	null	-19.429	0.48	0.832358	1.78431	0.868	0.624776	0.851599	0.65223	0.607483	0.585491	0.426868
9	750P	1	26	1	1	1	0	MS_1_9_1										MS001026001000	1	7.12305	6.27566	1.13503	null	null	-3.287	0.324	0.320273	1.8164	0.053	0.700977	1.12253	0.893233	0.612034	0.448733	0.426868
56	750P	2	30	8	1	2	0	MS_2_56_8										MS002030008000	8	16.6089	14.8439	1.1189	null	null	-1.634	0.288	0.676825	4.28942	0.024	0.489543	0.562419	0.522118	0.48986	0.446744	0.426656
50	750P	13	17	2	1	1	0	MS_13_50_2										MS013017002000	2	6.01008	5.79981	1.03625	null	null	0.418	0.087	0.0683048	1.68032	0.006	0.592667	0.720429	0.649626	0.614997	0.551879	0.426403
111	750P	3	22	8	1	2	0	MS_3_111_8										MS003022008000	8	7.71093	7.32798	1.05226	null	null	6.468	0.142	0.230886	2.10805	0.615	0.540999	0.671195	0.569362	0.52396	0.514138	0.426403
1	20P	17	2	7	1	2	0	LP_17_1_7										LP017002007000	7	13.9717	13.0733	1.06872	null	null	-2.598	0.168	0.472757	3.77615	0.861	0.52904	0.656505	0.576495	0.521314	0.464291	0.426403
11	20P	11	2	1	1	1	0	LP_11_11_1										LP011002001000	1	6.82132	6.28796	1.08482	null	null	-6.766	0.218	0.26543	1.81201	0.441	0.624776	0.955315	0.61921	0.600435	0.520912	0.426148
86	20P	3	12	7	1	2	0	LP_3_86_7										LP003012007000	7	15.0098	14.5815	1.02937	null	null	-2.912	0.074	0.324041	4.20999	0.864	0.503322	0.62702	0.54174	0.486368	0.435293	0.426085
21	750P	13	14	3	1	1	0	MS_13_21_3										MS013014003000	3	3.51542	3.28786	1.06921	null	null	-11.889	0.222	0.234632	0.934847	0.982	0.508	0.587206	0.555985	0.514837	0.455782	0.426064
115	750P	3	24	1	1	1	0	MS_3_115_1										MS003024001000	1	10.6014	10.0768	1.05206	null	null	-0.963	0.126	0.220091	2.91461	0.469	0.493437	0.632777	0.494326	0.473244	0.44141	0.426
117	750P	12	16	8	1	2	0	MS_12_117_8										MS012016008000	8	7.235	6.58855	1.09812	null	null	-8.312	0.231	0.289454	1.97146	0.79	0.617537	0.94306	0.708596	0.534712	0.475446	0.425937
73	20P	15	16	5	1	2	0	LP_15_73_5										LP015016005000	5	9.48796	8.67503	1.09371	null	null	-7.853	0.251	0.502052	2.48687	0.735	0.504148	0.62194	0.535369	0.480293	0.457412	0.425937
burtii	20P	4	18	5	1	2	0	LP_4_burtii_5										LP004018005000	5	11.5278	10.7414	1.07321	null	null	-5.654	0.175	0.497332	3.11567	0.944	0.584369	0.786892	0.684805	0.585618	0.438679	0.425831
133	750P	9	24	2	1	1	0	MS_9_133_2										MS009024002000	2	14.768	13.2501	1.11455	null	null	-13.77	0.342	1.0516	3.75251	0.547	0.534839	0.667089	0.605642	0.533612	0.442108	0.425725
126	20P	12	7	7	1	2	0	LP_12_126_7										LP012007007000	7	6.49992	6.21108	1.0465	null	null	-3.126	0.116	0.156633	1.79642	0.515	0.587481	0.789982	0.659405	0.590487	0.472123	0.425492
79	20P	3	9	5	1	2	0	LP_3_79_5										LP003009005000	5	18.251	15.5787	1.17154	null	null	0.078	0.391	0.943928	4.58066	0.026	0.517589	0.701612	0.531431	0.479954	0.449855	0.425302
82	20P	15	19	4	1	1	0	LP_15_82_4										LP015019004000	4	14.6562	13.7848	1.06322	null	null	1.584	0.153	0.432139	3.98391	0.532	0.51943	0.668867	0.549677	0.48097	0.472461	0.425281
1	20P	17	1	1	1	1	0	LP_17_1_1										LP017001001000	1	12.7996	12.019	1.06495	null	null	12.2	0.216	0.72462	3.39731	0.778	0.458195	0.523642	0.458047	0.46717	0.416856	0.425238
60	750P	2	34	5	1	2	0	MS_2_60_5										MS002034005000	5	15.9299	15.2128	1.04714	null	null	-7.837	0.137	0.602022	4.35663	0.894	0.54428	0.70902	0.57984	0.508296	0.499047	0.425111
29	20P	5	5	7	1	2	0	LP_5_29_7										LP005005007000	7	8.60834	7.81075	1.10211	null	null	0.466	0.246	0.321289	2.26079	0.004	0.461433	0.552619	0.478832	0.423333	0.427334	0.425048
23	20P	11	6	6	1	2	0	LP_11_23_6										LP011006006000	6	8.60747	7.59911	1.13269	null	null	0.479	0.233	0.285856	2.2893	0.274	0.577723	0.763693	0.626639	0.572918	0.500761	0.425027
115	20P	3	7	6	1	2	0	LP_3_115_6										LP003007006000	6	12.9801	11.9461	1.08655	null	null	-13.839	0.279	0.958024	3.38586	0.809	0.516234	0.671237	0.533929	0.419142	0.532024	0.424857
55	20P	5	10	8	1	2	0	LP_5_55_8										LP005010008000	8	6.41526	6.13179	1.04623	null	null	3.959	0.117	0.208957	1.77197	0.899	0.571204	0.76346	0.621856	0.538649	0.50728	0.424794
39	750P	15	34	8	1	2	0	MS_15_39_8										MS015034008000	8	10.8764	10.0745	1.0796	null	null	16.226	0.295	0.662792	2.81421	0.91	0.517546	0.682858	0.550333	0.467043	0.463359	0.424709
35	20P	15	6	2	1	1	0	LP_15_35_2										LP015006002000	2	18.4957	15.8244	1.16881	null	null	10.949	0.382	1.08454	4.7008	0.26	0.528066	0.709951	0.574993	0.495872	0.435123	0.424688
1	750P	17	10	8	1	2	0	MS_17_1_8										MS017010008000	8	8.61701	7.72516	1.11545	null	null	-31.556	0.645	1.21564	1.94134	0.895	0.506518	0.638725	0.545973	0.454618	0.469392	0.424582
111	750P	9	18	7	1	2	0	MS_9_111_7										MS009018007000	7	12.004	11.1582	1.0758	null	null	-11.267	0.234	0.653584	3.16512	0.948	0.545274	0.676931	0.590614	0.538522	0.49566	0.424561
10	20P	11	2	6	1	2	0	LP_11_10_6										LP011002006000	6	9.7238	8.87167	1.09605	null	null	10.586	0.275	0.513313	2.52878	0.499	0.629687	0.95377	0.691113	0.574082	0.504423	0.424349
38	750P	2	22	2	1	1	0	MS_2_38_2										MS002022002000	2	10.7537	7.02122	1.5316	null	null	33.69	1.017	1.52174	1.81701	0.304	0.525272	0.600943	0.63591	0.551243	0.41366	0.424243
118	750P	16	23	1	1	1	0	MS_16_118_1										MS016023001000	1	11.356	10.3281	1.09953	null	null	-9.675	0.278	0.627592	2.94515	0.562	0.543751	0.720979	0.605324	0.514604	0.453877	0.424222
86	750P	13	19	5	1	2	0	MS_13_86_5										MS013019005000	5	11.8298	10.144	1.16619	null	null	9.973	0.329	0.833416	3.02696	0.698	0.575776	0.72263	0.629497	0.594804	0.508	0.42418
113	20P	3	7	2	1	1	0	LP_3_113_2										LP003007002000	2	18.1272	17.0103	1.06566	null	null	-6.789	0.176	0.714798	4.88211	0.74	0.523515	0.725233	0.525187	0.514922	0.428096	0.424138
134	750P	4	32	7	1	2	0	MS_4_134_7										MS004032007000	7	6.37656	6.10129	1.04512	null	null	-2.386	0.111	0.0820843	1.76587	0.04	0.629878	0.767842	0.715285	0.635	0.607272	0.424053
11	20P	1	18	5	1	2	0	LP_1_11_5										LP001018005000	5	6.97037	6.45875	1.07921	null	null	-13.262	0.262	0.522372	1.82086	0.896	0.496062	0.567965	0.553212	0.462132	0.473562	0.424032
111	20P	3	6	7	1	2	0	LP_3_111_7										LP003006007000	7	13.618	13.1448	1.036	null	null	0.369	0.087	0.174752	3.8006	0.065	0.515218	0.651044	0.515112	0.481034	0.504952	0.424011
38	20P	2	1	6	1	2	0	LP_2_38_6										LP002001006000	6	8.66646	8.19984	1.05691	null	null	6.373	0.153	0.331258	2.35856	0.832	0.498687	0.636651	0.519536	0.459147	0.454681	0.423884
132	750P	4	29	1	1	1	0	MS_4_132_1										MS004029001000	1	10.2352	9.64618	1.06106	null	null	-9.855	0.184	0.403288	2.75565	0.609	0.542544	0.661818	0.547518	0.559647	0.519769	0.423799
59	750P	2	31	6	1	2	0	MS_2_59_6										MS002031006000	6	12.3387	10.8369	1.13858	null	null	-5.042	0.337	0.541443	3.14795	0.024	0.468207	0.590614	0.483743	0.451824	0.391266	0.423735
63	750P	15	38	4	1	1	0	MS_15_63_4										MS015038004000	4	13.9042	12.6168	1.10204	null	null	0.865	0.246	0.494263	3.64784	0.015	0.522393	0.562419	0.592307	0.550333	0.48296	0.423693
122	750P	12	16	2	1	1	0	MS_12_122_2										MS012016002000	2	5.77715	4.68543	1.233	null	null	18.435	0.604	0.598657	1.28429	0.497	0.801814	1.06373	1.08536	0.868278	0.568346	0.423333
16	20P	2	1	3	1	1	0	LP_2_16_3										LP002001003000	3	16.0553	14.6449	1.0963	null	null	-2.9	0.236	0.609219	4.22832	0.214	0.503661	0.62611	0.558863	0.488357	0.421809	0.423333
46	750P	13	16	1	1	1	0	MS_13_46_1										MS013016001000	1	14.8245	12.8861	1.15043	null	null	2.919	0.366	0.813943	3.72116	0.082	0.500211	0.669692	0.517715	0.482113	0.408072	0.423333
9	750P	10	21	4	1	1	0	MS_10_9_4										MS010021004000	4	17.4821	15.2036	1.14986	null	null	19.52	0.463	1.56212	4.28003	0.6	0.558102	0.776203	0.601662	0.53177	0.457835	0.423037
73	750P	17	9	5	1	2	0	MS_17_73_5										MS017009005000	5	13.0705	11.9126	1.0972	null	null	-3.056	0.238	0.495194	3.44009	0.046	0.505439	0.614765	0.538247	0.492273	0.458872	0.422952
60	20P	2	14	8	1	2	0	LP_2_60_8										LP002014008000	8	13.6117	11.8602	1.14768	null	null	-5.222	0.35	0.631105	3.46972	0.006	0.443018	0.502052	0.465307	0.45267	0.372533	0.422952
51	750P	15	36	7	1	2	0	MS_15_51_7										MS015036007000	7	11.5245	10.5939	1.08784	null	null	8.502	0.239	0.528828	3.03674	0.469	0.528616	0.626449	0.563457	0.541782	0.488527	0.42291
14	750P	1	30	1	1	1	0	MS_1_14_1										MS001030001000	1	6.82371	6.10925	1.11695	null	null	-3.774	0.287	0.330771	1.76587	0.23	0.671322	0.85761	0.76054	0.694415	0.621856	0.422614
50	20P	2	5	5	1	2	0	LP_2_50_5										LP002005005000	5	19.263	18.0814	1.06535	null	null	-5.711	0.17	0.666221	5.19985	0.423	0.496909	0.670369	0.509503	0.473096	0.409131	0.422592
58	750P	8	17	3	1	1	0	MS_8_58_3										MS008017002000	2	12.4905	10.7781	1.15888	null	null	-6.427	0.374	0.806513	3.15318	0.716	0.453475	0.678942	0.439864	0.387921	0.33746	0.422529
107	750P	5	25	5	1	2	0	MS_5_107_5										MS005025005000	5	8.84117	8.26099	1.07023	null	null	-13.182	0.239	0.611103	2.32802	0.898	0.519007	0.660061	0.568156	0.525039	0.419439	0.422212
1	750P	17	9	1	1	1	0	MS_17_1_1										MS017009001000	1	11.426	11.0549	1.03357	null	null	1.865	0.082	0.157205	3.19568	0.896	0.53812	0.716851	0.5715	0.517271	0.462407	0.422127
11	20P	1	17	3	1	1	0	LP_1_11_3										LP001017003000	3	14.817	12.713	1.16549	null	null	5.35	0.312	0.681313	3.77038	0.03	0.457539	0.539411	0.46156	0.452586	0.412073	0.421957
129	750P	16	27	3	1	1	0	MS_16_129_3										MS016027003000	3	17.5904	15.9678	1.10162	null	null	1.823	0.246	0.66112	4.61327	0.078	0.507323	0.658834	0.536596	0.47661	0.44268	0.421936
27	750P	5	18	3	1	1	0	MS_5_27_3										MS005018003000	3	12.9656	11.8288	1.0961	null	null	-10.204	0.274	0.791443	3.36677	0.75	0.525738	0.550333	0.588814	0.547666	0.519938	0.421788
106	20P	3	3	3	1	1	0	LP_3_106_3										LP003003003000	3	12.0503	10.8046	1.11529	null	null	5.621	0.291	0.628608	3.11012	0.335	0.509905	0.600964	0.531664	0.518478	0.476864	0.421682
76	750P	15	44	7	1	2	0	MS_15_76_7										MS015044007000	7	9.91955	9.52898	1.04099	null	null	1.655	0.1	0.162708	2.75573	0.15	0.469053	0.577152	0.481669	0.439145	0.426148	0.421449
111	750P	3	21	1	1	1	0	MS_3_111_1										MS003021001000	1	7.78861	7.2411	1.07561	null	null	-12.492	0.245	0.489352	2.04694	0.896	0.54464	0.633095	0.602784	0.532003	0.533908	0.421428
45	750P	2	24	5	1	2	0	MS_2_45_5										MS002024005000	5	7.23589	6.70983	1.0784	null	null	0	0.189	0.205677	1.94306	0.267	0.537019	0.662771	0.615506	0.519896	0.465667	0.421344
18	20P	1	12	5	1	2	0	LP_1_18_5										LP001012005000	5	11.651	11.1353	1.04631	null	null	-0.98	0.112	0.263546	3.22013	0.521	0.459888	0.534204	0.459676	0.424942	0.459274	0.421322
91	20P	15	22	3	1	1	0	LP_15_91_3										LP015022003000	3	13.5835	13.2699	1.02363	null	null	-3.109	0.061	0.215731	3.83115	0.964	0.554524	0.769112	0.574527	0.518499	0.489521	0.421301
45	750P	8	11	5	1	2	0	MS_8_45_5										MS008011005000	5	13.0093	10.669	1.21935	null	null	9.593	0.525	0.963803	3.10797	0.204	0.499406	0.667978	0.488252	0.514096	0.4064	0.421301
1	750P	17	10	5	1	2	0	MS_17_1_5										MS017010005000	5	7.19656	6.74751	1.06655	null	null	-12.685	0.224	0.443082	1.9064	0.992	0.566611	0.72445	0.59872	0.555117	0.533527	0.42128
50	20P	2	6	2	1	1	0	LP_2_50_2										LP002006002000	2	13.7736	13.0849	1.05264	null	null	-1.39	0.128	0.342456	3.78227	0.519	0.532765	0.657183	0.563647	0.539665	0.48205	0.42128
73	750P	17	9	6	1	2	0	MS_17_73_6										MS017009006000	6	11.7597	10.5648	1.1131	null	null	-5.288	0.283	0.542226	3.04603	0.123	0.517673	0.65405	0.536787	0.504571	0.471593	0.421217
137	750P	4	34	2	1	1	0	MS_4_137_2										MS004034002000	2	18.3131	16.6181	1.102	null	null	-13.629	0.303	1.15909	4.72971	0.59	0.458978	0.536321	0.528489	0.438976	0.369951	0.421174
15	20P	15	3	3	1	1	0	LP_15_15_3										LP015003003000	3	14.9986	14.2041	1.05593	null	null	-5.473	0.146	0.301392	4.08777	0.36	0.493437	0.605938	0.510836	0.453898	0.475149	0.421132
137	750P	4	33	5	1	2	0	MS_4_137_5										MS004033005000	5	11.8222	9.99122	1.18326	null	null	-0.607	0.429	0.687642	2.91435	0.125	0.519896	0.661458	0.528722	0.519472	0.468757	0.421132
113	750P	3	24	6	1	2	0	MS_3_113_6										MS003024006000	6	10.8139	10.2624	1.05375	null	null	-8.899	0.16	0.493691	2.93294	0.984	0.527579	0.639847	0.603695	0.532257	0.440965	0.421132
61	750P	15	37	3	1	1	0	MS_15_61_3										MS015037003000	3	15.2069	14.0766	1.08029	null	null	-0.603	0.194	0.445791	4.06944	0.163	0.524595	0.685609	0.583121	0.484314	0.449114	0.421111
34	750P	13	16	6	1	2	0	MS_13_34_6										MS013016006000	6	12.3584	10.6562	1.15974	null	null	11.689	0.403	0.746781	3.12445	0.28	0.528384	0.66186	0.588179	0.513334	0.457518	0.420899
69	750P	2	36	2	1	1	0	MS_2_69_2										MS002036002000	2	13.8734	12.9275	1.07317	null	null	-9.709	0.214	0.765577	3.6845	0.878	0.506307	0.695537	0.547857	0.463211	0.403585	0.420878
11	20P	9	1	2	1	1	0	LP_9_11_2										LP009001002000	2	12.1458	10.9012	1.11418	null	null	-0.445	0.275	0.44522	3.1529	0.037	0.458195	0.542523	0.475128	0.429027	0.423735	0.420857
4	750P	13	12	6	1	2	0	MS_13_4_6										MS013012006000	6	9.51463	8.95989	1.06191	null	null	2.166	0.151	0.201422	2.59076	0.004	0.519684	0.608605	0.558292	0.520594	0.490072	0.420836
91	750P	17	15	8	1	2	0	MS_17_91_8										MS017015008000	8	15.1555	14.4167	1.05124	null	null	-7.678	0.146	0.564261	4.13055	0.785	0.56987	0.843851	0.575733	0.518901	0.490432	0.420814
142	750P	4	37	4	1	1	0	MS_4_142_4										MS004037004000	4	12.0879	11.799	1.02449	null	null	2.262	0.061	0.115866	3.40953	0.304	0.525441	0.638408	0.561022	0.508	0.499237	0.420687
126	750P	16	25	6	1	2	0	MS_16_126_6										MS016025006000	6	19.735	18.5155	1.06587	null	null	-5.971	0.166	0.706565	5.38658	0.788	0.503767	0.617686	0.515408	0.489966	0.475234	0.420687
41	20P	12	1	8	1	2	0	LP_12_41_8										LP012001008000	8	13.1089	11.6055	1.12953	null	null	7.968	0.335	0.872469	3.33947	0.747	0.57603	0.726271	0.678095	0.580242	0.474895	0.420624
124	750P	9	19	7	1	2	0	MS_9_124_7										MS009019007000	7	7.21498	6.2615	1.15228	null	null	4.265	0.351	0.308398	1.85437	0.003	0.439166	0.517715	0.43235	0.396261	0.428879	0.420561
42	750P	12	21	7	1	2	0	MS_12_42_7										MS012021007000	7	18.6346	14.7288	1.26519	null	null	-14.396	0.626	1.63396	4.33923	0.305	0.521758	0.669438	0.552048	0.503195	0.463402	0.420518
116	20P	3	10	5	1	2	0	LP_3_116_5										LP003010005000	5	12.3234	11.6647	1.05647	null	null	-6.983	0.155	0.453813	3.34844	0.762	0.510625	0.637307	0.519261	0.481436	0.494792	0.420264
83	750P	13	20	5	1	2	0	MS_13_83_5										MS013020005000	5	9.88674	8.72645	1.13296	null	null	2.085	0.322	0.45521	2.52353	0.005	0.507386	0.650304	0.548788	0.462597	0.454829	0.420264
27	20P	5	3	6	1	2	0	LP_5_27_6										LP005003006000	6	9.66091	9.03558	1.06921	null	null	13.548	0.24	0.652293	2.54188	0.977	0.419968	0.542692	0.397319	0.368406	0.371814	0.420264
18	750P	10	13	5	1	2	0	MS_10_18_5										MS010013005000	5	12.4222	11.3662	1.09291	null	null	-14.45	0.286	0.623506	3.27196	0.699	0.501078	0.662834	0.503682	0.506031	0.41275	0.420201
18	20P	10	2	2	1	1	0	LP_10_18_2										LP010002002000	2	9.12423	8.60651	1.06015	null	null	-10.343	0.187	0.477562	2.45021	0.99	0.582739	0.821267	0.647171	0.541443	0.484187	0.420158
144	20P	13	10	1	1	1	0	LP_13_144_1										LP013010001000	1	6.35529	5.77048	1.10135	null	null	24.027	0.463	0.614087	1.5693	0.869	0.537591	0.67001	0.596731	0.536215	0.464862	0.420074
58	20P	2	11	4	1	1	0	LP_2_58_4										LP002011004000	4	14.0528	11.8328	1.18762	null	null	-12.395	0.381	0.996251	3.5015	0.58	0.449982	0.529167	0.471149	0.441939	0.387562	0.420052
38	750P	2	22	1	1	1	0	MS_2_38_1										MS002022001000	1	4.38476	4.08917	1.07229	null	null	8.633	0.203	0.227986	1.17316	0.925	0.494559	0.734145	0.580729	0.394377	0.345186	0.419989
85	20P	4	22	8	1	2	0	LP_4_85_8										LP004022008000	8	5.34151	5.0811	1.05125	null	null	-1.193	0.119	0.105452	1.48433	0.722	0.5519	0.628946	0.592667	0.584031	0.534458	0.419883
69	750P	2	35	7	1	2	0	MS_2_69_7										MS002035007000	7	10.6961	10.3851	1.02994	null	null	-2.921	0.075	0.217064	3.00014	0.941	0.46264	0.554651	0.468693	0.43017	0.440182	0.419883
83	20P	11	8	4	1	1	0	LP_11_83_4										LP011008004000	4	10.7019	8.1904	1.30664	null	null	-10.874	0.588	0.850392	2.50408	0.212	0.523431	0.579226	0.547349	0.527431	0.543369	0.419841
27	750P	5	17	6	1	2	0	MS_5_27_6										MS005017006000	6	9.75959	9.46491	1.03113	null	null	1.538	0.076	0.143701	2.7374	0.68	0.50527	0.532934	0.546523	0.552683	0.474705	0.419566
107	20P	5	11	7	1	2	0	LP_5_107_7										LP005011007000	7	10.9618	10.2261	1.07194	null	null	-1.305	0.088	0.210608	3.04447	0.884	0.507831	0.630767	0.549487	0.486198	0.452967	0.419523
111	20P	3	5	4	1	1	0	LP_3_111_4										LP003005004000	4	15.1258	14.0181	1.07902	null	null	-1.644	0.192	0.443399	4.05111	0.046	0.451485	0.517229	0.48459	0.443378	0.392536	0.419523
ko	750P	8	10	4	1	1	0	MS_8_ko_4										MS008010004000	4	8.12375	8.00202	1.01521	null	null	-0.909	0.037	0.0547158	2.31578	0.421	0.605959	0.758105	0.686245	0.609028	0.557022	0.419439
59	750P	2	32	2	1	1	0	MS_2_59_2										MS002032002000	2	9.88924	8.36608	1.18206	null	null	-12.419	0.397	0.484082	2.55236	0.149	0.495787	0.599482	0.560663	0.50946	0.389361	0.419439
82	20P	15	20	7	1	2	0	LP_15_82_7										LP015020007000	7	12.2155	11.5738	1.05544	null	null	-9.686	0.17	0.597853	3.29954	0.966	0.522266	0.668316	0.532702	0.509566	0.481351	0.419417
135	20P	4	5	5	1	2	0	LP_4_135_5										LP004005005000	5	14.6364	11.6779	1.25334	null	null	2.909	0.547	0.940985	3.50471	0	0.481076	0.647192	0.523071	0.414083	0.402167	0.419396
99	750P	16	14	7	1	2	0	MS_16_99_7										MS016014007000	7	19.7236	17.7157	1.11334	null	null	6.242	0.289	1.17007	5.08986	0.661	0.551307	0.723985	0.627613	0.513821	0.471784	0.419269
56	20P	2	9	2	1	1	0	LP_2_56_2										LP002009002000	2	16.2504	15.2964	1.06237	null	null	-2.459	0.152	0.389954	4.42032	0.07	0.445431	0.538649	0.444055	0.413343	0.411649	0.419248
55	20P	5	9	1	1	1	0	LP_5_55_1										LP005009001000	1	14.0527	12.8478	1.09379	null	null	-8.05	0.159	0.419629	3.78826	0.542	0.520002	0.704977	0.512784	0.494115	0.469075	0.419227
71	750P	15	40	7	1	2	0	MS_15_71_7										MS015040007000	7	12.7001	11.9071	1.06661	null	null	-6.43	0.177	0.481161	3.42176	0.616	0.536956	0.70758	0.561298	0.498179	0.49856	0.419185
144	20P	13	9	1	1	1	0	LP_13_144_1										LP013009001000	1	11.9961	10.8631	1.1043	null	null	8.177	0.276	0.556599	3.11603	0.308	0.518435	0.642895	0.527092	0.521568	0.481436	0.419185
134	750P	4	31	3	1	1	0	MS_4_134_3										MS004031003000	3	10.4725	9.8092	1.06762	null	null	-11.577	0.215	0.562801	2.78418	0.963	0.470218	0.600583	0.498687	0.426085	0.407056	0.419142
134	750P	4	31	2	1	1	0	MS_4_134_2										MS004031002000	2	16.4633	15.6854	1.04959	null	null	-0.619	0.118	0.237977	4.54503	0.01	0.530543	0.688128	0.618807	0.501417	0.425048	0.419079
52	750P	9	7	5	1	2	0	MS_9_52_5										MS009007005000	5	14.176	12.8139	1.1063	null	null	-17.298	0.291	0.929555	3.64196	0.941	0.504804	0.643192	0.529865	0.475975	0.456142	0.419058
13	20P	1	9	4	1	1	0	LP_1_13_4										LP001009004000	4	14.2893	13.16	1.08582	null	null	-18.96	0.353	1.35583	3.61029	0.859	0.461518	0.593386	0.491278	0.412221	0.392028	0.419036
gifu	750P	5	28	6	1	2	0	MS_5_gifu_6										MS005028006000	6	12.1885	11.2156	1.08674	null	null	-9.889	0.234	0.698161	3.26511	0.975	0.552154	0.737066	0.579607	0.548365	0.476737	0.418973
137	20P	4	7	7	1	2	0	LP_4_137_7										LP004007007000	7	15.7169	12.5639	1.25095	null	null	-6.287	0.471	0.712449	3.89276	0.103	0.484018	0.572939	0.548428	0.483299	0.3966	0.418867
146	750P	4	41	1	1	1	0	MS_4_146_1										MS004041001000	1	8.2191	6.73104	1.22107	null	null	-16.44	0.585	0.856827	1.91143	0.617	0.543624	0.680551	0.545126	0.509926	0.564007	0.418846
39	750P	15	34	7	1	2	0	MS_15_39_7										MS015034007000	7	10.7209	9.80901	1.09297	null	null	-27.782	0.539	1.33295	2.54311	0.936	0.458661	0.580708	0.48533	0.42981	0.377973	0.418846
5	20P	10	2	5	1	2	0	LP_10_5_5										LP010002005000	5	5.48267	4.81508	1.13865	null	null	-16.603	0.288	0.350245	1.42765	0.988	0.582443	0.701654	0.654812	0.593556	0.543137	0.418825
131	750P	9	24	6	1	2	0	MS_9_131_6										MS009024006000	6	17.487	15.2358	1.14776	null	null	6.621	0.348	0.77271	4.4966	0.05	0.510561	0.6985	0.558631	0.481288	0.39588	0.418761
113	20P	3	7	3	1	1	0	LP_3_113_3										LP003007003000	3	14.294	13.6861	1.04442	null	null	-6.037	0.121	0.466556	3.93503	0.859	0.514435	0.728853	0.538184	0.464672	0.421365	0.41874
11	20P	9	2	7	1	2	0	LP_9_11_7										LP009002007000	7	15.9687	14.1259	1.13046	null	null	-1.889	0.311	0.708956	4.11141	0.223	0.476483	0.593598	0.493776	0.476652	0.39933	0.418634
97	20P	3	11	5	1	2	0	LP_3_97_5										LP003011005000	5	9.67581	9.28213	1.04241	null	null	-6.153	0.117	0.263144	2.6702	0.836	0.508974	0.622829	0.533019	0.502645	0.46808	0.418465
56	750P	2	30	7	1	2	0	MS_2_56_7										MS002030007000	7	15.3673	13.6739	1.12384	null	null	11.066	0.338	0.987256	3.9025	0.446	0.464227	0.577236	0.484378	0.430551	0.410527	0.418401
140	20P	4	9	5	1	2	0	LP_4_140_5										LP004009005000	5	14.8092	13.749	1.07711	null	null	10.826	0.231	0.995066	3.91651	0.964	0.502793	0.613495	0.548682	0.444331	0.489479	0.41838
4	20P	10	8	5	1	2	0	LP_10_4_5										LP010008005000	5	13.2203	12.6996	1.041	null	null	-6.604	0.116	0.341588	3.64784	0.96	0.545867	0.573807	0.599376	0.622914	0.51471	0.418359
16	750P	8	9	2	1	1	0	MS_8_16_2										MS008009002000	2	14.2279	12.5095	1.13737	null	null	8.171	0.351	0.730568	3.61019	0.254	0.530246	0.726482	0.525441	0.485034	0.496252	0.418317
8	20P	1	5	2	1	1	0	LP_1_8_2										LP001005002000	2	7.08072	6.5535	1.08045	null	null	-17.674	0.32	0.586317	1.81049	0.909	0.457962	0.493649	0.485415	0.452755	0.439568	0.418317
53	750P	15	36	2	1	1	0	MS_15_53_2										MS015036002000	2	14.9323	13.6998	1.08996	null	null	-12.039	0.251	0.67473	3.98818	0.615	0.509482	0.629221	0.598487	0.478494	0.423016	0.418211
124	750P	9	20	3	1	1	0	MS_9_124_3										MS009020003000	3	10.2163	8.71311	1.17252	null	null	-3.203	0.42	0.640143	2.51744	0.289	0.478303	0.602467	0.497798	0.438298	0.43506	0.418169
23	750P	11	17	1	1	1	0	MS_11_23_1										MS011017001000	1	10.2236	9.26175	1.10386	null	null	-10.668	0.255	0.505672	2.70279	0.77	0.512678	0.611695	0.497903	0.530839	0.504634	0.418105
gifu	750P	4	26	4	1	1	0	MS_4_gifu_4										MS004026004000	4	9.1469	8.45409	1.08195	null	null	-2.583	0.2	0.334391	2.44412	0.195	0.563457	0.697971	0.645583	0.566208	0.489479	0.418042
20	750P	1	31	6	1	2	0	MS_1_20_6										MS001031006000	6	9.25362	8.65035	1.06974	null	null	-13.73	0.244	0.503851	2.43188	0.929	0.546185	0.639763	0.610891	0.578379	0.483891	0.418042
112	20P	3	6	1	1	1	0	LP_3_112_1										LP003006001000	1	13.346	12.5437	1.06397	null	null	2.611	0.157	0.368533	3.62339	0.275	0.53776	0.704723	0.594466	0.50836	0.463148	0.417999
burtii	20P	15	26	2	1	1	0	LP_15_burtii_2										LP015026002000	2	16.6751	15.0868	1.10528	null	null	-2.654	0.257	0.653161	4.35663	0.329	0.540533	0.721148	0.586401	0.516001	0.460904	0.417999
86	20P	3	11	3	1	1	0	LP_3_86_3										LP003011003000	3	14.6193	13.3188	1.09764	null	null	-4.832	0.204	0.532871	3.89084	0.401	0.475446	0.62067	0.496104	0.39933	0.443188	0.417999
11	20P	9	1	3	1	1	0	LP_9_11_3										LP009001003000	3	15.4853	14.0876	1.09921	null	null	-8.641	0.265	0.856467	4.03223	0.566	0.551095	0.847302	0.579205	0.47553	0.434869	0.417915
119	750P	5	27	5	1	2	0	MS_5_119_5										MS005027005000	5	12.6641	11.6604	1.08608	null	null	-15.045	0.294	1.01636	3.2628	0.728	0.526182	0.665184	0.616797	0.512699	0.41819	0.417851
76	750P	15	43	1	1	1	0	MS_15_76_1										MS015043001000	1	15.6075	14.5234	1.07465	null	null	-1.169	0.18	0.372724	4.19777	0.052	0.532765	0.686287	0.575479	0.514498	0.469963	0.417766
132	20P	4	3	2	1	1	0	LP_4_132_2										LP004003002000	2	7.60874	7.21931	1.05394	null	null	4.54	0.138	0.164211	2.0836	0.14	0.501057	0.54411	0.493056	0.526415	0.523558	0.417724
75	20P	15	15	5	1	2	0	LP_15_75_5										LP015015005000	5	17.8301	17.3889	1.02537	null	null	3.489	0.066	0.222208	5.01654	0.889	0.534141	0.740579	0.567372	0.488252	0.457158	0.417661
113	20P	3	7	1	1	1	0	LP_3_113_1										LP003007001000	1	12.438	11.6687	1.06593	null	null	-6.248	0.17	0.395076	3.35578	0.475	0.567944	0.732261	0.569955	0.577406	0.542248	0.417618
5	750P	10	14	5	1	2	0	MS_10_5_5										MS010014005000	5	9.98631	9.41917	1.06021	null	null	-10.881	0.192	0.49657	2.67629	0.978	0.576136	0.667237	0.633053	0.630661	0.53232	0.417555
42	20P	2	17	8	1	2	0	LP_2_42_8										LP002017008000	8	10.5482	9.80025	1.07631	null	null	0.247	0.163	0.230526	2.88178	0.129	0.558144	0.707051	0.549889	0.534564	0.581533	0.41747
140	750P	4	36	4	1	1	0	MS_4_140_4										MS004036004000	4	14.4409	13.0127	1.10975	null	null	8.512	0.291	0.710099	3.7385	0.448	0.490432	0.570463	0.479425	0.532299	0.452924	0.417428
7	20P	1	4	2	1	1	0	LP_1_7_2										LP001004002000	2	16.9518	15.5961	1.08692	null	null	15.507	0.296	1.12139	4.33237	0.837	0.509058	0.627401	0.542163	0.492718	0.465667	0.417195
82	750P	15	46	6	1	2	0	MS_15_82_6										MS015046006000	6	10.266	9.40088	1.09202	null	null	-1.419	0.222	0.340148	2.71907	0.048	0.564705	0.689695	0.617876	0.598847	0.499914	0.417153
36	750P	12	12	5	1	2	0	MS_12_36_5										MS012012005000	5	7.82005	6.90192	1.13302	null	null	-1.23	0.305	0.374756	2.03752	0.672	0.574675	0.797391	0.677968	0.520827	0.459338	0.417005
48	750P	2	24	2	1	1	0	MS_2_48_2										MS002024002000	2	6.90537	6.39699	1.07947	null	null	-11.645	0.246	0.516403	1.81475	0.877	0.538501	0.673756	0.567267	0.518054	0.516467	0.416878
100	750P	16	13	6	1	2	0	MS_16_100_6										MS016013006000	6	14.4801	11.6983	1.23779	null	null	8.218	0.533	0.938826	3.49263	0.07	0.459486	0.65079	0.439484	0.387159	0.402527	0.416878
33	20P	11	5	6	1	2	0	LP_11_33_6										LP011005006000	6	12.6681	11.4827	1.10323	null	null	-8.16	0.218	0.422423	3.38535	0.196	0.495596	0.677714	0.494263	0.506857	0.382143	0.416856
132	20P	4	3	4	1	1	0	LP_4_132_4										LP004003004000	4	10.4056	9.04513	1.15041	null	null	-15.89	0.325	0.808884	2.66234	0.974	0.564663	0.743246	0.574866	0.616712	0.471911	0.416602
40	20P	15	8	4	1	1	0	LP_15_40_4										LP015008004000	4	12.8797	11.997	1.07358	null	null	-4.554	0.186	0.445241	3.45842	0.322	0.522351	0.656738	0.56007	0.496866	0.481774	0.416581
1	20P	17	1	4	1	1	0	LP_17_1_4										LP017001004000	4	13.425	12.5393	1.07063	null	null	2.128	0.172	0.324189	3.62339	0.056	0.526055	0.664168	0.580835	0.515832	0.452755	0.416581
48	750P	9	8	7	1	2	0	MS_9_48_7										MS009008007000	7	8.87925	8.1161	1.09403	null	null	12.043	0.284	0.54845	2.30348	0.823	0.506095	0.611293	0.542544	0.483171	0.4768	0.41656
83	750P	13	20	8	1	2	0	MS_13_83_8										MS013020008000	8	11.4506	9.88547	1.15833	null	null	-3.806	0.388	0.630809	2.8535	0.068	0.519155	0.639106	0.570145	0.506624	0.463423	0.416496
69	750P	9	12	7	1	2	0	MS_9_69_7										MS009012007000	7	16.9375	14.4705	1.17049	null	null	16.049	0.445	1.31219	4.24557	0.682	0.451083	0.540787	0.489395	0.393827	0.41493	0.416475
3	20P	1	2	7	1	2	0	LP_1_3_7										LP001002007000	7	10.7903	10.0378	1.07496	null	null	-15.033	0.272	0.826177	2.80463	0.918	0.474895	0.563224	0.478557	0.470323	0.445876	0.416433
117	750P	12	15	4	1	1	0	MS_12_117_4										MS012015004000	4	6.21828	5.76531	1.07857	null	null	-27.318	0.514	0.773388	1.48478	0.99	0.741617	0.971084	0.893403	0.818155	0.609431	0.416412
23	20P	2	17	3	1	1	0	LP_2_23_3										LP002017003000	3	9.19012	8.54056	1.07606	null	null	-12.452	0.246	0.61741	2.41355	0.793	0.513038	0.629645	0.513355	0.481732	0.524065	0.41637
82	20P	15	20	8	1	2	0	LP_15_82_8										LP015020008000	8	12.0918	11.5835	1.04388	null	null	3.877	0.112	0.258572	3.34232	0.388	0.532215	0.70957	0.558419	0.503343	0.473752	0.416348
73	20P	17	2	2	1	1	0	LP_17_73_2										LP017002002000	2	12.9563	12.2033	1.0617	null	null	5.374	0.16	0.382968	3.51341	0.265	0.506243	0.616585	0.54701	0.492548	0.458682	0.416348
85	750P	12	21	4	1	1	0	MS_12_85_4										MS012021004000	4	11.0509	9.99399	1.10576	null	null	9.263	0.288	0.555752	2.85729	0.43	0.51054	0.636355	0.567182	0.499449	0.433345	0.416137
9	20P	1	5	7	1	2	0	LP_1_9_7										LP001005007000	7	17.4205	13.7243	1.26932	null	null	10.755	0.647	1.59302	3.9272	0.356	0.596646	0.758211	0.845735	0.547497	0.415184	0.416073
81	750P	4	27	3	1	1	0	MS_4_81_3										MS004027003000	3	11.8079	8.75354	1.34893	null	null	-21.415	0.83	1.36133	2.53742	0.456	0.738653	1.00916	1.12979	0.643276	0.493882	0.416052
44	750P	10	22	1	1	1	0	MS_10_44_1										MS010022001000	1	9.40905	8.64381	1.08853	null	null	-9.301	0.243	0.420963	2.48547	0.479	0.512572	0.639191	0.56479	0.495448	0.44759	0.41601
76	20P	15	17	2	1	1	0	LP_15_76_2										LP015017002000	2	13.8017	13.0104	1.06082	null	null	10.688	0.192	0.732642	3.69672	0.766	0.598255	0.780203	0.629412	0.612606	0.553127	0.415988
112	20P	3	6	3	1	1	0	LP_3_112_3										LP003006003000	3	13.6711	12.6296	1.08246	null	null	-8.578	0.221	0.417428	3.63851	0.324	0.551243	0.706967	0.597281	0.561975	0.473858	0.415925
86	750P	13	20	3	1	1	0	MS_13_86_3										MS013020003000	3	15.7713	14.3536	1.09877	null	null	3.297	0.242	0.742611	4.14873	0.725	0.578146	0.860975	0.634069	0.51145	0.467847	0.415861
24	750P	15	31	1	1	1	0	MS_15_24_1										MS015031001000	1	15.3138	13.1678	1.16297	null	null	10.84	0.353	0.864785	3.90756	0.318	0.53812	0.678646	0.559372	0.539581	0.497332	0.41584
137	750P	4	33	8	1	2	0	MS_4_137_8										MS004033008000	8	12.0786	10.5437	1.14557	null	null	-20.691	0.509	1.43474	2.82746	0.845	0.487659	0.590931	0.506688	0.473519	0.451549	0.41548
141	750P	8	7	3	1	1	0	MS_8_141_3										MS008007003000	3	9.77314	9.08052	1.07627	null	null	0.134	0.184	0.254762	2.62742	0.095	0.505629	0.652717	0.539009	0.462216	0.458766	0.415459
112	750P	3	22	3	1	1	0	MS_3_112_3										MS003022003000	3	10.1255	9.71455	1.0423	null	null	-6.506	0.118	0.24602	2.79239	0.876	0.601366	0.800608	0.656632	0.593132	0.541126	0.415417
102	750P	16	22	2	1	1	0	MS_16_102_2										MS016022002000	2	12.4376	11.3574	1.09512	null	null	4.382	0.237	0.4913	3.27512	0.119	0.439124	0.494538	0.437981	0.419015	0.428879	0.415417
111	750P	3	21	2	1	1	0	MS_3_111_2										MS003021002000	2	5.20061	5.01762	1.03647	null	null	-1.209	0.088	0.0571288	1.45423	0.04	0.635169	0.811382	0.730483	0.642938	0.576453	0.415396
9	20P	1	5	6	1	2	0	LP_1_9_6										LP001005006000	6	11.233	10.4333	1.07664	null	null	-3.489	0.188	0.331385	3.01335	0.106	0.549825	0.702141	0.619612	0.558546	0.453686	0.415205
57	20P	2	10	3	1	1	0	LP_2_57_3										LP002010003000	3	15.9709	14.2237	1.12283	null	null	-18.57	0.396	1.50914	3.9497	0.714	0.466048	0.563499	0.508317	0.4641	0.379116	0.415184
14	20P	1	10	3	1	1	0	LP_1_14_3										LP001010003000	3	8.18464	6.86695	1.19189	null	null	24.59	0.589	0.901975	1.96507	0.951	0.607547	0.698817	0.693378	0.59836	0.633709	0.415121
71	20P	15	13	2	1	1	0	LP_15_71_2										LP015013002000	2	15.7706	14.5769	1.08189	null	null	-20.751	0.378	1.49085	3.94113	0.945	0.510096	0.649118	0.535898	0.491913	0.458449	0.415121
46	750P	13	15	5	1	2	0	MS_13_46_5										MS013015005000	5	16.0172	14.7219	1.08798	null	null	2.225	0.214	0.54737	4.25276	0.116	0.545042	0.731541	0.595715	0.525844	0.457137	0.415121
116	20P	13	6	3	1	1	0	LP_13_116_3										LP013006003000	3	10.6691	10.2659	1.03928	null	null	-0.236	0.095	0.125709	2.9696	0.205	0.512191	0.710946	0.532447	0.46609	0.436859	0.415036
141	750P	8	7	4	1	1	0	MS_8_141_4										MS008007004000	4	9.87922	5.64051	1.75148	null	null	3.442	0.407	0.448479	2.10795	0.005	0.513207	0.625538	0.529675	0.475128	0.521102	0.414867
21	20P	10	10	2	1	1	0	LP_10_21_2										LP010010002000	2	7.94154	7.33861	1.08216	null	null	-21.31	0.389	0.748178	1.97972	0.995	0.59345	0.807593	0.667554	0.577448	0.499533	0.414867
burtii	20P	4	17	2	1	1	0	LP_4_burtii_2										LP004017002000	2	10.642	10.4162	1.02168	null	null	1.164	0.053	0.102806	3.01238	0.924	0.53067	0.608923	0.636736	0.513122	0.480356	0.414782
79	20P	3	9	6	1	2	0	LP_3_79_6										LP003009006000	6	14.15	12.9752	1.09055	null	null	0	0.218	0.456459	3.75171	0.008	0.500973	0.638789	0.530034	0.493776	0.427461	0.414718
gifu	20P	10	12	1	1	1	0	LP_10_gifu_1										LP010012001000	1	14.2465	12.9337	1.1015	null	null	0.656	0.243	0.462216	3.74957	0.032	0.500698	0.670793	0.533823	0.462894	0.42092	0.414718
20	20P	12	9	7	1	2	0	LP_12_20_7										LP012009007000	7	13.5203	12.9329	1.04542	null	null	-0.094	0.109	0.209444	3.73949	0.46	0.565002	0.735965	0.602657	0.535749	0.535876	0.414655
3	750P	10	19	2	1	1	0	MS_10_3_2										MS010019002000	2	14.8856	13.0868	1.13745	null	null	4.918	0.337	0.91059	3.79366	0.663	0.473583	0.566716	0.49331	0.457539	0.43597	0.414465
24	750P	15	32	7	1	2	0	MS_15_24_7										MS015032007000	7	19.425	18.1193	1.07206	null	null	-0.469	0.174	0.496655	5.23651	0.134	0.569341	0.779568	0.605472	0.552069	0.495702	0.414168
20	20P	12	10	1	1	1	0	LP_12_20_1										LP012010001000	1	12.2828	11.4034	1.07712	null	null	-9.725	0.224	0.753004	3.25067	0.928	0.598466	0.850265	0.632629	0.601049	0.49494	0.414147
8	20P	1	6	6	1	2	0	LP_1_8_6										LP001006006000	6	12.6005	11.1552	1.12957	null	null	-30.945	0.64	1.85913	2.75833	0.856	0.498136	0.664337	0.539856	0.46609	0.406569	0.414105
56	750P	2	30	5	1	2	0	MS_2_56_5										MS002030005000	5	16.4403	15.4285	1.06558	null	null	5.116	0.168	0.374713	4.4479	0.029	0.4659	0.503661	0.520552	0.482769	0.408453	0.414062
91	20P	15	21	7	1	2	0	LP_15_91_7										LP015021007000	7	10.8959	10.1157	1.07712	null	null	-7.333	0.206	0.387773	2.90788	0.275	0.550164	0.774467	0.614066	0.515049	0.433578	0.413978
12	20P	5	3	4	1	1	0	LP_5_12_4										LP005003004000	4	8.79371	8.14125	1.08014	null	null	12.157	0.247	0.440775	2.31591	0.522	0.4376	0.544216	0.455634	0.404389	0.369866	0.413872
138	750P	9	26	5	1	2	0	MS_9_138_5										MS009026005000	5	14.3312	12.3637	1.15914	null	null	9.559	0.255	0.512847	3.82325	0.271	0.510815	0.598255	0.48423	0.53031	0.527537	0.413808
110	750P	10	24	2	1	1	0	MS_10_110_2										MS010024002000	2	8.7147	7.5986	1.14688	null	null	-14.849	0.442	0.769324	2.14378	0.71	0.48677	0.61142	0.4826	0.462089	0.46446	0.41366
113	750P	10	26	6	1	2	0	MS_10_113_6										MS010026006000	6	10.4916	9.57669	1.09553	null	null	-2.534	0.231	0.333354	2.77305	0.001	0.55518	0.742463	0.589873	0.544216	0.485669	0.413554
129	750P	16	28	6	1	2	0	MS_16_129_6										MS016028006000	6	17.183	15.7933	1.088	null	null	-20.475	0.38	1.57262	4.31184	0.845	0.479298	0.612034	0.506794	0.455528	0.408326	0.413491
89	20P	15	22	8	1	2	0	LP_15_89_8										LP015022008000	8	12.2148	11.4053	1.07098	null	null	-7.679	0.194	0.472525	3.269	0.604	0.506413	0.62194	0.534501	0.508402	0.453792	0.413448
112	750P	9	17	6	1	2	0	MS_9_112_6										MS009017006000	6	16.7459	14.9885	1.11725	null	null	6.894	0.288	0.579882	4.35961	0.001	0.55099	0.735838	0.629962	0.536808	0.438721	0.413343
24	750P	15	31	2	1	1	0	MS_15_24_2										MS015031002000	2	14.1013	12.6546	1.11432	null	null	3.068	0.274	0.487617	3.67722	0.056	0.52633	0.656336	0.512593	0.519896	0.529527	0.413195
84	750P	15	45	7	1	2	0	MS_15_84_7										MS015045007000	7	12.1154	11.3882	1.06386	null	null	0.532	0.154	0.199771	3.29345	0.253	0.568007	0.760815	0.618151	0.551921	0.49585	0.413152
ko	750P	8	10	2	1	1	0	MS_8_ko_2										MS008010002000	2	10.8996	9.81829	1.11014	null	null	-25.405	0.516	1.4645	2.55005	0.876	0.542671	0.649118	0.547899	0.562356	0.540597	0.41311
97	750P	10	24	8	1	2	0	MS_10_97_8										MS010024008000	8	4.11323	3.7889	1.0856	null	null	0.32	0.206	0.13788	1.09984	0.437	0.713549	0.937218	0.856065	0.718481	0.643234	0.41275
20	750P	1	32	4	1	1	0	MS_1_20_4										MS001032004000	4	7.77035	7.19667	1.07971	null	null	-28.072	0.538	1.10706	1.83919	0.994	0.59127	0.702733	0.664633	0.598212	0.57785	0.41275
86	750P	13	19	7	1	2	0	MS_13_86_7										MS013019007000	7	6.81105	6.34752	1.07303	null	null	4.399	0.183	0.25146	1.83308	0.787	0.589132	0.763418	0.646282	0.599017	0.524235	0.41275
2	20P	15	2	1	1	1	0	LP_15_2_1										LP015002001000	1	11.1481	10.6099	1.05072	null	null	1.829	0.124	0.216196	3.06737	0.098	0.532956	0.69088	0.579247	0.523663	0.458533	0.41275
24	750P	17	15	2	1	1	0	MS_17_24_2										MS017015002000	2	15.4313	14.6503	1.05331	null	null	-1.159	0.128	0.359537	4.24032	0.602	0.575882	0.749512	0.610934	0.577638	0.528701	0.412665
63	750P	15	37	7	1	2	0	MS_15_63_7										MS015037007000	7	14.9367	13.2609	1.12637	null	null	-12.35	0.356	1.18047	3.79599	0.951	0.548153	0.664803	0.601197	0.564219	0.498094	0.412496
126	20P	12	8	1	1	1	0	LP_12_126_1										LP012008001000	1	14.2456	13.3916	1.06377	null	null	-11.488	0.206	0.891752	3.79448	0.98	0.530839	0.738103	0.555794	0.497163	0.450977	0.412411
28	750P	5	20	5	1	2	0	MS_5_28_5										MS005020005000	5	10.285	9.35605	1.09929	null	null	0.518	0.239	0.352721	2.70686	0.059	0.53486	0.66639	0.603737	0.541295	0.450279	0.41239
56	20P	2	10	7	1	2	0	LP_2_56_7										LP002010007000	7	13.9202	12.7326	1.09327	null	null	9.666	0.257	0.629624	3.65749	0.586	0.487426	0.572558	0.521758	0.49803	0.432499	0.41239
125	20P	3	15	6	1	2	0	LP_3_125_6										LP003015006000	6	9.65755	8.68001	1.11262	null	null	-11.392	0.325	0.603441	2.46245	0.551	0.534056	0.655913	0.578908	0.531516	0.491596	0.412348
49	750P	2	25	3	1	1	0	MS_2_49_3										MS002025003000	3	14.2746	13.3253	1.07125	null	null	-4.008	0.178	0.543264	3.84336	0.636	0.49003	0.597704	0.516742	0.460587	0.46264	0.412242
gifu	20P	5	13	4	1	1	0	LP_5_gifu_4										LP005013004000	4	14.7989	13.8401	1.06927	null	null	10.932	0.215	0.777663	3.92891	0.803	0.534141	0.679302	0.591354	0.528024	0.459719	0.412179
115	20P	3	8	1	1	1	0	LP_3_115_1										LP003008001000	1	16.3517	15.3882	1.06262	null	null	0	0.139	0.304609	4.48998	0.012	0.504021	0.617728	0.527876	0.501375	0.461052	0.412094
50	750P	13	17	1	1	1	0	MS_13_50_1										MS013017001000	1	10.6437	10.1869	1.04485	null	null	6.682	0.125	0.379391	2.92682	0.952	0.559075	0.753174	0.614722	0.526711	0.48859	0.411861
137	20P	4	7	5	1	2	0	LP_4_137_5										LP004007005000	5	17.1075	15.6737	1.09147	null	null	-13.511	0.295	1.35319	4.40552	0.949	0.430678	0.536808	0.4151	0.458661	0.330729	0.411861
128	20P	11	12	7	1	2	0	LP_11_128_7										LP011012007000	7	16.6704	13.8321	1.2052	null	null	-3.861	0.49	1.08488	4.01847	0.091	0.481224	0.667385	0.481055	0.439886	0.406336	0.411797
126	20P	12	8	2	1	1	0	LP_12_126_2										LP012008002000	2	15.3535	14.2098	1.08049	null	null	1.793	0.193	0.490283	4.12212	0.666	0.537041	0.775801	0.608351	0.461581	0.427715	0.411734
117	20P	12	5	2	1	1	0	LP_12_117_2										LP012005002000	2	9.46804	8.80709	1.07505	null	null	4.135	0.188	0.403923	2.54188	0.794	0.653521	0.887476	0.748729	0.677841	0.541655	0.411607
127	750P	4	46	6	1	2	0	MS_4_127_6										MS004046006000	6	5.13613	4.36033	1.17792	null	null	0	0.404	0.317902	1.29464	0.593	0.465476	0.613347	0.496909	0.439081	0.364871	0.411522
25	20P	1	17	8	1	2	0	LP_1_25_8										LP001017008000	8	11.1182	10.6519	1.04377	null	null	-6.504	0.122	0.325057	3.06125	0.964	0.466767	0.51689	0.538903	0.507153	0.358987	0.41148
8	20P	1	6	7	1	2	0	LP_1_8_7										LP001006007000	7	9.78819	8.255	1.18573	null	null	-22.62	0.554	1.19225	2.22271	0.658	0.533188	0.64842	0.570463	0.531241	0.504381	0.411459
81	20P	4	1	3	1	1	0	LP_4_81_3										LP004001003000	3	11.1577	10.2503	1.08853	null	null	-4.145	0.206	0.393954	3.02154	0.624	0.533569	0.718375	0.569997	0.493035	0.475065	0.411353
113	20P	3	7	4	1	1	0	LP_3_113_4										LP003007004000	4	16.0714	15.3035	1.05018	null	null	-3.013	0.124	0.414422	4.41774	0.529	0.541951	0.719963	0.576495	0.530479	0.471255	0.411353
18	750P	1	31	2	1	1	0	MS_1_18_2										MS001031002000	2	9.78315	9.35713	1.04553	null	null	-6.755	0.127	0.38462	2.68853	0.94	0.531474	0.618173	0.600837	0.545042	0.482029	0.411311
28	750P	5	19	2	1	1	0	MS_5_28_2										MS005019002000	2	10.7791	10.1179	1.06536	null	null	12.321	0.218	0.552196	2.85962	0.965	0.4768	0.539517	0.50618	0.480526	0.446553	0.411184
12	750P	5	17	1	1	1	0	MS_5_12_1										MS005017001000	1	8.74988	8.21229	1.06546	null	null	-12.353	0.218	0.450871	2.3219	0.985	0.517589	0.595461	0.553678	0.536956	0.490728	0.411078
116	20P	3	9	3	1	1	0	LP_3_116_3										LP003009003000	3	17.7393	16.8277	1.05417	null	null	-0.288	0.131	0.346541	4.86378	0.037	0.501671	0.621411	0.542883	0.527854	0.404961	0.411078
22	750P	15	29	6	1	2	0	MS_15_22_6										MS015029006000	6	16.8387	15.0105	1.12179	null	null	-1.212	0.287	0.653034	4.36448	0.112	0.50764	0.631148	0.539454	0.486982	0.469773	0.410909
132	20P	4	3	3	1	1	0	LP_4_132_3										LP004003003000	3	11.3948	10.3299	1.10309	null	null	0.587	0.131	0.166264	3.11635	0.159	0.625242	0.815128	0.67528	0.642049	0.582803	0.410887
burtii	750P	4	25	3	1	1	0	MS_4_burtii_3										MS004025003000	3	8.61638	7.02608	1.22634	null	null	28.032	0.47	1.0203	2.00999	0.987	0.599461	0.964819	0.652695	0.519197	0.451125	0.410697
138	20P	11	12	1	1	1	0	LP_11_138_1										LP011012001000	1	14.8653	14.4487	1.02883	null	null	2.435	0.072	0.226907	4.17333	0.761	0.550143	0.67981	0.586444	0.57876	0.494919	0.410654
7	20P	10	7	6	1	2	0	LP_10_7_6										LP010007006000	6	10.2104	9.52625	1.07182	null	null	-5.483	0.185	0.435441	2.74352	0.752	0.464439	0.561615	0.462852	0.471382	0.415798	0.410633
12	750P	1	27	5	1	2	0	MS_1_12_5										MS001027005000	5	7.17965	6.79289	1.05694	null	null	10.049	0.177	0.35524	1.93696	0.977	0.561552	0.617537	0.621771	0.581914	0.574802	0.41057
14	20P	9	1	5	1	2	0	LP_9_14_5										LP009001005000	5	14.8285	13.2688	1.11755	null	null	-7.148	0.3	0.839957	3.83057	0.595	0.505777	0.668528	0.536554	0.497501	0.416285	0.410464
11	20P	11	2	4	1	1	0	LP_11_11_4										LP011002004000	4	4.06063	3.84524	1.05602	null	null	9.825	0.172	0.181779	1.09984	0.989	0.692383	1.03835	0.863134	0.650282	0.499766	0.410401
22	750P	15	30	1	1	1	0	MS_15_22_1										MS015030001000	1	11.0851	8.9118	1.24387	null	null	-9.708	0.501	0.70902	2.68558	0.119	0.535813	0.6644	0.580644	0.549444	0.474133	0.410401
12	20P	1	8	3	1	1	0	LP_1_12_3										LP001008003000	3	14.7154	13.3804	1.09977	null	null	18.636	0.361	1.29847	3.72131	0.748	0.444775	0.539073	0.477266	0.416158	0.381	0.410358
118	750P	16	23	2	1	1	0	MS_16_118_2										MS016023002000	2	12.6287	11.0451	1.14337	null	null	6.934	0.363	0.681651	3.17318	0.115	0.564388	0.720471	0.642726	0.582591	0.465667	0.410316
107	20P	5	11	5	1	2	0	LP_5_107_5										LP005011005000	5	7.97372	7.56205	1.05444	null	null	-4.817	0.14	0.217149	2.18137	0.457	0.531961	0.693441	0.550333	0.508593	0.497417	0.41021
120	20P	16	6	3	1	1	0	LP_16_120_3										LP016006003000	3	11.7267	10.6235	1.10385	null	null	-3.427	0.255	0.459465	3.06737	0.187	0.548301	0.75565	0.575479	0.513503	0.487045	0.41021
76	750P	15	44	5	1	2	0	MS_15_76_5										MS015044005000	5	11.2672	10.6925	1.05375	null	null	8.194	0.156	0.451908	3.06125	0.84	0.539856	0.66167	0.5969	0.544047	0.48641	0.41021
11	20P	9	1	1	1	1	0	LP_9_11_1										LP009001001000	1	7.19205	6.71735	1.07067	null	null	2.709	0.173	0.241364	1.94306	0.641	0.489225	0.695854	0.477097	0.441854	0.419968	0.410104
143	20P	4	12	4	1	1	0	LP_4_143_4										LP004012004000	4	13.4947	12.1595	1.10981	null	null	-4.093	0.269	0.606192	3.51896	0.556	0.516594	0.645308	0.551815	0.503618	0.472292	0.410083
9	750P	10	21	1	1	1	0	MS_10_9_1										MS010021001000	1	18.0023	15.6798	1.14812	null	null	-6.511	0.344	0.823997	4.62462	0.14	0.537358	0.765048	0.567648	0.516297	0.428286	0.410062
69	750P	2	35	8	1	2	0	MS_2_69_8										MS002035008000	8	9.48231	9.14639	1.03673	null	null	-4.114	0.095	0.177715	2.63963	0.926	0.51888	0.608415	0.560557	0.5149	0.500211	0.410041
70	750P	2	28	7	1	2	0	MS_2_70_7										MS002028007000	7	13.126	12.6866	1.03463	null	null	-2.008	0.085	0.270976	3.66617	0.867	0.417343	0.480483	0.409575	0.396875	0.389827	0.409935
45	750P	2	23	4	1	1	0	MS_2_45_4										MS002023004000	4	5.20865	4.8188	1.0809	null	null	27.466	0.52	0.623485	1.24462	0.99	0.569849	0.704173	0.667004	0.5588	0.509037	0.409914
41	750P	12	11	8	1	2	0	MS_12_41_8										MS012011008000	8	11.3972	9.88799	1.15263	null	null	11.358	0.32	0.575606	2.97396	0.388	0.588624	0.834094	0.653203	0.563753	0.481753	0.409914
16	750P	8	10	7	1	2	0	MS_8_16_7										MS008010007000	7	7.43577	7.04522	1.05543	null	null	-6.036	0.148	0.327364	2.02861	0.94	0.51145	0.721593	0.560451	0.457962	0.408178	0.409871
38	20P	2	2	4	1	1	0	LP_2_38_4										LP002002004000	4	9.21404	8.61805	1.06916	null	null	-8.19	0.193	0.444754	2.46854	0.899	0.54174	0.629243	0.596329	0.550863	0.522626	0.409744
99	20P	16	3	3	1	1	0	LP_16_99_3										LP016003003000	3	14.2659	13.0545	1.09279	null	null	-8.485	0.17	0.598932	3.83822	0.785	0.525293	0.718333	0.567478	0.491744	0.439124	0.409554
90	750P	16	19	7	1	2	0	MS_16_90_7										MS016019007000	7	10.6708	8.89972	1.199	null	null	-4.775	0.442	0.561827	2.67047	0.007	0.443124	0.581258	0.443061	0.392409	0.388705	0.409533
42	750P	12	20	1	1	1	0	MS_12_42_1										MS012020001000	1	18.6229	14.6361	1.27239	null	null	-13.976	0.626	1.58782	4.36192	0.296	0.557593	0.726715	0.640884	0.557953	0.453051	0.409511
gifu	750P	4	26	1	1	1	0	MS_4_gifu_1										MS004026001000	1	9.55872	8.74922	1.09252	null	null	-6.111	0.238	0.42727	2.51744	0.568	0.499364	0.612796	0.529421	0.477033	0.468207	0.409384
96	750P	16	11	7	1	2	0	MS_16_96_7										MS016011007000	7	13.0825	11.8482	1.10418	null	null	-17.788	0.366	1.01928	3.31366	0.767	0.473329	0.561594	0.47644	0.482748	0.436795	0.409342
110	750P	10	23	6	1	2	0	MS_10_110_6										MS010023006000	6	5.22205	4.82024	1.08336	null	null	7.063	0.22	0.204004	1.38703	0.505	0.547349	0.776118	0.550333	0.502348	0.499724	0.409215
48	20P	2	4	4	1	1	0	LP_2_48_4										LP002004004000	4	9.13689	8.50684	1.07406	null	null	-14.555	0.264	0.617961	2.38301	0.988	0.527431	0.672444	0.592667	0.498771	0.464037	0.409215
36	750P	12	11	3	1	1	0	MS_12_36_3										MS012011003000	3	9.12749	8.15979	1.11859	null	null	-5.06	0.296	0.432985	2.35246	0.32	0.545719	0.794427	0.600371	0.482706	0.442024	0.409046
7	20P	10	8	1	1	1	0	LP_10_7_1										LP010008001000	1	5.17368	4.94631	1.04597	null	null	-6.882	0.129	0.17327	1.42369	0.983	0.566145	0.614278	0.622109	0.61068	0.576093	0.408919
39	750P	15	34	5	1	2	0	MS_15_39_5										MS015034005000	5	13.6354	12.4885	1.09183	null	null	-8.185	0.239	0.523028	3.6123	0.286	0.452607	0.51689	0.457412	0.455697	0.424053	0.408749
57	20P	2	9	6	1	2	0	LP_2_57_6										LP002009006000	6	15.7308	12.1352	1.2963	null	null	1.899	0.443	0.88991	3.90258	0.203	0.496951	0.598403	0.525632	0.490495	0.461497	0.408686
117	750P	12	16	7	1	2	0	MS_12_117_7										MS012016007000	7	5.40139	5.18376	1.04198	null	null	-4.919	0.11	0.0879475	1.49701	0.617	0.542565	0.630682	0.537379	0.558102	0.577977	0.408644
58	750P	2	31	2	1	1	0	MS_2_58_2										MS002031002000	2	9.8399	8.49372	1.15849	null	null	4.574	0.3	0.483849	2.54097	0.372	0.525251	0.658453	0.573003	0.511577	0.474747	0.408538
120	750P	16	15	6	1	2	0	MS_16_120_6										MS016015006000	6	13.938	12.416	1.12258	null	null	-5.38	0.305	0.603758	3.58563	0.14	0.470344	0.623062	0.473922	0.436351	0.410422	0.408496
63	20P	15	11	7	1	2	0	LP_15_63_7										LP015011007000	7	14.0465	12.9787	1.08227	null	null	21.628	0.396	1.39814	3.48897	0.988	0.540322	0.673248	0.588963	0.54591	0.484971	0.408474
131	20P	4	1	5	1	2	0	LP_4_131_5										LP004001005000	5	13.0167	11.8452	1.0989	null	null	9.462	0.275	0.65079	3.37898	0.322	0.482198	0.597239	0.559562	0.499237	0.345969	0.408453
120	750P	16	15	7	1	2	0	MS_16_120_7										MS016015007000	7	11.1262	10.0542	1.10662	null	null	-19.045	0.381	0.962279	2.79705	0.721	0.468376	0.63682	0.510244	0.408771	0.378291	0.408305
ko	750P	8	9	5	1	2	0	MS_8_ko_5										MS008009005000	5	11.5977	11.0936	1.04544	null	null	-6.244	0.125	0.390525	3.18956	0.914	0.446532	0.582083	0.463656	0.41275	0.36648	0.408263
46	20P	5	13	7	1	2	0	LP_5_46_7										LP005013007000	7	7.82005	7.06994	1.1061	null	null	4.464	0.263	0.377021	2.04083	0.33	0.502179	0.618575	0.532003	0.499025	0.45303	0.408178
70	750P	2	27	1	1	1	0	MS_2_70_1										MS002027001000	1	8.15156	7.96993	1.02279	null	null	-3.045	0.058	0.111697	2.30357	0.962	0.519112	0.688615	0.545317	0.491067	0.462873	0.408093
116	20P	13	6	1	1	1	0	LP_13_116_1										LP013006001000	1	14.7855	13.2223	1.11823	null	null	7.728	0.31	0.75529	3.78837	0.533	0.470387	0.609388	0.494009	0.434255	0.406273	0.407966
139	20P	4	24	4	1	1	0	LP_4_139_4										LP004024004000	4	7.59322	7.0154	1.08237	null	null	-19.2	0.349	0.694775	1.92462	0.97	0.483679	0.659871	0.518075	0.445516	0.387054	0.407882
72	20P	15	13	8	1	2	0	LP_15_72_8										LP015013008000	8	16.1625	14.1066	1.14574	null	null	3.785	0.357	0.807974	4.06944	0.204	0.509143	0.6506	0.547158	0.491257	0.449432	0.407416
83	750P	13	19	1	1	1	0	MS_13_83_1										MS013019001000	1	10.4928	9.88612	1.06137	null	null	-9.24	0.179	0.293497	2.83343	0.715	0.50836	0.667322	0.53031	0.482685	0.453834	0.407395
81	750P	4	27	1	1	1	0	MS_4_81_1										MS004027001000	1	7.90746	7.32166	1.08001	null	null	-4.145	0.199	0.259948	2.11415	0.18	0.602446	0.713528	0.738082	0.601747	0.551561	0.407374
28	20P	5	5	2	1	1	0	LP_5_28_2										LP005005002000	2	8.79043	8.41491	1.04463	null	null	-6.499	0.124	0.197612	2.41967	0.818	0.493035	0.595884	0.546587	0.473075	0.442616	0.407268
3	750P	10	20	8	1	2	0	MS_10_3_8										MS010020008000	8	9.00362	8.55377	1.05259	null	null	4.257	0.134	0.223329	2.46854	0.422	0.421767	0.468799	0.42073	0.392112	0.419671	0.407141
107	750P	5	25	6	1	2	0	MS_5_107_6										MS005025006000	6	6.85639	6.28682	1.0906	null	null	-0.579	0.218	0.2199	1.82086	0.142	0.469794	0.557382	0.508	0.451549	0.424773	0.407098
118	20P	11	10	3	1	1	0	LP_11_118_3										LP011010003000	3	14.3638	13.27	1.08243	null	null	7.885	0.211	0.526224	3.83028	0.364	0.549868	0.739309	0.608118	0.559816	0.43542	0.407077
20	20P	4	17	6	1	2	0	LP_4_20_6										LP004017006000	6	15.4288	14.3381	1.07607	null	null	6.527	0.2	0.575606	4.11833	0.506	0.493861	0.626533	0.459401	0.508635	0.467868	0.407035
33	20P	1	19	1	1	1	0	LP_1_33_1										LP001019001000	1	9.85857	8.60431	1.14577	null	null	-19.995	0.492	0.961919	2.37924	0.682	0.452162	0.485775	0.467275	0.446617	0.454406	0.406929
139	20P	4	24	1	1	1	0	LP_4_139_1										LP004024001000	1	11.2396	10.4153	1.07915	null	null	5.247	0.202	0.364977	3.00014	0.2	0.454279	0.596985	0.460925	0.410083	0.396981	0.406908
71	750P	15	40	6	1	2	0	MS_15_71_6										MS015040006000	6	9.74382	9.25864	1.0524	null	null	-8.149	0.152	0.417428	2.65187	0.839	0.566822	0.721614	0.608732	0.566081	0.53086	0.406781
28	20P	1	15	4	1	1	0	LP_1_28_4										LP001015004000	4	10.4014	9.61187	1.08214	null	null	18.355	0.334	0.800671	2.64615	0.961	0.449178	0.5294	0.476864	0.436139	0.396579	0.406781
41	20P	10	11	1	1	1	0	LP_10_41_1										LP010011001000	1	10.7114	9.82394	1.09033	null	null	-10.051	0.257	0.706056	2.80454	0.91	0.607229	0.773959	0.776732	0.59872	0.479933	0.40676
gifu	750P	4	26	2	1	1	0	MS_4_gifu_2										MS004026002000	2	6.60275	6.3348	1.0423	null	null	-2.49	0.099	0.0924137	1.85069	0.912	0.583586	0.803635	0.624417	0.566991	0.515768	0.406675
41	750P	12	12	3	1	1	0	MS_12_41_3										MS012012003000	3	8.12629	6.62572	1.22648	null	null	-0.732	0.502	0.54809	1.93271	0.279	0.681969	0.761365	0.85308	0.775018	0.615124	0.406654
15	750P	15	30	7	1	2	0	MS_15_15_7										MS015030007000	7	13.106	12.2805	1.06722	null	null	-3.656	0.167	0.417174	3.54396	0.634	0.487193	0.583544	0.524065	0.483193	0.438658	0.406548
20	20P	1	12	2	1	1	0	LP_1_20_2										LP001012002000	2	16.2563	16.0044	1.01574	null	null	-0.985	0.038	0.0840317	4.62549	0.824	0.47987	0.576136	0.496591	0.474917	0.445325	0.406506
gifu	750P	4	25	6	1	2	0	MS_4_gifu_6										MS004025006000	6	9.198	8.36456	1.09964	null	null	7.269	0.246	0.454766	2.45235	0.762	0.491151	0.554567	0.55137	0.476779	0.466196	0.4064
46	750P	13	15	8	1	2	0	MS_13_46_8										MS013015008000	8	14.961	13.7035	1.09176	null	null	-2.036	0.222	0.53321	3.96551	0.426	0.542248	0.759397	0.583226	0.52506	0.437007	0.4064
22	750P	15	29	8	1	2	0	MS_15_22_8										MS015029008000	8	14.6443	12.5225	1.16943	null	null	-2.616	0.403	0.782849	3.63971	0.035	0.467783	0.573617	0.499808	0.441685	0.41728	0.4064
15	20P	15	4	7	1	2	0	LP_15_15_7										LP015004007000	7	14.3346	13.9491	1.02764	null	null	-0.348	0.067	0.120629	4.03278	0.796	0.512614	0.636609	0.566378	0.500295	0.453475	0.406336
22	20P	15	4	4	1	1	0	LP_15_22_4										LP015004004000	4	12.4479	11.5213	1.08043	null	null	-14.904	0.275	0.737595	3.24197	0.782	0.531855	0.625115	0.564176	0.538755	0.525018	0.406315
45	750P	2	24	8	1	2	0	MS_2_45_8										MS002024008000	8	6.23015	5.76593	1.08051	null	null	-11.434	0.246	0.377444	1.63754	0.928	0.549381	0.671068	0.618236	0.539348	0.512784	0.406083
7	20P	1	3	5	1	2	0	LP_1_7_5										LP001003005000	5	11.8	11.1518	1.05813	null	null	-3.264	0.144	0.324993	3.22013	0.557	0.458195	0.544682	0.473244	0.449538	0.417745	0.405998
122	750P	16	23	5	1	2	0	MS_16_122_5										MS016023005000	5	9.15441	8.0076	1.14322	null	null	19.776	0.438	0.784204	2.28778	0.732	0.509524	0.691451	0.575839	0.459147	0.415184	0.405956
22	20P	15	4	3	1	1	0	LP_15_22_3										LP015004003000	3	15.9421	13.317	1.19712	null	null	-3.463	0.444	0.905976	3.92242	0	0.529738	0.678307	0.592984	0.518901	0.452734	0.405892
135	20P	4	5	8	1	2	0	LP_4_135_8										LP004005008000	8	14.6042	13.3493	1.094	null	null	6.19	0.242	0.725064	3.83726	0.691	0.495533	0.638704	0.549995	0.471043	0.411819	0.405871
70	20P	2	8	6	1	2	0	LP_2_70_6										LP002008006000	6	12.9878	12.7435	1.01918	null	null	-0.761	0.046	0.0365337	3.6845	0.194	0.435271	0.518499	0.448733	0.423333	0.379582	0.40585
96	750P	16	12	3	1	1	0	MS_16_96_3										MS016012003000	3	11.2112	10.4362	1.07426	null	null	8.985	0.211	0.52432	2.98181	0.623	0.479552	0.584031	0.490114	0.46609	0.451697	0.405617
8	20P	1	5	4	1	1	0	LP_1_8_4										LP001005004000	4	12.2156	9.77159	1.25011	null	null	4.846	0.535	0.800862	2.90496	0.008	0.461772	0.597747	0.474133	0.423757	0.407247	0.405553
145	750P	4	39	5	1	2	0	MS_4_145_5										MS004039005000	5	12.8174	11.4751	1.11697	null	null	-3.702	0.285	0.672888	3.32372	0.562	0.465116	0.590719	0.518096	0.386101	0.424498	0.405469
9	20P	1	6	2	1	1	0	LP_1_9_2										LP001006002000	2	14.3142	13.2662	1.079	null	null	7.057	0.21	0.688806	3.8067	0.666	0.541972	0.74676	0.62647	0.489712	0.441431	0.405384
145	750P	4	40	3	1	1	0	MS_4_145_3										MS004040003000	3	11.5734	10.5141	1.10076	null	null	-6.009	0.256	0.422614	3.02997	0.115	0.445177	0.538353	0.463529	0.44069	0.378016	0.405384
16	750P	2	21	1	1	1	0	MS_2_16_1										MS002021001000	1	8.88564	8.17387	1.08708	null	null	-4.456	0.218	0.360235	2.35856	0.363	0.515451	0.606404	0.551984	0.517229	0.496464	0.405193
133	750P	4	30	3	1	1	0	MS_4_133_3										MS004030003000	3	12.893	12.0973	1.06578	null	null	12.018	0.216	0.71374	3.42176	0.802	0.507471	0.672042	0.594931	0.455845	0.409342	0.405193
73	20P	15	15	4	1	1	0	LP_15_73_4										LP015015004000	4	10.5125	9.86811	1.0653	null	null	-1.721	0.158	0.263504	2.8535	0.218	0.481626	0.578549	0.52106	0.462026	0.441346	0.40513
73	750P	15	41	2	1	1	0	MS_15_73_2										MS015041002000	2	8.53696	7.35493	1.16071	null	null	5.284	0.369	0.374819	2.1855	0.003	0.470366	0.579734	0.526817	0.437451	0.402759	0.405109
28	20P	5	5	1	1	1	0	LP_5_28_1										LP005005001000	1	10.9409	10.1104	1.08215	null	null	-3	0.15	0.25508	2.96812	0.069	0.500676	0.579141	0.544216	0.513186	0.46173	0.405003
59	20P	2	12	3	1	1	0	LP_2_59_3										LP002012003000	3	16.0157	14.9668	1.07008	null	null	-12.248	0.223	0.839682	4.2534	0.766	0.482642	0.595397	0.528108	0.46899	0.415713	0.404897
33	20P	11	5	7	1	2	0	LP_11_33_7										LP011005007000	7	13.8269	13.2584	1.04287	null	null	-5.956	0.117	0.332084	3.81282	0.901	0.540893	0.809752	0.593005	0.499808	0.396917	0.404707
99	750P	16	14	8	1	2	0	MS_16_99_8										MS016014008000	8	17.762	16.9365	1.04874	null	null	-7.107	0.137	0.610531	4.85769	0.59	0.510603	0.652844	0.546608	0.491236	0.457687	0.404685
129	20P	4	24	7	1	2	0	LP_4_129_7										LP004024007000	7	4.6276	4.48814	1.03107	null	null	1.081	0.075	0.0673735	1.30147	0.522	0.481965	0.584793	0.527156	0.469604	0.423333	0.404622
112	20P	3	5	6	1	2	0	LP_3_112_6										LP003005006000	6	13.0367	12.2029	1.06833	null	null	-7.174	0.185	0.609515	3.5012	0.913	0.502243	0.6096	0.480886	0.541126	0.474578	0.404558
10	750P	11	14	8	1	2	0	MS_11_10_8										MS011014008000	8	8.0579	5.77602	1.39506	null	null	6.734	0.784	0.706247	1.78547	0.024	0.64952	0.769387	0.755946	0.711602	0.606108	0.404516
18	750P	10	13	7	1	2	0	MS_10_18_7										MS010013007000	7	4.11838	3.7698	1.09246	null	null	1.931	0.223	0.131445	1.09372	0.367	0.663152	0.951315	0.787866	0.641054	0.530352	0.404516
4	20P	10	7	4	1	1	0	LP_10_4_4										LP010007004000	4	10.1276	9.75804	1.03787	null	null	-5.352	0.102	0.221975	2.81072	0.976	0.543983	0.7551	0.588074	0.503407	0.468884	0.404474
142	20P	4	12	6	1	2	0	LP_4_142_6										LP004012006000	6	14.6872	12.5003	1.17495	null	null	-5.344	0.403	1.06394	3.68397	0.693	0.564388	0.688531	0.656336	0.554884	0.5178	0.404431
77	20P	15	17	8	1	2	0	LP_15_77_8										LP015017008000	8	10.8451	10.373	1.04551	null	null	0.935	0.11	0.161057	3.00014	0	0.602848	0.822473	0.670856	0.588814	0.527876	0.404326
73	750P	15	42	8	1	2	0	MS_15_73_8										MS015042008000	8	8.1944	7.48049	1.09544	null	null	-2.757	0.231	0.305541	2.16903	0.453	0.484992	0.620099	0.50383	0.459105	0.437642	0.404262
127	750P	4	45	3	1	1	0	MS_4_127_3										MS004045003000	3	15.1285	13.8361	1.09341	null	null	11.74	0.28	0.910865	3.91831	0.681	0.474493	0.59201	0.508656	0.464672	0.40331	0.404156
23	20P	2	17	2	1	1	0	LP_2_23_2										LP002017002000	2	8.55123	7.94156	1.07677	null	null	1.833	0.186	0.24276	2.29745	0.207	0.548873	0.663787	0.577998	0.565933	0.532278	0.404135
2	20P	15	2	4	1	1	0	LP_15_2_4										LP015002004000	4	9.48656	9.26264	1.02417	null	null	3.013	0.062	0.167767	2.67629	0.982	0.516022	0.691769	0.584391	0.470958	0.428688	0.404093
86	750P	16	20	8	1	2	0	MS_16_86_8										MS016020008000	8	15.9808	14.367	1.11233	null	null	-15.203	0.367	1.37774	4.01286	0.821	0.494729	0.66021	0.515366	0.43561	0.458618	0.403945
50	750P	2	26	1	1	1	0	MS_2_50_1										MS002026001000	1	19.652	19.1389	1.02681	null	null	-1.204	0.065	0.132821	5.52981	0.223	0.47824	0.675936	0.480166	0.451866	0.37937	0.403923
124	20P	3	15	1	1	1	0	LP_3_124_1										LP003015001000	1	7.60838	7.07502	1.07539	null	null	14.909	0.272	0.596413	1.97972	0.883	0.49494	0.543814	0.542523	0.499406	0.485204	0.403797
61	750P	15	38	8	1	2	0	MS_15_61_8										MS015038008000	8	13.4908	12.6126	1.06963	null	null	-10.442	0.211	0.804799	3.58673	0.873	0.510963	0.63246	0.532405	0.50728	0.478938	0.403797
24	20P	15	6	6	1	2	0	LP_15_24_6										LP015006006000	6	16.824	16.0702	1.04691	null	null	-7.34	0.134	0.506667	4.60716	0.766	0.550566	0.714333	0.59182	0.560769	0.482198	0.403712
131	750P	4	27	5	1	2	0	MS_4_131_5										MS004027005000	5	10.607	9.77451	1.08517	null	null	-14.036	0.281	0.824907	2.76096	0.98	0.575627	0.889466	0.646621	0.516932	0.422402	0.403585
24	750P	15	32	5	1	2	0	MS_15_24_5										MS015032005000	5	16.6547	15.7724	1.05594	null	null	1.153	0.135	0.30516	4.55826	0.191	0.551243	0.765683	0.599207	0.527473	0.460544	0.403437
104	750P	3	17	3	1	1	0	MS_3_104_3										MS003017003000	3	12.2332	11.1549	1.09667	null	null	0.109	0.233	0.46065	3.22622	0.181	0.467593	0.547137	0.483806	0.475255	0.428181	0.403373
8	750P	10	19	7	1	2	0	MS_10_8_7										MS010019007000	7	7.92738	7.18922	1.10268	null	null	-9.49	0.282	0.453432	2.05664	0.53	0.647552	0.823913	0.816165	0.625517	0.567775	0.403119
34	750P	13	15	4	1	1	0	MS_13_34_4										MS013015004000	4	8.33732	7.56649	1.10187	null	null	-22.188	0.452	1.15945	2.02279	0.942	0.560472	0.717148	0.640694	0.570209	0.471361	0.403119
63	750P	15	37	5	1	2	0	MS_15_63_5										MS015037005000	5	15.453	14.4036	1.07285	null	null	-10.071	0.216	0.791655	4.1	0.804	0.529315	0.685546	0.585724	0.521166	0.451125	0.403119
83	20P	11	8	1	1	1	0	LP_11_83_1										LP011008001000	1	10.6862	9.20826	1.1605	null	null	3.954	0.373	0.542988	2.68385	0.079	0.50637	0.703792	0.578231	0.452205	0.394462	0.403119
83	20P	11	7	8	1	2	0	LP_11_83_8										LP011007008000	8	17.7306	16.8286	1.0536	null	null	-0.649	0.129	0.337418	4.86378	0.021	0.459719	0.627549	0.482431	0.421217	0.36449	0.403098
12	20P	1	7	7	1	2	0	LP_1_12_7										LP001007007000	7	16.7169	15.5963	1.07185	null	null	2.723	0.175	0.432774	4.51529	0.002	0.474366	0.541189	0.506561	0.47172	0.449368	0.403035
117	750P	12	16	5	1	2	0	MS_12_117_5										MS012016005000	5	5.88787	5.3562	1.09926	null	null	-12.553	0.295	0.40532	1.52766	0.902	0.681715	0.984673	0.78994	0.663215	0.568113	0.403013
23	750P	11	18	7	1	2	0	MS_11_23_7										MS011018007000	7	11.945	10.7945	1.10659	null	null	-6.191	0.271	0.582295	3.11006	0.62	0.504761	0.679831	0.559054	0.476991	0.404664	0.402992
gifu	20P	5	13	1	1	1	0	LP_5_gifu_1										LP005013001000	1	14.7337	13.9201	1.05845	null	null	-6.812	0.159	0.634661	3.99612	0.902	0.493247	0.654706	0.529336	0.467297	0.411692	0.402971
12	750P	5	17	3	1	1	0	MS_5_12_3										MS005017003000	3	9.84015	8.44125	1.16572	null	null	-17.663	0.395	0.827596	2.44801	0.772	0.430657	0.503809	0.419142	0.458343	0.368977	0.40295
112	750P	3	22	1	1	1	0	MS_3_112_1										MS003022001000	1	12.9707	11.6495	1.11342	null	null	5.317	0.284	0.691748	3.35731	0.546	0.550185	0.678879	0.648864	0.533781	0.486452	0.402929
109	20P	16	6	7	1	2	0	LP_16_109_7										LP016006007000	7	12.8727	11.6779	1.10232	null	null	-2.909	0.25	0.456459	3.37287	0.006	0.47625	0.598826	0.494263	0.470281	0.415332	0.402929
92	20P	11	9	2	1	1	0	LP_11_92_2										LP011009002000	2	16.5744	14.4417	1.14768	null	null	8.938	0.347	0.79701	4.27721	0.223	0.451845	0.55844	0.475805	0.430234	0.392028	0.402907
45	20P	2	3	3	1	1	0	LP_2_45_3										LP002003003000	3	9.5721	9.20037	1.0404	null	null	3.165	0.101	0.265218	2.65796	0.888	0.473266	0.542057	0.538162	0.476864	0.406294	0.402886
75	20P	15	16	2	1	1	0	LP_15_75_2										LP015016002000	2	13.7799	12.6691	1.08768	null	null	-6.234	0.224	0.447442	3.65531	0.175	0.489987	0.64734	0.498115	0.490918	0.410633	0.402865
57	750P	8	16	2	1	1	0	MS_8_57_2										MS008016002000	2	11.0113	9.9241	1.10955	null	null	7.352	0.274	0.414994	2.88696	0.089	0.440754	0.5276	0.439378	0.458915	0.3752	0.402844
55	20P	5	9	3	1	1	0	LP_5_55_3										LP005009003000	3	11.5371	10.7148	1.07675	null	null	-16.645	0.298	0.910484	2.9696	0.996	0.580115	0.765048	0.622787	0.590931	0.518901	0.402823
131	750P	16	28	1	1	1	0	MS_16_131_1										MS016028001000	1	11.8452	10.5209	1.12587	null	null	6.353	0.319	0.572601	3.03062	0.179	0.557593	0.738484	0.607631	0.538057	0.501163	0.402802
83	20P	4	20	4	1	1	0	LP_4_83_4										LP004020004000	4	14.5305	11.5402	1.25912	null	null	1.577	0.529	0.94778	3.47025	0.002	0.616585	0.944351	0.887201	0.456332	0.393658	0.402717
62	20P	2	14	3	1	1	0	LP_2_62_3										LP002014003000	3	14.527	13.4935	1.07659	null	null	15.933	0.288	1.02627	3.75171	0.979	0.470218	0.621242	0.488378	0.436181	0.402336	0.402675
128	20P	11	12	8	1	2	0	LP_11_128_8										LP011012008000	8	16.3928	13.7897	1.18878	null	null	-2.199	0.451	0.938742	4.00583	0.048	0.494919	0.657627	0.498369	0.493776	0.422698	0.402653
20	750P	9	26	3	1	1	0	MS_9_20_3										MS009026003000	3	16.1701	14.7028	1.0998	null	null	10.032	0.282	1.05063	4.18554	0.839	0.543031	0.74223	0.604097	0.515408	0.450829	0.402632
gifu	20P	9	6	4	1	1	0	LP_9_gifu_4										LP009006004000	4	16.318	14.9669	1.09028	null	null	6.17	0.233	0.784966	4.30164	0.703	0.523092	0.720873	0.606171	0.49621	0.389403	0.402611
78	20P	16	7	6	1	2	0	LP_16_78_6										LP016007006000	6	11.7007	10.2234	1.1445	null	null	3.68	0.343	0.600012	2.98427	0.661	0.428688	0.546015	0.421174	0.378841	0.394822	0.40259
99	20P	16	4	8	1	2	0	LP_16_99_8										LP016004008000	8	17.5642	16.7275	1.05002	null	null	-7.781	0.144	0.756137	4.79046	0.957	0.513715	0.704575	0.523367	0.491173	0.446786	0.402569
26	20P	9	3	8	1	2	0	LP_9_26_8										LP009003008000	8	13.2926	10.241	1.29798	null	null	-4.98	0.628	0.942467	3.11125	0.035	0.467593	0.645774	0.479637	0.406569	0.403373	0.402569
burtii	20P	4	18	6	1	2	0	LP_4_burtii_6										LP004018006000	6	10.5305	9.19154	1.14568	null	null	-7.01	0.352	0.497628	2.68465	0.177	0.66893	0.959866	0.855324	0.66258	0.464227	0.4024
143	750P	4	37	5	1	2	0	MS_4_143_5										MS004037005000	5	10.6201	9.6124	1.10483	null	null	4.041	0.253	0.408051	2.79773	0.306	0.549233	0.708173	0.567076	0.549868	0.518689	0.402167
22	20P	15	3	7	1	2	0	LP_15_22_7										LP015003007000	7	12.1365	11.4485	1.0601	null	null	4.772	0.154	0.360447	3.29954	0.825	0.548068	0.707115	0.610298	0.522499	0.4982	0.402167
97	20P	3	11	6	1	2	0	LP_3_97_6										LP003011006000	6	11.6031	10.7702	1.07734	null	null	-3.267	0.191	0.399521	3.11012	0.564	0.457856	0.521695	0.486833	0.432139	0.446151	0.402167
109	20P	16	6	6	1	2	0	LP_16_109_6										LP016006006000	6	12.356	11.1919	1.10401	null	null	4.665	0.259	0.602382	3.22622	0.446	0.480822	0.613431	0.508402	0.452078	0.427778	0.402167
10	20P	1	7	1	1	1	0	LP_1_10_1										LP001007001000	1	9.2724	8.63979	1.07322	null	null	4.356	0.184	0.231521	2.49299	0.007	0.474789	0.58801	0.504338	0.458957	0.420201	0.402167
133	750P	9	23	8	1	2	0	MS_9_133_8										MS009023008000	8	15.6679	13.6737	1.14584	null	null	-0.177	0.331	0.689589	4.03614	0.295	0.517991	0.667152	0.589809	0.489225	0.441791	0.401997
116	750P	8	7	6	1	2	0	MS_8_116_6										MS008007006000	6	17.554	16.6407	1.05488	null	null	3.135	0.136	0.361357	4.80267	0.049	0.550757	0.758232	0.609113	0.518985	0.465942	0.401765
80	750P	13	18	1	1	1	0	MS_13_80_1										MS013018001000	1	5.66291	5.19314	1.09046	null	null	-3.037	0.219	0.229023	1.50556	0.493	0.534733	0.698923	0.59436	0.52959	0.44958	0.401743
131	750P	9	23	2	1	1	0	MS_9_131_2										MS009023002000	2	17.3803	15.7161	1.10589	null	null	-2.084	0.257	0.659807	4.53993	0.297	0.53467	0.708596	0.566632	0.561128	0.434785	0.401743
7	20P	1	3	6	1	2	0	LP_1_7_6										LP001003006000	6	9.82724	9.22812	1.06492	null	null	-11.645	0.21	0.552429	2.61521	0.842	0.455867	0.522774	0.457708	0.455337	0.441769	0.40168
41	20P	12	1	5	1	2	0	LP_12_41_5										LP012001005000	5	9.87461	8.12563	1.21524	null	null	-7.032	0.453	0.631402	2.41797	0.078	0.610023	0.878417	0.652992	0.563562	0.553508	0.401637
92	20P	11	10	5	1	2	0	LP_11_92_5										LP011010005000	5	16.4537	15.6396	1.05205	null	null	-2.793	0.087	0.309626	4.58675	0.869	0.49204	0.6223	0.520425	0.470704	0.445347	0.401595
12	750P	5	17	2	1	1	0	MS_5_12_2										MS005017002000	2	8.36913	7.63952	1.09551	null	null	-14.768	0.32	0.730123	2.1386	0.87	0.496274	0.563647	0.517081	0.525547	0.473519	0.401553
91	20P	15	21	6	1	2	0	LP_15_91_6										LP015021006000	6	11.3093	10.8822	1.03925	null	null	-1.226	0.095	0.176149	3.14678	0.283	0.545888	0.733235	0.593069	0.52813	0.473477	0.401553
141	20P	13	7	5	1	2	0	LP_13_141_5										LP013007005000	5	11.6212	10.4948	1.10733	null	null	-13.055	0.328	1.08409	2.96268	0.918	0.510434	0.740177	0.49839	0.444288	0.467847	0.40151
23	20P	11	6	8	1	2	0	LP_11_23_8										LP011006008000	8	9.44198	8.51156	1.10931	null	null	4.278	0.267	0.367856	2.46704	0.077	0.537443	0.758338	0.574887	0.503767	0.448416	0.401384
127	750P	4	45	2	1	1	0	MS_4_127_2										MS004045002000	2	4.88249	4.64598	1.05091	null	null	-8.647	0.151	0.189971	1.33204	0.997	0.607229	0.619612	0.682265	0.680212	0.65568	0.401214
53	750P	15	35	8	1	2	0	MS_15_53_8										MS015035008000	8	12.8709	11.421	1.12695	null	null	6.598	0.324	0.80664	3.28121	0.63	0.587375	0.797221	0.696151	0.561806	0.480568	0.401172
126	750P	16	25	5	1	2	0	MS_16_126_5										MS016025005000	5	13.8062	12.8561	1.0739	null	null	11.106	0.225	0.616056	3.65555	0.581	0.502984	0.667449	0.548217	0.473139	0.424752	0.401108
57	20P	2	9	7	1	2	0	LP_2_57_7										LP002009007000	7	11.7375	10.0573	1.16707	null	null	-3.983	0.408	0.645372	2.90819	0.145	0.49947	0.641689	0.530733	0.478896	0.445177	0.401045
146	750P	4	42	6	1	2	0	MS_4_146_6										MS004042006000	6	5.57949	4.93406	1.13081	null	null	-1.721	0.142	0.0531918	1.52747	0.248	0.510667	0.669036	0.540173	0.465667	0.47752	0.400918
62	750P	2	34	2	1	1	0	MS_2_62_2										MS002034002000	2	9.1385	8.81185	1.03707	null	null	-2.203	0.091	0.157395	2.54798	0.451	0.451972	0.548809	0.451549	0.416708	0.441981	0.400897
4	750P	13	11	2	1	1	0	MS_13_4_2										MS013011002000	2	8.84456	8.33668	1.06092	null	null	3.785	0.152	0.281305	2.40745	0.55	0.48876	0.607145	0.541232	0.460777	0.433515	0.400833
4	20P	1	2	1	1	1	0	LP_1_4_1										LP001002001000	1	10.4393	10.0138	1.04249	null	null	6.554	0.119	0.365739	2.87795	0.994	0.504317	0.580517	0.551688	0.491956	0.496739	0.400812
76	750P	15	43	4	1	1	0	MS_15_76_4										MS015043004000	4	8.12825	7.89176	1.02997	null	null	-3.845	0.078	0.147172	2.27912	0.798	0.525357	0.662665	0.576072	0.505185	0.482261	0.400749
49	750P	8	13	7	1	2	0	MS_8_49_7										MS008013007000	7	14.819	14.0491	1.0548	null	null	-4.147	0.139	0.292291	4.05111	0.062	0.481817	0.607631	0.525632	0.449432	0.425577	0.400727
129	20P	4	23	1	1	1	0	LP_4_129_1										LP004023001000	1	17.3859	15.0058	1.15861	null	null	15.546	0.439	1.53575	4.27926	0.639	0.549508	0.672338	0.63826	0.585915	0.450279	0.400706
122	750P	12	16	4	1	1	0	MS_12_122_4										MS012016004000	4	4.74734	4.59156	1.03393	null	null	-5.29	0.092	0.0891963	1.32592	0.907	0.677926	0.968735	0.703305	0.635995	0.680212	0.400685
58	750P	2	32	5	1	2	0	MS_2_58_5										MS002032005000	5	13.6323	10.5205	1.29578	null	null	-15.043	0.546	1.03971	3.2809	0.29	0.495321	0.61123	0.529357	0.486833	0.448437	0.400685
39	750P	15	33	4	1	1	0	MS_15_39_4										MS015033004000	4	16.1992	14.6508	1.10569	null	null	-1.242	0.255	0.556133	4.23443	0.006	0.487722	0.645668	0.503703	0.473287	0.415057	0.400494
99	20P	16	4	6	1	2	0	LP_16_99_6										LP016004006000	6	19.4202	18.5242	1.04837	null	null	-2.947	0.12	0.431377	5.34651	0.218	0.523388	0.717254	0.551307	0.507767	0.440267	0.400346
60	20P	2	13	2	1	1	0	LP_2_60_2										LP002013002000	2	9.65843	8.44645	1.14349	null	null	-23.481	0.407	0.873548	2.37727	0.89	0.436795	0.523536	0.495131	0.402167	0.363326	0.400283
14	20P	1	10	2	1	1	0	LP_1_14_2										LP001010002000	2	12.5045	11.7364	1.06545	null	null	6.42	0.174	0.427524	3.37287	0.523	0.491046	0.602298	0.525166	0.483764	0.443929	0.40024
61	750P	15	38	7	1	2	0	MS_15_61_7										MS015038007000	7	13.9244	12.9321	1.07673	null	null	-8.661	0.215	0.687133	3.69672	0.709	0.515281	0.657034	0.562589	0.514308	0.442235	0.40024
55	20P	5	10	7	1	2	0	LP_5_55_7										LP005010007000	7	7.14572	6.60675	1.08158	null	null	-17.913	0.329	0.654156	1.82086	0.98	0.479298	0.690732	0.480018	0.420518	0.403966	0.40005
16	20P	2	2	8	1	2	0	LP_2_16_8										LP002002008000	8	7.81465	7.41896	1.05333	null	null	9.194	0.161	0.272542	2.12026	0.938	0.558631	0.719053	0.605367	0.547878	0.5207	0.400029
73	750P	17	9	7	1	2	0	MS_17_73_7										MS017009007000	7	13.0475	12.0917	1.07904	null	null	-17.103	0.311	1.23224	3.34232	0.891	0.527727	0.641604	0.5588	0.527029	0.511069	0.400029
139	20P	4	24	2	1	1	0	LP_4_139_2										LP004024002000	2	5.7055	5.28138	1.0803	null	null	-18.943	0.342	0.565319	1.44812	0.99	0.477457	0.630491	0.518583	0.438637	0.40041	0.399923
112	750P	9	18	2	1	1	0	MS_9_112_2										MS009018002000	2	16.6044	15.0007	1.1069	null	null	3.965	0.264	0.64334	4.32609	0	0.541549	0.713401	0.599271	0.543772	0.451252	0.399775
84	750P	15	46	4	1	1	0	MS_15_84_4										MS015046004000	4	10.7205	10.1012	1.06131	null	null	5.531	0.16	0.391605	2.90849	0.548	0.531664	0.639466	0.608267	0.543285	0.467445	0.399711
gifu	20P	10	11	6	1	2	0	LP_10_gifu_6										LP010011006000	6	13.7382	12.9175	1.06353	null	null	10.003	0.193	0.665099	3.67839	0.744	0.540766	0.729552	0.601768	0.5334	0.43978	0.39969
15	750P	15	29	4	1	1	0	MS_15_15_4										MS015029004000	4	12.3208	12.0254	1.02456	null	null	1.21	0.06	0.115252	3.47675	0.735	0.448416	0.562208	0.461581	0.417724	0.400685	0.399563
34	750P	13	16	8	1	2	0	MS_13_34_8										MS013016008000	8	11.7918	11.2668	1.0466	null	null	3.986	0.118	0.228875	3.25067	0.264	0.5392	0.695304	0.596625	0.549127	0.455782	0.399373
8	750P	1	25	3	1	1	0	MS_1_8_3										MS001025003000	3	10.0851	8.6962	1.15972	null	null	-17.421	0.441	0.865314	2.47112	0.548	0.512826	0.620734	0.571987	0.522944	0.449432	0.399203
22	750P	15	30	3	1	1	0	MS_15_22_3										MS015030003000	3	16.0085	15.3396	1.04361	null	null	2.531	0.108	0.292015	4.42995	0.361	0.516234	0.630618	0.564049	0.496612	0.49077	0.399097
10	20P	11	2	8	1	2	0	LP_11_10_8										LP011002008000	8	8.5878	7.92306	1.0839	null	null	12.811	0.254	0.340995	2.27732	0.634	0.663744	1.17179	0.755798	0.541189	0.449305	0.399055
51	20P	15	9	3	1	1	0	LP_15_51_3										LP015009002000	2	12.7101	11.8294	1.07444	null	null	-14.931	0.27	0.878967	3.30566	0.85	0.486643	0.641667	0.463698	0.498687	0.430001	0.399034
73	750P	15	42	6	1	2	0	MS_15_73_6										MS015042006000	6	11.3952	9.73502	1.17054	null	null	-5.24	0.423	0.715857	2.80463	0.219	0.505227	0.662601	0.576559	0.467064	0.420582	0.398949
107	750P	5	26	1	1	1	0	MS_5_107_1										MS005026001000	1	5.37987	4.9955	1.07694	null	null	-16.746	0.3	0.446109	1.38703	0.981	0.502962	0.57385	0.511683	0.516467	0.513525	0.398865
116	20P	13	6	4	1	1	0	LP_13_116_4										LP013006004000	4	11.1041	10.3201	1.07598	null	null	14.977	0.273	0.729657	2.88758	0.834	0.510138	0.690711	0.596265	0.455867	0.408919	0.398822
129	20P	4	24	8	1	2	0	LP_4_129_8										LP004024008000	8	3.75215	3.02417	1.24072	null	null	-15.009	0.549	0.446955	0.882311	0.893	0.654367	0.819362	0.910167	0.708745	0.436033	0.398759
139	750P	8	20	1	1	1	0	MS_8_139_1										MS008020001000	1	9.78429	8.91576	1.09742	null	null	-4.357	0.242	0.387985	2.57243	0.334	0.490897	0.655659	0.51253	0.456692	0.431398	0.398632
102	20P	13	3	7	1	2	0	LP_13_102_7										LP013003007000	7	8.61462	7.35336	1.17152	null	null	-15.356	0.48	0.744135	2.0774	0.575	0.479573	0.590846	0.487447	0.463846	0.4572	0.398547
111	750P	9	18	5	1	2	0	MS_9_111_5										MS009018005000	5	17.386	15.7912	1.10099	null	null	0.614	0.244	0.604626	4.56438	0.145	0.509249	0.675068	0.591545	0.475044	0.4064	0.398336
59	750P	2	31	7	1	2	0	MS_2_59_7										MS002031007000	7	12.9196	11.6919	1.10501	null	null	15.219	0.33	0.922845	3.30456	0.639	0.500126	0.640397	0.570145	0.500295	0.391097	0.398314
118	20P	11	10	2	1	1	0	LP_11_118_2										LP011010002000	2	11.5042	9.77657	1.17671	null	null	-8.341	0.401	0.583734	2.9305	0.119	0.517271	0.682519	0.567182	0.518033	0.420307	0.398272
63	20P	15	12	2	1	1	0	LP_15_63_2										LP015012002000	2	11.34	10.0424	1.12921	null	null	-4.473	0.31	0.482854	2.91412	0.019	0.495469	0.650431	0.53975	0.47625	0.41275	0.398187
1	750P	15	27	3	1	1	0	MS_15_1_3										MS015027003000	3	13.6656	11.5923	1.17885	null	null	5.659	0.392	0.668718	3.44803	0	0.443547	0.564938	0.463487	0.378079	0.413195	0.398145
39	20P	15	8	7	1	2	0	LP_15_39_7										LP015008007000	7	18.5982	16.4466	1.13082	null	null	0.147	0.315	0.817351	4.75861	0.033	0.519748	0.662136	0.550333	0.517842	0.470281	0.398103
21	20P	10	9	7	1	2	0	LP_10_21_7										LP010009007000	7	7.54674	7.15812	1.05429	null	null	-9.017	0.161	0.268076	2.05272	0.898	0.522245	0.649541	0.54718	0.519197	0.497269	0.39806
97	750P	10	23	4	1	1	0	MS_10_97_4										MS010023004000	4	5.49694	5.29234	1.03866	null	null	0.917	0.091	0.0407458	1.53964	0.01	0.640207	0.827193	0.728789	0.65786	0.588518	0.397933
16	20P	2	2	5	1	2	0	LP_2_16_5										LP002002005000	5	10.27	9.84074	1.04362	null	null	6.422	0.121	0.310748	2.82905	0.606	0.481034	0.58856	0.527325	0.480229	0.410909	0.397849
75	750P	15	41	6	1	2	0	MS_15_75_6										MS015041006000	6	13.0602	12.1047	1.07894	null	null	11.192	0.237	0.475065	3.45142	0.467	0.483658	0.644737	0.509863	0.458555	0.407226	0.397849
127	20P	12	10	7	1	2	0	LP_12_127_7										LP012010007000	7	7.17965	6.70793	1.07032	null	null	-4.343	0.177	0.251672	1.93696	0.621	0.555011	0.690774	0.628396	0.540258	0.517271	0.397806
15	20P	15	3	4	1	1	0	LP_15_15_4										LP015003004000	4	15.2251	14.812	1.02789	null	null	2.703	0.07	0.247142	4.27719	0.827	0.481986	0.602636	0.52432	0.460227	0.425154	0.397637
20	20P	4	18	1	1	1	0	LP_4_20_1										LP004018001000	1	15.2673	14.2649	1.07027	null	null	-4.34	0.177	0.446299	4.11222	0.186	0.485923	0.545634	0.501375	0.480081	0.505164	0.397616
52	750P	9	7	6	1	2	0	MS_9_52_6										MS009007006000	6	15.0961	13.749	1.09798	null	null	-2.382	0.238	0.532532	3.97169	0.168	0.506497	0.614807	0.543179	0.51581	0.461116	0.397616
19	20P	10	9	3	1	1	0	LP_10_19_3										LP010009003000	3	8.13427	7.62237	1.06716	null	null	1.432	0.156	0.114215	2.228	0.629	0.586634	0.842031	0.607737	0.582232	0.503936	0.397235
120	20P	16	6	2	1	1	0	LP_16_120_2										LP016006002000	2	13.623	12.5045	1.08945	null	null	2.911	0.218	0.481753	3.61698	0.355	0.500062	0.668359	0.521525	0.473562	0.440055	0.39715
49	750P	8	14	3	1	1	0	MS_8_49_3										MS008014003000	3	14.4014	13.6796	1.05277	null	null	1.685	0.128	0.292777	3.95336	0.002	0.502179	0.593323	0.545444	0.498475	0.476419	0.397087
burtii	20P	15	25	6	1	2	0	LP_15_burtii_6										LP015025006000	6	19.4598	18.5474	1.04919	null	null	-7.871	0.143	0.803296	5.30985	0.991	0.511598	0.66857	0.573934	0.48768	0.430636	0.397066
8	20P	1	5	1	1	1	0	LP_1_8_1										LP001005001000	1	13.5747	10.9348	1.24142	null	null	-2.774	0.564	1.0105	3.18647	0.132	0.516022	0.713677	0.557593	0.468863	0.44268	0.396981
50	750P	2	26	3	1	1	0	MS_2_50_3										MS002026003000	3	5.54256	5.15463	1.07526	null	null	13.294	0.252	0.414105	1.45423	0.974	0.54392	0.674687	0.574654	0.55916	0.514308	0.396875
5	20P	1	3	4	1	1	0	LP_1_5_4										LP001003004000	4	12.7177	11.8581	1.07249	null	null	3.787	0.18	0.371052	3.42176	0.193	0.441939	0.49439	0.445643	0.449411	0.423333	0.396875
1	750P	15	27	2	1	1	0	MS_15_1_2										MS015027002000	2	12.9142	11.8774	1.0873	null	null	6.96	0.226	0.465413	3.42735	0.152	0.475255	0.602488	0.525378	0.454046	0.397637	0.396875
53	750P	15	35	6	1	2	0	MS_15_53_6										MS015035006000	6	16.3224	14.6829	1.11166	null	null	-15.639	0.372	1.52514	4.08777	0.964	0.619696	0.827405	0.670391	0.614638	0.589195	0.39679
95	20P	16	1	2	1	1	0	LP_16_95_2										LP016001002000	2	14.4753	12.0345	1.20282	null	null	23.093	0.583	1.60414	3.38326	0.586	0.483235	0.62031	0.528828	0.456565	0.413957	0.396748
21	20P	10	9	8	1	2	0	LP_10_21_8										LP010009008000	8	11.4317	10.6358	1.07483	null	null	8.469	0.209	0.451083	3.04292	0.538	0.524997	0.749723	0.564451	0.48641	0.427186	0.396663
61	750P	15	37	4	1	1	0	MS_15_61_4										MS015037004000	4	18.3603	16.8707	1.0883	null	null	-0.575	0.213	0.584475	4.87602	0.054	0.454321	0.595313	0.478451	0.429154	0.371941	0.396346
46	750P	13	16	3	1	1	0	MS_13_46_3										MS013016003000	3	6.81495	6.23566	1.0929	null	null	12.149	0.284	0.486092	1.76587	0.85	0.560006	0.777325	0.599228	0.526563	0.499978	0.396325
123	20P	12	7	4	1	1	0	LP_12_123_4										LP012007004000	4	4.22032	4.11076	1.02665	null	null	2.656	0.067	0.039243	1.19149	0.77	0.606785	0.854266	0.715328	0.583988	0.484124	0.396198
gifu	20P	5	14	7	1	2	0	LP_5_gifu_7										LP005014007000	7	15.0039	13.9724	1.07383	null	null	-7.136	0.198	0.735288	4.00835	0.864	0.517165	0.671512	0.578125	0.493564	0.446595	0.396198
97	750P	10	23	3	1	1	0	MS_10_97_3										MS010023003000	3	7.30639	7.07223	1.03311	null	null	-1.544	0.081	0.0544195	2.04694	0.008	0.516594	0.715878	0.514329	0.493459	0.463148	0.396155
61	750P	15	38	6	1	2	0	MS_15_61_6										MS015038006000	6	14.649	13.7466	1.06565	null	null	2.118	0.16	0.347789	3.97169	0.077	0.526563	0.680254	0.590719	0.505079	0.460777	0.395986
18	20P	10	1	8	1	2	0	LP_10_18_8										LP010001008000	8	5.96563	5.71115	1.04456	null	null	-4.464	0.115	0.150029	1.64977	0.873	0.497332	0.598932	0.559731	0.487617	0.4445	0.395901
113	750P	10	25	3	1	1	0	MS_10_113_3										MS010025003000	3	10.2074	9.67382	1.05515	null	null	-9.318	0.166	0.414888	2.7671	0.869	0.514816	0.658262	0.556916	0.501481	0.461433	0.39588
55	20P	5	10	6	1	2	0	LP_5_55_6										LP005010006000	6	11.2251	10.5173	1.0673	null	null	-12.554	0.224	0.545169	2.97462	0.902	0.565362	0.7297	0.654008	0.545973	0.501078	0.395838
22	750P	15	30	2	1	1	0	MS_15_22_2										MS015030002000	2	14.4184	12.7085	1.13455	null	null	2.1	0.326	0.711031	3.67229	0.092	0.540322	0.656167	0.618067	0.536342	0.4953	0.395817
19	20P	10	10	8	1	2	0	LP_10_19_8										LP010010008000	8	7.01783	5.94889	1.17969	null	null	11.91	0.274	0.386884	1.80624	0.556	0.488315	0.575035	0.513652	0.485754	0.471318	0.395817
gifu	750P	5	27	1	1	1	0	MS_5_gifu_1										MS005027001000	1	15.6585	14.1182	1.1091	null	null	-8.883	0.295	1.0124	4.03278	0.788	0.494538	0.641096	0.545211	0.479467	0.411141	0.395753
25	20P	1	17	6	1	2	0	LP_1_25_6										LP001017006000	6	12.5743	11.313	1.11149	null	null	-7.418	0.277	0.636503	3.26365	0.283	0.494707	0.600985	0.540829	0.480695	0.45538	0.395647
12	750P	5	18	5	1	2	0	MS_5_12_5										MS005018005000	5	6.51311	6.02281	1.08141	null	null	-24.944	0.463	0.847577	1.58255	0.988	0.496401	0.582083	0.558482	0.495554	0.450194	0.395647
135	750P	4	31	5	1	2	0	MS_4_135_5										MS004031005000	5	16.4779	14.1634	1.16341	null	null	-20.927	0.515	1.67919	3.94032	0.642	0.459994	0.534141	0.508931	0.437028	0.424265	0.395626
74	20P	5	11	3	1	1	0	LP_5_74_3										LP005011003000	3	6.51684	6.09731	1.0688	null	null	-1.193	0.166	0.175683	1.76587	0.272	0.416306	0.480272	0.384641	0.413681	0.407268	0.395605
133	750P	9	23	6	1	2	0	MS_9_133_6										MS009023006000	6	13.2934	12.5106	1.06257	null	null	-0.776	0.15	0.24947	3.62333	0.004	0.55518	0.699389	0.604499	0.528278	0.548534	0.395584
119	20P	13	7	4	1	1	0	LP_13_119_4										LP013007004000	4	7.26946	6.71949	1.08185	null	null	3.07	0.197	0.173207	1.94934	0.304	0.699558	0.997479	0.883052	0.665438	0.556281	0.395563
95	750P	16	12	6	1	2	0	MS_16_95_6										MS016012006000	6	7.75204	7.21125	1.07499	null	null	10.485	0.223	0.377063	2.0578	0.932	0.47244	0.583184	0.488082	0.467572	0.428308	0.395541
18	750P	11	15	7	1	2	0	MS_11_18_7										MS011015007000	7	4.5248	4.33193	1.04452	null	null	-7.299	0.127	0.175302	1.24648	0.97	0.521081	0.611251	0.57512	0.545042	0.479086	0.395457
102	750P	16	22	3	1	1	0	MS_16_102_3										MS016022003000	3	10.2062	9.97456	1.02323	null	null	1.824	0.057	0.0498052	2.88404	0.398	0.49204	0.568346	0.514689	0.508444	0.473244	0.395415
20	20P	1	12	3	1	1	0	LP_1_20_3										LP001012003000	3	14.5503	13.0753	1.11281	null	null	-2.784	0.275	0.584094	3.77615	0.035	0.467656	0.589597	0.489754	0.450977	0.412327	0.39533
107	750P	5	25	7	1	2	0	MS_5_107_7										MS005025007000	7	8.23134	7.82987	1.05127	null	null	-4.03	0.13	0.288861	2.26079	0.917	0.453644	0.559477	0.515429	0.411882	0.386143	0.395309
92	20P	11	9	3	1	1	0	LP_11_92_3										LP011009003000	3	10.7573	8.63738	1.24544	null	null	28.386	0.667	1.30222	2.47944	0.63	0.46374	0.530077	0.528934	0.465201	0.399203	0.395266
20	750P	9	26	2	1	1	0	MS_9_20_2										MS009026002000	2	17.7683	16.3874	1.08426	null	null	-1.332	0.204	0.471996	4.73547	0.005	0.565679	0.750252	0.596223	0.580094	0.506624	0.395203
96	20P	16	1	8	1	2	0	LP_16_96_8										LP016001008000	8	12.3298	11.7779	1.04686	null	null	-2.266	0.115	0.254021	3.40343	0.445	0.438912	0.47062	0.442616	0.447358	0.438827	0.395118
78	20P	16	8	2	1	1	0	LP_16_78_2										LP016008002000	2	12.0382	11.2199	1.07294	null	null	-8.68	0.206	0.60814	3.20789	0.662	0.443653	0.517673	0.460417	0.454385	0.390673	0.395118
146	20P	4	16	7	1	2	0	LP_4_146_7										LP004016005000	5	12.1627	10.8017	1.126	null	null	-2.021	0.305	0.542925	3.12236	0.224	0.400875	0.461095	0.395944	0.381825	0.370628	0.395118
12	20P	5	4	8	1	2	0	LP_5_12_8										LP005004008000	8	11.0706	9.94914	1.11272	null	null	-0.731	0.272	0.441516	2.87795	0.088	0.509355	0.625094	0.553043	0.520023	0.453517	0.39497
63	20P	15	11	8	1	2	0	LP_15_63_8										LP015011008000	8	12.9674	11.9592	1.08431	null	null	0.101	0.203	0.377867	3.45842	0.079	0.530204	0.684826	0.592667	0.507259	0.471657	0.394864
8	20P	13	1	3	1	1	0	LP_13_8_3										LP013001003000	3	13.544	12.3342	1.09808	null	null	15.324	0.334	1.17443	3.44009	0.742	0.527854	0.663088	0.632354	0.484399	0.464905	0.394864
82	750P	15	45	2	1	1	0	MS_15_82_2										MS015045002000	2	11.9219	11.2985	1.05517	null	null	3.114	0.137	0.247862	3.26288	0.17	0.542565	0.763185	0.559837	0.502412	0.492167	0.394843
113	750P	10	25	2	1	1	0	MS_10_113_2										MS010025002000	2	10.3662	10.0558	1.03086	null	null	-3.862	0.08	0.205677	2.90237	0.991	0.514943	0.648377	0.577067	0.516911	0.4376	0.394822
89	20P	15	21	3	1	1	0	LP_15_89_3										LP015021003000	3	11.8831	10.687	1.11192	null	null	6.14	0.284	0.488463	3.07734	0.081	0.476927	0.644631	0.490389	0.430953	0.423333	0.394822
70	750P	9	11	6	1	2	0	MS_9_70_6										MS009011006000	6	13.1697	12.0657	1.0915	null	null	0.603	0.221	0.38536	3.48897	0.067	0.492506	0.645774	0.545126	0.466407	0.410718	0.394737
35	20P	15	5	5	1	2	0	LP_15_35_5										LP015005005000	5	10.9174	10.4678	1.04295	null	null	-4.523	0.111	0.224875	3.01847	0.866	0.515705	0.69742	0.548619	0.492887	0.444712	0.394674
124	750P	9	19	5	1	2	0	MS_9_124_5										MS009019005000	5	12.5332	11.6329	1.07739	null	null	-9.531	0.223	0.677672	3.31787	0.793	0.516107	0.736367	0.562885	0.476546	0.409617	0.394589
92	750P	16	21	2	1	1	0	MS_16_92_2										MS016021002000	2	13.3552	12.679	1.05333	null	null	-4.692	0.085	0.262234	3.72444	0.823	0.436859	0.510074	0.454215	0.418825	0.406675	0.394525
113	750P	3	24	5	1	2	0	MS_3_113_5										MS003024005000	5	12.0253	11.5783	1.0386	null	null	0.314	0.093	0.117539	3.34844	0.142	0.559985	0.697738	0.624903	0.585745	0.49712	0.394462
8	750P	1	25	1	1	1	0	MS_1_8_1										MS001025001000	1	9.45538	9.04913	1.04489	null	null	-4.83	0.117	0.278575	2.60909	0.952	0.56134	0.735097	0.645329	0.562292	0.469604	0.394441
49	20P	2	6	6	1	2	0	LP_2_49_6										LP002006006000	6	14.0751	13.3643	1.05319	null	null	1.997	0.13	0.404368	3.86169	0.741	0.497607	0.576538	0.547666	0.500274	0.46899	0.394441
75	20P	15	15	7	1	2	0	LP_15_75_7										LP015015007000	7	15.9448	14.3544	1.1108	null	null	21.723	0.428	1.39425	4.00736	0.901	0.460629	0.572304	0.490178	0.424625	0.421428	0.394377
49	750P	8	14	2	1	1	0	MS_8_49_2										MS008014002000	2	16.4161	15.4665	1.0614	null	null	2.51	0.15	0.35088	4.46661	0.005	0.500655	0.600795	0.541634	0.509736	0.456671	0.394335
4	750P	13	12	8	1	2	0	MS_13_4_8										MS013012008000	8	7.65169	7.35827	1.03988	null	null	-3.463	0.101	0.223054	2.12638	0.828	0.464693	0.562419	0.505545	0.446913	0.414126	0.394314
16	750P	8	9	1	1	1	0	MS_8_16_1										MS008009001000	1	13.0738	11.4	1.14683	null	null	-2.661	0.346	0.569489	3.33178	0.01	0.504592	0.727435	0.540322	0.473054	0.388705	0.394208
86	20P	3	11	1	1	1	0	LP_3_86_1										LP003011001000	1	18.5106	17.0958	1.08276	null	null	2.342	0.202	0.618723	4.9371	0.248	0.487468	0.666094	0.523769	0.449728	0.403352	0.39406
81	20P	4	1	4	1	1	0	LP_4_81_4										LP004001004000	4	16.5718	15.573	1.06414	null	null	-8.835	0.185	1.0428	4.44828	0.904	0.524171	0.695897	0.653987	0.469434	0.407564	0.394039
122	750P	16	24	2	1	1	0	MS_16_122_2										MS016024002000	2	11.2269	10.0583	1.11618	null	null	-6.646	0.298	0.59019	2.89016	0.414	0.445431	0.563711	0.461624	0.417978	0.389551	0.393933
133	750P	4	29	6	1	2	0	MS_4_133_6										MS004029006000	6	17.7589	16.6495	1.06663	null	null	-12.481	0.222	0.954955	4.70486	0.929	0.540935	0.586338	0.657543	0.598445	0.468418	0.393912
80	20P	11	7	3	1	1	0	LP_11_80_3										LP011007003000	3	12.2559	11.3492	1.07989	null	null	11.184	0.243	0.850265	3.22013	0.96	0.568325	0.796269	0.654579	0.556387	0.440902	0.393912
113	20P	3	8	5	1	2	0	LP_3_113_5										LP003008005000	5	14.861	14.3237	1.03751	null	null	-2.626	0.093	0.277897	4.13667	0.389	0.490813	0.716534	0.494623	0.424265	0.425196	0.393848
105	750P	3	17	7	1	2	0	MS_3_105_7										MS003017007000	7	12.1802	9.63092	1.26469	null	null	-0.252	0.581	0.844487	2.8681	0.051	0.466196	0.489035	0.504952	0.449792	0.492718	0.393785
7	750P	1	24	2	1	1	0	MS_1_7_2										MS001024002000	2	7.63695	7.02306	1.08741	null	null	-49.155	1.115	1.65231	1.26513	0.976	0.497057	0.594889	0.442637	0.490474	0.563711	0.393615
131	750P	16	27	6	1	2	0	MS_16_131_6										MS016027006000	6	11.9508	10.8791	1.09851	null	null	-5.023	0.248	0.545867	3.13457	0.637	0.543645	0.716788	0.619654	0.545401	0.442849	0.39334
28	20P	1	15	3	1	1	0	LP_1_28_3										LP001015003000	3	6.66765	6.02433	1.10679	null	null	15.697	0.36	0.615294	1.68032	0.965	0.540322	0.779695	0.644229	0.484907	0.399479	0.393319
97	750P	10	23	2	1	1	0	MS_10_97_2										MS010023002000	2	10.3459	9.9137	1.04359	null	null	-5.759	0.118	0.276437	2.8535	0.794	0.53067	0.814345	0.589513	0.46156	0.395415	0.393298
131	750P	4	27	8	1	2	0	MS_4_131_8										MS004027008000	8	16.1012	14.4108	1.1173	null	null	13.506	0.324	0.908389	4.20029	0.536	0.553191	0.708406	0.646578	0.552154	0.465667	0.393192
85	20P	4	21	2	1	1	0	LP_4_85_2										LP004021002000	2	6.22264	5.86962	1.06014	null	null	-2.687	0.147	0.140335	1.69865	0.075	0.645351	0.718164	0.755078	0.724196	0.638069	0.393086
96	750P	16	11	5	1	2	0	MS_16_96_5										MS016011005000	5	9.644	8.81763	1.09372	null	null	-3.027	0.223	0.277813	2.57105	0.235	0.506095	0.688425	0.573511	0.437282	0.438954	0.393086
7	20P	10	7	7	1	2	0	LP_10_7_7										LP010007007000	7	4.35546	4.16403	1.04597	null	null	-7.595	0.133	0.158729	1.19761	0.971	0.559414	0.610044	0.63826	0.610658	0.543814	0.392938
61	20P	15	12	6	1	2	0	LP_15_61_6										LP015012006000	6	17.0763	15.0183	1.13704	null	null	-6.474	0.344	0.99115	4.33779	0.451	0.472652	0.598043	0.49966	0.441812	0.430784	0.392917
51	750P	15	35	1	1	1	0	MS_15_51_1										MS015035001000	1	6.46875	5.99631	1.07879	null	null	5.469	0.201	0.310388	1.72921	0.882	0.547793	0.700363	0.580581	0.546629	0.518583	0.392875
35	20P	15	5	6	1	2	0	LP_15_35_6										LP015005006000	6	13.1413	12.009	1.09429	null	null	-2.02	0.229	0.462407	3.47063	0.185	0.512995	0.628692	0.575818	0.53213	0.435314	0.392875
99	20P	16	3	4	1	1	0	LP_16_99_4										LP016003004000	4	21.0749	20.2557	1.04044	null	null	5.216	0.108	0.512763	5.82922	0.797	0.526648	0.665374	0.582909	0.522711	0.469434	0.392748
49	750P	8	13	8	1	2	0	MS_8_49_8										MS008013008000	8	15.9035	14.4714	1.09896	null	null	-4.026	0.244	0.727985	4.17938	0.708	0.487024	0.573807	0.531474	0.491511	0.44558	0.392748
45	20P	2	3	1	1	1	0	LP_2_45_1										LP002003001000	1	7.93375	7.36164	1.07772	null	null	-7.268	0.208	0.372089	2.11415	0.814	0.476673	0.672423	0.473647	0.430594	0.41474	0.392663
138	20P	11	11	5	1	2	0	LP_11_138_5										LP011011005000	5	13.0252	11.7548	1.10807	null	null	-5.269	0.258	0.428223	3.42261	0.026	0.51145	0.685948	0.562314	0.500888	0.415459	0.39262
70	750P	9	12	4	1	1	0	MS_9_70_4										MS009012004000	4	16.1148	14.2829	1.12826	null	null	-4.164	0.313	0.816949	4.13383	0.54	0.521187	0.661966	0.63718	0.490749	0.423333	0.392599
62	20P	2	14	4	1	1	0	LP_2_62_4										LP002014004000	4	12.9297	12.4055	1.04226	null	null	-0.978	0.102	0.192468	3.58673	0.186	0.460989	0.57385	0.502264	0.451908	0.384577	0.392578
89	20P	15	21	1	1	1	0	LP_15_89_1										LP015021001000	1	10.4198	9.3889	1.1098	null	null	-16.637	0.379	0.962046	2.60466	0.774	0.480737	0.615082	0.519324	0.455697	0.421365	0.392451
13	20P	1	10	5	1	2	0	LP_1_13_5										LP001010005000	5	11.8684	11.4714	1.03461	null	null	-4.869	0.092	0.263673	3.30566	0.878	0.442426	0.499766	0.479383	0.420624	0.420201	0.392367
102	750P	16	22	4	1	1	0	MS_16_102_4										MS016022004000	4	10.3404	9.71781	1.06407	null	null	-11.432	0.206	0.553932	2.75573	0.766	0.470366	0.5588	0.51035	0.45358	0.436965	0.392282
23	20P	2	17	1	1	1	0	LP_2_23_1										LP002017001000	1	12.1799	11.9229	1.02155	null	null	-1.831	0.053	0.08001	3.44621	0.657	0.457793	0.627126	0.46192	0.41275	0.394483	0.39224
15	20P	15	4	5	1	2	0	LP_15_15_5										LP015004005000	5	13.3195	12.8006	1.04054	null	null	4.362	0.104	0.313648	3.69661	0.971	0.502264	0.604202	0.526203	0.504846	0.48387	0.392197
129	750P	16	28	7	1	2	0	MS_16_129_7										MS016028007000	7	19.7711	17.7051	1.11669	null	null	-5.213	0.293	0.967444	5.09598	0.379	0.5011	0.618786	0.553635	0.489373	0.451464	0.392155
23	20P	11	6	7	1	2	0	LP_11_23_7										LP011006007000	7	10.654	10.0606	1.05898	null	null	2.05	0.143	0.210249	2.91385	0.116	0.511027	0.712978	0.545486	0.486156	0.418931	0.392134
138	20P	4	10	7	1	2	0	LP_4_138_7										LP004010007000	7	10.5817	10.0278	1.05524	null	null	-6.18	0.146	0.341037	2.89596	0.79	0.51871	0.753533	0.555689	0.488633	0.403288	0.392134
90	750P	16	20	3	1	1	0	MS_16_90_3										MS016020003000	3	9.76063	7.67931	1.27103	null	null	7.125	0.57	0.648356	2.34298	0.014	0.487892	0.607483	0.559329	0.473075	0.407458	0.392112
141	20P	13	8	2	1	1	0	LP_13_141_2										LP013008002000	2	12.1293	11.431	1.06109	null	null	-7.02	0.165	0.488357	3.28727	0.881	0.488802	0.6252	0.528976	0.475065	0.42255	0.391985
gifu	20P	9	6	3	1	1	0	LP_9_gifu_3										LP009006003000	3	13.552	12.713	1.06599	null	null	-5.35	0.17	0.468672	3.66006	0.778	0.499512	0.677693	0.553149	0.456417	0.418042	0.391943
66	750P	5	23	7	1	2	0	MS_5_66_7										MS005023007000	7	12.1022	11.1597	1.08446	null	null	-17.438	0.329	1.14281	3.07958	0.96	0.458788	0.527706	0.493755	0.45974	0.420814	0.391901
112	750P	3	21	8	1	2	0	MS_3_112_8										MS003021008000	8	11.6052	10.8229	1.07229	null	null	-2.017	0.176	0.320569	3.12845	0.457	0.500634	0.703897	0.570463	0.442849	0.394568	0.391795
80	20P	11	8	6	1	2	0	LP_11_80_6										LP011008006000	6	18.6309	17.0743	1.09116	null	null	12.675	0.286	1.2243	4.81491	0.735	0.545126	0.787717	0.59618	0.526478	0.423058	0.39171
105	750P	3	17	6	1	2	0	MS_3_105_6										MS003017006000	6	14.6574	13.3774	1.09568	null	null	0.181	0.231	0.531834	3.86781	0	0.463804	0.562674	0.480123	0.461666	0.422656	0.391668
112	750P	3	21	5	1	2	0	MS_3_112_5										MS003021005000	5	9.60956	9.02805	1.06441	null	null	-4.842	0.164	0.296418	2.60297	0.351	0.541486	0.720175	0.59417	0.528172	0.473625	0.391456
126	750P	16	25	8	1	2	0	MS_16_126_8										MS016025008000	8	14.8518	13.4986	1.10024	null	null	-8.931	0.274	0.900621	3.85559	0.925	0.498602	0.63936	0.531516	0.47299	0.457941	0.391414
146	20P	4	16	5	1	2	0	LP_4_146_5										LP004016003000	3	5.25249	4.52867	1.15983	null	null	20.807	0.564	0.630978	1.23908	0.889	0.581872	0.800206	0.61849	0.5461	0.552408	0.391329
18	750P	11	15	5	1	2	0	MS_11_18_5										MS011015005000	5	15.4322	14.3835	1.0729	null	null	-2.277	0.172	0.353631	4.19619	0.021	0.529146	0.707623	0.616585	0.528087	0.402463	0.391202
96	750P	16	11	6	1	2	0	MS_16_96_6										MS016011006000	6	12.2257	11.4326	1.06937	null	null	6.164	0.182	0.504084	3.28733	0.789	0.495956	0.60325	0.547158	0.488802	0.449453	0.391181
burtii	750P	4	25	2	1	1	0	MS_4_burtii_2										MS004025002000	2	6.04981	5.39833	1.12068	null	null	-58.304	1.246	1.37526	0.836422	0.984	0.589322	0.846667	0.643467	0.54665	0.518351	0.391118
135	20P	4	5	6	1	2	0	LP_4_135_6										LP004005006000	6	14.1538	11.9454	1.18487	null	null	-3.963	0.437	0.838009	3.46668	0.077	0.457623	0.527135	0.548492	0.431504	0.389827	0.390948
95	750P	16	12	7	1	2	0	MS_16_95_7										MS016012007000	7	9.03831	8.18242	1.1046	null	null	3.114	0.256	0.327046	2.36468	0.013	0.467974	0.63555	0.481415	0.429387	0.403246	0.390906
7	750P	13	11	6	1	2	0	MS_13_7_6										MS013011006000	6	10.9614	9.64404	1.1366	null	null	10.496	0.369	0.742527	2.75152	0.542	0.546777	0.819679	0.576199	0.485204	0.461433	0.390779
107	750P	5	25	8	1	2	0	MS_5_107_8										MS005025008000	8	10.7671	10.2361	1.05187	null	null	2.845	0.128	0.229172	2.95736	0.209	0.511239	0.669904	0.553381	0.495215	0.446892	0.39061
128	20P	11	11	1	1	1	0	LP_11_128_1										LP011011001000	1	12.3282	11.1974	1.10099	null	null	0.325	0.243	0.454194	3.23846	0.017	0.569256	0.734843	0.634598	0.577892	0.508402	0.390589
42	750P	12	22	4	1	1	0	MS_12_42_4										MS012022004000	4	11.6405	9.67992	1.20254	null	null	6.907	0.478	0.795803	2.78031	0.152	0.651806	0.911966	0.905658	0.583755	0.46791	0.390462
144	20P	13	10	8	1	2	0	LP_13_144_8										LP013010008000	8	9.68748	8.65767	1.11895	null	null	12.711	0.347	0.603843	2.4642	0.614	0.534099	0.791273	0.632904	0.461962	0.393023	0.390398
11	20P	1	17	4	1	1	0	LP_1_11_4										LP001017004000	4	14.0883	12.722	1.10739	null	null	16.928	0.352	1.07133	3.5724	0.598	0.402844	0.476695	0.402167	0.376724	0.36866	0.39025
36	750P	12	11	2	1	1	0	MS_12_36_2										MS012011002000	2	13.2495	12.255	1.08115	null	null	15.837	0.291	0.688827	3.44242	0.885	0.511979	0.660485	0.546206	0.533315	0.430086	0.389996
21	750P	13	14	1	1	1	0	MS_13_21_1										MS013014001000	1	8.5932	7.63554	1.12542	null	null	-3.656	0.307	0.427482	2.2058	0.462	0.519599	0.690859	0.580326	0.5109	0.426275	0.389827
60	750P	2	34	6	1	2	0	MS_2_60_6										MS002034006000	6	11.8271	10.8975	1.0853	null	null	-17.872	0.338	1.07569	3.00014	0.996	0.578358	0.695918	0.648398	0.602509	0.555075	0.389636
85	20P	4	22	7	1	2	0	LP_4_85_7										LP004022007000	7	5.88723	5.12238	1.14932	null	null	0.237	0.35	0.267526	1.48328	0.183	0.462216	0.65659	0.552069	0.354753	0.360257	0.389636
144	20P	13	9	2	1	1	0	LP_13_144_2										LP013009002000	2	10.2635	8.89063	1.15442	null	null	0.682	0.365	0.574019	2.59567	0.23	0.479023	0.559308	0.475636	0.512974	0.457708	0.389467
75	20P	15	16	1	1	1	0	LP_15_75_1										LP015016001000	1	13.3235	11.9179	1.11794	null	null	11.37	0.338	0.966724	3.37898	0.835	0.501332	0.654452	0.566505	0.492358	0.403712	0.389382
23	750P	11	18	8	1	2	0	MS_11_23_8										MS011018008000	8	7.71068	7.53961	1.02269	null	null	-1.931	0.056	0.11157	2.18137	0.858	0.527452	0.601006	0.587968	0.575373	0.483299	0.38934
3	750P	10	20	7	1	2	0	MS_10_3_7										MS010020007000	7	9.16932	8.65926	1.0589	null	null	1.261	0.141	0.187727	2.51123	0.176	0.528489	0.65151	0.621051	0.50546	0.475467	0.389255
4	20P	10	7	3	1	1	0	LP_10_4_3										LP010007003000	3	8.78406	8.3036	1.05786	null	null	-10.279	0.181	0.381339	2.36468	0.936	0.53359	0.70648	0.640969	0.459613	0.471085	0.389255
25	20P	1	17	5	1	2	0	LP_1_25_5										LP001017005000	5	10.0988	9.49403	1.0637	null	null	-11.836	0.209	0.60035	2.68853	0.923	0.485288	0.555138	0.521462	0.49983	0.460862	0.38917
74	750P	5	25	2	1	1	0	MS_5_74_2										MS005025002000	2	5.26713	5.03824	1.04543	null	null	-7.483	0.131	0.176212	1.44812	0.979	0.47335	0.577363	0.500951	0.463867	0.435673	0.389107
120	20P	16	5	5	1	2	0	LP_16_120_5										LP016005005000	5	13.63	12.8237	1.06287	null	null	-3.028	0.155	0.327745	3.70283	0.023	0.466365	0.636058	0.525844	0.414655	0.366649	0.389043
89	20P	15	21	2	1	1	0	LP_15_89_2										LP015021002000	2	11.4482	10.1357	1.12949	null	null	-8.164	0.338	0.593175	2.90819	0.215	0.471001	0.655934	0.500422	0.441854	0.368067	0.389022
42	750P	12	22	3	1	1	0	MS_12_42_3										MS012022003000	3	25.1616	22.5858	1.11404	null	null	0.537	0.271	1.02114	6.56745	0.157	0.545677	0.786024	0.621602	0.555837	0.376068	0.388874
75	750P	15	41	7	1	2	0	MS_15_75_7										MS015041007000	7	14.6356	12.9627	1.12905	null	null	-13.696	0.351	0.99822	3.7465	0.486	0.457285	0.537464	0.479785	0.448733	0.431737	0.388789
52	750P	9	8	3	1	1	0	MS_9_52_3										MS009008003000	3	10.7326	10.3515	1.03682	null	null	-3.752	0.094	0.209614	2.98793	0.545	0.507132	0.64969	0.53522	0.521525	0.440605	0.388768
76	750P	15	44	6	1	2	0	MS_15_76_6										MS015044006000	6	8.96402	8.682	1.03248	null	null	-4.334	0.085	0.187579	2.5052	0.967	0.506243	0.55499	0.5617	0.541041	0.484759	0.388747
56	750P	2	29	3	1	1	0	MS_2_56_3										MS002029003000	3	14.9441	13.9068	1.07459	null	null	7.082	0.199	0.492188	3.99567	0.622	0.467487	0.594931	0.477308	0.459147	0.417195	0.388747
125	750P	9	22	6	1	2	0	MS_9_125_6										MS009022006000	6	8.79947	7.91735	1.11142	null	null	0.919	0.24	0.279442	2.34082	0.174	0.560366	0.693822	0.608605	0.570378	0.540427	0.388705
73	20P	15	16	6	1	2	0	LP_15_73_6										LP015016006000	6	11.0619	10.58	1.04555	null	null	-3.326	0.114	0.196003	3.05513	0.14	0.507492	0.62484	0.56896	0.502073	0.452967	0.38862
141	750P	4	45	7	1	2	0	MS_4_141_7										MS004045007000	7	16.498	15.3702	1.07338	null	null	-9.592	0.191	0.628184	4.43818	0.608	0.503216	0.60143	0.581639	0.49983	0.4445	0.388599
burtii	20P	4	17	1	1	1	0	LP_4_burtii_1										LP004017001000	1	13.8364	12.4452	1.11179	null	null	-11.081	0.308	0.728133	3.57374	0.34	0.546439	0.748009	0.620522	0.522351	0.452649	0.388535
72	750P	15	39	6	1	2	0	MS_15_72_6										MS015039006000	6	13.8401	13.1775	1.05029	null	null	-7.662	0.144	0.629984	3.77615	0.943	0.519366	0.66675	0.56479	0.511746	0.464968	0.388514
75	20P	15	16	3	1	1	0	LP_15_75_3										LP015016003000	3	13.9774	13.2911	1.05164	null	null	8.517	0.153	0.478621	3.8006	0.892	0.491194	0.739119	0.491744	0.442785	0.394547	0.388514
144	20P	13	10	6	1	2	0	LP_13_144_6										LP013010006000	6	8.37664	7.20774	1.16217	null	null	14.281	0.456	0.695579	2.04741	0.552	0.441516	0.600752	0.461941	0.401553	0.354859	0.388472
63	20P	15	12	1	1	1	0	LP_15_63_1										LP015012001000	1	17.4717	16.3507	1.06856	null	null	-2.003	0.167	0.410676	4.72326	0	0.492993	0.61396	0.539348	0.483976	0.439272	0.388366
119	750P	5	28	2	1	1	0	MS_5_119_2										MS005028002000	2	3.54048	3.16177	1.11978	null	null	-27.08	0.552	0.422529	0.823934	0.871	0.505629	0.597048	0.48986	0.57368	0.477753	0.388302
75	20P	15	16	4	1	1	0	LP_15_75_4										LP015016004000	4	13.9739	12.9387	1.08001	null	null	18.702	0.338	1.15557	3.54396	0.993	0.50582	0.697399	0.524785	0.471149	0.447421	0.388302
27	750P	5	17	7	1	2	0	MS_5_27_7										MS005017007000	7	11.553	11.2096	1.03063	null	null	-4.44	0.081	0.208005	3.23234	0.839	0.519134	0.603059	0.588666	0.537422	0.478451	0.388197
83	20P	11	8	2	1	1	0	LP_11_83_2										LP011008002000	2	12.5839	10.4226	1.20737	null	null	-2.328	0.326	0.553233	3.20288	0.01	0.472715	0.547137	0.513249	0.482431	0.432604	0.388197
112	750P	9	18	4	1	1	0	MS_9_112_4										MS009018004000	4	17.587	15.3705	1.14421	null	null	-4.423	0.307	0.864595	4.52471	0.139	0.539369	0.722524	0.586422	0.480547	0.51907	0.388154
99	750P	16	13	3	1	1	0	MS_16_99_3										MS016013003000	3	16.9485	15.6886	1.08031	null	null	4.411	0.201	0.577173	4.5216	0.318	0.496443	0.639	0.548894	0.486537	0.419608	0.388154
118	20P	9	6	6	1	2	0	LP_9_118_6										LP009006006000	6	14.0735	12.7636	1.10263	null	null	-0.19	0.246	0.499555	3.69545	0.089	0.519409	0.711264	0.565721	0.469858	0.462174	0.388006
95	20P	16	1	4	1	1	0	LP_16_95_4										LP016001004000	4	14.1976	12.4575	1.13968	null	null	-19.143	0.47	1.36493	3.46031	0.646	0.479467	0.589344	0.504317	0.484971	0.430699	0.387985
2	20P	15	1	5	1	2	0	LP_15_2_5										LP015001005000	5	13.1623	12.8718	1.02257	null	null	-1.131	0.054	0.085725	3.72722	0.874	0.511408	0.612796	0.549995	0.520488	0.485796	0.387943
118	20P	11	9	5	1	2	0	LP_11_118_5										LP011009005000	5	15.2177	14.1477	1.07563	null	null	1.972	0.184	0.462555	4.08777	0.316	0.51471	0.721572	0.589195	0.484124	0.390483	0.387943
42	750P	12	22	2	1	1	0	MS_12_42_2										MS012022002000	2	12.0975	10.9196	1.10787	null	null	9.371	0.241	0.679662	3.18622	0.76	0.550905	0.699304	0.591862	0.547074	0.528151	0.387921
145	750P	4	40	1	1	1	0	MS_4_145_1										MS004040001000	1	14.4745	13.5949	1.0647	null	null	1.695	0.157	0.335174	3.92891	0.044	0.406019	0.495194	0.41838	0.383963	0.344297	0.3879
126	750P	17	18	4	1	1	0	MS_17_126_4										MS017018004000	4	6.94017	6.55587	1.05862	null	null	7.607	0.162	0.174837	1.88737	0.769	0.675005	0.91222	0.733997	0.743966	0.598128	0.387837
99	750P	16	14	5	1	2	0	MS_16_99_5										MS016014005000	5	19.1214	17.8434	1.07163	null	null	-4.831	0.182	0.344085	5.13876	0.007	0.508699	0.652378	0.565446	0.502497	0.43542	0.387794
69	750P	2	36	4	1	1	0	MS_2_69_4										MS002036004000	4	8.34746	7.20463	1.15862	null	null	2.694	0.225	0.21753	2.2447	0.036	0.565531	0.672825	0.639572	0.546947	0.581787	0.387773
132	750P	4	30	6	1	2	0	MS_4_132_6										MS004030006000	6	8.78582	8.0333	1.09367	null	null	-17.48	0.332	0.542861	2.26805	0.937	0.548746	0.666052	0.61269	0.638958	0.437642	0.387773
76	750P	15	44	8	1	2	0	MS_15_76_8										MS015044008000	8	10.168	9.46501	1.07428	null	null	-9.526	0.208	0.421661	2.72508	0.552	0.578739	0.719201	0.6477	0.601705	0.537168	0.387667
62	20P	2	14	2	1	1	0	LP_2_62_2										LP002014002000	2	12.9526	12.2732	1.05536	null	null	9.43	0.167	0.537951	3.50723	0.908	0.459253	0.581618	0.493649	0.445982	0.387265	0.387625
50	750P	13	18	6	1	2	0	MS_13_50_6										MS013018006000	6	3.7936	3.52188	1.07715	null	null	-14.621	0.272	0.274341	0.989838	0.975	0.661141	0.918104	0.737616	0.681313	0.581131	0.387604
46	750P	13	16	2	1	1	0	MS_13_46_2										MS013016002000	2	18.4464	16.2992	1.13174	null	null	-2.978	0.32	0.835745	4.71098	0.062	0.529082	0.687515	0.576728	0.511831	0.48188	0.387604
100	750P	16	14	3	1	1	0	MS_16_100_3										MS016014003000	3	18.8364	16.4288	1.14655	null	null	5.174	0.362	1.09732	4.73922	0.229	0.488717	0.689631	0.472186	0.464841	0.429853	0.387562
55	750P	9	10	5	1	2	0	MS_9_55_5										MS009010005000	5	13.483	12.4025	1.08711	null	null	-10.025	0.248	0.74513	3.54072	0.724	0.452903	0.578062	0.447421	0.451443	0.399987	0.387562
106	20P	3	3	1	1	1	0	LP_3_106_1										LP003003001000	1	14.8259	13.725	1.0802	null	null	-3.802	0.199	0.475594	3.95946	0.173	0.455867	0.603737	0.507661	0.43669	0.34326	0.387519
24	750P	15	32	6	1	2	0	MS_15_24_6										MS015032006000	6	16.2103	14.408	1.12509	null	null	-4.044	0.304	0.64099	4.17119	0	0.599292	0.843894	0.628502	0.594529	0.541994	0.387498
35	750P	15	31	8	1	2	0	MS_15_35_8										MS015031008000	8	16.2072	15.4126	1.05155	null	null	1.18	0.125	0.317182	4.4544	0.45	0.479721	0.623104	0.530902	0.462449	0.394631	0.387371
33	20P	11	6	4	1	1	0	LP_11_33_4										LP011006004000	4	18.1007	16.7126	1.08306	null	null	5.451	0.138	0.469879	4.94743	0.794	0.547561	0.739796	0.591884	0.543581	0.47534	0.387265
40	20P	15	7	6	1	2	0	LP_15_40_6										LP015007006000	6	15.8969	15.1367	1.05023	null	null	-3.206	0.124	0.424265	4.37492	0.727	0.521123	0.662538	0.568685	0.51035	0.476906	0.387223
40	20P	15	8	2	1	1	0	LP_15_40_2										LP015008002000	2	13.9693	13.3329	1.04773	null	null	6.38	0.131	0.342879	3.83115	0.716	0.531897	0.673947	0.582591	0.531707	0.484145	0.387096
57	750P	2	29	8	1	2	0	MS_2_57_8										MS002029008000	8	10.6243	9.81122	1.08287	null	null	2.72	0.203	0.218398	2.83517	0.334	0.453072	0.611336	0.454279	0.403077	0.409215	0.386927
48	750P	2	24	3	1	1	0	MS_2_48_3										MS002024003000	3	9.58389	9.11959	1.05091	null	null	3.593	0.128	0.238612	2.63354	0.84	0.586274	1.20256	0.489289	0.438912	0.415459	0.386906
72	750P	15	40	4	1	1	0	MS_15_72_4										MS015040004000	4	12.2699	11.7264	1.04635	null	null	-0.207	0.112	0.246909	3.3912	0.487	0.495787	0.609452	0.53431	0.499237	0.449263	0.386715
gifu	20P	5	13	3	1	1	0	LP_5_gifu_3										LP005013003000	3	15.0182	13.8181	1.08685	null	null	7.658	0.195	0.574167	4.09808	0.98	0.514858	0.633413	0.534331	0.518118	0.501735	0.386694
1	20P	17	1	2	1	1	0	LP_17_1_2										LP017001002000	2	12.966	12.6211	1.02733	null	null	-1.73	0.067	0.171196	3.64784	0.485	0.477943	0.601916	0.526351	0.448585	0.426148	0.386694
110	750P	10	23	7	1	2	0	MS_10_110_7										MS010023007000	7	13.7368	11.8208	1.16209	null	null	-9.378	0.412	0.867812	3.42631	0.411	0.469646	0.65223	0.531431	0.427461	0.350012	0.386609
106	750P	9	16	4	1	1	0	MS_9_106_4										MS009016004000	4	19.714	17.7067	1.11336	null	null	2.055	0.273	0.704067	5.12699	0.009	0.497861	0.687663	0.498433	0.476758	0.43997	0.386546
11	20P	1	17	1	1	1	0	LP_1_11_1										LP001017001000	1	13.4684	12.2823	1.09657	null	null	-7.725	0.257	0.684255	3.51953	0.607	0.421428	0.478917	0.424074	0.448141	0.36921	0.386524
131	750P	16	27	7	1	2	0	MS_16_131_7										MS016027007000	7	13.184	12.4067	1.06265	null	null	-1.271	0.152	0.308483	3.58673	0.012	0.549762	0.743903	0.613833	0.550333	0.454554	0.386419
73	20P	17	1	8	1	2	0	LP_17_73_8										LP017001008000	8	15.3822	14.1851	1.08439	null	null	-7.114	0.224	0.72898	4.06944	0.635	0.494263	0.682435	0.553826	0.442299	0.406781	0.386419
62	20P	2	13	8	1	2	0	LP_2_62_8										LP002013008000	8	11.3365	10.4023	1.0898	null	null	2.449	0.12	0.239966	3.09899	0.338	0.506158	0.664464	0.545719	0.499279	0.434657	0.386398
11	20P	1	17	2	1	1	0	LP_1_11_2										LP001017002000	2	10.9917	10.2124	1.07631	null	null	-13.057	0.253	0.70267	2.87795	0.692	0.394483	0.449008	0.399457	0.420666	0.31659	0.386398
103	750P	10	18	1	1	1	0	MS_10_103_1										MS010018001000	1	9.92645	9.20477	1.0784	null	null	-10.199	0.22	0.452035	2.66082	0.692	0.419544	0.598022	0.449601	0.351176	0.313372	0.386355
19	750P	13	14	8	1	2	0	MS_13_19_8										MS013014008000	8	15.5346	14.5666	1.06646	null	null	11.653	0.211	0.767757	4.13402	0.747	0.48823	0.587058	0.503026	0.499216	0.465667	0.386292
24	20P	15	6	5	1	2	0	LP_15_24_5										LP015006005000	5	17.1459	15.7214	1.09061	null	null	-10.629	0.262	1.32935	4.48456	0.928	0.614638	0.865378	0.685969	0.619633	0.516361	0.385889
59	750P	8	20	5	1	2	0	MS_8_59_5										MS008020005000	5	17.33	15.205	1.13976	null	null	-4.631	0.322	0.981646	4.47463	0.773	0.541105	0.728874	0.591227	0.494072	0.505121	0.385889
gifu	20P	10	12	2	1	1	0	LP_10_gifu_2										LP010012002000	2	10.7613	10.139	1.06138	null	null	-0.359	0.148	0.242295	2.93294	0.137	0.465836	0.55209	0.465667	0.467423	0.458174	0.385847
73	20P	16	7	4	1	1	0	LP_16_73_4										LP016007004000	4	13.0835	12.0874	1.08242	null	null	-5.93	0.213	0.531135	3.47675	0.319	0.453157	0.556641	0.463804	0.447675	0.411819	0.385826
63	20P	15	11	6	1	2	0	LP_15_63_6										LP015011006000	6	12.6932	12.1886	1.0414	null	null	-4.582	0.108	0.423672	3.51341	0.889	0.508953	0.691325	0.554757	0.489966	0.422974	0.385784
50	750P	13	17	3	1	1	0	MS_13_50_3										MS013017003000	3	12.1181	11.5571	1.04855	null	null	-0.21	0.117	0.201189	3.34232	0.173	0.493141	0.631888	0.527621	0.4913	0.429493	0.385657
28	20P	1	15	2	1	1	0	LP_1_28_2										LP001015002000	2	14.1279	12.4888	1.13124	null	null	0.486	0.316	0.608838	3.61118	0.018	0.473689	0.568981	0.520912	0.476695	0.416158	0.385657
24	750P	15	31	4	1	1	0	MS_15_24_4										MS015031004000	4	17.4605	16.6661	1.04767	null	null	-7.297	0.136	0.703114	4.77825	0.955	0.523473	0.67001	0.586994	0.528616	0.446257	0.385614
55	20P	2	8	1	1	1	0	LP_2_55_1										LP002008001000	1	6.43456	5.93259	1.08461	null	null	-12.152	0.261	0.407014	1.68135	0.816	0.493268	0.722736	0.561107	0.424095	0.374078	0.385614
20	750P	12	20	8	1	2	0	MS_12_20_8										MS012020008000	8	9.58564	8.92272	1.0743	null	null	-10.11	0.218	0.5305	2.54169	0.988	0.599165	0.847683	0.736812	0.539115	0.486325	0.385593
46	20P	5	13	6	1	2	0	LP_5_46_6										LP005013006000	6	9.20138	8.79983	1.04563	null	null	-5.244	0.12	0.268351	2.53577	0.966	0.525653	0.798724	0.529929	0.438637	0.475361	0.385593
132	750P	4	30	5	1	2	0	MS_4_132_5										MS004030005000	5	13.4781	12.4706	1.08078	null	null	16.466	0.302	1.10583	3.47605	0.981	0.571013	0.709634	0.627951	0.615887	0.516551	0.385466
73	750P	17	10	2	1	1	0	MS_17_73_2										MS017010002000	2	10.1099	9.20507	1.0983	null	null	-8.596	0.267	0.62067	2.63354	0.696	0.565468	0.764455	0.635995	0.537676	0.504063	0.385424
73	20P	15	16	7	1	2	0	LP_15_73_7										LP015016007000	7	11.9518	11.3997	1.04843	null	null	-7.468	0.138	0.41493	3.269	0.838	0.485923	0.610066	0.538459	0.46844	0.427291	0.38536
50	750P	2	26	4	1	1	0	MS_2_50_4										MS002026004000	4	9.88837	9.37292	1.05499	null	null	7.526	0.155	0.469011	2.68853	0.931	0.548111	0.708131	0.616712	0.586422	0.444013	0.385339
33	20P	11	6	3	1	1	0	LP_11_33_3										LP011006003000	3	15.0326	13.6604	1.10045	null	null	1.954	0.243	0.575818	3.9533	0.304	0.515006	0.704236	0.561086	0.49585	0.428879	0.385276
100	20P	16	4	2	1	1	0	LP_16_100_2										LP016004002000	2	12.7453	10.4776	1.21643	null	null	10.947	0.55	1.03003	2.99585	0.253	0.41275	0.524933	0.418253	0.387773	0.347557	0.385233
107	20P	5	12	4	1	1	0	LP_5_107_4										LP005012004000	4	9.30533	8.71049	1.06829	null	null	12.348	0.222	0.430953	2.47239	0.907	0.517715	0.664273	0.546142	0.523684	0.469328	0.385191
115	20P	3	8	4	1	1	0	LP_3_115_4										LP003008004000	4	12.8537	11.693	1.09927	null	null	-8.746	0.262	0.686943	3.3829	0.771	0.477901	0.626618	0.508	0.466429	0.403119	0.385191
20	20P	1	12	1	1	1	0	LP_1_20_1										LP001012001000	1	13.3916	12.5493	1.06712	null	null	-12.864	0.228	0.8197	3.53786	0.981	0.476335	0.576241	0.511641	0.466027	0.44268	0.385022
15	750P	15	30	5	1	2	0	MS_15_15_5										MS015030005000	5	11.7816	11.3375	1.03917	null	null	5.679	0.107	0.252815	3.26288	0.907	0.517186	0.652801	0.577236	0.537951	0.433218	0.384958
144	20P	13	10	7	1	2	0	LP_13_144_7										LP013010007000	7	8.95454	7.93761	1.12812	null	null	0.306	0.309	0.390631	2.29745	0.001	0.452946	0.612415	0.495575	0.406061	0.366331	0.384958
28	750P	5	19	1	1	1	0	MS_5_28_1										MS005019001000	1	8.61322	8.13971	1.05817	null	null	-8.825	0.171	0.426	2.32802	0.937	0.480335	0.524701	0.528616	0.499745	0.463444	0.384895
7	20P	10	8	3	1	1	0	LP_10_7_3										LP010008003000	3	12.38	11.9463	1.03631	null	null	-2.132	0.088	0.186965	3.45836	0.619	0.502984	0.651108	0.593048	0.481626	0.404601	0.384746
139	20P	4	23	6	1	2	0	LP_4_139_6										LP004023006000	6	9.50999	8.62211	1.10298	null	null	-10.896	0.297	0.693462	2.45021	0.875	0.438425	0.509058	0.478367	0.39878	0.421746	0.384704
49	750P	8	14	1	1	1	0	MS_8_49_1										MS008014001000	1	19.5251	18.1936	1.07319	null	null	-4.404	0.184	0.786257	5.24262	0.775	0.47771	0.610637	0.525822	0.450151	0.417153	0.384683
16	750P	8	9	4	1	1	0	MS_8_16_4										MS008009004000	4	9.24033	8.52416	1.08402	null	null	-3.417	0.205	0.359283	2.46846	0.611	0.519112	0.617749	0.552937	0.560917	0.479785	0.384662
2	20P	15	1	7	1	2	0	LP_15_2_7										LP015001007000	7	14.6332	13.4318	1.08944	null	null	2.439	0.217	0.451231	3.88552	0.009	0.484569	0.617664	0.52633	0.483849	0.410337	0.384662
91	750P	17	15	5	1	2	0	MS_17_91_5										MS017015005000	5	15.7932	14.224	1.11032	null	null	0.085	0.087	0.245936	4.34137	0.811	0.526076	0.809371	0.593852	0.433176	0.408834	0.384556
62	750P	9	9	5	1	2	0	MS_9_62_5										MS009009005000	5	12.3304	11.8963	1.03649	null	null	-3.468	0.093	0.322495	3.43397	0.966	0.472821	0.586613	0.51998	0.459232	0.413978	0.384408
64	750P	10	17	3	1	1	0	MS_10_64_3										MS010017003000	3	12.4115	11.9507	1.03856	null	null	-2.639	0.096	0.229404	3.4523	0.8	0.521187	0.712555	0.531982	0.508381	0.468672	0.384366
84	750P	15	45	8	1	2	0	MS_15_84_8										MS015045008000	8	13.1697	12.0047	1.09705	null	null	-1.313	0.231	0.448797	3.48427	0.39	0.526013	0.642429	0.596371	0.529357	0.477541	0.384344
72	20P	15	13	7	1	2	0	LP_15_72_7										LP015013007000	7	15.39	13.9093	1.10645	null	null	15.897	0.342	1.31437	3.91945	0.778	0.549338	0.730165	0.623189	0.541401	0.467635	0.384281
4	750P	13	12	5	1	2	0	MS_13_4_5										MS013012005000	5	13.3802	12.6947	1.054	null	null	2.867	0.133	0.253598	3.66617	0.234	0.504338	0.69179	0.530923	0.487193	0.427567	0.384175
104	20P	3	2	7	1	2	0	LP_3_104_7										LP003002007000	7	13.6261	13.0449	1.04456	null	null	-1.767	0.109	0.183981	3.77004	0.021	0.459359	0.533125	0.485119	0.460163	0.434255	0.38409
140	750P	4	35	7	1	2	0	MS_4_140_7										MS004035007000	7	7.13082	6.53995	1.09035	null	null	-29.469	0.581	1.04807	1.64226	0.955	0.46918	0.673481	0.396875	0.36176	0.529929	0.384069
120	750P	16	15	8	1	2	0	MS_16_120_8										MS016015008000	8	11.4473	10.6359	1.07629	null	null	-16.415	0.294	0.830601	2.95127	0.912	0.50002	0.690435	0.524764	0.469159	0.431271	0.384048
15	20P	15	4	8	1	2	0	LP_15_15_8										LP015004008000	8	14.0005	13.4812	1.03852	null	null	3.06	0.096	0.248433	3.89831	0.52	0.467932	0.553974	0.487003	0.464016	0.450659	0.383985
45	750P	8	11	8	1	2	0	MS_8_45_8										MS008011008000	8	17.0266	15.792	1.07817	null	null	0.845	0.189	0.478515	4.56438	0.302	0.468101	0.645223	0.486833	0.412263	0.412602	0.383836
4	20P	10	8	8	1	2	0	LP_10_4_8										LP010008008000	8	11.7942	11.1748	1.05543	null	null	-8.606	0.163	0.584179	3.19568	0.986	0.528468	0.759989	0.560917	0.502348	0.434721	0.383815
12	20P	5	4	6	1	2	0	LP_5_12_6										LP005004006000	6	12.1601	11.3632	1.07013	null	null	-8.462	0.197	0.68743	3.25067	0.895	0.458661	0.582274	0.500888	0.420137	0.406315	0.383794
51	20P	15	10	5	1	2	0	LP_15_51_5										LP015010005000	5	9.04858	8.42639	1.07384	null	null	15.293	0.273	0.642154	2.35246	0.877	0.448395	0.537697	0.45248	0.433239	0.434869	0.383752
11	750P	11	13	8	1	2	0	MS_11_11_8										MS011013008000	8	5.36569	5.05915	1.06059	null	null	-5.281	0.154	0.135763	1.4663	0.661	0.602192	0.946319	0.689674	0.546798	0.4445	0.383646
29	750P	5	19	7	1	2	0	MS_5_29_7										MS005019007000	7	11.2018	10.2759	1.0901	null	null	-6.862	0.236	0.588158	2.95127	0.703	0.452692	0.543348	0.458618	0.437727	0.440097	0.383625
120	20P	16	6	4	1	1	0	LP_16_120_4										LP016006004000	4	13.2106	12.7783	1.03384	null	null	-2.753	0.084	0.228537	3.69062	0.647	0.488315	0.619252	0.533887	0.477668	0.427186	0.383455
35	20P	15	6	3	1	1	0	LP_15_35_3										LP015006003000	3	16.114	15.1333	1.0648	null	null	5.216	0.167	0.589386	4.35663	0.649	0.520298	0.714629	0.59237	0.477499	0.433472	0.383371
3	750P	10	19	1	1	1	0	MS_10_3_1										MS010019001000	1	17.9649	16.9014	1.06292	null	null	2.01	0.143	0.29265	4.91276	0.151	0.484484	0.628946	0.554016	0.47987	0.376259	0.383371
34	20P	1	20	4	1	1	0	LP_1_34_4										LP001020004000	4	10.3228	9.6179	1.07329	null	null	-7.97	0.202	0.467508	2.75573	0.571	0.46717	0.569151	0.513165	0.456819	0.413448	0.38335
44	750P	10	22	4	1	1	0	MS_10_44_4										MS010022004000	4	6.80767	6.10686	1.11476	null	null	7.568	0.3	0.369316	1.75364	0.559	0.534691	0.709274	0.60143	0.530289	0.449601	0.383223
66	750P	5	23	8	1	2	0	MS_5_66_8										MS005023008000	8	11.1453	10.4585	1.06567	null	null	-3.83	0.164	0.389678	3.01847	0.654	0.45684	0.534522	0.465243	0.452713	0.448564	0.383138
28	20P	5	6	7	1	2	0	LP_5_28_7										LP005006007000	7	9.85681	8.93367	1.10333	null	null	-13.147	0.32	0.685842	2.51744	0.724	0.532342	0.720704	0.624798	0.515747	0.417724	0.383074
64	750P	10	18	5	1	2	0	MS_10_64_5										MS010018005000	5	16.8235	16.4476	1.02285	null	null	-0.664	0.055	0.120544	4.7538	0.365	0.576876	0.795105	0.677058	0.566611	0.462661	0.382905
119	750P	5	28	1	1	1	0	MS_5_119_1										MS005028001000	1	15.4925	14.1119	1.09783	null	null	-5.163	0.247	0.629687	4.06334	0.373	0.508127	0.627676	0.537273	0.542375	0.450702	0.382588
72	20P	15	14	3	1	1	0	LP_15_72_3										LP015014003000	3	12.4145	11.8661	1.04621	null	null	-2.658	0.114	0.20193	3.42786	0.278	0.490199	0.665988	0.518202	0.46791	0.416539	0.382503
141	750P	8	8	7	1	2	0	MS_8_141_7										MS008008007000	7	7.29325	6.66077	1.09496	null	null	-19.299	0.38	0.659193	1.83153	0.887	0.466513	0.550333	0.4826	0.483299	0.433917	0.382418
53	20P	15	9	8	1	2	0	LP_15_53_8										LP015009007000	7	16.4631	15.9815	1.03013	null	null	0.531	0.073	0.218292	4.61937	0.601	0.5519	0.772372	0.642578	0.516361	0.446045	0.382397
62	20P	2	13	7	1	2	0	LP_2_62_7										LP002013007000	7	13.158	12.7875	1.02898	null	null	3.511	0.075	0.21808	3.69062	0.859	0.501332	0.616458	0.556641	0.508699	0.442574	0.382397
22	750P	15	29	5	1	2	0	MS_15_22_5										MS015029005000	5	12.473	10.3547	1.20457	null	null	1.64	0.368	0.568473	3.16971	0.236	0.537803	0.7874	0.582994	0.507598	0.428583	0.382207
62	750P	9	9	6	1	2	0	MS_9_62_6										MS009009006000	6	12.1628	11.454	1.06189	null	null	-5.089	0.159	0.320908	3.29954	0.235	0.504867	0.694182	0.569934	0.484484	0.393552	0.382185
11	20P	1	18	7	1	2	0	LP_1_11_7										LP001018007000	7	13.1358	12.0152	1.09326	null	null	-17.956	0.344	1.09749	3.3295	0.739	0.426932	0.523769	0.449643	0.407564	0.371856	0.382164
33	750P	11	17	6	1	2	0	MS_11_33_6										MS011017006000	6	13.7594	12.8839	1.06795	null	null	8.503	0.192	0.790215	3.6845	0.882	0.561785	0.860658	0.663215	0.487003	0.415565	0.382058
121	750P	10	26	4	1	1	0	MS_10_121_4										MS010026004000	4	9.85666	9.56848	1.03012	null	null	0.887	0.073	0.13625	2.76796	0.607	0.53304	0.683853	0.578549	0.544745	0.476017	0.381931
121	750P	10	25	8	1	2	0	MS_10_121_8										MS010025008000	8	15.8466	14.4583	1.09603	null	null	-8.249	0.258	0.794025	4.14272	0.718	0.491194	0.649944	0.544682	0.479361	0.399817	0.381931
34	750P	13	16	5	1	2	0	MS_13_34_5										MS013016005000	5	15.8537	15.2412	1.04019	null	null	3.105	0.1	0.317288	4.40546	0.775	0.508931	0.622363	0.564748	0.51617	0.459486	0.381889
29	20P	1	15	7	1	2	0	LP_1_29_7										LP001015007000	7	12.6319	11.3741	1.11059	null	null	-28.33	0.566	1.64302	2.97925	0.857	0.475975	0.575479	0.512614	0.461899	0.448056	0.381847
29	750P	5	20	1	1	1	0	MS_5_29_1										MS005020001000	1	5.46915	5.35722	1.02089	null	null	-1.585	0.051	0.0651298	1.552	0.69	0.489839	0.542861	0.550333	0.51816	0.456544	0.381825
62	750P	2	33	6	1	2	0	MS_2_62_6										MS002033006000	6	13.1705	10.7587	1.22417	null	null	-1.917	0.495	0.891984	3.16052	0.169	0.463994	0.581978	0.513546	0.432837	0.409871	0.381783
36	750P	12	12	8	1	2	0	MS_12_36_8										MS012012008000	8	6.65012	5.89168	1.12873	null	null	-10.139	0.353	0.5686	1.68032	0.881	0.618215	0.877464	0.748136	0.604202	0.479531	0.381762
121	750P	10	26	1	1	1	0	MS_10_121_1										MS010026001000	1	14.3605	13.4764	1.0656	null	null	8.308	0.151	0.479764	3.92568	0.971	0.548026	0.691451	0.596646	0.548682	0.521885	0.381656
10	750P	11	14	7	1	2	0	MS_11_10_7										MS011014007000	7	8.3903	7.75117	1.08246	null	null	18.138	0.33	0.640906	2.14439	0.995	0.506434	0.66584	0.527346	0.489521	0.46808	0.381614
84	20P	15	20	3	1	1	0	LP_15_84_3										LP015020003000	3	16.3595	15.3236	1.0676	null	null	-10.425	0.206	0.851726	4.35663	0.7	0.472504	0.609537	0.496972	0.426889	0.447485	0.381593
90	20P	15	26	8	1	2	0	LP_15_90_8										LP015026008000	8	11.3587	9.42069	1.20572	null	null	-1.03	0.466	0.688382	2.76451	0.123	0.445008	0.578866	0.441748	0.425619	0.397574	0.381466
134	20P	4	5	3	1	1	0	LP_4_134_3										LP004005003000	3	10.716	9.85084	1.08782	null	null	4.436	0.135	0.205804	2.9377	0.06	0.528193	0.689674	0.657267	0.519472	0.393213	0.381445
102	750P	16	21	6	1	2	0	MS_16_102_6										MS016021006000	6	11.2642	10.7086	1.05189	null	null	-4.989	0.135	0.262932	3.0857	0.416	0.465667	0.593513	0.497522	0.458131	0.397764	0.381423
62	750P	2	33	8	1	2	0	MS_2_62_8										MS002033008000	8	12.6307	9.27307	1.36208	null	null	4.058	0.711	1.05317	2.84762	0.008	0.472673	0.611061	0.544343	0.451549	0.37501	0.381423
33	20P	11	6	2	1	1	0	LP_11_33_2										LP011006002000	2	13.2759	12.57	1.05616	null	null	8.717	0.16	0.560366	3.62248	0.995	0.534564	0.744559	0.574739	0.503724	0.468185	0.38136
115	750P	3	24	2	1	1	0	MS_3_115_2										MS003024002000	2	14.58	13.3769	1.08993	null	null	-4.538	0.225	0.621157	3.85559	0.562	0.525166	0.723371	0.562102	0.500676	0.458618	0.381339
9	750P	10	22	7	1	2	0	MS_10_9_7										MS010022007000	7	16.2191	14.7768	1.09761	null	null	13.081	0.303	1.42291	4.15679	0.894	0.577744	0.825034	0.633455	0.566822	0.48205	0.381317
124	750P	17	18	7	1	2	0	MS_17_124_7										MS017018007000	7	5.04296	4.61812	1.09199	null	null	-29.973	0.589	0.804947	1.14302	0.949	0.656696	0.874882	0.752475	0.682752	0.591608	0.381
12	20P	1	8	1	1	1	0	LP_1_12_1										LP001008001000	1	9.48832	9.02822	1.05096	null	null	-8.358	0.149	0.367051	2.58536	0.752	0.515683	0.613093	0.560303	0.531177	0.493056	0.381
81	750P	4	28	8	1	2	0	MS_4_81_8										MS004028008000	8	3.1169	2.84139	1.09696	null	null	-3.417	0.237	0.128376	0.824865	0.434	0.541232	0.598932	0.686731	0.555032	0.484484	0.381
40	750P	15	33	8	1	2	0	MS_15_40_8										MS015033008000	8	11.9661	11.646	1.02748	null	null	1.562	0.067	0.102468	3.36677	0.142	0.521293	0.680021	0.574971	0.50419	0.466429	0.381
70	750P	2	27	3	1	1	0	MS_2_70_3										MS002027003000	3	10.9902	10.2779	1.0693	null	null	13.578	0.241	0.739246	2.89016	0.956	0.519091	0.631	0.558885	0.565489	0.458915	0.381
gifu	750P	4	25	5	1	2	0	MS_4_gifu_5										MS004025005000	5	7.72998	7.24099	1.06753	null	null	1.34	0.163	0.181271	2.09582	0.002	0.489479	0.581618	0.543475	0.489585	0.451972	0.381
112	750P	3	22	4	1	1	0	MS_3_112_4										MS003022004000	4	11.0917	10.1195	1.09608	null	null	-9.876	0.271	0.690774	2.88404	0.849	0.486558	0.635444	0.481266	0.485034	0.450511	0.381
100	750P	16	14	1	1	1	0	MS_16_100_1										MS016014001000	1	16.3248	13.8508	1.17862	null	null	-1.927	0.426	1.08473	3.99868	0.174	0.490178	0.636609	0.575352	0.448987	0.408898	0.381
75	750P	15	42	1	1	1	0	MS_15_75_1										MS015042001000	1	14.4721	13.7803	1.0502	null	null	0.616	0.121	0.236156	3.98391	0.006	0.475657	0.618723	0.500571	0.459486	0.419142	0.380682
95	20P	16	1	1	1	1	0	LP_16_95_1										LP016001001000	1	15.7637	13.8663	1.13683	null	null	-3.325	0.329	0.741341	4.01949	0.002	0.468418	0.605494	0.493882	0.461497	0.400558	0.380682
85	750P	12	21	2	1	1	0	MS_12_85_2										MS012021002000	2	12.9682	11.1808	1.15986	null	null	-3.908	0.389	0.688192	3.23757	0.094	0.495385	0.683726	0.536363	0.473244	0.402971	0.380598
139	750P	8	20	2	1	1	0	MS_8_139_2										MS008020002000	2	11.5364	10.1234	1.13957	null	null	-19.799	0.507	1.2344	2.75943	0.795	0.478028	0.603483	0.542883	0.46755	0.39588	0.380534
129	750P	16	27	4	1	1	0	MS_16_129_4										MS016027004000	4	15.8305	13.6847	1.1568	null	null	2.305	0.38	0.845016	3.95336	0.016	0.495364	0.555583	0.527854	0.541803	0.471212	0.380344
33	750P	11	18	1	1	1	0	MS_11_33_1										MS011018001000	1	12.6714	11.2764	1.12371	null	null	8.419	0.293	0.757851	3.29487	0.807	0.604118	0.912516	0.673798	0.563266	0.490749	0.380217
126	750P	17	17	6	1	2	0	MS_17_126_6										MS017017006000	6	5.67231	5.3532	1.05961	null	null	-7.041	0.163	0.164952	1.53979	0.603	0.808207	1.19549	1.00355	0.8636	0.598487	0.380153
58	750P	8	17	1	1	1	0	MS_8_58_1										MS008017001000	1	18.1685	15.8023	1.14974	null	null	-2.226	0.36	0.882205	4.56533	0.072	0.477012	0.662093	0.455507	0.499808	0.387498	0.380153
64	20P	2	15	2	1	1	0	LP_2_64_2										LP002015002000	2	15.7469	14.7498	1.0676	null	null	-6.758	0.18	0.493586	4.24042	0.354	0.518859	0.67763	0.577744	0.511069	0.447696	0.38009
71	20P	15	14	5	1	2	0	LP_15_71_5										LP015014005000	5	16.3634	15.0862	1.08466	null	null	12.808	0.265	1.00525	4.27018	0.567	0.496972	0.680953	0.52451	0.47172	0.427842	0.38009
131	750P	9	23	3	1	1	0	MS_9_131_3										MS009023003000	3	15.2274	14.1118	1.07905	null	null	-7.498	0.213	0.749109	4.04501	0.732	0.528214	0.676698	0.563393	0.505121	0.515641	0.380047
34	750P	13	15	1	1	1	0	MS_13_34_1										MS013015001000	1	14.603	13.7325	1.06339	null	null	-5.306	0.164	0.446511	3.95336	0.415	0.453623	0.593323	0.449707	0.426297	0.4191	0.380005
139	750P	8	19	6	1	2	0	MS_8_139_6										MS008019006000	6	9.41091	8.95333	1.05111	null	null	5.562	0.135	0.299381	2.57854	0.759	0.450829	0.551349	0.495554	0.464164	0.363559	0.379984
2	750P	15	28	2	1	1	0	MS_15_2_2										MS015028002000	2	8.39191	7.96817	1.05318	null	null	-5.029	0.135	0.195009	2.30939	0.829	0.528278	0.665078	0.56388	0.542544	0.489945	0.379878
51	750P	15	35	3	1	1	0	MS_15_51_3										MS015035003000	3	8.59221	7.07422	1.21458	null	null	14.203	0.566	0.768985	2.02872	0.494	0.574442	0.859113	0.621305	0.535178	0.47625	0.379751
82	20P	15	19	1	1	1	0	LP_15_82_1										LP015019001000	1	10.6044	10.0108	1.05929	null	null	-3.637	0.148	0.269515	2.89016	0.406	0.496909	0.634556	0.526923	0.493289	0.449898	0.379667
58	750P	8	17	4	1	1	0	MS_8_58_4										MS008017003000	3	11.3133	9.6095	1.1773	null	null	-3.789	0.417	0.670581	2.80943	0.247	0.567986	0.756539	0.763841	0.55626	0.383752	0.379624
86	750P	16	20	7	1	2	0	MS_16_86_7										MS016020007000	7	17.1016	16.0182	1.06764	null	null	-2.575	0.165	0.509376	4.63154	0.631	0.526034	0.774531	0.57332	0.500761	0.401468	0.379603
116	20P	13	5	7	1	2	0	LP_13_116_7										LP013005005000	5	13.496	12.6709	1.06511	null	null	-12.249	0.217	0.829395	3.58062	0.995	0.542036	0.754041	0.57567	0.525928	0.475065	0.379561
138	750P	9	25	3	1	1	0	MS_9_138_3										MS009025003000	3	16.1382	15.0459	1.07259	null	null	-4.114	0.182	0.41438	4.3383	0.019	0.446828	0.543179	0.466556	0.440923	0.403966	0.379518
113	20P	3	8	8	1	2	0	LP_3_113_8										LP003008008000	8	9.75072	8.88608	1.0973	null	null	-5.33	0.246	0.43616	2.56021	0.489	0.536194	0.707072	0.612817	0.546756	0.434933	0.379497
115	20P	3	8	3	1	1	0	LP_3_115_3										LP003008003000	3	11.7192	11.0337	1.06213	null	null	-11.396	0.201	0.680847	3.12845	0.995	0.481711	0.669438	0.549106	0.440775	0.370311	0.379349
36	20P	12	1	1	1	1	0	LP_12_36_1										LP012001001000	1	10.9618	10.5452	1.03951	null	null	-1.61	0.096	0.166815	3.04904	0.054	0.520467	0.70231	0.57785	0.499025	0.443653	0.379307
118	750P	16	23	4	1	1	0	MS_16_118_4										MS016023004000	4	11.1289	9.91713	1.12219	null	null	-11.574	0.326	0.600625	2.87096	0.343	0.475552	0.645689	0.507556	0.438933	0.4064	0.379222
83	20P	11	7	7	1	2	0	LP_11_83_7										LP011007007000	7	13.7626	12.3508	1.11431	null	null	-5.31	0.281	0.541634	3.58115	0.173	0.506053	0.667554	0.55391	0.508	0.421894	0.379201
ko	750P	8	9	8	1	2	0	MS_8_ko_8										MS008009008000	8	17.83	16.7487	1.06456	null	null	-4.349	0.162	0.553551	4.83917	0.585	0.481013	0.626152	0.498157	0.464333	0.437451	0.379116
84	20P	15	19	5	1	2	0	LP_15_84_5										LP015019005000	5	17.6334	16.1158	1.09416	null	null	1.806	0.228	0.549529	4.65603	0.034	0.508381	0.674264	0.561679	0.489627	0.437451	0.379053
73	750P	17	10	3	1	1	0	MS_17_73_3										MS017010003000	3	10.2823	9.44776	1.08833	null	null	-16.933	0.32	0.742696	2.6391	0.755	0.44251	0.552281	0.451062	0.42382	0.406294	0.379053
50	20P	2	6	1	1	1	0	LP_2_50_1										LP002006001000	1	12.0474	11.3102	1.06518	null	null	-2.038	0.151	0.267398	3.3097	0.46	0.539941	0.724768	0.629179	0.534268	0.432647	0.379032
125	750P	9	21	3	1	1	0	MS_9_125_3										MS009021003000	3	11.0888	10.6721	1.03905	null	null	1.591	0.095	0.143298	3.0857	0.021	0.449326	0.64715	0.467339	0.392726	0.360468	0.378904
53	20P	15	10	2	1	1	0	LP_15_53_2										LP015010002000	2	15.7321	14.7391	1.06737	null	null	4.695	0.165	0.300524	4.28236	0.046	0.521864	0.72117	0.577363	0.490156	0.441939	0.378883
33	750P	11	17	5	1	2	0	MS_11_33_5										MS011017005000	5	16.5776	16.1047	1.02937	null	null	-2.712	0.074	0.308208	4.64994	0.904	0.509884	0.673989	0.539475	0.526817	0.430297	0.378777
38	750P	8	11	3	1	1	0	MS_8_38_3										MS008011003000	3	9.01979	7.10203	1.27003	null	null	5.473	0.499	0.483976	2.11728	0.052	0.619337	0.78287	0.716767	0.683705	0.53467	0.378672
49	750P	2	26	8	1	2	0	MS_2_49_8										MS002026008000	8	8.30599	7.71146	1.0771	null	null	-4.881	0.195	0.361802	2.22413	0.823	0.521843	0.669798	0.621665	0.547984	0.391435	0.378672
127	20P	12	10	6	1	2	0	LP_12_127_6										LP012010006000	6	11.4078	10.9682	1.04008	null	null	3.873	0.102	0.260646	3.16512	0.664	0.525822	0.717233	0.564727	0.526309	0.441833	0.378566
83	750P	13	20	7	1	2	0	MS_13_83_7										MS013020007000	7	10.8909	9.56276	1.13888	null	null	-15.667	0.44	1.11347	2.66408	0.784	0.474303	0.624776	0.511895	0.447866	0.408728	0.378566
106	750P	9	15	8	1	2	0	MS_9_106_8										MS009015008000	8	17.6291	14.275	1.23496	null	null	6.556	0.258	0.624946	4.52124	0.204	0.579226	0.684339	0.689674	0.632502	0.510794	0.378481
139	20P	4	23	8	1	2	0	LP_4_139_8										LP004023008000	8	13.125	12.13	1.08203	null	null	-3.501	0.197	0.423947	3.5303	0.509	0.462746	0.585724	0.50836	0.443399	0.397574	0.378439
127	20P	12	10	8	1	2	0	LP_12_127_8										LP012010008000	8	7.36801	6.81649	1.08091	null	null	0.89	0.195	0.190669	1.97362	0.102	0.490051	0.613516	0.544385	0.496274	0.417386	0.378397
133	750P	4	29	5	1	2	0	MS_4_133_5										MS004029005000	5	14.9655	13.7835	1.08576	null	null	-9.636	0.244	0.834919	3.92891	0.811	0.504571	0.67799	0.586719	0.467974	0.411755	0.378375
99	750P	16	13	4	1	1	0	MS_16_99_4										MS016013004000	4	15.9286	14.8343	1.07377	null	null	-9.61	0.192	0.815361	4.29273	0.961	0.519388	0.717571	0.54972	0.489395	0.46173	0.378291
58	750P	2	31	4	1	1	0	MS_2_58_4										MS002031004000	4	10.579	9.86032	1.07288	null	null	3.446	0.18	0.285432	2.84738	0.08	0.456226	0.594487	0.450638	0.447654	0.410125	0.378269
2	20P	15	1	6	1	2	0	LP_15_2_6										LP015001006000	6	13.3052	12.472	1.06681	null	null	3.698	0.166	0.363516	3.59895	0.226	0.532871	0.711412	0.593027	0.540554	0.441261	0.378121
23	750P	11	18	6	1	2	0	MS_11_23_6										MS011018006000	6	11.3392	10.9193	1.03846	null	null	-3.334	0.097	0.257768	3.1529	0.883	0.500528	0.63953	0.537993	0.516551	0.430318	0.378121
104	750P	9	14	4	1	1	0	MS_9_104_4										MS009014004000	4	14.9704	13.7796	1.08641	null	null	-0.264	0.206	0.378164	3.99466	0.385	0.469942	0.647594	0.461793	0.455253	0.406844	0.3781
39	750P	15	34	6	1	2	0	MS_15_39_6										MS015034006000	6	15.6944	15.3024	1.02562	null	null	-2.934	0.065	0.212323	4.41774	0.838	0.46554	0.568727	0.493882	0.453686	0.433324	0.378079
5	20P	1	4	6	1	2	0	LP_1_5_6										LP001004006000	6	12.6999	12.1401	1.04611	null	null	5.402	0.122	0.362331	3.49508	0.498	0.456861	0.560726	0.476716	0.467148	0.401976	0.378037
133	20P	4	3	7	1	2	0	LP_4_133_7										LP004003007000	7	14.4497	13.5124	1.06936	null	null	-3.772	0.17	0.34091	3.91607	0.217	0.506815	0.531156	0.627719	0.524404	0.472609	0.378016
85	750P	12	22	5	1	2	0	MS_12_85_5										MS012022005000	5	7.26897	6.79397	1.06992	null	null	32.403	0.635	1.07668	1.66249	0.977	0.452692	0.514922	0.499533	0.452332	0.418719	0.377931
116	20P	3	9	1	1	1	0	LP_3_116_1										LP003009001000	1	19.25	18.568	1.03674	null	null	5.626	0.101	0.496464	5.34039	0.963	0.507704	0.7083	0.559033	0.509207	0.384154	0.377846
134	20P	4	5	2	1	1	0	LP_4_134_2										LP004005002000	2	9.03381	8.27062	1.09228	null	null	3.521	0.224	0.378841	2.39596	0.762	0.535136	0.662326	0.671915	0.573384	0.390229	0.377783
113	750P	10	25	1	1	1	0	MS_10_113_1										MS010025001000	1	9.6441	9.50421	1.01472	null	null	0.51	0.036	0.0546947	2.74961	0.561	0.534818	0.716851	0.571966	0.528235	0.479298	0.377698
91	750P	17	16	2	1	1	0	MS_17_91_2										MS017016002000	2	12.8459	12.2391	1.04958	null	null	6.056	0.134	0.458533	3.51953	0.951	0.485288	0.67219	0.52125	0.454364	0.401257	0.377677
143	750P	4	37	7	1	2	0	MS_4_143_7										MS004037007000	7	5.57735	5.28582	1.05515	null	null	4.364	0.14	0.165206	1.52756	0.638	0.46736	0.550333	0.511387	0.479213	0.418253	0.377613
45	750P	8	12	2	1	1	0	MS_8_45_2										MS008012002000	2	11.9511	10.4841	1.13993	null	null	-4.168	0.335	0.575585	3.05537	0.212	0.49077	0.649393	0.522817	0.51471	0.389043	0.377613
99	20P	16	4	5	1	2	0	LP_16_99_5										LP016004005000	5	19.283	18.4239	1.04663	null	null	1.778	0.114	0.448903	5.32206	0.808	0.488992	0.710184	0.540851	0.426	0.390737	0.377592
20	750P	12	19	1	1	1	0	MS_12_20_1										MS012019001000	1	16.8347	16.2851	1.03374	null	null	-3.428	0.086	0.299127	4.69881	0.77	0.55336	0.726821	0.609155	0.560578	0.492887	0.377423
96	20P	16	1	5	1	2	0	LP_16_96_5										LP016001005000	5	14.8888	14.304	1.04089	null	null	-4.158	0.105	0.377465	4.12445	0.751	0.451549	0.564748	0.481965	0.44685	0.386948	0.377232
13	20P	13	1	8	1	2	0	LP_13_13_8										LP013001008000	8	6.21024	5.86052	1.05967	null	null	4.557	0.152	0.19014	1.69253	0.78	0.442447	0.525695	0.466429	0.423333	0.419544	0.377148
gifu	20P	5	14	8	1	2	0	LP_5_gifu_8										LP005014008000	8	12.2417	11.5112	1.06346	null	null	-9.739	0.187	0.634577	3.29914	0.989	0.527367	0.660866	0.576199	0.537782	0.484865	0.377084
18	750P	11	16	2	1	1	0	MS_11_18_2										MS011016002000	2	6.32358	5.58944	1.13134	null	null	-1.302	0.298	0.256709	1.65144	0.39	0.605748	0.990134	0.682731	0.531516	0.448733	0.377084
111	750P	3	21	4	1	1	0	MS_3_111_4										MS003021004000	4	7.01457	6.70005	1.04694	null	null	-7.26	0.133	0.290745	1.92473	0.976	0.512974	0.622236	0.562419	0.508677	0.494559	0.376978
59	750P	2	31	8	1	2	0	MS_2_59_8										MS002031008000	8	15.609	14.5515	1.07268	null	null	5.76	0.188	0.568748	4.18554	0.397	0.462513	0.585872	0.477097	0.468757	0.40386	0.376978
58	750P	2	31	1	1	1	0	MS_2_58_1										MS002031001000	1	13.9924	11.1445	1.25554	null	null	15.646	0.518	1.15373	3.35581	0.394	0.478748	0.630216	0.520996	0.427757	0.437811	0.376957
111	20P	3	5	1	1	1	0	LP_3_111_1										LP003005001000	1	14.0182	13.2292	1.05965	null	null	0	0.144	0.282744	3.82503	0.014	0.504952	0.700024	0.529336	0.469688	0.449072	0.376936
105	750P	9	16	7	1	2	0	MS_9_105_7										MS009016007000	7	15.4378	13.7832	1.12005	null	null	-1.32	0.279	0.541105	4.02825	0.076	0.46446	0.61576	0.490495	0.468545	0.371136	0.37683
5	750P	10	13	3	1	1	0	MS_10_5_3										MS010013003000	3	8.2415	7.38981	1.11525	null	null	-18.02	0.401	0.744326	2.06762	0.996	0.545592	0.689779	0.600139	0.548428	0.512974	0.37664
140	20P	4	10	3	1	1	0	LP_4_140_3										LP004010003000	3	7.63505	7.24414	1.05396	null	null	7.893	0.152	0.243586	2.08246	0.951	0.396155	0.467529	0.377889	0.397574	0.361082	0.37664
61	750P	15	37	1	1	1	0	MS_15_61_1										MS015037001000	1	11.7882	11.2743	1.04559	null	null	5.711	0.122	0.19903	3.24455	0.575	0.541634	0.712872	0.595059	0.551117	0.472461	0.376597
18	20P	10	2	4	1	1	0	LP_10_18_4										LP010002004000	4	17.2519	16.2585	1.0611	null	null	-4.256	0.154	0.593513	4.69265	0.686	0.5011	0.61686	0.539813	0.511027	0.461243	0.376597
109	750P	16	16	8	1	2	0	MS_16_109_8										MS016016008000	8	10.9527	10.1812	1.07578	null	null	0	0.183	0.291719	2.94515	0.08	0.484378	0.621326	0.523282	0.465667	0.435123	0.376597
39	20P	15	7	2	1	1	0	LP_15_39_2										LP015007002000	2	17.4405	16.2011	1.0765	null	null	-6.15	0.199	0.731351	4.65603	0.525	0.50038	0.622745	0.522393	0.501036	0.479235	0.376534
1	20P	17	2	8	1	2	0	LP_17_1_8										LP017002008000	8	13.1142	12.768	1.02712	null	null	1.52	0.066	0.186563	3.69062	0.749	0.475065	0.591968	0.510794	0.46391	0.432075	0.376449
7	750P	13	12	3	1	1	0	MS_13_7_3										MS013012003000	3	7.37015	6.95378	1.05988	null	null	-8.401	0.172	0.363368	1.99195	0.966	0.494496	0.676021	0.539263	0.463106	0.418126	0.376449
85	750P	12	21	1	1	1	0	MS_12_85_1										MS012021001000	1	11.2034	10.7785	1.03942	null	null	-1.688	0.096	0.17926	3.11624	0.402	0.456375	0.616331	0.465243	0.425831	0.398018	0.376428
69	750P	9	11	3	1	1	0	MS_9_69_3										MS009011003000	3	14.883	13.5203	1.10079	null	null	2.782	0.243	0.505629	3.92146	0.082	0.46863	0.582422	0.473223	0.481203	0.430234	0.376364
35	750P	15	32	4	1	1	0	MS_15_35_4										MS015032004000	4	16.4602	15.2062	1.08247	null	null	-1.914	0.2	0.517081	4.39329	0.202	0.49458	0.635593	0.537104	0.484018	0.439801	0.376301
20	750P	9	26	1	1	1	0	MS_9_20_1										MS009026001000	1	16.5195	15.7755	1.04716	null	null	3.385	0.118	0.413067	4.55217	0.602	0.562716	0.791273	0.654325	0.547772	0.444077	0.376174
124	750P	9	20	4	1	1	0	MS_9_124_4										MS009020004000	4	7.80288	7.46931	1.04466	null	null	-7.326	0.128	0.274489	2.14471	0.995	0.529357	0.672486	0.57512	0.541994	0.48078	0.376153
74	20P	5	11	2	1	1	0	LP_5_74_2										LP005011002000	2	9.52265	8.75354	1.08786	null	null	-21.415	0.397	0.801899	2.38136	0.975	0.460248	0.589957	0.427673	0.451019	0.456438	0.376111
41	20P	12	1	6	1	2	0	LP_12_41_6										LP012001006000	6	7.13545	6.22592	1.14609	null	null	-1.753	0.34	0.334243	1.82467	0.284	0.552302	0.697801	0.623718	0.589132	0.474832	0.376068
144	750P	4	40	8	1	2	0	MS_4_144_8										MS004040008000	8	9.31012	8.5946	1.08325	null	null	-18.078	0.336	0.858372	2.36468	0.976	0.503851	0.606404	0.563351	0.527791	0.44558	0.376047
100	20P	16	3	7	1	2	0	LP_16_100_7										LP016003007000	7	16.566	15.1714	1.09192	null	null	2.639	0.211	0.513715	4.42275	0.034	0.496125	0.663025	0.529315	0.471551	0.440563	0.376047
96	20P	16	1	7	1	2	0	LP_16_96_7										LP016001007000	7	17.535	15.1669	1.15613	null	null	-2.239	0.377	0.93472	4.38347	0	0.446976	0.570611	0.462111	0.416581	0.409427	0.376005
13	20P	1	9	1	1	1	0	LP_1_13_1										LP001009001000	1	11.1993	9.81915	1.14056	null	null	7.431	0.359	0.629539	2.82122	0.233	0.424434	0.521652	0.449093	0.396028	0.379159	0.375984
55	750P	5	24	5	1	2	0	MS_5_55_5										MS005024005000	5	6.0245	5.53599	1.08824	null	null	-19.197	0.36	0.584771	1.52491	0.965	0.530521	0.66802	0.592667	0.56896	0.44704	0.37592
127	750P	4	46	5	1	2	0	MS_4_127_5										MS004046005000	5	4.07992	3.49411	1.16766	null	null	35.134	0.735	0.567859	0.915353	0.876	0.517694	0.554186	0.629878	0.597641	0.428456	0.375878
13	20P	13	2	1	1	1	0	LP_13_13_1										LP013002001000	1	15.7067	14.6897	1.06923	null	null	-0.165	0.167	0.372322	4.24665	0.291	0.466704	0.559774	0.521398	0.469921	0.406591	0.375814
12	20P	5	3	3	1	1	0	LP_5_12_3										LP005003003000	3	14.1522	13.5956	1.04095	null	null	-3.66	0.101	0.363093	3.94629	0.976	0.475954	0.59036	0.479129	0.459803	0.474853	0.375751
125	750P	9	22	5	1	2	0	MS_9_125_5										MS009022005000	5	14.5617	12.5342	1.16176	null	null	1.355	0.385	0.704786	3.64369	0.002	0.482896	0.71683	0.56515	0.429387	0.328083	0.375666
109	750P	16	16	6	1	2	0	MS_16_109_6										MS016016006000	6	10.3839	9.49386	1.09374	null	null	15.121	0.32	0.79066	2.65187	0.781	0.477562	0.649605	0.476377	0.462216	0.42382	0.375645
13	20P	13	1	6	1	2	0	LP_13_13_6										LP013001006000	6	16.9298	15.4299	1.0972	null	null	9.953	0.244	0.833247	4.45677	0.595	0.496337	0.66457	0.535834	0.48133	0.424498	0.375497
90	750P	16	19	5	1	2	0	MS_16_90_5										MS016019005000	5	9.68271	8.72213	1.11013	null	null	13.901	0.308	0.53285	2.54612	0.537	0.442595	0.551836	0.478621	0.437451	0.370036	0.375454
77	750P	15	43	6	1	2	0	MS_15_77_6										MS015043006000	6	9.33226	8.70941	1.07151	null	null	-6.279	0.188	0.431292	2.5052	0.867	0.563859	0.748051	0.614341	0.5715	0.510074	0.375327
33	20P	11	6	1	1	1	0	LP_11_33_1										LP011006001000	1	12.7624	11.6872	1.09199	null	null	1.349	0.222	0.403902	3.37898	0.009	0.493839	0.674666	0.549571	0.477499	0.391774	0.375285
138	20P	11	12	3	1	1	0	LP_11_138_3										LP011012003000	3	15.1155	13.4649	1.12259	null	null	-15.5	0.335	0.834771	3.98234	0.737	0.503724	0.641371	0.530606	0.515324	0.45612	0.375264
48	750P	2	24	1	1	1	0	MS_2_48_1										MS002024001000	1	9.72329	9.0025	1.08007	null	null	7.158	0.192	0.198247	2.65982	0.572	0.499195	0.588328	0.481732	0.538798	0.511895	0.375221
138	750P	4	36	8	1	2	0	MS_4_138_8										MS004036008000	8	14.63	13.8806	1.05399	null	null	6.919	0.149	0.579332	3.98391	0.656	0.551497	0.721953	0.621432	0.562377	0.476652	0.375137
61	20P	15	11	4	1	1	0	LP_15_61_4										LP015011004000	4	15.0143	14.4396	1.0398	null	null	1.344	0.097	0.179959	4.17333	0.023	0.469879	0.607187	0.499597	0.464439	0.40278	0.375137
48	20P	2	4	3	1	1	0	LP_2_48_3										LP002004003000	3	10.9333	9.32756	1.17215	null	null	-8.351	0.39	0.518266	2.77713	0.027	0.457518	0.619972	0.485923	0.426974	0.38009	0.375073
92	750P	16	21	3	1	1	0	MS_16_92_3										MS016021003000	3	14.8242	13.2376	1.11986	null	null	-7.534	0.312	0.825246	3.79448	0.475	0.444458	0.53395	0.495702	0.433832	0.384069	0.374862
80	750P	13	18	3	1	1	0	MS_13_80_3										MS013018003000	3	6.23955	5.85	1.06659	null	null	10.212	0.201	0.342413	1.6681	0.974	0.559477	0.805879	0.602848	0.534945	0.478218	0.374841
4	20P	10	7	2	1	1	0	LP_10_4_2										LP010007002000	2	13.1108	12.4572	1.05247	null	null	2.435	0.127	0.177186	3.61093	0.146	0.448395	0.556069	0.508	0.421555	0.38208	0.374544
95	750P	16	11	3	1	1	0	MS_16_95_3										MS016011003000	3	7.99488	7.26065	1.10112	null	null	-0.668	0.134	0.18978	2.18178	0.525	0.503745	0.706141	0.510984	0.486833	0.439441	0.374523
22	750P	15	30	4	1	1	0	MS_15_22_4										MS015030004000	4	10.8232	9.77801	1.10689	null	null	-12.502	0.305	0.769366	2.78558	0.88	0.543285	0.692214	0.612669	0.544809	0.492188	0.374481
113	750P	3	24	8	1	2	0	MS_3_113_8										MS003024008000	8	6.37142	6.1254	1.04016	null	null	-2.971	0.1	0.128291	1.77197	0.885	0.575014	0.73207	0.629158	0.585364	0.553974	0.374438
73	20P	15	15	3	1	1	0	LP_15_73_3										LP015015003000	3	13.8424	12.2362	1.13127	null	null	0.991	0.316	0.600837	3.54341	0.036	0.511281	0.649605	0.57296	0.512382	0.447061	0.374438
48	750P	9	8	8	1	2	0	MS_9_48_8										MS009008008000	8	8.98732	8.75208	1.02688	null	null	2.772	0.068	0.139086	2.52965	0.784	0.519959	0.632968	0.588581	0.526584	0.477393	0.374375
55	750P	5	24	6	1	2	0	MS_5_55_6										MS005024006000	6	3.39632	3.2396	1.04838	null	null	1.498	0.117	0.0324273	0.940964	0.449	0.682562	0.994156	0.889	0.6731	0.48205	0.374163
33	750P	11	17	8	1	2	0	MS_11_33_8										MS011017008000	8	17.3001	16.9804	1.01882	null	null	-1.357	0.046	0.200702	4.90656	0.865	0.529294	0.669438	0.586317	0.549021	0.467508	0.374163
82	20P	15	19	2	1	1	0	LP_15_82_2										LP015019002000	2	8.97306	8.50178	1.05543	null	null	-8.735	0.163	0.393213	2.43188	0.968	0.549804	0.706438	0.596963	0.557742	0.513884	0.374121
50	20P	2	6	3	1	1	0	LP_2_50_3										LP002006003000	3	8.06564	7.67916	1.05033	null	null	3.793	0.127	0.213148	2.21803	0.632	0.542861	0.652399	0.5715	0.535263	0.582083	0.374036
72	20P	15	13	5	1	2	0	LP_15_72_5										LP015013005000	5	15.5731	14.7288	1.05732	null	null	-6.768	0.156	0.520425	4.22832	0.64	0.491786	0.638683	0.533887	0.481013	0.431546	0.373951
40	20P	15	8	3	1	1	0	LP_15_40_3										LP015008003000	3	15.4352	14.4446	1.06858	null	null	-2.015	0.167	0.432266	4.17333	0.294	0.525484	0.636863	0.579586	0.54972	0.487447	0.373888
100	750P	16	13	5	1	2	0	MS_16_100_5										MS016013005000	5	17.5364	12.309	1.42467	null	null	7.907	0.821	1.78505	3.71344	0.228	0.508254	0.665903	0.591143	0.501502	0.408919	0.373888
82	750P	15	46	8	1	2	0	MS_15_82_8										MS015046008000	8	11.8552	10.7435	1.10348	null	null	5.767	0.263	0.611611	3.09179	0.584	0.530331	0.682371	0.622004	0.513397	0.460227	0.373867
18	20P	10	2	3	1	1	0	LP_10_18_3										LP010002003000	3	9.17143	8.80315	1.04183	null	null	-6.766	0.118	0.250507	2.52965	0.928	0.50237	0.649795	0.555943	0.493543	0.438637	0.373867
56	750P	8	16	7	1	2	0	MS_8_56_7										MS008016007000	7	17.7361	17.186	1.03201	null	null	-2.753	0.08	0.320315	4.96155	0.855	0.450236	0.580644	0.474747	0.42255	0.39969	0.373676
28	20P	5	5	3	1	1	0	LP_5_28_3										LP005005003000	3	10.1554	9.36341	1.08458	null	null	-2.332	0.153	0.190373	2.79203	0.075	0.511979	0.576093	0.581978	0.547582	0.481013	0.373634
96	750P	16	12	2	1	1	0	MS_16_96_2										MS016012002000	2	17.2555	16.2684	1.06068	null	null	-2.237	0.148	0.405215	4.69881	0.309	0.504867	0.609431	0.542078	0.515747	0.483531	0.373571
86	750P	13	19	6	1	2	0	MS_13_86_6										MS013019006000	6	12.2152	11.7295	1.04141	null	null	6.112	0.114	0.325713	3.37287	0.807	0.491511	0.727371	0.530881	0.453729	0.372999	0.373295
7	20P	1	4	3	1	1	0	LP_1_7_3										LP001004003000	3	12.5498	11.3359	1.10708	null	null	-14.711	0.345	1.1266	3.17466	0.938	0.468101	0.619125	0.500676	0.453983	0.393615	0.373274
8	20P	13	1	4	1	1	0	LP_13_8_4										LP013001004000	4	12.4162	11.6361	1.06704	null	null	6.685	0.179	0.406104	3.34232	0.363	0.46156	0.639657	0.492231	0.422952	0.380238	0.373232
55	750P	9	9	1	1	1	0	MS_9_55_1										MS009009001000	1	14.1061	12.3958	1.13797	null	null	7.95	0.354	0.732282	3.56495	0.087	0.461243	0.655257	0.469646	0.407416	0.400897	0.373041
129	750P	16	28	8	1	2	0	MS_16_129_8										MS016028008000	8	15.5075	15.1208	1.02557	null	null	-1.845	0.063	0.213551	4.36886	0.839	0.497353	0.669332	0.558927	0.450575	0.434869	0.372999
136	750P	4	33	1	1	1	0	MS_4_136_1										MS004033001000	1	22.2477	20.7049	1.07451	null	null	1.113	0.18	0.549148	5.98805	0.003	0.481563	0.637371	0.547751	0.444077	0.405617	0.372999
35	750P	15	31	6	1	2	0	MS_15_35_6										MS015031006000	6	13.6732	12.4675	1.09671	null	null	-0.389	0.221	0.422571	3.66696	0.421	0.482156	0.624776	0.520002	0.463211	0.430043	0.372893
19	750P	13	14	7	1	2	0	MS_13_19_7										MS013014007000	7	8.36073	7.77926	1.07475	null	null	6.719	0.196	0.272859	2.24238	0.407	0.547793	0.778235	0.59781	0.539898	0.450786	0.372872
41	750P	12	11	6	1	2	0	MS_12_41_6										MS012011006000	6	10.0518	8.92914	1.12573	null	null	11.07	0.354	0.757957	2.53577	0.668	0.502179	0.767609	0.541655	0.468207	0.360595	0.37283
13	20P	1	10	6	1	2	0	LP_1_13_6										LP001010006000	6	10.2452	9.81376	1.04396	null	null	-7.186	0.126	0.328401	2.81684	0.982	0.475128	0.576093	0.50891	0.473414	0.4445	0.372724
59	20P	2	11	5	1	2	0	LP_2_59_5										LP002011005000	5	13.8533	12.6045	1.09908	null	null	-19.013	0.365	1.11155	3.51267	0.806	0.52034	0.683133	0.599609	0.542735	0.403267	0.372681
145	20P	4	14	3	1	1	0	LP_4_145_3										LP004014003000	3	14.5677	13.7587	1.0588	null	null	-0.441	0.12	0.208682	4.02537	0.033	0.419164	0.543285	0.451231	0.385191	0.343154	0.37266
27	20P	5	3	5	1	2	0	LP_5_27_5										LP005003005000	5	12.8677	12.3489	1.04201	null	null	5.212	0.112	0.426614	3.55619	0.96	0.391181	0.504359	0.397277	0.361294	0.320929	0.372597
ko	750P	8	10	3	1	1	0	MS_8_ko_3										MS008010003000	3	6.83884	6.36128	1.07507	null	null	9.964	0.218	0.319045	1.82061	0.93	0.528447	0.6223	0.608457	0.522817	0.517335	0.372533
7	750P	13	12	1	1	1	0	MS_13_7_1										MS013012001000	1	5.92392	5.75769	1.02887	null	null	0.632	0.07	0.0421852	1.6681	0.232	0.487997	0.582655	0.524468	0.4826	0.478218	0.372533
90	750P	16	20	1	1	1	0	MS_16_90_1										MS016020001000	1	10.2651	9.57999	1.07152	null	null	4.816	0.181	0.362289	2.76185	0.459	0.478303	0.603017	0.501946	0.464735	0.449389	0.372533
63	750P	15	37	6	1	2	0	MS_15_63_6										MS015037006000	6	15.6057	14.8992	1.04742	null	null	-6.035	0.128	0.533421	4.28331	0.835	0.527135	0.694563	0.60143	0.520002	0.44723	0.372533
75	20P	15	15	6	1	2	0	LP_15_75_6										LP015015006000	6	15.7206	14.6724	1.07144	null	null	-1.323	0.173	0.384746	4.24053	0.004	0.471403	0.588412	0.497946	0.47426	0.423947	0.37247
16	750P	2	22	8	1	2	0	MS_2_16_8										MS002022008000	8	13.426	11.1767	1.20125	null	null	-0.651	0.459	0.750083	3.30183	0.027	0.526013	0.683556	0.633455	0.518096	0.42255	0.372449
99	20P	16	4	7	1	2	0	LP_16_99_7										LP016004007000	7	20.3229	18.4398	1.10213	null	null	11.723	0.294	1.44598	5.24228	0.839	0.51816	0.695791	0.565192	0.510223	0.447103	0.372385
12	20P	5	3	1	1	1	0	LP_5_12_1										LP005003001000	1	15.4082	14.3313	1.07515	null	null	3.217	0.184	0.330962	4.14272	0.002	0.484399	0.63064	0.525865	0.467847	0.425217	0.372279
53	20P	15	10	4	1	1	0	LP_15_53_4										LP015010004000	4	12.549	11.7799	1.06529	null	null	-5.465	0.167	0.403162	3.3974	0.348	0.559752	0.818451	0.628205	0.540427	0.43997	0.372237
55	20P	5	9	4	1	1	0	LP_5_55_4										LP005009004000	4	6.20899	5.79101	1.07218	null	null	-13.528	0.247	0.398251	1.63144	0.992	0.412073	0.523177	0.406866	0.395372	0.363749	0.372216
13	20P	1	10	8	1	2	0	LP_1_13_8										LP001010008000	8	11.4978	10.6429	1.08033	null	null	18.075	0.327	1.0324	2.92386	0.983	0.45358	0.526076	0.460375	0.47316	0.436118	0.372173
90	20P	15	26	5	1	2	0	LP_15_90_5										LP015026005000	5	10.9557	10.1578	1.07855	null	null	-8.991	0.218	0.472228	2.90877	0.344	0.462746	0.617368	0.460311	0.436118	0.427334	0.372173
138	750P	4	35	1	1	1	0	MS_4_138_1										MS004035001000	1	9.74257	8.97039	1.08608	null	null	-3.517	0.212	0.392451	2.59076	0.796	0.556514	0.681821	0.536892	0.696997	0.496549	0.372025
41	20P	12	2	2	1	1	0	LP_12_41_2										LP012002002000	2	8.69514	7.96912	1.0911	null	null	-8.862	0.231	0.511725	2.30243	0.965	0.568071	0.789665	0.636672	0.580813	0.461772	0.371962
82	20P	15	20	6	1	2	0	LP_15_82_6										LP015020006000	6	13.8017	12.7881	1.07926	null	null	-1.328	0.192	0.381995	3.69672	0.002	0.49765	0.638154	0.54718	0.497501	0.433472	0.371898
81	750P	4	27	2	1	1	0	MS_4_81_2										MS004027002000	2	8.65067	7.86335	1.10012	null	null	-6.647	0.255	0.362903	2.27273	0.523	0.539179	0.659024	0.616373	0.576072	0.47244	0.371856
39	20P	15	7	1	1	1	0	LP_15_39_1										LP015007001000	1	17.9139	16.2303	1.10374	null	null	-7.042	0.27	0.899774	4.65603	0.551	0.480102	0.626364	0.528468	0.469011	0.405066	0.371814
70	750P	9	11	7	1	2	0	MS_9_70_7										MS009011007000	7	13.9928	13.0609	1.07135	null	null	-3.345	0.174	0.356616	3.78204	0.22	0.516953	0.68417	0.576284	0.51109	0.441431	0.371793
95	20P	16	1	3	1	1	0	LP_16_95_3										LP016001003000	3	13.3399	12.2876	1.08564	null	null	-10.923	0.253	0.653627	3.4922	0.459	0.47824	0.641308	0.505418	0.461581	0.411544	0.371708
66	20P	5	9	5	1	2	0	LP_5_66_5										LP005009005000	5	11.3724	10.5875	1.07414	null	null	-1.604	0.18	0.285305	3.06125	0	0.463973	0.50673	0.484717	0.492908	0.46355	0.371687
44	750P	10	21	5	1	2	0	MS_10_44_5										MS010021005000	5	6.07534	5.35534	1.13445	null	null	-0.453	0.258	0.192341	1.60767	0.009	0.484103	0.635	0.526373	0.429853	0.456883	0.371412
66	20P	5	9	6	1	2	0	LP_5_66_6										LP005009006000	6	10.7299	10.0631	1.06626	null	null	2.411	0.156	0.316653	2.93791	0.671	0.38663	0.426424	0.351451	0.319024	0.465667	0.371306
78	20P	16	8	4	1	1	0	LP_16_78_4										LP016008004000	4	14.0808	12.5003	1.12643	null	null	-5.344	0.237	0.628587	3.70281	0.479	0.45919	0.559774	0.506603	0.447823	0.410485	0.3712
2	750P	15	27	7	1	2	0	MS_15_2_7										MS015027007000	7	9.62772	9.17852	1.04894	null	null	7.42	0.139	0.348001	2.63354	0.962	0.494453	0.612352	0.529167	0.4895	0.470091	0.371157
70	750P	2	27	4	1	1	0	MS_2_70_4										MS002027004000	4	7.21684	6.75346	1.06861	null	null	4.674	0.172	0.237596	1.95517	0.707	0.526775	0.654854	0.591354	0.537104	0.479552	0.371073
28	20P	5	6	5	1	2	0	LP_5_28_5										LP005006005000	5	9.23006	8.70323	1.06053	null	null	-9.943	0.185	0.520848	2.48078	0.936	0.45284	0.562885	0.47716	0.426953	0.426466	0.371073
134	750P	4	31	4	1	1	0	MS_4_134_4										MS004031004000	4	8.57815	7.98568	1.07419	null	null	4.713	0.181	0.217022	2.32296	0.448	0.501883	0.704067	0.528616	0.446976	0.459549	0.370967
126	20P	12	7	5	1	2	0	LP_12_126_5										LP012007005000	5	8.68123	7.88767	1.10061	null	null	8.021	0.241	0.294301	2.30465	0.233	0.491088	0.662855	0.541295	0.472906	0.406971	0.370967
gifu	750P	5	28	8	1	2	0	MS_5_gifu_8										MS005028008000	8	13.562	12.8958	1.05166	null	null	-3.67	0.13	0.387794	3.72116	0.778	0.528786	0.658601	0.618702	0.528637	0.467064	0.370946
10	20P	1	7	3	1	1	0	LP_1_10_3										LP001007003000	3	9.51914	8.82855	1.07822	null	null	1.236	0.189	0.279866	2.5541	0.083	0.46628	0.567478	0.493204	0.451549	0.448331	0.370925
118	20P	9	5	1	1	1	0	LP_9_118_1										LP009005001000	1	13.2856	12.3554	1.07528	null	null	2.848	0.183	0.455845	3.57799	0.843	0.561679	0.938213	0.578189	0.493649	0.428032	0.370861
69	20P	2	15	7	1	2	0	LP_2_69_7										LP002015007000	7	16.7311	15.3692	1.08861	null	null	3.158	0.218	0.586232	4.43607	0.222	0.413893	0.46537	0.459825	0.419269	0.354139	0.370777
38	20P	2	1	7	1	2	0	LP_2_38_7										LP002001007000	7	7.83431	7.37409	1.06241	null	null	5.105	0.157	0.163534	2.13798	0.539	0.581533	0.694267	0.686414	0.585407	0.570886	0.370713
124	750P	16	25	4	1	1	0	MS_16_124_4										MS016025004000	4	13.1063	12.6256	1.03808	null	null	-2.306	0.094	0.313161	3.64784	0.708	0.462111	0.612225	0.456502	0.448945	0.422635	0.370692
100	20P	16	3	8	1	2	0	LP_16_100_8										LP016003008000	8	15.1348	13.9475	1.08513	null	null	9.963	0.244	0.686668	3.97775	0.461	0.485965	0.672126	0.526563	0.460819	0.399881	0.370586
112	750P	3	21	7	1	2	0	MS_3_112_7										MS003021007000	7	11.0848	10.3251	1.07358	null	null	-8.844	0.203	0.649944	2.97466	0.95	0.538416	0.675153	0.623337	0.574336	0.448818	0.370522
53	750P	15	36	4	1	1	0	MS_15_53_4										MS015036004000	4	14.0095	13.1154	1.06817	null	null	-5.278	0.152	0.508677	3.82359	0.773	0.535326	0.760307	0.598424	0.49892	0.448733	0.370501
80	750P	13	17	7	1	2	0	MS_13_80_7										MS013017007000	7	8.33681	7.56152	1.10253	null	null	2.085	0.249	0.217572	2.18747	0.077	0.499597	0.744368	0.539009	0.440394	0.403056	0.370417
92	20P	11	10	6	1	2	0	LP_11_92_6										LP011010006000	6	9.56661	8.74679	1.09373	null	null	8.209	0.227	0.374565	2.55236	0.536	0.480208	0.66222	0.500951	0.468736	0.398632	0.370417
27	20P	5	4	4	1	1	0	LP_5_27_4										LP005004004000	4	14.249	13.5196	1.05395	null	null	-8.917	0.159	0.59345	3.87375	0.927	0.436753	0.492675	0.484674	0.456586	0.379667	0.370332
142	20P	4	11	2	1	1	0	LP_4_142_2										LP004011002000	2	12.8295	11.4739	1.11815	null	null	-0.951	0.25	0.410083	3.38633	0.488	0.508296	0.746739	0.519726	0.475192	0.430128	0.370311
57	750P	8	16	4	1	1	0	MS_8_57_4										MS008016004000	4	9.00538	8.40615	1.07128	null	null	11.621	0.226	0.537845	2.38301	0.825	0.497903	0.624692	0.518308	0.519938	0.456438	0.370142
9	750P	10	21	2	1	1	0	MS_10_9_2										MS010021002000	2	16.4906	14.6357	1.12674	null	null	2.072	0.303	0.672253	4.23456	0.094	0.557572	0.844846	0.650536	0.494686	0.428202	0.370036
40	750P	15	34	3	1	1	0	MS_15_40_3										MS015034003000	3	12.4252	11.3606	1.09371	null	null	-5.774	0.239	0.53903	3.269	0.472	0.495808	0.616013	0.548365	0.500084	0.44469	0.36993
10	750P	11	13	1	1	1	0	MS_11_10_1										MS011013001000	1	8.43788	8.08558	1.04357	null	null	5.86	0.118	0.235395	2.32802	0.946	0.511768	0.686245	0.574844	0.505248	0.422783	0.369866
92	20P	11	10	8	1	2	0	LP_11_92_8										LP011010008000	8	6.64623	6.01315	1.10528	null	null	-1.412	0.252	0.233828	1.74515	0.029	0.435758	0.528045	0.473837	0.41093	0.3966	0.369866
55	750P	5	23	1	1	1	0	MS_5_55_1										MS005023001000	1	7.89445	7.09287	1.11301	null	null	1.368	0.265	0.268076	2.07497	0.03	0.504275	0.665501	0.568388	0.493691	0.423947	0.369803
113	750P	3	24	7	1	2	0	MS_3_113_7										MS003024007000	7	6.48151	6.35004	1.0207	null	null	0.191	0.05	0.050927	1.83919	0.305	0.616585	0.750718	0.687218	0.63083	0.644165	0.369718
40	750P	15	33	6	1	2	0	MS_15_40_6										MS015033006000	6	18.2778	16.9118	1.08077	null	null	-4.954	0.205	0.656124	4.8699	0.247	0.50546	0.64353	0.545846	0.501078	0.467254	0.369549
97	20P	3	12	3	1	1	0	LP_3_97_3										LP003012002000	2	9.05984	8.6331	1.04943	null	null	7.892	0.143	0.385191	2.47466	0.947	0.454279	0.594762	0.4641	0.422804	0.420201	0.369507
90	20P	15	25	1	1	1	0	LP_15_90_1										LP015025001000	1	8.67636	7.79532	1.11302	null	null	-8.746	0.3	0.480081	2.24159	0.337	0.515853	0.692997	0.589809	0.48423	0.442785	0.369401
48	750P	2	23	5	1	2	0	MS_2_48_5										MS002023005000	5	5.46415	5.06455	1.0789	null	null	-27.101	0.509	0.746993	1.30759	0.99	0.567944	0.723604	0.637963	0.570484	0.538522	0.369189
34	20P	1	20	3	1	1	0	LP_1_34_3										LP001020003000	3	15.6398	14.4397	1.08311	null	null	-7.073	0.219	0.704998	4.14884	0.681	0.43942	0.546608	0.471572	0.418634	0.39097	0.369168
38	20P	2	1	8	1	2	0	LP_2_38_8										LP002001008000	8	6.33209	5.86962	1.07879	null	null	2.687	0.162	0.137012	1.73317	0.028	0.552133	0.616437	0.611971	0.596456	0.567415	0.369125
16	750P	8	10	8	1	2	0	MS_8_16_8										MS008010008000	8	9.48646	8.66968	1.09421	null	null	-6.448	0.242	0.379539	2.49733	0.454	0.522288	0.793496	0.539496	0.457835	0.450702	0.369125
86	750P	16	19	1	1	1	0	MS_16_86_1										MS016019001000	1	10.472	10.1389	1.03285	null	null	-0.239	0.079	0.0795867	2.93294	0.068	0.505608	0.717465	0.557826	0.463021	0.420687	0.369104
29	20P	5	5	8	1	2	0	LP_5_29_8										LP005005008000	8	7.32206	6.80771	1.07555	null	null	-7.324	0.203	0.376597	1.95529	0.793	0.435102	0.527177	0.466323	0.404813	0.408114	0.369104
83	20P	4	20	3	1	1	0	LP_4_83_3										LP004020003000	3	9.50148	8.61576	1.1028	null	null	-21.775	0.391	1.01022	2.37278	0.975	0.458809	0.561721	0.508	0.422783	0.432012	0.369062
53	20P	15	9	6	1	2	0	LP_15_53_6										LP015009005000	5	14.1367	13.3381	1.05987	null	null	10.793	0.19	0.691176	3.78837	0.927	0.514689	0.702606	0.595059	0.499808	0.40695	0.369041
115	750P	9	20	8	1	2	0	MS_9_115_8										MS009020008000	8	19.1762	17.6369	1.08727	null	null	1.375	0.198	0.503005	5.15512	0.25	0.561276	0.796565	0.681334	0.522859	0.436351	0.368977
113	750P	10	26	5	1	2	0	MS_10_113_5										MS010026005000	5	12.7867	11.9335	1.07149	null	null	-5.7	0.116	0.266404	3.53107	0.718	0.494178	0.587565	0.568939	0.471551	0.473689	0.368956
133	750P	4	30	1	1	1	0	MS_4_133_1										MS004030001000	1	11.7858	11.4104	1.0329	null	null	0.957	0.08	0.139636	3.29954	0.017	0.513101	0.642451	0.526034	0.553868	0.474282	0.36885
97	750P	10	24	5	1	2	0	MS_10_97_5										MS010024005000	5	15.534	14.5397	1.06839	null	null	12.357	0.224	0.89135	4.11817	0.947	0.544491	0.791485	0.615548	0.518118	0.42835	0.368766
116	20P	13	6	2	1	1	0	LP_13_116_2										LP013006002000	2	10.3404	9.71781	1.06407	null	null	-11.432	0.206	0.426	2.75573	0.85	0.487447	0.652865	0.537633	0.477287	0.400749	0.368766
60	750P	2	33	2	1	1	0	MS_2_60_2										MS002033002000	2	9.98455	9.54852	1.04567	null	null	-1.27	0.111	0.179345	2.76185	0.121	0.488611	0.610531	0.57313	0.49765	0.393086	0.368766
137	20P	4	8	1	1	1	0	LP_4_137_1										LP004008001000	1	13.5474	12.8086	1.05768	null	null	3.505	0.144	0.290978	3.69672	0.152	0.484696	0.63464	0.480716	0.479658	0.459719	0.368744
24	20P	15	5	1	1	1	0	LP_15_24_1										LP015005001000	1	16.9927	16.0212	1.06064	null	null	2.802	0.149	0.53122	4.62549	0.769	0.550333	0.727795	0.601028	0.555371	0.498814	0.36866
61	750P	15	37	2	1	1	0	MS_15_61_2										MS015037002000	2	12.9741	11.975	1.08343	null	null	6.597	0.218	0.590465	3.44009	0.689	0.476271	0.591164	0.53522	0.472779	0.413512	0.368639
125	750P	9	22	7	1	2	0	MS_9_125_7										MS009022007000	7	13.4109	12.1532	1.10349	null	null	-15.973	0.34	0.861018	3.43842	0.602	0.526436	0.996146	0.482515	0.422212	0.362648	0.368639
35	20P	15	5	7	1	2	0	LP_15_35_7										LP015005007000	7	13.9345	12.8397	1.08526	null	null	2.551	0.2	0.392515	3.75571	0.201	0.48605	0.600583	0.565827	0.480462	0.414718	0.368617
83	750P	13	19	3	1	1	0	MS_13_83_3										MS013019003000	3	9.53541	8.63064	1.10483	null	null	13.184	0.306	0.642387	2.48821	0.946	0.48423	0.632418	0.54773	0.475996	0.396155	0.368617
73	20P	16	8	6	1	2	0	LP_16_73_6										LP016008006000	6	9.73745	8.98567	1.08366	null	null	-2.835	0.205	0.306684	2.59687	0.065	0.43707	0.509503	0.467656	0.438277	0.401426	0.368554
110	20P	3	3	8	1	2	0	LP_3_110_8										LP003003008000	8	10.3088	9.51579	1.08334	null	null	20.168	0.371	1.10632	2.58464	0.973	0.487976	0.725636	0.523621	0.433303	0.388049	0.368554
139	20P	4	23	7	1	2	0	LP_4_139_7										LP004023007000	7	11.9681	10.8678	1.10124	null	null	-11.004	0.202	0.588391	3.19991	0.801	0.473647	0.599927	0.527748	0.473329	0.398738	0.368512
18	20P	10	1	6	1	2	0	LP_10_18_6										LP010001006000	6	6.04816	5.65178	1.07014	null	null	-8.616	0.166	0.23749	1.65365	0.918	0.501587	0.650684	0.543285	0.4826	0.463317	0.368448
burtii	20P	15	26	4	1	1	0	LP_15_burtii_4										LP015026004000	4	14.8888	14.2878	1.04206	null	null	-3.142	0.105	0.316844	4.12445	0.422	0.513779	0.667935	0.583269	0.49765	0.451549	0.368448
145	20P	4	14	1	1	1	0	LP_4_145_1										LP004014001000	1	10.9091	10.1966	1.06988	null	null	13.2	0.238	0.640143	2.87183	0.797	0.448924	0.566102	0.446744	0.441346	0.421979	0.368385
52	20P	5	7	6	1	2	0	LP_5_52_6										LP005007006000	6	14.5455	13.6199	1.06796	null	null	9.301	0.198	0.781706	3.88614	0.888	0.476906	0.721995	0.579332	0.388281	0.327342	0.368342
63	750P	15	38	1	1	1	0	MS_15_63_1										MS015038001000	1	11.1599	10.5459	1.05822	null	null	4.028	0.147	0.364553	3.04292	0.803	0.525335	0.656167	0.584115	0.52324	0.495173	0.3683
127	20P	12	9	1	1	1	0	LP_12_127_1										LP012009001000	1	10.2122	9.56081	1.06813	null	null	-3.173	0.153	0.278257	2.82922	0.977	0.446151	0.551709	0.502984	0.419185	0.388281	0.368258
20	20P	12	9	5	1	2	0	LP_12_20_5										LP012009005000	5	11.2363	10.3444	1.08622	null	null	-14.093	0.285	0.726969	2.91672	0.792	0.541211	0.820653	0.572177	0.503153	0.441156	0.368215
1	20P	15	1	4	1	1	0	LP_15_1_4										LP015001004000	4	17.1862	16.3036	1.05414	null	null	-8.888	0.161	0.614045	4.65603	0.748	0.452226	0.599355	0.493331	0.416094	0.384323	0.368194
57	750P	8	15	5	1	2	0	MS_8_57_5										MS008015005000	5	13.5981	10.6048	1.28225	null	null	-0.457	0.565	0.868595	3.30287	0.118	0.486727	0.683768	0.565827	0.457052	0.359071	0.368152
131	750P	9	24	5	1	2	0	MS_9_131_5										MS009024005000	5	18.5607	16.6383	1.11554	null	null	8.707	0.301	1.13574	4.75609	0.423	0.474578	0.61142	0.484801	0.456015	0.452459	0.368131
53	750P	15	36	1	1	1	0	MS_15_53_1										MS015036001000	1	15.6765	14.9542	1.0483	null	null	3.733	0.122	0.46264	4.31385	0.716	0.553445	0.766509	0.633201	0.560769	0.438637	0.368088
35	750P	15	31	5	1	2	0	MS_15_35_5										MS015031005000	5	12.852	12.0194	1.06927	null	null	3.129	0.171	0.305583	3.47063	0.01	0.466937	0.607526	0.519621	0.429641	0.40985	0.368004
116	20P	3	9	2	1	1	0	LP_3_116_2										LP003009002000	2	12.1393	11.6032	1.0462	null	null	-3.765	0.117	0.265938	3.34844	0.572	0.42581	0.562271	0.46645	0.386398	0.345652	0.367919
53	20P	15	10	1	1	1	0	LP_15_53_1										LP015010001000	1	10.8702	10.2007	1.06563	null	null	-5.119	0.168	0.18995	2.93903	0.163	0.506688	0.674243	0.563562	0.490538	0.437451	0.367771
120	750P	16	16	4	1	1	0	MS_16_120_4										MS016016004000	4	11.0367	10.2933	1.07223	null	null	9.23	0.208	0.564515	2.93903	0.894	0.49875	0.672486	0.538438	0.481372	0.433917	0.367771
28	20P	1	16	5	1	2	0	LP_1_28_5										LP001016005000	5	11.354	10.732	1.05795	null	null	-0.565	0.14	0.229722	3.10403	0.028	0.429493	0.534987	0.457708	0.407988	0.378904	0.367729
70	750P	9	11	5	1	2	0	MS_9_70_5										MS009011005000	5	15.3818	14.2648	1.0783	null	null	-16.553	0.299	1.22483	3.95385	0.943	0.470958	0.568579	0.503111	0.505693	0.409977	0.367644
90	750P	16	20	4	1	1	0	MS_16_90_4										MS016020004000	4	9.23908	8.31852	1.11066	null	null	-0.146	0.266	0.378904	2.40745	0.016	0.428816	0.543369	0.453877	0.408136	0.370819	0.367602
28	20P	1	15	1	1	1	0	LP_1_28_1										LP001015001000	1	13.4801	12.9764	1.03881	null	null	3.366	0.098	0.305308	3.74561	0.806	0.451929	0.537252	0.484399	0.446744	0.423672	0.36758
10	750P	11	13	4	1	1	0	MS_11_10_4										MS011013004000	4	8.40181	7.60381	1.10495	null	null	-8.807	0.279	0.499173	2.19122	0.866	0.560938	0.826093	0.619125	0.527071	0.464481	0.367474
120	750P	16	16	2	1	1	0	MS_16_120_2										MS016016002000	2	14.8761	13.8854	1.07135	null	null	-0.087	0.172	0.413448	4.01445	0.41	0.494284	0.648568	0.549698	0.470831	0.434869	0.367432
8	750P	10	19	6	1	2	0	MS_10_8_6										MS010019006000	6	11.8795	11.3395	1.04762	null	null	7.616	0.137	0.41819	3.25067	0.85	0.489627	0.670137	0.562589	0.457687	0.390504	0.367411
86	20P	13	3	4	1	1	0	LP_13_86_4										LP013003004000	4	9.79492	9.28569	1.05484	null	null	8.389	0.158	0.362987	2.66399	0.709	0.51344	0.623803	0.544491	0.529167	0.502158	0.367369
42	750P	12	19	6	1	2	0	MS_12_42_6										MS012019006000	6	15.8113	14.5854	1.08405	null	null	0.832	0.203	0.439081	4.2161	0.002	0.583163	0.758317	0.653415	0.608626	0.528257	0.367199
71	20P	15	14	6	1	2	0	LP_15_71_6										LP015014006000	6	16.2237	14.9509	1.08513	null	null	1.785	0.207	0.491342	4.31997	0.12	0.468778	0.616691	0.506201	0.462661	0.391435	0.367199
40	20P	15	8	1	1	1	0	LP_15_40_1										LP015008001000	1	18.1828	16.8998	1.07592	null	null	-7.267	0.203	0.750824	4.85745	0.699	0.535538	0.754549	0.590275	0.510392	0.455274	0.367157
41	20P	10	12	5	1	2	0	LP_10_41_5										LP010012005000	5	12.2572	11.3587	1.0791	null	null	2.777	0.194	0.473308	3.28121	0.661	0.535898	0.705824	0.619316	0.557064	0.430382	0.367157
86	750P	13	20	4	1	1	0	MS_13_86_4										MS013020004000	4	6.29215	5.72914	1.09827	null	null	6.364	0.245	0.23785	1.6673	0.271	0.557615	0.792798	0.627168	0.524933	0.475848	0.367136
36	750P	12	11	1	1	1	0	MS_12_36_1										MS012011001000	1	7.43265	6.4142	1.15878	null	null	4.732	0.381	0.387625	1.86057	0.007	0.577765	0.898716	0.665036	0.521187	0.437663	0.367115
139	20P	4	23	5	1	2	0	LP_4_139_5										LP004023005000	5	9.79155	8.90334	1.09976	null	null	-5.046	0.246	0.442087	2.58413	0.575	0.395012	0.491575	0.393594	0.384493	0.337651	0.367051
1	750P	15	27	1	1	1	0	MS_15_1_1										MS015027001000	1	12.8419	10.9142	1.17662	null	null	4.561	0.369	0.519218	3.34368	0.001	0.494877	0.677333	0.527833	0.480399	0.421428	0.367009
69	20P	2	16	2	1	1	0	LP_2_69_2										LP002016002000	2	16.6816	13.4197	1.24307	null	null	0	0.56	1.20915	3.91924	0.001	0.436838	0.53503	0.453707	0.465667	0.36322	0.366988
62	750P	9	10	4	1	1	0	MS_9_62_4										MS009010004000	4	5.82862	5.45069	1.06934	null	null	-10.743	0.213	0.353229	1.552	0.979	0.503661	0.635826	0.581872	0.508847	0.424984	0.366882
69	750P	9	11	1	1	1	0	MS_9_69_1										MS009011001000	1	14.6336	13.8183	1.059	null	null	2.897	0.145	0.292185	3.99002	0.002	0.446468	0.534501	0.480653	0.41946	0.431144	0.366776
102	20P	13	3	5	1	2	0	LP_13_102_5										LP013003005000	5	9.45739	8.5522	1.10584	null	null	-8.11	0.282	0.627846	2.45021	0.646	0.483193	0.512763	0.56515	0.49911	0.472017	0.366712
133	20P	4	4	3	1	1	0	LP_4_133_3										LP004004003000	3	14.1963	13.4386	1.05639	null	null	4.426	0.144	0.455782	3.87392	0.871	0.5138	0.637328	0.582676	0.528828	0.453665	0.36667
63	750P	15	38	3	1	1	0	MS_15_63_3										MS015038003000	3	11.4265	10.5446	1.08364	null	null	-1.495	0.202	0.334433	3.04904	0	0.602848	0.823807	0.674793	0.610193	0.538903	0.366607
115	750P	3	24	4	1	1	0	MS_3_115_4										MS003024004000	4	12.0475	10.4374	1.15427	null	null	-3.837	0.365	0.622977	3.04811	0.475	0.475805	0.587163	0.524087	0.45938	0.44196	0.366607
113	750P	10	26	7	1	2	0	MS_10_113_7										MS010026007000	7	17.149	15.855	1.08162	null	null	0.688	0.183	0.407226	4.63594	0.052	0.551455	0.768964	0.614108	0.548661	0.458978	0.366522
21	20P	10	9	5	1	2	0	LP_10_21_5										LP010009005000	5	11.6433	10.7456	1.08354	null	null	-2.936	0.205	0.498412	3.10403	0.643	0.536914	0.771546	0.630386	0.503026	0.412856	0.36648
80	750P	13	17	6	1	2	0	MS_13_80_6										MS013017006000	6	7.84085	7.16985	1.09359	null	null	21.11	0.412	0.876681	1.93554	0.871	0.541549	0.733552	0.626935	0.524531	0.456269	0.366437
72	750P	15	39	5	1	2	0	MS_15_72_5										MS015039005000	5	10.0326	9.69262	1.03508	null	null	3.631	0.09	0.177482	2.79851	0.544	0.465116	0.529632	0.496845	0.486833	0.44613	0.366268
burtii	20P	15	25	5	1	2	0	LP_15_burtii_5										LP015025005000	5	17.6529	17.0392	1.03602	null	null	0.142	0.087	0.252878	4.92489	0	0.513715	0.721254	0.584518	0.499385	0.397298	0.366268
78	20P	16	8	3	1	1	0	LP_16_78_3										LP016008003000	3	14.3288	13.822	1.03667	null	null	0.263	0.087	0.185674	4.00812	0.41	0.440436	0.585872	0.470196	0.404093	0.376153	0.366141
135	20P	4	6	2	1	1	0	LP_4_135_2										LP004006002000	2	14.6823	14.1029	1.04109	null	null	-5.685	0.111	0.480631	4.05723	0.948	0.463317	0.6506	0.487638	0.393827	0.417915	0.366035
146	750P	4	41	2	1	1	0	MS_4_146_2										MS004041002000	2	7.7028	7.0811	1.0878	null	null	3.256	0.137	0.220514	2.131	0.924	0.538967	0.65496	0.61868	0.541253	0.514054	0.365887
59	750P	8	19	1	1	1	0	MS_8_59_1										MS008019001000	1	15.5688	14.5663	1.06882	null	null	-5.503	0.178	0.650049	4.19166	0.556	0.461222	0.563012	0.534268	0.446638	0.396452	0.365866
143	750P	4	37	6	1	2	0	MS_4_143_6										MS004037006000	6	9.66641	8.89345	1.08691	null	null	-8.072	0.155	0.225975	2.6332	0.637	0.517991	0.693568	0.538162	0.479933	0.512382	0.365739
62	750P	2	33	5	1	2	0	MS_2_62_5										MS002033005000	5	9.9872	9.08533	1.09927	null	null	-1.869	0.239	0.344276	2.63337	0.041	0.425789	0.552302	0.433663	0.399013	0.378545	0.365739
42	750P	12	21	8	1	2	0	MS_12_42_8										MS012021008000	8	17.9772	16.5146	1.08857	null	null	5.959	0.228	0.833819	4.74768	0.465	0.484569	0.612055	0.514795	0.469223	0.461052	0.365696
83	20P	11	7	6	1	2	0	LP_11_83_6										LP011007006000	6	14.1072	13.4408	1.04957	null	null	0	0.119	0.246105	3.88614	0.012	0.472186	0.621665	0.519007	0.456078	0.398674	0.365675
100	20P	16	4	4	1	1	0	LP_16_100_4										LP016004004000	4	15.9886	12.9907	1.23077	null	null	-2.802	0.528	1.1448	3.81963	0.172	0.423397	0.50601	0.449326	0.439674	0.356341	0.365675
12	20P	1	8	4	1	1	0	LP_1_12_4										LP001008004000	4	11.6981	10.7955	1.0836	null	null	-0.562	0.202	0.374163	3.12236	0.008	0.429302	0.551159	0.453623	0.393742	0.382651	0.365654
111	750P	9	18	6	1	2	0	MS_9_111_6										MS009018006000	6	11.0051	10.4953	1.04857	null	null	-6.136	0.132	0.363241	3.01847	0.839	0.493353	0.623888	0.54991	0.492443	0.434869	0.365612
55	20P	2	7	7	1	2	0	LP_2_55_7										LP002007007000	7	8.11585	7.87209	1.03096	null	null	-4.009	0.081	0.159808	2.27302	0.981	0.526097	0.669904	0.556535	0.513143	0.524933	0.365548
14	20P	9	1	8	1	2	0	LP_9_14_8										LP009001008000	8	9.52489	8.72685	1.09145	null	null	7.246	0.223	0.344043	2.57186	0.657	0.541105	0.789728	0.619062	0.518075	0.413872	0.365379
56	750P	8	16	8	1	2	0	MS_8_56_8										MS008016008000	8	14.9576	13.7325	1.08921	null	null	-11.83	0.272	1.08509	3.88614	0.852	0.453284	0.55499	0.52233	0.447146	0.376661	0.365337
109	20P	16	5	1	1	1	0	LP_16_109_1										LP016005001000	1	16.9554	15.3361	1.10559	null	null	2.215	0.257	0.598932	4.42995	0.001	0.476589	0.661564	0.523769	0.440859	0.39152	0.365231
96	750P	16	12	4	1	1	0	MS_16_96_4										MS016012004000	4	15.784	14.3679	1.09856	null	null	-10.697	0.284	0.999257	4.08167	0.741	0.437981	0.562335	0.434467	0.391732	0.436076	0.36521
52	750P	9	8	4	1	1	0	MS_9_52_4										MS009008004000	4	10.0955	9.63198	1.04812	null	null	0.881	0.116	0.220409	2.7863	0.6	0.489797	0.642451	0.549868	0.47026	0.421471	0.365189
113	750P	3	23	4	1	1	0	MS_3_113_4										MS003023004000	4	14.8056	13.8741	1.06714	null	null	-12.87	0.228	0.888344	3.91058	0.95	0.556683	0.787146	0.622109	0.541401	0.467656	0.365125
121	750P	10	25	6	1	2	0	MS_10_121_6										MS010025006000	6	14.7488	14.101	1.04594	null	null	-7.157	0.13	0.464333	4.05107	0.938	0.525378	0.706289	0.569891	0.517546	0.46791	0.365083
73	20P	15	15	2	1	1	0	LP_15_73_2										LP015015002000	2	14.1262	13.4023	1.05402	null	null	-1.357	0.131	0.278977	3.87392	0.134	0.46573	0.642324	0.498665	0.433409	0.389001	0.364998
106	750P	9	15	6	1	2	0	MS_9_106_6										MS009015006000	6	15.7795	14.3148	1.10232	null	null	12.207	0.295	0.910018	4.10832	0.588	0.445262	0.605832	0.459084	0.425238	0.370967	0.364998
86	20P	3	11	2	1	1	0	LP_3_86_2										LP003011002000	2	9.65251	9.19569	1.04968	null	null	-6.078	0.134	0.315785	2.64575	0.813	0.476716	0.612627	0.504063	0.455443	0.446468	0.364934
146	20P	4	16	8	1	2	0	LP_4_146_8										LP004016006000	6	11.0993	9.34646	1.18754	null	null	7.286	0.366	0.561933	2.7995	0.106	0.406569	0.466577	0.453369	0.379624	0.368258	0.364892
12	20P	1	8	2	1	1	0	LP_1_12_2										LP001008002000	2	14.3639	13.537	1.06108	null	null	-5.113	0.09	0.372787	4.00302	0.94	0.481859	0.615929	0.514138	0.462132	0.452416	0.36485
49	20P	2	6	7	1	2	0	LP_2_49_7										LP002006007000	7	13.0999	12.4874	1.04905	null	null	5.74	0.131	0.467423	3.59285	0.794	0.470408	0.577956	0.518499	0.481817	0.408855	0.36485
10	20P	11	2	7	1	2	0	LP_11_10_7										LP011002007000	7	7.57005	7.19823	1.05165	null	null	4.554	0.132	0.156633	2.07749	0.397	0.484103	0.636249	0.490559	0.506751	0.422084	0.364808
19	20P	10	9	1	1	1	0	LP_10_19_1										LP010009001000	1	11.5381	10.7756	1.07076	null	null	-5.184	0.181	0.545126	3.10403	0.832	0.456755	0.573998	0.506751	0.435779	0.402378	0.364808
22	20P	15	3	8	1	2	0	LP_15_22_8										LP015003008000	8	11.0825	10.5246	1.053	null	null	-5.424	0.139	0.272627	3.03071	0.581	0.516784	0.671767	0.60634	0.52451	0.416496	0.364744
96	750P	16	11	8	1	2	0	MS_16_96_8										MS016011008000	8	11.8006	11.3208	1.04238	null	null	6.873	0.12	0.429091	3.25067	0.931	0.504021	0.684128	0.572495	0.475255	0.423735	0.364617
74	20P	5	11	1	1	1	0	LP_5_74_1										LP005011001000	1	5.07714	4.64945	1.09199	null	null	-25.048	0.475	0.625687	1.21414	0.993	0.521907	0.74858	0.632926	0.487892	0.374798	0.36449
61	750P	15	38	5	1	2	0	MS_15_61_5										MS015038005000	5	12.7201	11.674	1.08961	null	null	-4.263	0.223	0.420052	3.36677	0.051	0.523833	0.709274	0.588814	0.501523	0.455274	0.364448
135	20P	4	6	4	1	1	0	LP_4_135_4										LP004006004000	4	14.8807	12.7119	1.17062	null	null	-9.102	0.416	0.975254	3.70442	0.657	0.442553	0.61487	0.45629	0.44867	0.328612	0.364342
118	20P	11	10	4	1	1	0	LP_11_118_4										LP011010004000	4	11.2965	10.6739	1.05833	null	null	10.396	0.183	0.490135	3.0368	0.979	0.499322	0.691451	0.545677	0.475065	0.42037	0.364321
19	750P	13	14	6	1	2	0	MS_13_19_6										MS013014006000	6	6.58334	6.16634	1.06763	null	null	9.883	0.201	0.348107	1.75975	0.87	0.527981	0.63718	0.600096	0.582443	0.456015	0.364215
111	750P	3	21	3	1	1	0	MS_3_111_3										MS003021003000	3	6.4189	6.1711	1.04015	null	null	5.906	0.11	0.217996	1.77808	0.982	0.46173	0.543031	0.519684	0.459211	0.422614	0.364215
118	750P	16	24	6	1	2	0	MS_16_118_6										MS016024006000	6	11.4083	9.56407	1.19282	null	null	-8.399	0.462	0.771229	2.77142	0.207	0.481224	0.637286	0.527114	0.452924	0.424709	0.364151
9	20P	1	6	4	1	1	0	LP_1_9_4										LP001006004000	4	20.5637	18.7825	1.09483	null	null	-10.322	0.271	1.1382	5.35244	0.596	0.457412	0.588074	0.516699	0.445939	0.3723	0.364067
52	750P	9	7	7	1	2	0	MS_9_52_7										MS009007007000	7	12.7579	11.8622	1.07551	null	null	5.324	0.193	0.572114	3.41564	0.824	0.454089	0.507238	0.515176	0.420666	0.463021	0.363982
72	750P	15	40	1	1	1	0	MS_15_72_1										MS015040001000	1	9.75597	9.46772	1.03045	null	null	-4.359	0.081	0.213699	2.73128	0.993	0.49077	0.622639	0.545634	0.490876	0.430869	0.363876
40	750P	15	34	1	1	1	0	MS_15_40_1										MS015034001000	1	12.9324	12.1563	1.06384	null	null	-10.332	0.196	0.733785	3.45842	0.955	0.498877	0.635	0.543581	0.497967	0.454046	0.36377
97	20P	3	12	1	1	1	0	LP_3_97_1										LP003012001000	1	10.0959	9.33171	1.0819	null	null	-24.24	0.449	1.22174	2.46245	0.96	0.458216	0.572812	0.492125	0.43326	0.429154	0.363749
124	750P	9	20	1	1	1	0	MS_9_124_1										MS009020001000	1	10.796	9.76171	1.10596	null	null	1.615	0.255	0.37192	2.82791	0.122	0.503343	0.662771	0.528701	0.519832	0.441283	0.363707
97	750P	10	24	6	1	2	0	MS_10_97_6										MS010024006000	6	16.5192	15.593	1.0594	null	null	9.296	0.177	0.501269	4.44828	0.669	0.544005	0.750401	0.613389	0.557001	0.435314	0.363601
35	20P	15	6	1	1	1	0	LP_15_35_1										LP015006001000	1	15.0378	13.9639	1.07691	null	null	-14.394	0.263	0.86849	3.9351	0.684	0.495681	0.65206	0.554609	0.483256	0.424984	0.363601
96	20P	16	1	6	1	2	0	LP_16_96_6										LP016001006000	6	13.3295	11.4372	1.16546	null	null	-4.033	0.398	0.827532	3.32833	0.284	0.448585	0.556154	0.494792	0.430318	0.398081	0.363516
35	20P	15	6	4	1	1	0	LP_15_35_4										LP015006004000	4	16.5316	15.6212	1.05828	null	null	9.909	0.178	0.797772	4.45436	0.995	0.476589	0.60833	0.527135	0.465963	0.418105	0.363305
117	20P	12	5	3	1	1	0	LP_12_117_3										LP012005003000	3	10.2393	9.47913	1.0802	null	null	-17.545	0.32	0.717867	2.61521	0.939	0.590783	0.857991	0.707708	0.598085	0.426318	0.363283
145	20P	4	14	2	1	1	0	LP_4_145_2										LP004014002000	2	15.8707	14.6533	1.08308	null	null	-21.525	0.395	1.45324	3.94426	0.986	0.430996	0.572982	0.469604	0.420412	0.328824	0.363283
11	20P	11	1	5	1	2	0	LP_11_11_5										LP011001005000	5	8.68248	8.24135	1.05353	null	null	-7.527	0.149	0.338772	2.37069	0.976	0.504296	0.659426	0.557488	0.472186	0.469519	0.363093
141	20P	13	8	4	1	1	0	LP_13_141_4										LP013008004000	4	7.70005	7.21811	1.06677	null	null	-0.504	0.161	0.191326	2.0897	0.254	0.516911	0.743331	0.604329	0.451972	0.422106	0.362945
144	750P	4	40	7	1	2	0	MS_4_144_7										MS004040007000	7	7.32506	6.8442	1.07026	null	null	-13.048	0.237	0.484844	1.93084	0.988	0.485902	0.550333	0.581914	0.481542	0.452903	0.36286
burtii	20P	4	18	7	1	2	0	LP_4_burtii_7										LP004018007000	7	8.07466	7.49916	1.07674	null	null	9.914	0.222	0.386546	2.14429	0.706	0.439378	0.579353	0.46808	0.398886	0.38826	0.36286
56	750P	2	30	6	1	2	0	MS_2_56_6										MS002030006000	6	15.3922	14.5096	1.06083	null	null	-10.507	0.189	0.726503	4.12456	0.752	0.487595	0.608669	0.55535	0.518583	0.392282	0.362818
100	750P	16	13	8	1	2	0	MS_16_100_8										MS016013008000	8	14.0365	12.4867	1.12412	null	null	-3.207	0.303	0.61487	3.60506	0.256	0.473414	0.65151	0.505121	0.449876	0.39787	0.362712
99	20P	16	3	1	1	1	0	LP_16_99_1										LP016003001000	1	16.6921	15.6393	1.06732	null	null	-5.047	0.172	0.707453	4.50327	0.813	0.514033	0.687705	0.556048	0.512022	0.451929	0.362564
89	20P	15	22	7	1	2	0	LP_15_89_7										LP015022007000	7	11.6515	10.4731	1.11252	null	null	-13.559	0.237	0.676889	3.06241	0.82	0.41584	0.529378	0.42545	0.358373	0.403437	0.362564
92	750P	16	22	8	1	2	0	MS_16_92_8										MS016022008000	8	9.06198	8.62235	1.05099	null	null	-2.392	0.125	0.201634	2.49299	0.632	0.455083	0.553953	0.472461	0.458957	0.427524	0.362416
45	750P	2	24	6	1	2	0	MS_2_45_6										MS002024006000	6	11.6486	11.3408	1.02714	null	null	-3.103	0.069	0.232791	3.27512	0.953	0.484378	0.568939	0.572876	0.504867	0.412644	0.362395
116	20P	3	10	7	1	2	0	LP_3_116_7										LP003010007000	7	14.3439	13.453	1.06622	null	null	-2.435	0.162	0.433578	3.88614	0.558	0.433049	0.564325	0.438002	0.423333	0.377338	0.362331
62	750P	9	10	1	1	1	0	MS_9_62_1										MS009010001000	1	12.0915	11.2064	1.07897	null	null	-4.224	0.196	0.342075	3.23837	0.271	0.459126	0.611039	0.516382	0.434912	0.371009	0.362225
20	750P	12	19	4	1	1	0	MS_12_20_4										MS012019004000	4	13.0751	12.3599	1.05787	null	null	3.24	0.142	0.204555	3.58045	0.168	0.62539	0.860785	0.696151	0.648272	0.559372	0.362183
86	20P	13	4	8	1	2	0	LP_13_86_8										LP013004008000	8	9.40304	8.83998	1.06369	null	null	-7.567	0.176	0.414083	2.53577	0.843	0.480462	0.616649	0.531453	0.460566	0.431504	0.362119
39	20P	15	8	5	1	2	0	LP_15_39_5										LP015008005000	5	13.2091	12.7861	1.03309	null	null	0.854	0.079	0.138218	3.70277	0.015	0.501163	0.642705	0.541232	0.510434	0.44922	0.362098
95	750P	16	11	2	1	1	0	MS_16_95_2										MS016011002000	2	12.558	10.2024	1.23089	null	null	-0.119	0.18	0.304567	3.26959	0.089	0.648123	1.37564	0.57984	0.49712	0.426043	0.361971
51	750P	15	35	2	1	1	0	MS_15_51_2										MS015035002000	2	9.68811	9.00178	1.07624	null	null	-16.39	0.293	0.847344	2.49911	0.968	0.507386	0.611251	0.564282	0.522626	0.477033	0.361908
1	20P	15	1	2	1	1	0	LP_15_1_2										LP015001002000	2	17.6229	16.4058	1.07418	null	null	-0.813	0.179	0.525865	4.74159	0.132	0.473858	0.616437	0.523304	0.463487	0.40422	0.361886
29	750P	5	20	4	1	1	0	MS_5_29_4										MS005020004000	4	3.86588	3.56813	1.08345	null	null	-13.377	0.273	0.295487	1.00819	0.932	0.501332	0.613198	0.534945	0.510561	0.486198	0.36176
19	20P	10	10	6	1	2	0	LP_10_19_6										LP010010006000	6	6.58273	5.96953	1.10272	null	null	-10.832	0.283	0.426741	1.72731	0.953	0.483468	0.630534	0.504973	0.502052	0.41728	0.361696
112	750P	3	21	6	1	2	0	MS_3_112_6										MS003021006000	6	10.8076	10.1454	1.06527	null	null	11.31	0.208	0.496634	2.87795	0.672	0.507725	0.646261	0.548979	0.512466	0.469265	0.361633
138	750P	9	25	4	1	1	0	MS_9_138_4										MS009025004000	4	12.5753	11.7735	1.0681	null	null	1.648	0.165	0.310071	3.40343	0.203	0.486347	0.621263	0.524637	0.503047	0.421449	0.361548
102	20P	13	3	8	1	2	0	LP_13_102_8										LP013003008000	8	10.0997	9.01653	1.12013	null	null	-5.523	0.289	0.389763	2.63563	0.065	0.490897	0.687557	0.478473	0.470535	0.455824	0.361527
123	20P	12	7	1	1	1	0	LP_12_123_1										LP012007001000	1	8.55673	8.29175	1.03196	null	null	-3.512	0.082	0.123359	2.39522	0.794	0.599588	0.845037	0.678413	0.616013	0.49729	0.361463
138	750P	4	35	2	1	1	0	MS_4_138_2										MS004035002000	2	10.6588	9.8134	1.08614	null	null	-8.934	0.24	0.643826	2.80463	0.865	0.611399	0.722418	0.764307	0.759206	0.4514	0.361209
109	20P	16	5	3	1	1	0	LP_16_109_3										LP016005003000	3	14.4633	13.1674	1.09842	null	null	0.921	0.238	0.535559	3.8067	0.211	0.439568	0.54864	0.466005	0.43688	0.385106	0.361019
39	20P	15	7	3	1	1	0	LP_15_39_3										LP015007003000	3	16.4475	15.5928	1.05482	null	null	-8.273	0.159	0.707326	4.46052	0.993	0.477139	0.642239	0.507132	0.453496	0.421894	0.360998
63	20P	15	12	4	1	1	0	LP_15_63_4										LP015012004000	4	15.4839	14.7252	1.05152	null	null	5.03	0.134	0.471106	4.24053	0.587	0.476335	0.564642	0.553995	0.476102	0.426064	0.360892
39	750P	15	33	2	1	1	0	MS_15_39_2										MS015033002000	2	12.0758	11.515	1.0487	null	null	0.421	0.117	0.225552	3.33011	0.05	0.460693	0.616754	0.488971	0.43616	0.400812	0.360807
135	20P	4	6	3	1	1	0	LP_4_135_3										LP004006003000	3	15.0837	13.7166	1.09967	null	null	0.531	0.24	0.524214	3.96557	0.019	0.426995	0.530797	0.430488	0.422677	0.390123	0.360807
110	20P	3	3	5	1	2	0	LP_3_110_5										LP003003005000	5	7.82367	7.10173	1.10166	null	null	7.019	0.263	0.45919	2.04432	0.697	0.477668	0.465032	0.504211	0.517483	0.540851	0.360786
gifu	750P	4	42	4	1	1	0	MS_4_gifu_4										MS004042004000	4	10.7691	9.76996	1.10227	null	null	-13.404	0.297	0.883052	2.79053	0.958	0.492929	0.637752	0.581978	0.486833	0.397277	0.360743
73	20P	16	8	5	1	2	0	LP_16_73_5										LP016008005000	5	11.3449	10.3719	1.09381	null	null	-0.351	0.226	0.380577	3.00014	0.043	0.453432	0.586613	0.50455	0.428456	0.387054	0.360701
28	750P	5	20	8	1	2	0	MS_5_28_8										MS005020008000	8	8.6265	7.91659	1.08967	null	null	0.46	0.216	0.26198	2.29136	0.01	0.478536	0.553149	0.539052	0.522118	0.417682	0.36068
12	750P	5	17	4	1	1	0	MS_5_12_4										MS005017004000	4	6.49406	5.95776	1.09002	null	null	24.562	0.464	0.674582	1.59167	0.975	0.492273	0.625221	0.545444	0.463275	0.467297	0.360638
100	20P	16	3	5	1	2	0	LP_16_100_5										LP016003005000	5	21.9899	19.2417	1.14282	null	null	-8.094	0.349	1.40293	5.55341	0.413	0.466915	0.645245	0.505206	0.439462	0.38426	0.360299
38	20P	2	2	1	1	1	0	LP_2_38_1										LP002002001000	1	11.0019	10.1089	1.08834	null	null	-12.086	0.271	0.728557	2.8583	0.765	0.568748	0.743987	0.689483	0.596307	0.453962	0.360278
102	20P	13	3	6	1	2	0	LP_13_102_6										LP013003006000	6	10.7786	10.4122	1.03519	null	null	3.496	0.089	0.277537	3.00626	0.739	0.464122	0.643213	0.509714	0.438891	0.36902	0.360257
113	750P	10	25	4	1	1	0	MS_10_113_4										MS010025004000	4	12.5045	11.8385	1.05626	null	null	-9.883	0.174	0.576707	3.37287	0.97	0.452247	0.569193	0.473287	0.447569	0.41112	0.360214
92	750P	16	22	5	1	2	0	MS_16_92_5										MS016022005000	5	14.9314	14.0393	1.06355	null	null	1.642	0.153	0.329607	4.06328	0.053	0.452226	0.551603	0.485394	0.454533	0.409639	0.360003
53	20P	15	9	5	1	2	0	LP_15_53_5										LP015009004000	4	14.986	13.7783	1.08766	null	null	-11.88	0.268	0.973751	3.9044	0.782	0.511577	0.679323	0.558271	0.493331	0.466979	0.359833
55	20P	2	8	3	1	1	0	LP_2_55_3										LP002008003000	3	5.50208	5.29776	1.03857	null	null	-2.748	0.096	0.0555837	1.53367	0.006	0.449136	0.568113	0.488527	0.436605	0.392853	0.359833
62	750P	9	10	3	1	1	0	MS_9_62_3										MS009010003000	3	8.50439	8.08361	1.05205	null	null	-7.069	0.145	0.343958	2.3219	0.906	0.439272	0.526373	0.506878	0.42835	0.374883	0.359833
100	20P	16	4	3	1	1	0	LP_16_100_3										LP016004003000	3	16.3044	14.8404	1.09865	null	null	11.102	0.284	1.1426	4.20446	0.812	0.514837	0.707475	0.530691	0.505862	0.47026	0.359685
18	20P	10	1	5	1	2	0	LP_10_18_5										LP010001005000	5	16.7749	15.6692	1.07057	null	null	-12.403	0.23	1.01623	4.43577	0.867	0.526076	0.687557	0.594127	0.545698	0.443188	0.359685
60	750P	2	33	3	1	1	0	MS_2_60_3										MS002033003000	3	13.2334	11.8995	1.11209	null	null	-27.203	0.542	1.59247	3.18982	0.897	0.532066	0.658347	0.601049	0.552704	0.488823	0.359643
119	750P	5	27	7	1	2	0	MS_5_119_7										MS005027007000	7	13.1404	12.3829	1.06118	null	null	-11.137	0.197	0.752454	3.51341	0.97	0.462724	0.645308	0.506518	0.425535	0.376576	0.359643
80	750P	13	17	8	1	2	0	MS_13_80_8										MS013017008000	8	8.99209	8.48381	1.05991	null	null	9.768	0.182	0.383794	2.41967	0.975	0.552048	0.905065	0.596963	0.478367	0.421196	0.359558
28	20P	1	16	7	1	2	0	LP_1_28_7										LP001016007000	7	7.79109	7.47427	1.04239	null	null	-1.46	0.101	0.119994	2.16903	0.222	0.491892	0.58909	0.550333	0.51634	0.444204	0.359537
57	750P	2	29	6	1	2	0	MS_2_57_6										MS002029006000	6	8.01656	7.43007	1.07893	null	null	-17.919	0.322	0.667449	2.04694	0.956	0.487151	0.614151	0.568029	0.473879	0.420179	0.359516
12	750P	5	18	7	1	2	0	MS_5_12_7										MS005018007000	7	5.70435	5.44811	1.04703	null	null	7.815	0.137	0.197633	1.56422	0.979	0.50618	0.610108	0.550333	0.533231	0.477287	0.35941
24	20P	15	5	3	1	1	0	LP_15_24_3										LP015005003000	3	17.2133	15.9944	1.07621	null	null	16.372	0.293	1.19018	4.43607	0.923	0.566653	0.790321	0.599673	0.582232	0.501587	0.359389
28	750P	5	19	3	1	1	0	MS_5_28_3										MS005019003000	3	7.64381	7.27103	1.05127	null	null	-8.201	0.15	0.328549	2.0836	0.977	0.456226	0.516721	0.478113	0.470577	0.456332	0.35922
36	20P	12	1	3	1	1	0	LP_12_36_3										LP012001003000	3	10.5969	10.2041	1.03849	null	null	-1.07	0.093	0.138832	2.95127	0.082	0.477414	0.661628	0.529167	0.443399	0.39334	0.359177
102	750P	16	21	7	1	2	0	MS_16_102_7										MS016021007000	7	14.5627	13.2979	1.09512	null	null	10.362	0.273	0.79792	3.78227	0.512	0.458682	0.565362	0.49094	0.462216	0.415819	0.359156
129	750P	16	27	2	1	1	0	MS_16_129_2										MS016027002000	2	18.9968	17.5507	1.0824	null	null	-5.745	0.212	0.949134	5.04709	0.68	0.487913	0.612944	0.539052	0.499068	0.429493	0.358944
86	20P	13	3	2	1	1	0	LP_13_86_2										LP013003002000	2	10.4242	9.71374	1.07314	null	null	-8.395	0.195	0.461941	2.82154	0.92	0.496634	0.629475	0.535305	0.484082	0.475234	0.358923
18	20P	9	4	8	1	2	0	LP_9_18_8										LP009004008000	8	7.46057	7.07898	1.05391	null	null	-5.319	0.141	0.209889	2.04083	0.84	0.437282	0.50673	0.473244	0.456692	0.391118	0.358881
35	750P	15	32	2	1	1	0	MS_15_35_2										MS015032002000	2	15.8001	14.9222	1.05883	null	null	-8.073	0.167	0.606785	4.27109	0.97	0.481224	0.62048	0.54066	0.484547	0.40187	0.358627
92	750P	16	22	6	1	2	0	MS_16_92_6										MS016022006000	6	15.11	13.8076	1.09433	null	null	-6.602	0.245	0.72045	3.96557	0.672	0.413152	0.482917	0.455253	0.409215	0.359833	0.358521
50	750P	13	17	4	1	1	0	MS_13_50_4										MS013017004000	4	5.24233	4.99089	1.05038	null	null	7.065	0.14	0.180128	1.4359	0.837	0.551963	0.734081	0.620586	0.548534	0.498094	0.358479
109	750P	16	16	7	1	2	0	MS_16_109_7										MS016016007000	7	12.6692	11.3723	1.11404	null	null	-3.949	0.281	0.605557	3.28121	0.532	0.452903	0.560218	0.485648	0.454597	0.405701	0.358457
125	750P	9	21	1	1	1	0	MS_9_125_1										MS009021001000	1	10.7169	9.92774	1.07949	null	null	0.611	0.185	0.257598	2.90125	0.149	0.563266	0.827955	0.610489	0.542756	0.4768	0.358267
16	750P	2	21	4	1	1	0	MS_2_16_4										MS002021004000	4	11.9335	10.0681	1.18528	null	null	-13.247	0.455	0.828061	2.99731	0.446	0.552958	0.695113	0.65913	0.58094	0.47117	0.35814
20	750P	9	26	4	1	1	0	MS_9_20_4										MS009026004000	4	18.7963	17.0263	1.10396	null	null	-4.421	0.255	0.927798	4.93054	0.836	0.509249	0.663914	0.621157	0.479086	0.423862	0.358119
11	20P	1	18	6	1	2	0	LP_1_11_6										LP001018006000	6	11.0101	9.80601	1.12279	null	null	-1.979	0.297	0.486537	2.83517	0.096	0.419968	0.494347	0.435165	0.428858	0.38373	0.35778
102	750P	16	21	8	1	2	0	MS_16_102_8										MS016021008000	8	12.4153	11.5461	1.07528	null	null	2.417	0.166	0.326475	3.38315	0.519	0.459782	0.551476	0.501904	0.472588	0.415332	0.357738
11	750P	11	14	1	1	1	0	MS_11_11_1										MS011014001000	1	6.96159	6.30532	1.10408	null	null	-4.428	0.258	0.290724	1.82086	0.377	0.535411	0.759185	0.598403	0.508	0.453475	0.357717
122	20P	12	5	7	1	2	0	LP_12_122_7										LP012005007000	7	9.73356	9.01653	1.07952	null	null	5.523	0.156	0.159512	2.66048	0.112	0.510244	0.775631	0.507026	0.484907	0.426254	0.357653
122	750P	16	24	3	1	1	0	MS_16_122_3										MS016024003000	3	7.37652	7.07223	1.04303	null	null	-1.544	0.104	0.144103	2.04694	0.571	0.494856	0.607822	0.568029	0.513694	0.427122	0.357632
73	750P	15	41	4	1	1	0	MS_15_73_4										MS015041004000	4	8.88865	8.1451	1.09129	null	null	-8.067	0.246	0.438637	2.33413	0.63	0.46755	0.575395	0.497544	0.468461	0.438721	0.357611
3	20P	1	1	4	1	1	0	LP_1_3_4										LP001001004000	4	11.8368	10.881	1.08785	null	null	-5.134	0.222	0.621009	3.13457	0.853	0.46319	0.598001	0.527918	0.468143	0.363982	0.357569
59	20P	2	11	6	1	2	0	LP_2_59_6										LP002011006000	6	16.6487	15.9599	1.04316	null	null	-2.965	0.107	0.320019	4.60716	0.739	0.51109	0.531262	0.570526	0.564727	0.531834	0.357442
11	20P	9	1	4	1	1	0	LP_9_11_4										LP009001004000	4	11.3554	9.81915	1.15645	null	null	7.431	0.333	0.871347	2.90743	0.846	0.424667	0.514244	0.462132	0.401934	0.387604	0.357378
84	20P	15	20	1	1	1	0	LP_15_84_1										LP015020001000	1	14.6444	13.2942	1.10156	null	null	4.658	0.254	0.593175	3.83115	0.281	0.510561	0.6604	0.53757	0.536448	0.461306	0.357293
95	750P	16	11	1	1	1	0	MS_16_95_1										MS016011001000	1	12.4794	11.587	1.07701	null	null	13.63	0.261	0.586761	3.25679	0.829	0.51562	0.681292	0.557911	0.517102	0.46446	0.357272
10	750P	11	14	6	1	2	0	MS_11_10_6										MS011014006000	6	5.06713	4.71562	1.07454	null	null	30.479	0.588	0.711179	1.18519	0.993	0.420285	0.530797	0.449389	0.395478	0.367982	0.357124
104	750P	9	13	7	1	2	0	MS_9_104_7										MS009013007000	7	17.5831	13.746	1.27914	null	null	4.947	0.548	1.13079	4.22895	0.01	0.531622	0.635	0.638514	0.574146	0.453686	0.357061
118	20P	9	5	3	1	1	0	LP_9_118_3										LP009005003000	3	9.04522	8.12967	1.11262	null	null	-22.826	0.457	1.07338	2.13019	0.947	0.67346	1.11498	0.732642	0.613833	0.549762	0.356976
92	750P	16	21	4	1	1	0	MS_16_92_4										MS016021004000	4	13.8583	13.2464	1.04619	null	null	6.33	0.127	0.463508	3.8067	0.747	0.4249	0.520192	0.448606	0.39624	0.402505	0.356955
102	20P	13	4	3	1	1	0	LP_13_102_3										LP013004003000	3	3.51667	3.43004	1.02526	null	null	1.414	0.061	0.0211455	0.995955	0.785	0.482283	0.56316	0.53975	0.487468	0.465667	0.356616
3	750P	10	19	3	1	1	0	MS_10_3_3										MS010019003000	3	13.3001	12.1993	1.09023	null	null	1.989	0.18	0.291719	3.60113	0.001	0.562737	0.844148	0.703157	0.458131	0.451676	0.356595
56	750P	8	15	2	1	1	0	MS_8_56_2										MS008015002000	2	19.0306	16.9691	1.12149	null	null	3.719	0.262	0.797242	4.98265	0.261	0.455761	0.615781	0.475022	0.430043	0.40151	0.356595
122	750P	12	15	5	1	2	0	MS_12_122_5										MS012015005000	5	4.90792	4.75196	1.03282	null	null	3.831	0.084	0.102214	1.3748	0.922	0.547137	0.769535	0.656632	0.529632	0.423333	0.356531
11	20P	11	1	7	1	2	0	LP_11_11_7										LP011001007000	7	6.50958	5.81834	1.1188	null	null	-4.591	0.199	0.240453	1.74803	0.71	0.597535	0.845185	0.651785	0.596371	0.53793	0.356489
41	750P	12	11	7	1	2	0	MS_12_41_7										MS012011007000	7	9.64438	9.29045	1.0381	null	null	-5.36	0.103	0.299318	2.67629	0.932	0.542798	0.724472	0.614553	0.545042	0.473456	0.356468
82	750P	15	45	3	1	1	0	MS_15_82_3										MS015045003000	3	11.3882	10.7465	1.05971	null	null	-7.811	0.155	0.319109	3.14223	0.916	0.481859	0.627189	0.509228	0.458258	0.458258	0.356341
7	750P	13	11	7	1	2	0	MS_13_7_7										MS013011007000	7	9.75586	9.06697	1.07598	null	null	13.225	0.254	0.648864	2.5541	0.934	0.460502	0.60778	0.477901	0.441473	0.41874	0.356299
113	750P	10	26	8	1	2	0	MS_10_113_8										MS010026008000	8	10.8218	10.3625	1.04432	null	null	-6.922	0.125	0.298852	2.97569	0.983	0.4993	0.628883	0.543412	0.500571	0.467402	0.356129
102	750P	16	21	5	1	2	0	MS_16_102_5										MS016021005000	5	10.7547	10.2785	1.04633	null	null	-6.979	0.13	0.415523	2.95127	0.963	0.458661	0.580453	0.535347	0.440796	0.380555	0.356129
74	750P	5	25	4	1	1	0	MS_5_74_4										MS005025004000	4	5.64299	5.41754	1.04161	null	null	-4.931	0.109	0.193908	1.56422	0.931	0.391922	0.473964	0.391795	0.381	0.356934	0.356108
53	750P	15	35	5	1	2	0	MS_15_53_5										MS015035005000	5	14.6575	13.8881	1.0554	null	null	-1.135	0.13	0.211582	4.04283	0.171	0.523155	0.70267	0.564346	0.530775	0.462174	0.355981
16	750P	2	21	3	1	1	0	MS_2_16_3										MS002021003000	3	12.0306	10.4869	1.1472	null	null	-2.429	0.342	0.724641	3.07145	0.541	0.519875	0.650092	0.617389	0.52959	0.446384	0.355854
35	750P	15	31	7	1	2	0	MS_15_35_7										MS015031007000	7	15.1311	14.605	1.03602	null	null	0	0.087	0.190161	4.2222	0.075	0.452014	0.600943	0.484992	0.417555	0.400939	0.355854
105	750P	9	16	8	1	2	0	MS_9_105_8										MS009016008000	8	15.6032	14.3984	1.08368	null	null	-1.516	0.203	0.38953	4.16111	0.339	0.530183	0.658664	0.545655	0.644589	0.445431	0.355791
84	20P	15	20	2	1	1	0	LP_15_84_2										LP015020002000	2	10.8611	10.4374	1.0406	null	null	-3.837	0.103	0.267653	3.01238	0.744	0.475276	0.680762	0.50455	0.448987	0.385741	0.355769
49	20P	2	6	5	1	2	0	LP_2_49_5										LP002006005000	5	12.2526	11.4089	1.07395	null	null	0.213	0.175	0.266679	3.31631	0.144	0.483447	0.57984	0.552302	0.487426	0.442151	0.355748
60	750P	8	18	2	1	1	0	MS_8_60_2										MS008018002000	2	11.7522	10.7527	1.09295	null	null	0	0.224	0.386906	3.11012	0.232	0.453602	0.573574	0.506349	0.436753	0.39552	0.355685
86	20P	13	4	5	1	2	0	LP_13_86_5										LP013004005000	5	13.2235	11.7178	1.12849	null	null	6.534	0.326	0.82351	3.3728	0.61	0.496887	0.748538	0.549952	0.432562	0.398166	0.3556
75	750P	15	42	4	1	1	0	MS_15_75_4										MS015042004000	4	14.8205	13.7884	1.07485	null	null	-3.785	0.177	0.246634	4.02715	0.075	0.474578	0.605494	0.523706	0.491448	0.396706	0.355346
15	750P	15	29	1	1	1	0	MS_15_15_1										MS015029001000	1	11.7604	11.2409	1.04621	null	null	6.161	0.122	0.343069	3.25543	0.982	0.472567	0.617601	0.513186	0.465667	0.410951	0.355283
95	750P	16	12	5	1	2	0	MS_16_95_5										MS016012005000	5	11.8208	10.7479	1.09982	null	null	-10.668	0.272	0.555964	3.10917	0.376	0.458872	0.563605	0.462767	0.489924	0.422508	0.355261
92	750P	16	22	7	1	2	0	MS_16_92_7										MS016022007000	7	11.2271	9.85522	1.13921	null	null	-8.896	0.369	0.792459	2.81684	0.609	0.427186	0.538374	0.473498	0.394208	0.37501	0.35524
69	20P	2	16	4	1	1	0	LP_2_69_4										LP002016004000	4	18.4675	17.8175	1.03648	null	null	2.451	0.09	0.335407	5.14485	0.382	0.424349	0.48986	0.478684	0.40695	0.391012	0.35505
2	750P	15	27	8	1	2	0	MS_15_2_8										MS015027008000	8	8.04323	7.55093	1.0652	null	null	11.152	0.205	0.392282	2.15041	0.909	0.532405	0.70212	0.581935	0.543687	0.479383	0.354986
140	20P	4	10	1	1	1	0	LP_4_140_1										LP004010001000	1	15.6665	14.6899	1.06648	null	null	0.33	0.159	0.28158	4.2526	0.005	0.483552	0.630428	0.512868	0.52705	0.392261	0.354817
40	750P	15	33	7	1	2	0	MS_15_40_7										MS015033007000	7	14.6677	13.7176	1.06926	null	null	-13.565	0.241	1.00006	3.85559	0.997	0.469836	0.602065	0.505312	0.454999	0.432075	0.354796
131	20P	4	1	7	1	2	0	LP_4_131_7										LP004001007000	7	9.0725	8.5064	1.06655	null	null	-12.065	0.218	0.548957	2.40745	0.971	0.477054	0.622681	0.528362	0.493353	0.386355	0.354732
124	20P	3	15	4	1	1	0	LP_3_124_4										LP003015004000	4	10.8556	10.1567	1.06882	null	null	8.147	0.191	0.563944	2.91452	0.801	0.462555	0.569934	0.508444	0.408622	0.470514	0.354711
144	750P	4	40	6	1	2	0	MS_4_144_6										MS004040006000	6	8.38189	7.75974	1.08018	null	null	-3.284	0.196	0.278871	2.24847	0.492	0.516636	0.665311	0.581067	0.521166	0.461031	0.35469
20	750P	9	25	6	1	2	0	MS_9_20_6										MS009025006000	6	11.2871	10.4277	1.08242	null	null	-5.942	0.211	0.360235	3.00391	0.381	0.47771	0.594826	0.525526	0.491575	0.422042	0.354648
44	750P	10	22	2	1	1	0	MS_10_44_2										MS010022002000	2	7.38156	6.80165	1.08526	null	null	-19.45	0.361	0.717338	1.86351	0.987	0.532003	0.814747	0.585724	0.493416	0.411544	0.354626
69	750P	9	12	8	1	2	0	MS_9_69_8										MS009012008000	8	11.5245	10.6068	1.08652	null	null	8.955	0.239	0.541867	3.03674	0.573	0.464481	0.567859	0.58039	0.456692	0.362797	0.354478
15	750P	15	29	2	1	1	0	MS_15_15_2										MS015029002000	2	12.9781	12.2925	1.05577	null	null	-4.444	0.141	0.303678	3.55001	0.234	0.459613	0.578802	0.516763	0.464947	0.38318	0.354351
45	750P	2	23	3	1	1	0	MS_2_45_3										MS002023003000	3	5.43096	5.03005	1.0797	null	null	-16.376	0.301	0.409935	1.39924	0.861	0.52741	0.686541	0.633158	0.517398	0.44541	0.354309
126	750P	17	17	8	1	2	0	MS_17_126_8										MS017017008000	8	6.76897	6.14843	1.10093	null	null	-12.122	0.301	0.542565	1.73846	0.942	0.786574	1.15562	1.02938	0.789009	0.604541	0.354266
85	750P	12	22	7	1	2	0	MS_12_85_7										MS012022007000	7	13.1984	11.9356	1.1058	null	null	5.802	0.269	0.534035	3.43397	0.084	0.462132	0.630851	0.49676	0.439589	0.389615	0.354161
99	750P	16	13	1	1	1	0	MS_16_99_1										MS016013001000	1	16.1811	15.1557	1.06766	null	null	-0.4	0.163	0.34326	4.38108	0.384	0.514138	0.717592	0.61178	0.475149	0.412157	0.354055
85	750P	12	22	6	1	2	0	MS_12_85_6										MS012022006000	6	12.2772	10.3871	1.18196	null	null	9.501	0.474	0.952204	2.97453	0.449	0.484018	0.672105	0.536088	0.475276	0.383159	0.353949
71	20P	15	13	1	1	1	0	LP_15_71_1										LP015013001000	1	16.1316	15.6934	1.02792	null	null	-1.932	0.069	0.181398	4.53384	0.421	0.505143	0.655024	0.561128	0.503428	0.452311	0.353822
122	20P	12	6	3	1	1	0	LP_12_122_3										LP012006003000	3	7.9622	7.20427	1.10521	null	null	6.749	0.252	0.272182	2.10615	0.087	0.583925	0.824294	0.68398	0.565679	0.491681	0.35378
11	750P	11	13	6	1	2	0	MS_11_11_6										MS011013006000	6	10.1347	8.88225	1.14101	null	null	5.058	0.268	0.406887	2.64029	0.033	0.557953	0.782447	0.625158	0.551794	0.476504	0.353758
24	750P	15	32	8	1	2	0	MS_15_24_8										MS015032008000	8	17.051	15.925	1.07071	null	null	13.685	0.246	1.04373	4.47273	0.839	0.514075	0.753301	0.555519	0.485965	0.42219	0.353737
1	750P	17	9	2	1	1	0	MS_17_1_2										MS017009002000	2	11.9732	10.9456	1.09388	null	null	-1.219	0.21	0.355536	3.19862	0.431	0.477943	0.624925	0.523325	0.459147	0.428583	0.353589
55	750P	2	27	5	1	2	0	MS_2_55_5										MS002027005000	5	4.83129	3.57435	1.35166	null	null	-18.65	0.824	0.620077	0.970724	0.58	0.617559	0.851239	0.868955	0.569785	0.442277	0.353547
18	20P	10	1	7	1	2	0	LP_10_18_7										LP010001007000	7	16.5685	15.8102	1.04797	null	null	-7.23	0.134	0.58964	4.54586	0.967	0.442616	0.547201	0.480716	0.48169	0.350308	0.353441
29	20P	1	16	4	1	1	0	LP_1_29_4										LP001016004000	4	10.7044	9.85969	1.08567	null	null	18.785	0.348	0.925131	2.71801	0.774	0.426762	0.494686	0.478515	0.423799	0.383371	0.35342
gifu	750P	5	27	3	1	1	0	MS_5_gifu_3										MS005027003000	3	10.7344	10.0419	1.06896	null	null	-2.416	0.168	0.323554	2.90237	0.599	0.506137	0.6662	0.59	0.497311	0.423778	0.353378
90	20P	15	25	4	1	1	0	LP_15_90_4										LP015025004000	4	15.1872	12.8225	1.18442	null	null	-15.413	0.538	1.62317	3.57348	0.649	0.485584	0.677693	0.549974	0.445749	0.401087	0.353251
128	20P	11	12	5	1	2	0	LP_11_128_5										LP011012005000	5	14.1096	13.2504	1.06484	null	null	-0.183	0.156	0.343874	3.83115	0.139	0.487341	0.658368	0.53757	0.473456	0.414253	0.353229
64	20P	2	16	8	1	2	0	LP_2_64_8										LP002016008000	8	17.7755	16.4983	1.07741	null	null	-12.146	0.234	0.935016	4.73989	0.893	0.48332	0.677058	0.522647	0.4572	0.406781	0.353145
18	20P	9	3	2	1	1	0	LP_9_18_2										LP009003002000	2	19.477	18.0403	1.07964	null	null	-3.161	0.196	0.673015	5.20596	0.279	0.46501	0.608351	0.507259	0.458449	0.398081	0.353102
118	750P	16	23	3	1	1	0	MS_16_118_3										MS016023003000	3	10.6133	8.9659	1.18374	null	null	-7.461	0.444	0.656632	2.60778	0.303	0.510942	0.716217	0.534755	0.497671	0.453496	0.352933
71	20P	15	13	4	1	1	0	LP_15_71_4										LP015013004000	4	14.1952	13.625	1.04185	null	null	-2.671	0.081	0.182351	3.98824	0.935	0.499385	0.627888	0.554567	0.499279	0.462407	0.352891
131	750P	4	27	7	1	2	0	MS_4_131_7										MS004027007000	7	13.5601	12.5818	1.07776	null	null	3.955	0.194	0.493014	3.62951	0.411	0.542777	0.732832	0.642472	0.534903	0.450723	0.352891
71	750P	15	40	5	1	2	0	MS_15_71_5										MS015040005000	5	10.2525	9.31564	1.10056	null	null	7.836	0.147	0.261281	2.81301	0.862	0.516784	0.649563	0.564134	0.527579	0.490051	0.352785
138	750P	9	25	2	1	1	0	MS_9_138_2										MS009025002000	2	14.5449	13.2937	1.09412	null	null	0.73	0.225	0.389234	3.84785	0.083	0.507196	0.701527	0.543941	0.467656	0.470366	0.352785
126	750P	16	26	4	1	1	0	MS_16_126_4										MS016026004000	4	12.3046	11.3247	1.08653	null	null	0.535	0.206	0.380513	3.28706	0.324	0.482198	0.6154	0.541634	0.470366	0.430847	0.352785
29	750P	5	19	5	1	2	0	MS_5_29_5										MS005019005000	5	7.57606	7.04981	1.07465	null	null	-6.378	0.196	0.317098	2.02861	0.469	0.451379	0.536871	0.494729	0.457327	0.415121	0.352785
127	20P	12	9	2	1	1	0	LP_12_127_2										LP012009002000	2	11.6037	10.8137	1.07306	null	null	-3.366	0.177	0.311086	3.1387	0.309	0.433218	0.588963	0.450469	0.394695	0.378947	0.352637
45	750P	8	11	6	1	2	0	MS_8_45_6										MS008011006000	6	7.26582	6.83093	1.06366	null	null	9.813	0.191	0.39097	1.94917	0.788	0.485839	0.648229	0.549021	0.488505	0.390927	0.352552
60	750P	8	18	4	1	1	0	MS_8_60_4										MS008018004000	4	11.2239	10.1667	1.10398	null	null	10.678	0.291	0.621051	2.90781	0.473	0.418359	0.477245	0.423333	0.422889	0.41584	0.352488
62	750P	9	9	8	1	2	0	MS_9_62_8										MS009009008000	8	10.8644	10.0842	1.07737	null	null	-2.406	0.189	0.337989	2.91461	0.35	0.468058	0.593556	0.515049	0.463889	0.415396	0.352488
145	20P	4	13	8	1	2	0	LP_4_145_8										LP004013008000	8	14.3557	13.3616	1.0744	null	null	-1.634	0.18	0.397235	3.86169	0.309	0.388578	0.472059	0.396325	0.379984	0.342328	0.352446
46	20P	5	14	1	1	1	0	LP_5_46_1										LP005014001000	1	3.54899	3.30939	1.0724	null	null	9.944	0.213	0.214905	0.947081	0.978	0.464566	0.53395	0.51073	0.480695	0.445177	0.352319
25	20P	1	18	1	1	1	0	LP_1_25_1										LP001018001000	1	9.93883	9.37893	1.0597	null	null	-10.27	0.185	0.627317	2.6702	0.955	0.47371	0.6165	0.513292	0.461285	0.42526	0.352298
86	20P	3	11	4	1	1	0	LP_3_86_4										LP003011004000	4	16.1975	15.6299	1.03632	null	null	5.518	0.099	0.454089	4.49718	0.921	0.495977	0.636143	0.528447	0.481393	0.481796	0.352192
80	750P	13	17	5	1	2	0	MS_13_80_5										MS013017005000	5	8.27206	7.22615	1.14474	null	null	24.763	0.496	0.690012	2.04737	0.922	0.460396	0.672423	0.528257	0.397574	0.351557	0.352171
75	750P	15	42	3	1	1	0	MS_15_75_3										MS015042003000	3	14.779	13.2248	1.11752	null	null	5.419	0.264	0.514795	3.95258	0.874	0.505989	0.677016	0.578443	0.500846	0.421725	0.352023
102	750P	16	22	1	1	1	0	MS_16_102_1										MS016022001000	1	12.8547	12.0087	1.07045	null	null	3.942	0.149	0.38953	3.51733	0.568	0.460968	0.540025	0.505058	0.471869	0.435843	0.351917
38	750P	8	12	5	1	2	0	MS_8_38_5										MS008012005000	5	5.31823	5.08301	1.04628	null	null	7.658	0.134	0.188447	1.46035	0.879	0.555816	0.707326	0.61559	0.573744	0.530923	0.351896
1	750P	15	28	8	1	2	0	MS_15_1_8										MS015028008000	8	7.78959	7.54202	1.03282	null	null	-2.413	0.081	0.152294	2.18137	0.756	0.436605	0.540195	0.469773	0.427503	0.393933	0.35179
86	20P	13	4	6	1	2	0	LP_13_86_6										LP013004006000	6	7.29488	6.84325	1.066	null	null	-2.482	0.156	0.180594	1.99729	0.515	0.519134	0.701421	0.5715	0.49367	0.477202	0.351684
29	20P	1	16	3	1	1	0	LP_1_29_3										LP001016003000	3	8.80887	8.31029	1.06	null	null	8.791	0.175	0.463359	2.37689	0.903	0.429747	0.537845	0.473266	0.412348	0.373401	0.351684
28	750P	5	20	6	1	2	0	MS_5_28_6										MS005020006000	6	7.15963	6.62688	1.08039	null	null	-19.014	0.343	0.648864	1.81475	0.989	0.576707	0.69886	0.667449	0.624946	0.53975	0.351578
124	750P	16	26	8	1	2	0	MS_16_124_8										MS016026008000	8	8.62863	8.11623	1.06313	null	null	-10.519	0.196	0.477986	2.30969	0.961	0.462089	0.580962	0.506307	0.469561	0.401892	0.351473
64	750P	10	18	8	1	2	0	MS_10_64_8										MS010018008000	8	12.8644	9.44226	1.36243	null	null	1.156	0.669	1.04193	2.89956	0.123	0.620077	0.877147	0.777663	0.580263	0.513503	0.351367
gifu	20P	9	5	8	1	2	0	LP_9_gifu_8										LP009005008000	8	11.4952	10.5265	1.09202	null	null	-9.14	0.244	0.659257	3.02679	0.881	0.491702	0.862753	0.46609	0.401532	0.377613	0.351367
5	20P	10	1	1	1	1	0	LP_10_5_1										LP010001001000	1	15.0346	12.3212	1.22022	null	null	1.083	0.517	0.986303	3.59406	0.003	0.461878	0.566124	0.548915	0.457771	0.385276	0.351218
145	20P	4	13	7	1	2	0	LP_4_145_7										LP004013007000	7	13.3289	12.817	1.03994	null	null	4.072	0.09	0.297709	3.72656	0.894	0.42854	0.565256	0.437557	0.389678	0.399034	0.351155
46	750P	8	13	1	1	1	0	MS_8_46_1										MS008013001000	1	16.2776	15.212	1.07005	null	null	4.949	0.179	0.610531	4.38108	0.744	0.427821	0.542629	0.460079	0.411501	0.373951	0.351092
126	750P	16	26	2	1	1	0	MS_16_126_2										MS016026002000	2	11.8117	10.1394	1.16493	null	null	0.598	0.374	0.537316	3.00048	0.189	0.511429	0.719667	0.625158	0.461772	0.398949	0.35107
58	20P	2	12	6	1	2	0	LP_2_58_6										LP002012006000	6	13.0163	11.4489	1.13691	null	null	-11.518	0.379	0.924835	3.26487	0.552	0.426572	0.451421	0.478324	0.431567	0.420561	0.350922
3	20P	1	2	6	1	2	0	LP_1_3_6										LP001002006000	6	10.1273	9.97094	1.01568	null	null	-0.973	0.038	0.0440055	2.88404	0.77	0.518753	0.640863	0.5548	0.535474	0.511556	0.350816
51	20P	15	9	1	1	1	0	LP_15_51_1										LP015009001000	1	11.106	10.3521	1.07283	null	null	-5.279	0.186	0.434954	2.98181	0.58	0.463317	0.605621	0.506688	0.42981	0.423778	0.350753
9	20P	1	5	5	1	2	0	LP_1_9_5										LP001005005000	5	21.5262	19.6861	1.09347	null	null	-0.616	0.226	0.75438	5.68867	0.033	0.447844	0.61976	0.481139	0.418126	0.369612	0.350732
86	750P	16	19	4	1	1	0	MS_16_86_4										MS016019004000	4	17.4853	16.6641	1.04928	null	null	5.979	0.133	0.554609	4.79046	0.704	0.492612	0.672211	0.562462	0.490093	0.387731	0.350541
5	20P	10	1	4	1	1	0	LP_10_5_4										LP010001004000	4	9.38009	8.9971	1.04257	null	null	-4.047	0.105	0.194733	2.61444	0.854	0.490389	0.597599	0.522944	0.503068	0.478113	0.350478
142	20P	4	11	1	1	1	0	LP_4_142_1										LP004011001000	1	13.3278	12.0595	1.10517	null	null	-13.5	0.324	1.20694	3.4061	0.932	0.540406	0.866331	0.609304	0.514096	0.361717	0.350393
5	750P	10	13	1	1	1	0	MS_10_5_1										MS010013001000	1	12.4771	11.822	1.05541	null	null	-5.445	0.098	0.230971	3.48484	0.941	0.455951	0.544026	0.489797	0.471551	0.424074	0.350181
29	750P	5	19	6	1	2	0	MS_5_29_6										MS005019006000	6	11.2834	9.61547	1.17346	null	null	4.292	0.411	0.61142	2.81358	0.006	0.439103	0.526415	0.453834	0.443124	0.421957	0.35016
122	750P	16	24	4	1	1	0	MS_16_122_4										MS016024004000	4	11.6968	10.6568	1.09759	null	null	-6.73	0.253	0.719963	3.06125	0.836	0.537231	0.700617	0.581237	0.550757	0.503343	0.350097
84	750P	15	46	3	1	1	0	MS_15_84_3										MS015046003000	3	10.7919	10.3247	1.04525	null	null	6.12	0.123	0.27468	2.9696	0.596	0.524468	0.705697	0.604456	0.55681	0.405003	0.350012
gifu	750P	5	28	5	1	2	0	MS_5_gifu_5										MS005028005000	5	12.4477	11.5148	1.08101	null	null	-0.316	0.194	0.335428	3.33614	0.064	0.482579	0.615971	0.556556	0.459126	0.431482	0.349927
10	20P	11	1	1	1	1	0	LP_11_10_1										LP011001001000	1	10.8116	10.184	1.06162	null	null	-3.933	0.135	0.243628	2.98564	0.8	0.473795	0.660061	0.510582	0.461306	0.387054	0.349906
23	750P	11	18	5	1	2	0	MS_11_23_5										MS011018005000	5	15.0776	14.7539	1.02194	null	null	-0.575	0.053	0.106553	4.26498	0.651	0.53031	0.72572	0.61703	0.5207	0.438256	0.349864
132	20P	4	4	8	1	2	0	LP_4_132_8										LP004004008000	8	10.9035	10.5076	1.03767	null	null	5.665	0.103	0.277326	3.02459	0.986	0.569743	0.75002	0.637984	0.602065	0.508847	0.349779
4	750P	13	11	4	1	1	0	MS_13_4_4										MS013011004000	4	14.7706	14.0855	1.04864	null	null	-3.791	0.12	0.440584	4.08724	0.905	0.482113	0.616035	0.542438	0.4768	0.425535	0.349716
132	20P	4	4	5	1	2	0	LP_4_132_5										LP004004005000	5	12.7942	11.7154	1.09208	null	null	6.432	0.156	0.529188	3.47021	0.963	0.572495	0.757174	0.676952	0.596413	0.482748	0.34944
131	750P	16	27	8	1	2	0	MS_16_131_8										MS016027008000	8	10.4553	10.036	1.04179	null	null	-5.446	0.112	0.2511	2.89016	0.903	0.465667	0.59	0.516107	0.461666	0.411184	0.349356
141	750P	8	7	2	1	1	0	MS_8_141_2										MS008007002000	2	9.66917	9.29276	1.04051	null	null	0.653	0.098	0.136334	2.68853	0.426	0.48876	0.619612	0.561869	0.482029	0.431038	0.34925
46	750P	8	14	5	1	2	0	MS_8_46_5										MS008014005000	5	5.84676	5.53985	1.0554	null	null	-9.678	0.17	0.2696	1.58255	0.884	0.443929	0.529971	0.485204	0.456544	0.398907	0.34925
24	750P	17	15	1	1	1	0	MS_17_24_1										MS017015001000	1	14.4591	13.4631	1.07398	null	null	-7.226	0.152	0.438658	3.94392	0.542	0.534924	0.748877	0.603165	0.506688	0.466979	0.349165
99	750P	16	13	2	1	1	0	MS_16_99_2										MS016013002000	2	12.5792	11.557	1.08845	null	null	3.465	0.218	0.510413	3.33621	0.517	0.472482	0.631888	0.492464	0.463359	0.425662	0.349144
11	20P	11	1	6	1	2	0	LP_11_11_6										LP011001006000	6	9.72505	9.02089	1.07806	null	null	-7.008	0.208	0.428434	2.59076	0.681	0.490834	0.661903	0.534395	0.480272	0.428308	0.349123
korea	20P	4	16	1	1	1	0	LP_4_korea_1										LP004016001000	1	7.95556	7.32394	1.08624	null	null	0.497	0.199	0.222652	2.14928	0.253	0.5294	0.67492	0.607568	0.54792	0.467466	0.348954
1	20P	15	2	5	1	2	0	LP_15_1_5										LP015002005000	5	10.6526	9.85033	1.08145	null	null	-20.109	0.365	1.15722	2.67629	0.986	0.45485	0.657119	0.49875	0.391097	0.378079	0.348763
gifu	750P	4	25	8	1	2	0	MS_4_gifu_8										MS004025008000	8	11.6938	10.8756	1.07524	null	null	-12.819	0.244	0.668613	3.07859	0.781	0.521758	0.643805	0.612775	0.550757	0.45267	0.348721
120	750P	16	16	3	1	1	0	MS_16_120_3										MS016016003000	3	9.05523	7.93075	1.14179	null	null	9.99	0.359	0.442807	2.32692	0.295	0.48351	0.662284	0.520086	0.472355	0.414528	0.3487
18	20P	9	3	4	1	1	0	LP_9_18_4										LP009003004000	4	8.72782	8.12802	1.07379	null	null	0.149	0.176	0.243628	2.35847	0.582	0.478176	0.738907	0.504698	0.427122	0.372195	0.348573
136	20P	4	7	4	1	1	0	LP_4_136_4										LP004007004000	4	10.5245	9.53323	1.10398	null	null	14.005	0.31	0.64842	2.72864	0.716	0.485013	0.522118	0.504698	0.454046	0.595969	0.348552
8	750P	10	20	2	1	1	0	MS_10_8_2										MS010020002000	2	6.74091	6.28938	1.07179	null	null	1.736	0.17	0.169566	1.83248	0.594	0.503068	0.639233	0.579268	0.5207	0.427567	0.348552
141	20P	13	7	8	1	2	0	LP_13_141_8										LP013007008000	8	6.47789	6.18081	1.04806	null	null	0.392	0.103	0.0370628	1.82977	0.01	0.466788	0.5842	0.538332	0.4826	0.380302	0.348552
56	750P	8	15	3	1	1	0	MS_8_56_3										MS008015003000	3	16.5415	14.8443	1.11433	null	null	-5.564	0.252	0.649351	4.33608	0.168	0.449157	0.557488	0.491596	0.445389	0.402759	0.348509
gifu	750P	5	27	4	1	1	0	MS_5_gifu_4										MS005027004000	4	14.5051	13.81	1.05033	null	null	-6.689	0.139	0.448818	3.96557	0.974	0.455697	0.576051	0.55099	0.422021	0.380682	0.348446
124	750P	16	25	2	1	1	0	MS_16_124_2										MS016025002000	2	10.093	9.14952	1.10312	null	null	-7.043	0.248	0.318431	2.66277	0.351	0.448776	0.580496	0.46664	0.420455	0.428202	0.348403
137	20P	4	7	6	1	2	0	LP_4_137_6										LP004007006000	6	17.3674	16.0479	1.08222	null	null	-7.884	0.185	0.357463	4.67451	0.557	0.552937	0.629475	0.519896	0.631148	0.635275	0.348361
109	20P	16	5	4	1	1	0	LP_16_109_4										LP016005004000	4	12.8902	11.1717	1.15383	null	null	8.499	0.402	0.865484	3.19568	0.378	0.407226	0.512847	0.431885	0.370522	0.372449	0.34834
56	750P	8	16	6	1	2	0	MS_8_56_6										MS008016006000	6	16.8491	15.8576	1.06253	null	null	7.362	0.172	0.905658	4.54605	0.904	0.419629	0.574484	0.473054	0.381	0.321056	0.348319
66	750P	5	23	5	1	2	0	MS_5_66_5										MS005023005000	5	11.8909	10.7033	1.11096	null	null	-2.947	0.264	0.5207	3.1213	0.553	0.40113	0.464016	0.428731	0.387159	0.3781	0.347789
51	20P	15	10	8	1	2	0	LP_15_51_8										LP015010008000	8	8.76927	8.3399	1.05148	null	null	0.436	0.124	0.145436	2.41355	0.097	0.457941	0.591587	0.490855	0.451739	0.407797	0.347768
77	20P	15	18	2	1	1	0	LP_15_77_2										LP015018002000	2	11.213	10.0297	1.11797	null	null	-17.058	0.31	0.815954	2.88601	0.995	0.533908	0.636333	0.582866	0.553932	0.549	0.347578
124	750P	16	26	5	1	2	0	MS_16_124_5										MS016026005000	5	6.43367	5.99241	1.07364	null	null	-5.066	0.187	0.181017	1.72921	0.178	0.497671	0.710015	0.56697	0.46046	0.402929	0.347578
41	20P	10	11	4	1	1	0	LP_10_41_4										LP010011004000	4	5.15065	4.36927	1.17884	null	null	-13.161	0.442	0.433007	1.2935	0.91	0.564388	0.778743	0.640779	0.575924	0.479129	0.347535
109	750P	16	15	3	1	1	0	MS_16_109_3										MS016015003000	3	13.7625	13.3041	1.03445	null	null	-4.014	0.089	0.219985	3.83726	0.854	0.440119	0.579903	0.505629	0.411247	0.356277	0.347409
131	20P	4	1	6	1	2	0	LP_4_131_6										LP004001006000	6	11.0023	10.3911	1.05882	null	null	-8.906	0.173	0.611061	2.9696	0.975	0.494496	0.652462	0.560811	0.507577	0.404135	0.347387
139	750P	8	20	4	1	1	0	MS_8_139_4										MS008020004000	4	9.27716	8.36873	1.10855	null	null	-11.083	0.31	0.647933	2.38292	0.848	0.432668	0.594297	0.453729	0.385889	0.38208	0.347345
60	20P	2	13	3	1	1	0	LP_2_60_3										LP002013003000	3	10.4825	9.31189	1.12571	null	null	9.42	0.161	0.361252	2.82499	0.684	0.472398	0.569447	0.525293	0.510244	0.409215	0.347324
34	20P	1	19	5	1	2	0	LP_1_34_5										LP001019005000	5	14.1927	12.7453	1.11356	null	null	-1.237	0.18	0.321776	3.84933	0.257	0.431694	0.544661	0.465667	0.405003	0.395774	0.347324
138	750P	9	26	8	1	2	0	MS_9_138_8										MS009026007000	7	12.8637	11.9259	1.07863	null	null	2.238	0.191	0.480589	3.44621	0.777	0.501989	0.639127	0.587798	0.531813	0.40422	0.347282
115	750P	9	20	7	1	2	0	MS_9_115_7										MS009020007000	7	18.4438	17.1951	1.07262	null	null	-4.377	0.169	0.656378	5.01443	0.722	0.503936	0.640419	0.53975	0.52904	0.463084	0.347176
129	20P	4	23	2	1	1	0	LP_4_129_2										LP004023002000	2	6.41703	5.90034	1.08757	null	null	-12.64	0.268	0.367517	1.68565	0.844	0.582232	0.767397	0.677333	0.616098	0.502602	0.347133
23	20P	11	5	1	1	1	0	LP_11_23_1										LP011005001000	1	20.3952	19.7559	1.03236	null	null	4.855	0.087	0.383011	5.68867	0.923	0.480166	0.697357	0.539179	0.439632	0.377804	0.347091
60	750P	8	17	5	1	2	0	MS_8_60_5										MS008017004000	4	15.4084	13.3634	1.15303	null	null	-8.746	0.386	0.917766	3.83555	0.343	0.440415	0.655997	0.411099	0.462005	0.327089	0.347006
142	20P	4	11	3	1	1	0	LP_4_142_3										LP004011003000	3	20.8524	17.8626	1.16738	null	null	-2.649	0.37	1.06792	5.29793	0.333	0.510476	0.673206	0.578802	0.525907	0.427461	0.346943
10	750P	1	27	4	1	1	0	MS_1_10_4										MS001027004000	4	5.42421	4.86266	1.11548	null	null	-38.816	0.872	1.06475	1.07808	0.985	0.619358	0.863177	0.726017	0.611251	0.550333	0.346922
51	20P	15	10	7	1	2	0	LP_15_51_7										LP015010007000	7	8.76653	8.10753	1.08128	null	null	-0.748	0.191	0.225383	2.36383	0.102	0.416221	0.473922	0.458618	0.422233	0.37937	0.346922
39	20P	15	8	6	1	2	0	LP_15_39_6										LP015008006000	6	17.4392	15.1745	1.14924	null	null	-2.878	0.357	0.921385	4.40277	0.263	0.487214	0.685207	0.541507	0.474133	0.388049	0.346837
61	20P	15	12	5	1	2	0	LP_15_61_5										LP015012005000	5	16.1756	14.74	1.09739	null	null	1.893	0.233	0.527219	4.26993	0.024	0.440478	0.577554	0.495004	0.404728	0.378587	0.346837
burtii	20P	15	25	7	1	2	0	LP_15_burtii_7										LP015025007000	7	14.5991	13.9282	1.04817	null	null	-5.494	0.126	0.333417	4.01851	0.74	0.512826	0.712301	0.573934	0.490051	0.441113	0.346689
111	750P	9	17	4	1	1	0	MS_9_111_4										MS009017004000	4	10.6333	9.47939	1.12173	null	null	10.03	0.274	0.694055	2.75939	0.87	0.526648	0.7747	0.592201	0.521631	0.398674	0.346668
92	750P	16	21	1	1	1	0	MS_16_92_1										MS016021001000	1	15.6567	14.2453	1.09908	null	null	0.255	0.239	0.54919	4.11833	0.014	0.440986	0.56225	0.484801	0.425238	0.386016	0.346498
116	20P	13	5	8	1	2	0	LP_13_116_8										LP013005006000	6	11.2762	10.4604	1.07799	null	null	-9.081	0.221	0.769176	2.98793	0.917	0.55353	0.778425	0.63845	0.549889	0.454427	0.346435
112	750P	9	17	7	1	2	0	MS_9_112_7										MS009017007000	7	15.8572	14.7763	1.07315	null	null	8.734	0.205	0.941366	4.23426	0.917	0.567372	0.715412	0.58039	0.624946	0.569976	0.346287
111	750P	9	17	1	1	1	0	MS_9_111_1										MS009017001000	1	11.2599	10.2518	1.09834	null	null	2.13	0.182	0.335428	3.04432	0.765	0.510709	0.778933	0.620183	0.427186	0.380153	0.346287
56	750P	8	16	5	1	2	0	MS_8_56_5										MS008016005000	5	13.5822	13.047	1.04103	null	null	-2.045	0.1	0.345376	3.77004	0.819	0.421894	0.561001	0.4503	0.406125	0.346181	0.346244
52	750P	9	8	2	1	1	0	MS_9_52_2										MS009008002000	2	11.2343	10.6894	1.05098	null	null	5.112	0.133	0.245914	3.07958	0.431	0.461052	0.59309	0.549487	0.42418	0.391901	0.346202
69	750P	9	11	2	1	1	0	MS_9_69_2										MS009011002000	2	16.8964	15.1108	1.11817	null	null	4.177	0.289	0.797941	4.37466	0.187	0.456438	0.660167	0.483129	0.400114	0.393128	0.346075
86	750P	16	19	2	1	1	0	MS_16_86_2										MS016019002000	2	12.0633	11.2336	1.07386	null	null	-14.848	0.266	0.708364	3.14583	0.824	0.458428	0.64734	0.478409	0.429091	0.391266	0.346075
131	750P	16	28	2	1	1	0	MS_16_131_2										MS016028002000	2	14.1852	13.6238	1.0412	null	null	-4.098	0.106	0.36123	3.92891	0.604	0.532765	0.716386	0.592328	0.534903	0.47426	0.345884
125	750P	9	22	4	1	1	0	MS_9_125_4										MS009022004000	4	9.25699	7.68208	1.20501	null	null	-4.108	0.18	0.259482	2.45753	0.312	0.395118	0.500782	0.38409	0.395288	0.349504	0.345884
80	20P	11	7	1	1	1	0	LP_11_80_1										LP011007001000	1	21.1525	19.9747	1.05897	null	null	2.186	0.144	0.491829	5.76811	0.261	0.522118	0.770742	0.613939	0.493141	0.386821	0.345842
104	750P	9	13	8	1	2	0	MS_9_104_8										MS009013008000	8	19.0038	17.8896	1.06228	null	null	-6.932	0.169	0.693716	5.13264	0.888	0.494496	0.581829	0.500951	0.585618	0.458364	0.345715
145	750P	4	39	8	1	2	0	MS_4_145_8										MS004039008000	8	15.1256	14.3475	1.05423	null	null	-6.097	0.145	0.512868	4.12445	0.951	0.507238	0.703368	0.562568	0.505185	0.419566	0.345567
86	20P	13	4	7	1	2	0	LP_13_86_7										LP013004007000	7	7.5649	7.19717	1.05109	null	null	-0.674	0.123	0.144272	2.0836	0.063	0.511344	0.663025	0.591418	0.514752	0.442002	0.345525
135	750P	4	32	1	1	1	0	MS_4_135_1										MS004032001000	1	8.64404	7.84426	1.10196	null	null	-3.248	0.243	0.296757	2.27906	0.136	0.474917	0.722482	0.479213	0.430678	0.396811	0.34544
66	750P	5	24	1	1	1	0	MS_5_66_1										MS005024001000	1	10.4071	9.42725	1.10394	null	null	-11.133	0.301	0.755396	2.67629	0.829	0.459676	0.597472	0.522605	0.457496	0.375158	0.345398
121	750P	10	26	2	1	1	0	MS_10_121_2										MS010026002000	2	11.7112	9.80499	1.19441	null	null	-11.455	0.441	0.865505	2.88902	0.464	0.495723	0.6038	0.563266	0.505354	0.460756	0.345355
53	750P	15	35	7	1	2	0	MS_15_53_7										MS015035007000	7	12.7247	12.1286	1.04915	null	null	0.2	0.118	0.239734	3.5073	0.531	0.488908	0.650833	0.549974	0.4913	0.407141	0.345292
115	750P	3	23	8	1	2	0	MS_3_115_8										MS003023008000	8	11.1886	10.1988	1.09704	null	null	5.001	0.233	0.258995	2.975	0.088	0.520128	0.713613	0.570209	0.505375	0.46609	0.345144
9	750P	10	21	3	1	1	0	MS_10_9_3										MS010021003000	3	12.2158	11.7894	1.03617	null	null	3.397	0.092	0.177377	3.40343	0.338	0.476991	0.609071	0.509503	0.48169	0.439589	0.345144
29	20P	1	16	2	1	1	0	LP_1_29_2										LP001016002000	2	8.44114	7.60523	1.10991	null	null	-10.747	0.222	0.419523	2.22675	0.746	0.454639	0.571796	0.482494	0.439568	0.434361	0.345038
48	750P	9	7	4	1	1	0	MS_9_48_4										MS009007004000	4	13.0766	12.393	1.05516	null	null	5.292	0.144	0.286999	3.5684	0.328	0.561869	0.756941	0.585428	0.597408	0.524997	0.344826
143	20P	4	11	5	1	2	0	LP_4_143_5										LP004011005000	5	14.081	12.8105	1.09918	null	null	11.05	0.289	1.02379	3.63561	0.87	0.50038	0.704723	0.562779	0.431864	0.457835	0.34472
52	20P	5	8	3	1	1	0	LP_5_52_3										LP005008003000	3	10.1979	9.37472	1.08781	null	null	-20.072	0.377	1.10242	2.55431	0.967	0.478092	0.603758	0.531177	0.513609	0.397637	0.34472
109	20P	16	6	5	1	2	0	LP_16_109_5										LP016006005000	5	10.5929	9.82133	1.07856	null	null	0	0.189	0.314854	2.84129	0.394	0.45974	0.690986	0.489331	0.398293	0.375539	0.344593
117	20P	12	6	6	1	2	0	LP_12_117_6										LP012006006000	6	5.95562	5.55377	1.07236	null	null	-9.211	0.208	0.363347	1.58866	0.934	0.482769	0.63174	0.519388	0.485204	0.433112	0.344361
95	750P	16	11	4	1	1	0	MS_16_95_4										MS016011004000	4	9.39728	8.69577	1.08067	null	null	3.629	0.2	0.40585	2.51132	0.805	0.468143	0.622618	0.534331	0.469244	0.370163	0.344339
124	20P	3	15	3	1	1	0	LP_3_124_3										LP003015003000	3	8.2108	7.67779	1.06942	null	null	-3.635	0.155	0.117263	2.27601	0.017	0.530183	0.6604	0.592667	0.546333	0.507428	0.344318
burtii	20P	15	25	8	1	2	0	LP_15_burtii_8										LP015025008000	8	14.7734	13.4812	1.09585	null	null	-17.923	0.366	1.42572	3.70895	0.982	0.500676	0.72771	0.55971	0.496464	0.375793	0.344255
gifu	750P	5	28	7	1	2	0	MS_5_gifu_7										MS005028007000	7	11.2626	10.4816	1.07451	null	null	15.58	0.278	0.860912	2.9207	0.99	0.504359	0.616924	0.550333	0.545931	0.464778	0.343958
79	750P	9	14	7	1	2	0	MS_9_79_7										MS009014007000	7	11.6657	10.9908	1.06141	null	null	3.976	0.154	0.176678	3.17123	0.129	0.520891	0.776647	0.560515	0.493607	0.429429	0.343958
5	20P	10	2	7	1	2	0	LP_10_5_7										LP010002007000	7	11.5575	11.1037	1.04087	null	null	-5.689	0.111	0.331449	3.19568	0.945	0.485415	0.593471	0.565806	0.496316	0.427821	0.343916
8	20P	1	6	5	1	2	0	LP_1_8_5										LP001006005000	5	14.6946	12.0101	1.22353	null	null	-12.003	0.587	1.37903	3.44792	0.552	0.442849	0.57131	0.492633	0.43633	0.370142	0.343916
25	20P	1	17	7	1	2	0	LP_1_25_7										LP001017007000	7	13.5223	12.155	1.11249	null	null	-9.725	0.239	0.839258	3.57355	0.942	0.439081	0.537676	0.466386	0.434446	0.413195	0.343726
18	750P	10	14	2	1	1	0	MS_10_18_2										MS010014002000	2	6.75056	6.32289	1.06764	null	null	-12.175	0.222	0.347705	1.7903	0.955	0.515514	0.679492	0.592667	0.513016	0.448881	0.343683
gifu	750P	4	25	7	1	2	0	MS_4_gifu_7										MS004025007000	7	10.7498	9.90388	1.08541	null	null	3.553	0.206	0.285179	2.87941	0.008	0.458576	0.582761	0.497755	0.449008	0.419777	0.34362
28	20P	1	16	6	1	2	0	LP_1_28_6										LP001016006000	6	10.6501	10.3145	1.03254	null	null	1.999	0.08	0.117814	2.98181	0.128	0.451781	0.558969	0.4757	0.454872	0.425958	0.343408
86	750P	16	19	3	1	1	0	MS_16_86_3										MS016019003000	3	16.0303	15.4772	1.03574	null	null	-3.293	0.09	0.362987	4.46661	0.764	0.4601	0.577003	0.499597	0.472863	0.40767	0.343302
121	750P	10	26	3	1	1	0	MS_10_121_3										MS010026003000	3	15.3509	14.6489	1.04792	null	null	0.828	0.114	0.205634	4.25177	0.29	0.490918	0.620374	0.538459	0.490453	0.462005	0.343239
56	750P	8	15	1	1	1	0	MS_8_56_1										MS008015001000	1	18.6625	17.8675	1.0445	null	null	1.018	0.108	0.276902	5.16319	0.02	0.457962	0.612711	0.516509	0.471678	0.345673	0.343175
61	20P	15	12	7	1	2	0	LP_15_61_7										LP015012007000	7	13.7119	12.8362	1.06822	null	null	-7.676	0.188	0.617495	3.67839	0.799	0.460523	0.59654	0.512551	0.461074	0.389742	0.3429
133	20P	4	4	1	1	1	0	LP_4_133_1										LP004004001000	1	15.3536	14.9013	1.03036	null	null	-4.318	0.08	0.211032	4.3016	0.87	0.479446	0.602869	0.577659	0.478367	0.395415	0.342879
102	20P	13	4	1	1	1	0	LP_13_102_1										LP013004001000	1	7.03512	6.56289	1.07195	null	null	1.109	0.174	0.181822	1.9003	0.008	0.477499	0.640461	0.53395	0.466344	0.40422	0.342773
korea	20P	4	15	8	1	2	0	LP_4_korea_8										LP004015008000	8	6.79679	6.19157	1.09775	null	null	-18.745	0.366	0.489903	1.73082	0.908	0.56479	0.741955	0.663956	0.600223	0.47606	0.342371
97	750P	10	23	1	1	1	0	MS_10_97_1										MS010023001000	1	12.9131	12.2346	1.05545	null	null	-0.397	0.133	0.249788	3.54389	0.415	0.477266	0.692298	0.496316	0.495596	0.359833	0.342307
18	750P	1	32	6	1	2	0	MS_1_18_6										MS001032006000	6	4.04247	3.78386	1.06835	null	null	-13.259	0.234	0.241046	1.06928	0.987	0.562906	0.676127	0.635	0.62774	0.5334	0.342286
36	20P	12	2	7	1	2	0	LP_12_36_7										LP012002007000	7	9.85931	9.12324	1.08068	null	null	-0.532	0.194	0.274362	2.63963	0.01	0.513397	0.783654	0.566886	0.473541	0.401447	0.342117
92	20P	11	9	1	1	1	0	LP_11_92_1										LP011009001000	1	15.4164	14.3347	1.07546	null	null	-7.125	0.202	0.71175	4.11222	0.845	0.452522	0.594868	0.482727	0.458131	0.384471	0.342117
55	750P	2	28	2	1	1	0	MS_2_55_2										MS002028002000	2	4.54321	4.24732	1.06966	null	null	-12.374	0.228	0.282004	1.20371	0.897	0.479848	0.629581	0.518583	0.460248	0.448733	0.341926
49	750P	2	25	4	1	1	0	MS_2_49_4										MS002025004000	4	11.4698	11.0556	1.03747	null	null	1.975	0.092	0.143066	3.19568	0.01	0.473033	0.577342	0.535686	0.47898	0.431482	0.341884
102	20P	13	4	2	1	1	0	LP_13_102_2										LP013004002000	2	4.3101	4.17005	1.03359	null	null	-0.582	0.081	0.0417407	1.20982	0.005	0.470154	0.570442	0.536215	0.478367	0.424413	0.341842
20	20P	1	12	4	1	1	0	LP_1_20_4										LP001012004000	4	15.0334	14.4146	1.04292	null	null	3.114	0.107	0.343471	4.16111	0.572	0.455401	0.559985	0.459444	0.457623	0.458195	0.341778
90	20P	15	25	3	1	1	0	LP_15_90_3										LP015025003000	3	8.21106	7.67302	1.07012	null	null	5.223	0.18	0.330941	2.21192	0.686	0.480399	0.650875	0.5138	0.466852	0.429133	0.341609
125	750P	9	22	8	1	2	0	MS_9_125_8										MS009022008000	8	11.2591	10.4953	1.07277	null	null	6.136	0.136	0.255482	3.08807	0.706	0.462915	0.747332	0.484526	0.391372	0.350393	0.341609
70	750P	2	28	5	1	2	0	MS_2_70_5										MS002028005000	5	10.0235	9.31623	1.07592	null	null	1.432	0.184	0.248475	2.69462	0.036	0.522203	0.681673	0.61142	0.540829	0.435356	0.341545
64	20P	2	16	7	1	2	0	LP_2_64_7										LP002016007000	7	14.646	13.8832	1.05495	null	null	-7.006	0.15	0.417513	3.99525	0.608	0.483404	0.612373	0.538692	0.516467	0.408474	0.341249
77	750P	15	43	8	1	2	0	MS_15_77_8										MS015043008000	8	6.56482	6.06512	1.08239	null	null	22.358	0.41	0.703263	1.62532	0.959	0.570547	0.83149	0.671745	0.566801	0.441706	0.341058
23	20P	11	5	3	1	1	0	LP_11_23_3										LP011005003000	3	11.6092	11.049	1.0507	null	null	0	0.115	0.145669	3.23655	0.006	0.427016	0.610235	0.432922	0.386186	0.364617	0.341058
133	750P	9	24	1	1	1	0	MS_9_133_1										MS009024001000	1	18.137	17.1614	1.05685	null	null	4.74	0.119	0.477986	5.0143	0.899	0.442934	0.550333	0.478049	0.440521	0.405003	0.340741
97	20P	3	12	4	1	1	0	LP_3_97_4										LP003012004000	4	9.41267	8.59534	1.09509	null	null	-9.926	0.257	0.587925	2.49003	0.943	0.453327	0.606615	0.489183	0.426953	0.40295	0.340741
133	750P	9	24	3	1	1	0	MS_9_133_3										MS009024003000	3	17.3772	14.1892	1.22467	null	null	5.736	0.489	1.19003	4.30964	0.629	0.455824	0.576495	0.51363	0.473308	0.375073	0.340423
137	750P	4	34	1	1	1	0	MS_4_137_1										MS004034001000	1	17.6002	16.4127	1.07235	null	null	1.848	0.175	0.481499	4.74732	0.58	0.430636	0.536406	0.469731	0.430974	0.375835	0.340297
29	20P	1	15	5	1	2	0	LP_1_29_5										LP001015005000	5	16.1371	13.8744	1.16308	null	null	4.989	0.398	0.941769	4.01974	0.202	0.447485	0.613516	0.475297	0.406844	0.401214	0.340275
korea	20P	4	15	6	1	2	0	LP_4_korea_6										LP004015006000	6	13.9835	11.4219	1.22427	null	null	-12.414	0.581	1.22231	3.27057	0.321	0.516953	0.647425	0.614807	0.506815	0.475382	0.340212
29	20P	1	15	6	1	2	0	LP_1_29_6										LP001015006000	6	13.2326	12.3527	1.07123	null	null	-13.274	0.243	0.982811	3.47675	0.968	0.472948	0.621263	0.543645	0.469794	0.389911	0.340148
23	20P	11	5	4	1	1	0	LP_11_23_4										LP011005004000	4	9.95638	9.19922	1.08231	null	null	-3.034	0.199	0.337439	2.66977	0.468	0.501714	0.762974	0.559477	0.460798	0.385805	0.340127
145	750P	4	40	2	1	1	0	MS_4_145_2										MS004040002000	2	13.8153	13.0266	1.06055	null	null	-2.142	0.148	0.280543	3.76394	0.187	0.433642	0.555159	0.466704	0.42744	0.378926	0.340043
141	20P	13	8	3	1	1	0	LP_13_141_3										LP013008003000	3	7.29249	7.0488	1.03457	null	null	0.516	0.065	0.0751205	2.05283	0.458	0.593302	0.824547	0.640059	0.600139	0.5617	0.339937
122	750P	12	15	8	1	2	0	MS_12_122_8										MS012015008000	8	4.77956	4.37049	1.0936	null	null	44.608	0.983	0.930889	0.877337	0.959	0.637815	0.908981	0.82785	0.662051	0.450384	0.339852
13	20P	1	10	7	1	2	0	LP_1_13_7										LP001010007000	7	11.8596	11.4488	1.03588	null	null	-3.286	0.091	0.207222	3.30566	0.543	0.412073	0.4884	0.455485	0.418274	0.358267	0.339852
74	750P	5	26	5	1	2	0	MS_5_74_5										MS005026005000	5	8.26279	7.70443	1.07247	null	null	-5.993	0.165	0.307552	2.25304	0.89	0.4122	0.445643	0.437642	0.440161	0.398166	0.33981
10	750P	11	13	2	1	1	0	MS_11_10_2										MS011013002000	2	9.49458	8.84223	1.07378	null	null	-15.267	0.272	0.663173	2.46854	0.963	0.52015	0.683091	0.585872	0.539221	0.453115	0.339704
69	750P	2	35	5	1	2	0	MS_2_69_5										MS002035005000	5	11.0207	9.96393	1.10606	null	null	-15.778	0.319	0.606361	2.86906	0.888	0.454004	0.515049	0.489035	0.484378	0.442299	0.339556
137	750P	4	33	7	1	2	0	MS_4_137_7										MS004033007000	7	11.1644	10.2457	1.08966	null	null	-0.829	0.207	0.303043	3.00393	0.123	0.47299	0.659617	0.523388	0.42636	0.416073	0.339535
122	750P	16	23	7	1	2	0	MS_16_122_7										MS016023007000	7	7.41299	6.81044	1.08847	null	null	-20.181	0.382	0.798026	1.84965	0.967	0.524849	0.776584	0.565595	0.507301	0.435123	0.339365
138	750P	4	36	7	1	2	0	MS_4_138_7										MS004036007000	7	14.0012	12.8649	1.08833	null	null	-9.183	0.246	0.912855	3.67832	0.928	0.559414	0.779992	0.679789	0.572918	0.42509	0.339365
106	750P	9	15	7	1	2	0	MS_9_106_7										MS009015007000	7	14.9497	13.1695	1.13518	null	null	-1.381	0.32	0.652886	3.83991	0.058	0.442659	0.608796	0.447527	0.433155	0.384366	0.339344
1	20P	15	2	8	1	2	0	LP_15_1_8										LP015002008000	8	14.4316	13.3905	1.07775	null	null	2.537	0.187	0.507746	3.8858	0.482	0.492887	0.635	0.567669	0.486495	0.435991	0.339323
41	750P	12	12	1	1	1	0	MS_12_41_1										MS012012001000	1	7.674	6.8137	1.12626	null	null	8.936	0.312	0.347557	2.00561	0.27	0.579205	0.73442	0.668994	0.623464	0.529802	0.339302
39	750P	15	33	3	1	1	0	MS_15_39_3										MS015033003000	3	15.114	14.0993	1.07197	null	null	1.032	0.174	0.405109	4.07556	0.159	0.465349	0.585661	0.517165	0.47045	0.414168	0.339302
59	750P	2	32	1	1	1	0	MS_2_59_1										MS002032001000	1	15.5297	13.822	1.12355	null	null	-0.263	0.231	0.515747	4.07867	0.099	0.449771	0.606256	0.488908	0.436922	0.37719	0.339302
46	750P	8	14	8	1	2	0	MS_8_46_8										MS008014008000	8	7.9389	7.33091	1.08294	null	null	7.966	0.223	0.353483	2.10251	0.684	0.509969	0.831321	0.509228	0.449093	0.420878	0.33928
83	750P	13	19	4	1	1	0	MS_13_83_4										MS013019004000	4	7.59998	7.23257	1.0508	null	null	-5.711	0.135	0.28901	2.0836	0.93	0.473371	0.670475	0.518583	0.455845	0.382863	0.33928
115	750P	9	20	6	1	2	0	MS_9_115_6										MS009020006000	6	18.9787	17.3139	1.09615	null	null	2.803	0.233	0.773642	5.0161	0.757	0.498094	0.661585	0.58674	0.495681	0.407331	0.339175
122	750P	16	24	1	1	1	0	MS_16_122_1										MS016024001000	1	10.4312	10.0784	1.035	null	null	3.974	0.09	0.177673	2.90849	0.488	0.464608	0.580199	0.501756	0.474938	0.426889	0.339111
126	750P	16	26	1	1	1	0	MS_16_126_1										MS016026001000	1	12.1799	11.918	1.02197	null	null	-0.814	0.053	0.0708237	3.44621	0.207	0.455993	0.541338	0.506497	0.465667	0.427461	0.339048
3	20P	1	2	8	1	2	0	LP_1_3_8										LP001002008000	8	14.7197	13.9976	1.05159	null	null	8.522	0.153	0.575289	4.00224	0.825	0.483171	0.590084	0.526097	0.494115	0.466958	0.338667
korea	20P	4	16	3	1	1	0	LP_4_korea_3										LP004016002000	2	5.03942	4.79565	1.05083	null	null	-8.631	0.151	0.19285	1.3748	0.988	0.539242	0.710269	0.673566	0.531516	0.442151	0.338667
139	750P	8	19	8	1	2	0	MS_8_139_8										MS008019008000	8	8.67962	7.9869	1.08673	null	null	21.942	0.413	0.893509	2.14471	0.96	0.471212	0.613833	0.510413	0.479975	0.413046	0.338667
8	20P	13	2	5	1	2	0	LP_13_8_5										LP013002005000	5	10.1811	9.46436	1.07573	null	null	1.41	0.166	0.269854	2.76699	0.455	0.453136	0.588941	0.517885	0.416814	0.403585	0.338667
55	20P	5	10	5	1	2	0	LP_5_55_5										LP005010005000	5	8.94524	8.53125	1.04853	null	null	-8.13	0.142	0.367157	2.44412	0.991	0.426191	0.489479	0.505883	0.405342	0.391583	0.338667
144	20P	4	14	6	1	2	0	LP_4_144_6										LP004014006000	6	8.24488	7.55227	1.09171	null	null	-14.776	0.298	0.626301	2.11008	0.812	0.455443	0.543687	0.493691	0.47534	0.426318	0.338053
8	20P	13	1	2	1	1	0	LP_13_8_2										LP013001002000	2	12.6007	11.9361	1.05568	null	null	3.253	0.138	0.365125	3.44621	0.946	0.472207	0.642493	0.504634	0.466048	0.40985	0.337926
60	750P	8	18	3	1	1	0	MS_8_60_3										MS008018003000	3	11.3168	10.7384	1.05386	null	null	-6.565	0.147	0.340423	3.0857	0.984	0.445558	0.518901	0.446384	0.4728	0.451845	0.33782
46	750P	8	13	4	1	1	0	MS_8_46_4										MS008013004000	4	5.83976	5.34109	1.09336	null	null	-15.634	0.322	0.47807	1.49686	0.989	0.415904	0.459613	0.41383	0.457031	0.411247	0.337799
69	750P	9	12	6	1	2	0	MS_9_69_6										MS009012006000	6	17.1474	14.9977	1.14334	null	null	-2.265	0.264	0.725805	4.46517	0.246	0.42564	0.562801	0.473435	0.396939	0.357378	0.337799
133	750P	9	24	4	1	1	0	MS_9_133_4										MS009024004000	4	15.5555	14.5687	1.06774	null	null	3.498	0.158	0.277813	4.22789	0.002	0.462979	0.655553	0.508614	0.439293	0.373994	0.337757
35	750P	15	32	1	1	1	0	MS_15_35_1										MS015032001000	1	15.206	14.4133	1.055	null	null	9.296	0.166	0.653161	4.11222	0.697	0.466302	0.618384	0.52633	0.465984	0.382905	0.337735
60	20P	2	14	7	1	2	0	LP_2_60_7										LP002014007000	7	9.51338	8.76804	1.08501	null	null	-4.431	0.213	0.369168	2.52965	0.487	0.414634	0.525335	0.425873	0.406294	0.377931	0.337651
139	750P	8	19	7	1	2	0	MS_8_139_7										MS008019007000	7	9.39753	8.49236	1.10659	null	null	-8.312	0.283	0.518033	2.43791	0.603	0.443167	0.564621	0.439208	0.424413	0.449792	0.337608
103	750P	10	18	2	1	1	0	MS_10_103_2										MS010018002000	2	12.3923	11.2263	1.10386	null	null	7.366	0.249	0.715814	3.28354	0.803	0.496189	0.687917	0.51907	0.480949	0.45538	0.337481
42	20P	2	17	5	1	2	0	LP_2_42_5										LP002017005000	5	16.735	15.555	1.07586	null	null	-14.017	0.262	0.80935	4.36613	0.827	0.4797	0.677926	0.544407	0.448797	0.38989	0.337481
57	20P	2	9	5	1	2	0	LP_2_57_5										LP002009005000	5	16.0068	14.1435	1.13174	null	null	-3.432	0.321	0.725869	4.08773	0.002	0.42454	0.491257	0.429027	0.477435	0.387943	0.337397
10	750P	1	27	2	1	1	0	MS_1_10_2										MS001027002000	2	3.39206	3.17564	1.06815	null	null	-11.535	0.216	0.204068	0.904304	0.973	0.472525	0.572918	0.486114	0.472715	0.494856	0.337249
11	750P	11	13	7	1	2	0	MS_11_11_7										MS011013007000	7	12.859	12.3083	1.04474	null	null	-2.365	0.11	0.24475	3.55619	0.654	0.492358	0.643403	0.543454	0.497777	0.43997	0.337206
140	750P	4	35	8	1	2	0	MS_4_140_8										MS004035008000	8	12.7053	11.8837	1.06914	null	null	6.34	0.182	0.334137	3.41564	0.481	0.456586	0.552598	0.504973	0.532786	0.356044	0.337164
106	750P	9	15	5	1	2	0	MS_9_106_5										MS009015005000	5	17.5614	15.9673	1.09983	null	null	8.538	0.27	0.953982	4.56438	0.643	0.489754	0.597217	0.472165	0.574484	0.468207	0.336952
60	750P	8	17	8	1	2	0	MS_8_60_8										MS008017007000	7	12.1536	10.7499	1.13057	null	null	-13.899	0.397	1.02254	3.01847	0.755	0.432668	0.573003	0.453263	0.401299	0.398526	0.336952
144	750P	4	39	2	1	1	0	MS_4_144_2										MS004039002000	2	8.84746	8.13336	1.0878	null	null	-20.888	0.393	1.07787	2.19725	0.968	0.520552	0.602065	0.650875	0.513228	0.499766	0.33691
64	750P	2	36	5	1	2	0	MS_2_64_5										MS002036005000	5	14.2155	12.5129	1.13607	null	null	-6.8	0.343	0.851556	3.60917	0.608	0.477414	0.579755	0.548894	0.494136	0.42727	0.336867
8	20P	13	1	1	1	1	0	LP_13_8_1										LP013001001000	1	13.0651	12.2205	1.06911	null	null	5.167	0.177	0.385508	3.51953	0.137	0.473392	0.651192	0.552916	0.448881	0.377317	0.336825
53	750P	15	36	3	1	1	0	MS_15_53_3										MS015036003000	3	14.396	13.9708	1.03043	null	null	3.214	0.077	0.184044	4.03278	0.681	0.533083	0.768731	0.604202	0.506074	0.449622	0.33674
48	750P	9	8	6	1	2	0	MS_9_48_6										MS009008006000	6	11.7673	10.5717	1.1131	null	null	9.217	0.216	0.451294	3.14342	0.449	0.449559	0.644779	0.477181	0.407861	0.381	0.336635
90	750P	16	19	8	1	2	0	MS_16_90_8										MS016019008000	8	6.69696	6.1243	1.09351	null	null	-21.066	0.413	0.725996	1.65587	0.955	0.498623	0.640482	0.546418	0.505693	0.4641	0.336317
5	20P	1	4	5	1	2	0	LP_1_5_5										LP001004005000	5	13.4337	12.5278	1.07231	null	null	3.099	0.177	0.402971	3.62191	0.422	0.418126	0.478113	0.471763	0.442891	0.361633	0.336169
20	20P	4	18	3	1	1	0	LP_4_20_3										LP004018003000	3	11.4313	9.8178	1.16434	null	null	-11.819	0.285	0.748982	2.92079	0.963	0.506688	0.701146	0.560028	0.418529	0.518583	0.336021
142	750P	4	37	1	1	1	0	MS_4_142_1										MS004037001000	1	12.1062	10.4801	1.15517	null	null	-1.273	0.326	0.41457	3.16956	0.107	0.541909	0.871093	0.586211	0.503936	0.41366	0.335407
57	20P	2	9	8	1	2	0	LP_2_57_8										LP002009008000	8	12.4616	10.605	1.17507	null	null	-3.662	0.341	0.347726	3.27196	0.013	0.421788	0.480822	0.411289	0.48042	0.401193	0.335174
66	750P	5	24	4	1	1	0	MS_5_66_4										MS005024004000	4	10.9739	9.27496	1.18317	null	null	-15.622	0.431	0.497247	2.80471	0.689	0.46628	0.585682	0.530479	0.487045	0.392896	0.335174
91	20P	15	22	4	1	1	0	LP_15_91_4										LP015022004000	4	14.3775	13.5071	1.06443	null	null	3.414	0.16	0.417005	3.89837	0.506	0.500973	0.722313	0.535009	0.478896	0.433324	0.335026
109	750P	16	15	1	1	1	0	MS_16_109_1										MS016015001000	1	15.5874	11.8753	1.31259	null	null	7.682	0.491	1.24043	3.77687	0.655	0.481859	0.711729	0.549338	0.453094	0.359664	0.335026
144	20P	4	14	8	1	2	0	LP_4_144_8										LP004014008000	8	15.302	13.9524	1.09673	null	null	6.446	0.25	0.71954	4.00835	0.537	0.449728	0.566166	0.50347	0.443547	0.400706	0.334793
118	750P	16	24	8	1	2	0	MS_16_118_8										MS016024008000	8	11.2438	9.71662	1.15717	null	null	-0.874	0.323	0.513652	2.85807	0.135	0.490538	0.703453	0.55808	0.458004	0.398293	0.334624
korea	20P	4	15	7	1	2	0	LP_4_korea_7										LP004015007000	7	14.4536	12.6386	1.14361	null	null	-9.447	0.23	0.640757	3.83269	0.798	0.50256	0.676	0.579226	0.473731	0.449538	0.334306
137	20P	4	7	8	1	2	0	LP_4_137_8										LP004007008000	8	17.3819	14.7147	1.18126	null	null	-15.776	0.507	1.92589	4.18323	0.934	0.55518	0.687303	0.780436	0.546396	0.427567	0.334137
83	750P	13	20	6	1	2	0	MS_13_83_6										MS013020006000	6	8.23434	7.70958	1.06807	null	null	2.045	0.164	0.18868	2.23626	0.03	0.466365	0.61703	0.509164	0.467381	0.404199	0.334031
118	750P	16	24	5	1	2	0	MS_16_118_5										MS016024005000	5	10.5072	9.51664	1.10409	null	null	-16.541	0.353	0.94687	2.64116	0.696	0.472038	0.633074	0.524828	0.455443	0.41275	0.333862
16	750P	2	21	2	1	1	0	MS_2_16_2										MS002021002000	2	7.71032	7.26618	1.06112	null	null	-10.066	0.185	0.359579	2.07169	0.973	0.484103	0.786278	0.423947	0.412136	0.464418	0.333693
73	750P	17	9	8	1	2	0	MS_17_73_8										MS017009008000	8	10.3406	9.28268	1.11397	null	null	2.875	0.278	0.425979	2.68241	0.023	0.516297	0.695134	0.597472	0.517737	0.437769	0.333375
36	750P	12	12	7	1	2	0	MS_12_36_7										MS012012007000	7	6.2988	5.72683	1.09987	null	null	-6.153	0.256	0.262319	1.64977	0.272	0.551434	0.791782	0.638133	0.5276	0.46645	0.333184
86	750P	16	20	5	1	2	0	MS_16_86_5										MS016020005000	5	12.6428	12.0447	1.04965	null	null	-0.705	0.112	0.175154	3.52908	0.316	0.452924	0.567859	0.498433	0.464206	0.400875	0.333184
13	20P	13	2	3	1	1	0	LP_13_13_3										LP013002003000	3	10.149	9.52039	1.06603	null	null	-5.102	0.169	0.311468	2.74352	0.436	0.44124	0.591735	0.510815	0.394801	0.375348	0.333015
1	20P	15	1	1	1	1	0	LP_15_1_1										LP015001001000	1	17.4735	16.6706	1.04816	null	null	-3.64	0.121	0.246592	4.81487	0.078	0.461412	0.644377	0.52633	0.447442	0.355917	0.332782
111	750P	9	17	2	1	1	0	MS_9_111_2										MS009017002000	2	15.415	14.882	1.03581	null	null	-0.896	0.087	0.122174	4.30164	0.175	0.471318	0.643699	0.531114	0.446913	0.402019	0.332655
79	750P	9	13	4	1	1	0	MS_9_79_4										MS009013004000	4	12.0421	10.6778	1.12777	null	null	6.716	0.28	0.781833	3.13667	0.89	0.462619	0.648145	0.508	0.434128	0.390038	0.332507
120	750P	16	15	5	1	2	0	MS_16_120_5										MS016015005000	5	12.2796	11.6227	1.05652	null	null	5.015	0.146	0.368173	3.34844	0.574	0.448352	0.651552	0.495575	0.408707	0.353039	0.332507
128	20P	11	11	4	1	1	0	LP_11_128_4										LP011011004000	4	14.9721	12.9643	1.15487	null	null	6.939	0.347	0.904113	3.88188	0.671	0.442193	0.611526	0.472609	0.393573	0.400854	0.33238
41	20P	12	2	3	1	1	0	LP_12_41_3										LP012002003000	3	8.1835	7.39335	1.10687	null	null	-10.892	0.276	0.53649	2.14778	0.992	0.594953	0.820653	0.731584	0.59872	0.4913	0.33202
61	20P	15	12	8	1	2	0	LP_15_61_8										LP015012008000	8	14.8305	14.2462	1.04101	null	null	-5.456	0.11	0.34472	4.1	0.762	0.463084	0.605938	0.514329	0.460333	0.403119	0.331724
58	20P	2	12	7	1	2	0	LP_2_58_7										LP002012007000	7	17.0906	15.1724	1.12642	null	null	-2.719	0.299	0.621919	4.43183	0.004	0.421344	0.592963	0.436478	0.395499	0.350351	0.331661
29	20P	5	6	1	1	1	0	LP_5_29_1										LP005006001000	1	7.14508	6.58021	1.08584	null	null	-21.117	0.389	0.637625	1.78981	0.996	0.5236	0.678053	0.591947	0.536702	0.480272	0.331491
75	20P	15	15	8	1	2	0	LP_15_75_8										LP015015008000	8	13.5327	12.9816	1.04245	null	null	-3.74	0.108	0.264393	3.74561	0.272	0.479552	0.651171	0.535411	0.452247	0.427503	0.331449
107	20P	5	12	2	1	1	0	LP_5_107_2										LP005012002000	2	9.34866	9.0649	1.0313	null	null	-2.007	0.077	0.105219	2.6213	0.232	0.466746	0.563626	0.516361	0.499025	0.42382	0.33128
85	20P	4	21	4	1	1	0	LP_4_85_4										LP004021004000	4	4.72582	4.11294	1.14901	null	null	3.245	0.347	0.180065	1.20512	0.359	0.630534	0.940858	0.627592	0.575289	0.676275	0.331258
90	20P	15	26	6	1	2	0	LP_15_90_6										LP015026006000	6	12.1088	9.70655	1.24749	null	null	-2.875	0.572	0.902145	2.82154	0.152	0.471763	0.641308	0.495533	0.48188	0.409511	0.331004
34	20P	1	20	1	1	1	0	LP_1_34_1										LP001020001000	1	10.3701	9.83638	1.05426	null	null	-8.165	0.153	0.385763	2.8347	0.996	0.469858	0.621348	0.517102	0.45739	0.422423	0.33092
100	20P	16	3	6	1	2	0	LP_16_100_6										LP016003006000	6	17.3848	15.5934	1.11488	null	null	-2.49	0.28	0.751607	4.50327	0.021	0.490538	0.647954	0.567203	0.471996	0.434785	0.330602
69	750P	2	35	6	1	2	0	MS_2_69_6										MS002035006000	6	10.4212	9.86578	1.05629	null	null	-3.937	0.142	0.303953	2.84738	0.548	0.493014	0.606785	0.590381	0.52106	0.416052	0.330475
131	750P	16	28	3	1	1	0	MS_16_131_3										MS016028003000	3	14.0215	12.8997	1.08697	null	null	2.163	0.211	0.439462	3.72728	0.182	0.482536	0.653733	0.569066	0.491702	0.367813	0.330348
11	20P	9	2	6	1	2	0	LP_9_11_6										LP009002006000	6	8.08556	7.56763	1.06844	null	null	-10.964	0.209	0.452522	2.16251	0.933	0.551773	0.64334	0.647531	0.648907	0.490114	0.330327
138	20P	11	12	4	1	1	0	LP_11_138_4										LP011012004000	4	11.8233	11.0415	1.0708	null	null	-2.857	0.137	0.128841	3.24259	0.16	0.487426	0.74204	0.588264	0.405934	0.371412	0.330285
85	20P	4	22	5	1	2	0	LP_4_85_5										LP004022005000	5	5.37108	4.73287	1.13485	null	null	-19.326	0.344	0.4416	1.36885	0.895	0.608711	0.681101	0.704025	0.651002	0.67365	0.3302
74	750P	5	26	6	1	2	0	MS_5_74_6										MS005026006000	6	3.55865	3.27982	1.08501	null	null	-18.435	0.345	0.319088	0.904304	0.984	0.52487	0.699918	0.562017	0.5334	0.499237	0.3302
4	750P	13	11	3	1	1	0	MS_13_4_3										MS013011003000	3	7.74901	7.31918	1.05873	null	null	10.498	0.185	0.360849	2.0836	0.883	0.503894	0.635614	0.582083	0.499406	0.472525	0.329946
64	20P	2	15	1	1	1	0	LP_2_64_1										LP002015001000	1	15.8593	14.6865	1.07985	null	null	-16.581	0.304	1.4304	4.06783	0.844	0.513207	0.675428	0.58003	0.52487	0.455867	0.329755
125	20P	3	15	5	1	2	0	LP_3_125_5										LP003015005000	5	13.9213	12.2742	1.13419	null	null	3.163	0.328	0.647848	3.54396	0.027	0.429239	0.532807	0.450702	0.44596	0.387202	0.329544
79	750P	9	14	5	1	2	0	MS_9_79_5										MS009014005000	5	16.2662	14.0345	1.15901	null	null	-12.632	0.419	1.64645	4.00245	0.87	0.454067	0.57876	0.459613	0.402484	0.500359	0.329502
55	750P	5	24	7	1	2	0	MS_5_55_7										MS005024007000	7	4.09721	3.60164	1.1376	null	null	-9.13	0.326	0.239607	1.07404	0.933	0.458999	0.606785	0.509207	0.448035	0.401553	0.329269
118	20P	11	10	1	1	1	0	LP_11_118_1										LP011010001000	1	16.4854	15.6604	1.05268	null	null	-5.04	0.137	0.561319	4.50939	0.866	0.546269	0.794046	0.614257	0.529463	0.464227	0.329226
26	20P	9	4	3	1	1	0	LP_9_26_3										LP009004003000	3	11.7492	10.9115	1.07677	null	null	-6.684	0.203	0.509947	3.13457	0.656	0.386524	0.517462	0.418761	0.364151	0.302556	0.329205
128	20P	11	12	6	1	2	0	LP_11_128_6										LP011012006000	6	15.0253	13.0582	1.15064	null	null	15.32	0.437	1.19164	3.7128	0.48	0.464079	0.650494	0.544131	0.424709	0.372385	0.329036
36	20P	12	2	8	1	2	0	LP_12_36_8										LP012002008000	8	6.80405	6.16473	1.10371	null	null	11.889	0.308	0.476885	1.74754	0.876	0.524574	0.889	0.59563	0.439399	0.371348	0.329015
19	20P	10	10	5	1	2	0	LP_10_19_5										LP010010005000	5	12.0923	11.0536	1.09398	null	null	1.646	0.228	0.362966	3.19568	0.007	0.446723	0.531389	0.466471	0.509207	0.397277	0.328993
72	750P	15	40	3	1	1	0	MS_15_72_3										MS015040003000	3	14.3122	13.787	1.0381	null	null	-5.816	0.105	0.445431	3.96557	0.953	0.454385	0.572812	0.529823	0.452205	0.388154	0.328888
59	750P	8	20	6	1	2	0	MS_8_59_6										MS008020006000	6	15.9964	15.175	1.05413	null	null	-7.373	0.152	0.452564	4.35051	0.605	0.5813	0.654981	0.664316	0.692531	0.565425	0.328824
123	20P	12	7	2	1	1	0	LP_12_123_2										LP012007002000	2	9.60592	9.07633	1.05835	null	null	-8.584	0.169	0.499618	2.59687	0.981	0.512974	0.70123	0.598149	0.536385	0.400431	0.328697
58	750P	8	18	6	1	2	0	MS_8_58_6										MS008018006000	6	14.5707	13.8572	1.05149	null	null	7.548	0.134	0.499724	4.00158	0.996	0.493459	0.7649	0.489268	0.434975	0.449516	0.328655
13	20P	13	1	5	1	2	0	LP_13_13_5										LP013001005000	5	10.8744	10.3843	1.0472	null	null	-7.849	0.138	0.336635	2.97569	0.957	0.370925	0.459994	0.350753	0.344784	0.370628	0.328634
100	750P	16	14	2	1	1	0	MS_16_100_2										MS016014002000	2	16.6738	14.7155	1.13307	null	null	17.236	0.415	1.59995	4.11673	0.948	0.44469	0.635931	0.477583	0.410697	0.370332	0.328634
36	20P	12	2	6	1	2	0	LP_12_36_6										LP012002006000	6	9.63312	8.88761	1.08388	null	null	-7.802	0.225	0.476673	2.55052	0.779	0.490474	0.691938	0.573786	0.461137	0.396811	0.328591
70	20P	2	7	4	1	1	0	LP_2_70_4										LP002007004000	4	12.2901	11.261	1.09139	null	null	-0.431	0.219	0.401426	3.26282	0.048	0.495956	0.605324	0.580411	0.535157	0.430847	0.32838
8	20P	13	2	6	1	2	0	LP_13_8_6										LP013002006000	6	12.7633	11.5147	1.10844	null	null	0.105	0.26	0.494326	3.33316	0.218	0.444585	0.617919	0.495173	0.414486	0.367411	0.328189
23	20P	11	6	5	1	2	0	LP_11_23_5										LP011006005000	5	10.4081	9.02509	1.15325	null	null	-10.677	0.17	0.390207	2.7795	0.883	0.45811	0.629941	0.502475	0.4514	0.378693	0.328083
50	750P	2	25	6	1	2	0	MS_2_50_6										MS002025006000	6	10.1619	9.23667	1.10017	null	null	-13.113	0.312	0.799592	2.60297	0.925	0.467254	0.597641	0.485584	0.490283	0.434785	0.327702
28	750P	5	19	4	1	1	0	MS_5_28_4										MS005019004000	4	9.88286	9.19065	1.07532	null	null	-13.044	0.25	0.615484	2.59076	0.875	0.438912	0.605113	0.537379	0.373951	0.349631	0.327702
129	750P	16	28	5	1	2	0	MS_16_129_5										MS016028005000	5	18.6999	17.3314	1.07896	null	null	10.912	0.237	0.957199	4.93082	0.574	0.455655	0.592921	0.501205	0.440944	0.415502	0.327618
144	20P	13	10	5	1	2	0	LP_13_144_5										LP013010005000	5	12.8497	11.908	1.07908	null	null	18.016	0.325	1.16789	3.27512	0.993	0.494644	0.663871	0.589894	0.491532	0.400389	0.327597
48	20P	5	7	4	1	1	0	LP_5_48_4										LP005007004000	4	4.71316	4.4243	1.06529	null	null	-0.822	0.157	0.113051	1.28314	0.012	0.534014	0.731753	0.648102	0.524129	0.438446	0.327575
133	750P	4	29	7	1	2	0	MS_4_133_7										MS004029007000	7	10.1481	9.63924	1.05279	null	null	2.391	0.129	0.276585	2.7863	0.773	0.475128	0.581046	0.577321	0.463359	0.426593	0.327512
13	20P	13	1	7	1	2	0	LP_13_13_7										LP013001007000	7	11.3797	10.6989	1.06363	null	null	7.617	0.175	0.291761	3.0734	0.439	0.43688	0.627867	0.47625	0.399013	0.353907	0.32694
59	20P	2	11	7	1	2	0	LP_2_59_7										LP002011007000	7	16.8608	15.2051	1.10889	null	null	-19.772	0.39	1.43222	4.20838	0.777	0.500549	0.631719	0.566124	0.516594	0.461497	0.32675
104	750P	3	17	1	1	1	0	MS_3_104_1										MS003017001000	1	12.0549	11.1497	1.08118	null	null	4.682	0.197	0.223774	3.23848	0.033	0.437092	0.529167	0.474366	0.433726	0.421365	0.326686
8	20P	13	2	7	1	2	0	LP_13_8_7										LP013002007000	7	13.3284	11.4957	1.15942	null	null	6.13	0.367	0.569024	3.41116	0.017	0.433917	0.606531	0.500507	0.386673	0.348784	0.326686
4	20P	1	1	6	1	2	0	LP_1_4_6										LP001001006000	6	8.10734	7.63812	1.06143	null	null	9.41	0.178	0.360108	2.19479	0.924	0.461074	0.533273	0.483891	0.49094	0.470958	0.326327
109	750P	16	16	5	1	2	0	MS_16_109_5										MS016016005000	5	11.2191	10.4923	1.06927	null	null	-4.744	0.176	0.420052	3.02459	0.809	0.443611	0.534945	0.498157	0.456269	0.402378	0.326263
112	750P	9	17	8	1	2	0	MS_9_112_8										MS009017008000	8	18.8568	17.2759	1.09151	null	null	5.061	0.231	0.815044	4.97376	0.469	0.513207	0.732388	0.587481	0.475594	0.444119	0.326199
1	750P	15	28	7	1	2	0	MS_15_1_7										MS015028007000	7	10.8342	10.3113	1.05071	null	null	-1.412	0.123	0.223499	2.98181	0.554	0.472355	0.745151	0.511493	0.410803	0.367474	0.326136
73	20P	16	8	7	1	2	0	LP_16_73_7										LP016008007000	7	7.15698	6.78953	1.05412	null	null	8.787	0.16	0.351811	1.94306	0.961	0.472715	0.683937	0.499258	0.456396	0.397129	0.326094
18	20P	1	12	7	1	2	0	LP_1_18_7										LP001012007000	7	10.0036	9.52365	1.05039	null	null	-3.695	0.127	0.271251	2.74961	0.576	0.418719	0.510815	0.468016	0.410633	0.378185	0.325967
111	20P	3	6	8	1	2	0	LP_3_111_8										LP003006008000	8	12.0589	11.6648	1.03378	null	null	-4.997	0.091	0.309647	3.36065	0.991	0.421026	0.541486	0.453348	0.418719	0.365612	0.325967
15	750P	15	30	8	1	2	0	MS_15_15_8										MS015030008000	8	14.8946	14.3735	1.03625	null	null	-3.208	0.091	0.25491	4.14888	0.379	0.438425	0.529484	0.472207	0.470683	0.394081	0.325903
18	20P	9	4	6	1	2	0	LP_9_18_6										LP009004006000	6	13.4969	11.622	1.16132	null	null	6.064	0.359	0.839766	3.4885	0.9	0.435843	0.50764	0.477351	0.494009	0.374798	0.325903
18	20P	10	2	1	1	1	0	LP_10_18_1										LP010002001000	1	5.95899	5.59477	1.0651	null	null	-2.819	0.07	0.0372322	1.6655	0.348	0.545846	0.835131	0.575416	0.528003	0.4641	0.325586
9	20P	1	5	8	1	2	0	LP_1_9_8										LP001005008000	8	13.2401	12.1446	1.09021	null	null	-16.192	0.317	1.18123	3.37519	0.935	0.471488	0.629327	0.595693	0.484357	0.322792	0.325437
75	750P	15	42	2	1	1	0	MS_15_75_2										MS015042002000	2	13.814	12.2102	1.13135	null	null	-8.172	0.338	0.8636	3.52321	0.793	0.460523	0.585682	0.517123	0.462724	0.411649	0.325416
52	20P	5	7	7	1	2	0	LP_5_52_7										LP005007007000	7	13.5825	12.7939	1.06164	null	null	2.181	0.15	0.33346	3.69672	0.343	0.403458	0.526203	0.426487	0.396388	0.342858	0.325374
104	750P	3	18	5	1	2	0	MS_3_104_5										MS003018005000	5	14.8083	13.9401	1.06228	null	null	-10.764	0.196	0.782489	3.95946	0.926	0.467572	0.56206	0.519155	0.489119	0.442362	0.325311
103	20P	13	5	1	1	1	0	LP_13_103_1										LP013005001000	1	6.83372	6.23221	1.09652	null	null	3.115	0.227	0.176742	1.82482	0.004	0.467656	0.642768	0.503767	0.470683	0.395817	0.325268
85	750P	12	21	3	1	1	0	MS_12_85_3										MS012021003000	3	10.8795	9.35366	1.16312	null	null	-9.377	0.328	0.580581	2.77465	0.306	0.490495	0.687578	0.522266	0.487997	0.429768	0.325184
129	750P	16	27	1	1	1	0	MS_16_129_1										MS016027001000	1	14.18	13.0879	1.08344	null	null	-6.78	0.22	0.592942	3.75782	0.519	0.436266	0.589217	0.472207	0.420243	0.374798	0.324908
4	750P	13	12	7	1	2	0	MS_13_4_7										MS013012007000	7	10.5708	10.0082	1.05622	null	null	-9.004	0.163	0.366776	2.87604	0.94	0.471149	0.582316	0.53141	0.476356	0.440902	0.324697
145	20P	4	13	5	1	2	0	LP_4_145_5										LP004013005000	5	13.1244	11.3695	1.15435	null	null	-8.673	0.346	0.563393	3.42919	0.267	0.414845	0.504677	0.455634	0.436224	0.352785	0.324676
12	750P	5	18	8	1	2	0	MS_5_12_8										MS005018008000	8	6.17781	5.5807	1.107	null	null	-14.721	0.348	0.497036	1.56422	0.776	0.485669	0.673185	0.556154	0.484399	0.390123	0.324549
44	750P	10	21	7	1	2	0	MS_10_44_7										MS010021007000	7	10.6661	10.361	1.02945	null	null	2.576	0.073	0.178012	2.99405	0.864	0.450638	0.604329	0.513609	0.459613	0.351197	0.324421
9	750P	1	26	3	1	1	0	MS_1_9_3										MS001026003000	3	3.49701	3.36876	1.03807	null	null	2.521	0.094	0.0570018	0.977625	0.921	0.6223	0.718354	0.788458	0.758021	0.522563	0.324104
burtii	20P	4	17	3	1	1	0	LP_4_burtii_3										LP004017003000	3	15.8401	14.5765	1.08669	null	null	-2.497	0.179	0.288756	4.32606	0.523	0.576263	0.832358	0.677333	0.605494	0.442108	0.324062
gifu	20P	5	14	6	1	2	0	LP_5_gifu_6										LP005014006000	6	12.6934	11.4987	1.1039	null	null	-11.144	0.301	0.818684	3.26288	0.804	0.475255	0.591079	0.542417	0.494813	0.424117	0.324019
100	750P	16	13	7	1	2	0	MS_16_100_7										MS016013007000	7	14.901	13.192	1.12955	null	null	-8.117	0.34	1.00853	3.77615	0.469	0.472376	0.596074	0.531749	0.471466	0.438827	0.323977
97	750P	10	24	7	1	2	0	MS_10_97_7										MS010024007000	7	4.87663	4.48814	1.08656	null	null	35.789	0.735	0.814684	1.07137	0.976	0.648504	0.978239	0.712809	0.662453	0.565214	0.323786
79	750P	9	14	6	1	2	0	MS_9_79_6										MS009014006000	6	10.4302	9.25457	1.12703	null	null	12.415	0.247	0.514837	2.75757	0.991	0.653648	0.931333	0.755946	0.6858	0.572199	0.323321
33	20P	1	19	4	1	1	0	LP_1_33_4										LP001019004000	4	12.0059	11.3045	1.06204	null	null	-5.049	0.159	0.463317	3.25679	0.822	0.403627	0.457348	0.439314	0.420561	0.377804	0.323236
gifu	20P	10	11	8	1	2	0	LP_10_gifu_8										LP010011008000	8	12.3582	11.6204	1.0635	null	null	3.446	0.138	0.327215	3.41674	0.935	0.504973	0.659956	0.5715	0.522372	0.447908	0.323173
131	750P	9	24	8	1	2	0	MS_9_131_8										MS009024008000	8	17.8062	17.0235	1.04598	null	null	-3.207	0.11	0.369104	4.95941	0.765	0.522393	0.729594	0.556556	0.520552	0.482558	0.322728
36	750P	12	11	4	1	1	0	MS_12_36_4										MS012011004000	4	9.91191	8.92112	1.11106	null	null	10.803	0.222	0.539454	2.63239	0.893	0.517123	0.759545	0.611653	0.517842	0.374671	0.322432
133	750P	9	23	5	1	2	0	MS_9_133_5										MS009023005000	5	17.9752	17.006	1.05699	null	null	3.425	0.142	0.421386	4.90656	0.301	0.474303	0.65604	0.587375	0.447781	0.357992	0.322368
[truncated: 18,623 more rows]
