# Supplementary material for: Identification of novel genes involved in phosphate accumulation in Lotus japonicus through Genome Wide Association mapping of root system architecture and anion content
Source: PLoS Genet. 2019 Dec 19;15(12):e1008126. doi: 10.1371/journal.pgen.1008126 (PMC6941899; doi:10.1371/journal.pgen.1008126)
Supplement: S11 Table — (XLSX) [file pgen.1008126.s026.xlsx]

## Sheet: Suppl11_GO_enrichment_Brat_LP
GENE ONTOLOGY			IN QUERY (OBSERVED)		IN DATASET (EXPECTED)		ENRICHMENT	P-VALUE
TERM	NAMESPACE	NAME	COUNT	FREQ.	COUNT	FREQ.
GO:0080019	Molecular function	Fatty-acyl-CoA reductase (alcohol-forming) activity	4	0.00551	12	0.000122	45.14	0.00104
GO:0000445	Cellular component	THO complex part of transcription export complex	1	0.00138	1	1.02e-05	135.41	0.0146
GO:0032786	Biological process	Positive regulation of DNA-templated transcription, elongation	1	0.00138	1	1.02e-05	135.41	0.0146
GO:0034508	Biological process	Centromere complex assembly	1	0.00138	1	1.02e-05	135.41	0.0146
GO:0000027	Biological process	Ribosomal large subunit assembly	1	0.00138	2	2.03e-05	67.7	0.0218
GO:0000776	Cellular component	Kinetochore	1	0.00138	2	2.03e-05	67.7	0.0218
GO:0003825	Molecular function	Alpha,alpha-trehalose-phosphate synthase (UDP-forming) activity	1	0.00138	2	2.03e-05	67.7	0.0218
GO:0004075	Molecular function	Biotin carboxylase activity	1	0.00138	2	2.03e-05	67.7	0.0218
GO:0005093	Molecular function	Rab GDP-dissociation inhibitor activity	1	0.00138	2	2.03e-05	67.7	0.0218
GO:0004807	Molecular function	Triose-phosphate isomerase activity	1	0.00138	3	3.05e-05	45.14	0.029
GO:0046621	Biological process	Negative regulation of organ growth	1	0.00138	3	3.05e-05	45.14	0.029
GO:0004672	Molecular function	Protein kinase activity	23	0.03	1450	0.01	2.15	0.0327
GO:0005524	Molecular function	ATP binding	36	0.05	2661	0.03	1.83	0.0327
GO:0005615	Cellular component	Extracellular space	5	0.00689	83	0.000844	8.16	0.0327
GO:0005634	Cellular component	Nucleus	14	0.02	708	0.0072	2.68	0.0327
GO:0006468	Biological process	Protein phosphorylation	23	0.03	1447	0.01	2.15	0.0327
GO:0046577	Molecular function	Long-chain-alcohol oxidase activity	2	0.00275	4	4.07e-05	67.7	0.0327
GO:0000775	Cellular component	Chromosome, centromeric region	1	0.00138	4	4.07e-05	33.85	0.0361
GO:0003984	Molecular function	Acetolactate synthase activity	1	0.00138	4	4.07e-05	33.85	0.0361
GO:0005092	Molecular function	GDP-dissociation inhibitor activity	1	0.00138	4	4.07e-05	33.85	0.0361
GO:0009626	Biological process	Plant-type hypersensitive response	1	0.00138	4	4.07e-05	33.85	0.0361
GO:0009737	Biological process	Response to abscisic acid	1	0.00138	4	4.07e-05	33.85	0.0361
GO:0019953	Biological process	Sexual reproduction	1	0.00138	5	5.09e-05	27.08	0.0432
GO:0030150	Biological process	Protein import into mitochondrial matrix	1	0.00138	5	5.09e-05	27.08	0.0432
