# Supplementary material for: Identification of novel genes involved in phosphate accumulation in Lotus japonicus through Genome Wide Association mapping of root system architecture and anion content
Source: PLoS Genet. 2019 Dec 19;15(12):e1008126. doi: 10.1371/journal.pgen.1008126 (PMC6941899; doi:10.1371/journal.pgen.1008126)
Supplement: S12 Table — (XLSX) [file pgen.1008126.s027.xlsx]

## Sheet: Suppl12_GO_enrichment_anions
	GENE ONTOLOGY		IN QUERY (OBSERVED)		IN DATASET (EXPECTED)
TERM	NAMESPACE	NAME	COUNT	FREQ.	COUNT	FREQ.	ENRICHMENT	P-VALUE
GO:0005337	Molecular function	Nucleoside transmembrane transporter activity	4	0.00926	10	0.000102	91.02	5.35e-05
GO:0003987	Molecular function	Acetate-CoA ligase activity	1	0.00231	1	1.02e-05	227.56	0.00873
GO:0016208	Molecular function	AMP binding	1	0.00231	1	1.02e-05	227.56	0.00873
GO:0019427	Biological process	Acetyl-CoA biosynthetic process from acetate	1	0.00231	1	1.02e-05	227.56	0.00873
GO:0004418	Molecular function	Hydroxymethylbilane synthase activity	1	0.00231	2	2.03e-05	113.78	0.0131
GO:0004844	Molecular function	Uracil DNA N-glycosylase activity	1	0.00231	2	2.03e-05	113.78	0.0131
GO:0018160	Biological process	Peptidyl-pyrromethane cofactor linkage	1	0.00231	2	2.03e-05	113.78	0.0131
GO:0004349	Molecular function	Glutamate 5-kinase activity	1	0.00231	3	3.05e-05	75.85	0.0174
GO:0043231	Cellular component	Intracellular membrane-bounded organelle	1	0.00231	3	3.05e-05	75.85	0.0174
GO:0071446	Biological process	Cellular response to salicylic acid stimulus	1	0.00231	3	3.05e-05	75.85	0.0174
GO:2000031	Biological process	Regulation of salicylic acid mediated signaling pathway	1	0.00231	3	3.05e-05	75.85	0.0174
GO:0004591	Molecular function	Oxoglutarate dehydrogenase (succinyl-transferring) activity	1	0.00231	4	4.07e-05	56.89	0.0217
GO:0004645	Molecular function	Phosphorylase activity	1	0.00231	4	4.07e-05	56.89	0.0217
GO:0004791	Molecular function	Thioredoxin-disulfide reductase activity	1	0.00231	4	4.07e-05	56.89	0.0217
GO:0006384	Biological process	Transcription initiation from RNA polymerase III promoter	1	0.00231	4	4.07e-05	56.89	0.0217
GO:0019430	Biological process	Removal of superoxide radicals	1	0.00231	4	4.07e-05	56.89	0.0217
GO:0004420	Molecular function	Hydroxymethylglutaryl-CoA reductase (NADPH) activity	1	0.00231	5	5.09e-05	45.51	0.026
GO:0006672	Biological process	Ceramide metabolic process	1	0.00231	5	5.09e-05	45.51	0.026
GO:0015936	Biological process	Coenzyme A metabolic process	1	0.00231	5	5.09e-05	45.51	0.026
GO:0016973	Biological process	Poly(A)+ mRNA export from nucleus	1	0.00231	5	5.09e-05	45.51	0.026
GO:0042819	Biological process	Vitamin B6 biosynthetic process	1	0.00231	5	5.09e-05	45.51	0.026
GO:0042823	Biological process	Pyridoxal phosphate biosynthetic process	1	0.00231	5	5.09e-05	45.51	0.026
GO:0004351	Molecular function	Glutamate decarboxylase activity	2	0.00463	6	6.1e-05	75.85	0.0268
GO:0006536	Biological process	Glutamate metabolic process	2	0.00463	6	6.1e-05	75.85	0.0268
GO:0003979	Molecular function	UDP-glucose 6-dehydrogenase activity	1	0.00231	6	6.1e-05	37.93	0.0302
GO:0004045	Molecular function	Aminoacyl-tRNA hydrolase activity	1	0.00231	6	6.1e-05	37.93	0.0302
GO:0008184	Molecular function	Glycogen phosphorylase activity	1	0.00231	6	6.1e-05	37.93	0.0302
GO:0000126	Cellular component	Transcription factor TFIIIB complex	1	0.00231	7	7.12e-05	32.51	0.0345
GO:0004550	Molecular function	Nucleoside diphosphate kinase activity	1	0.00231	7	7.12e-05	32.51	0.0345
GO:0006165	Biological process	Nucleoside diphosphate phosphorylation	1	0.00231	7	7.12e-05	32.51	0.0345
GO:0006183	Biological process	GTP biosynthetic process	1	0.00231	7	7.12e-05	32.51	0.0345
GO:0006228	Biological process	UTP biosynthetic process	1	0.00231	7	7.12e-05	32.51	0.0345
GO:0006561	Biological process	Proline biosynthetic process	1	0.00231	7	7.12e-05	32.51	0.0345
GO:0009678	Molecular function	Hydrogen-translocating pyrophosphatase activity	1	0.00231	7	7.12e-05	32.51	0.0345
GO:0017025	Molecular function	TBP-class protein binding	1	0.00231	7	7.12e-05	32.51	0.0345
GO:0004820	Molecular function	Glycine-tRNA ligase activity	1	0.00231	8	8.14e-05	28.44	0.0387
GO:0006426	Biological process	Glycyl-tRNA aminoacylation	1	0.00231	8	8.14e-05	28.44	0.0387
GO:0016811	Molecular function	Hydrolase activity, acting on carbon-nitrogen (but not peptide) bonds, in linear amides	1	0.00231	9	9.16e-05	25.28	0.0429
GO:0017183	Biological process	Peptidyl-diphthamide biosynthetic process from peptidyl-histidine	1	0.00231	9	9.16e-05	25.28	0.0429
