# Supplementary material for: Identification of novel genes involved in phosphate accumulation in Lotus japonicus through Genome Wide Association mapping of root system architecture and anion content
Source: PLoS Genet. 2019 Dec 19;15(12):e1008126. doi: 10.1371/journal.pgen.1008126 (PMC6941899; doi:10.1371/journal.pgen.1008126)
Supplement: S13 Table — (XLSX) [file pgen.1008126.s028.xlsx]

## Sheet: Suppl13_loci_above_FDR
non	Chromosome	SNP_pos		non	Chromosome	SNP_pos		non	Chromosome	SNP_pos		non	Chromosome	SNP_pos		non	Chromosome	SNP_pos
redundant	chr0	248544		redundant	chr0	56737018		redundant	chr5	238669		redundant	chr3	12890435		redundant	chr3	12890435
ratio LP	chr0	249337		LP	chr0	21556038		HP	chr2	17583894		phosphate	chr4	32177250		anions'	chr5	32019344
Brat	chr0	1439353		Brat	chr0	21551385		Brat	chr5	815297			chr0	127377130			chr4	32177250
	chr0	1449629			chr0	54375038			chr0	172573684			chr3	1495477			chr2	33371044
	chr0	1505501			chr3	5771117			chr3	10560306			chr0	3594090			chr2	35317882
	chr0	1505506			chr3	657580			chr0	172573834			chr0	3594105			chr2	35316424
	chr0	1510377			chr0	96015739			chr0	172573838			chr5	27967455			chr0	127377130
	chr0	1709839			chr1	27223592			chr1	26302335			chr4	32281188			chr2	35318041
	chr0	3070499			chr1	27223566			chr5	813814			chr4	32281078			chr0	124103731
	chr0	3445978			chr1	5104016			chr5	812167			chr4	13526146			chr3	1495477
	chr0	5353748			chr1	5104051			chr5	822521			chr0	167354298			chr0	3594090
	chr0	7401644			chr1	5104078			chr5	815280			chr6	25115328			chr0	3594105
	chr0	7422034			chr1	5104093			chr0	172578615			chr4	32281314			chr2	35314228
	chr0	7423290			chr1	5104337			chr2	27168553			chr0	3609244			chr2	35314227
	chr0	7423656			chr2	22778503			chr3	27456313			chr0	3616686			chr5	27967455
	chr0	7852892			chr2	22779002			chr3	27456282			chr0	3594946			chr4	32281188
	chr0	8938696			chr2	22779004			chr0	188953814			chr0	3617081			chr4	32281078
	chr0	10460574			chr0	148801308			chr5	809228			chr0	3616964			chr4	13526146
	chr0	12181488			chr0	148804358			chr5	819763			chr0	3616838			chr1	12609777
	chr0	12195153			chr4	9043700			chr5	807879			chr0	3613390			chr0	167354298
	chr0	12203562			chr0	185042699			chr5	822286			chr0	3614259			chr0	90195904
	chr0	12203720			chr0	30950608			chr4	37826668			chr0	3610096			chr3	9751046
	chr0	12222119			chr0	30346668			chr0	25020061			chr0	3610853			chr6	25115328
	chr0	12222520			chr1	58121033			chr0	108925271			chr0	3610547			chr0	147375400
	chr0	12223321			chr5	27939783			chr0	33357398			chr0	3611118			chr1	44463634
	chr0	12224494			chr1	33371826			chr0	108925517			chr0	3617114			chr1	28743546
	chr0	12226724			chr2	15882855			chr0	108925239			chr0	3617090			chr4	32281314
	chr0	12226936			chr0	171209095			chr0	117382763			chr0	3610872			chr4	6587075
	chr0	13352167			chr4	36196772			chr0	33361169			chr0	3617511			chr0	123123569
	chr0	13353384			chr4	36196783			chr0	117385688			chr0	3617244			chr0	3609244
	chr0	13369703			chr4	36192670			chr2	17584480			chr0	3617523			chr0	3616686
	chr0	13407478			chr4	36194687			chr6	11158504			chr0	3617509			chr0	3594946
	chr0	13708970			chr4	36193664			chr6	11150130			chr0	3617235			chr0	3617081
	chr0	14029372			chr4	36194938			chr6	11152636			chr0	3617240			chr0	3616964
	chr0	14032443			chr4	36195957			chr0	168406582			chr1	37474750			chr0	3616838
	chr0	14074465			chr4	36196936			chr0	172575194			chr0	3608728			chr0	3613390
	chr0	14285581			chr4	36197197			chr0	132935156			chr0	3605721			chr0	3614259
	chr0	14307163			chr4	36196782			chr5	820751			chr0	3606845			chr0	3610096
	chr0	15286934			chr4	36364657			chr2	741064			chr0	3604993			chr0	3610853
	chr0	16665352			chr4	36193924			chr4	35851903			chr0	3604947			chr0	3610547
	chr0	17489498			chr6	24744769			chr0	147537636			chr0	3604521			chr0	3611118
	chr0	18115534			chr1	52087296			chr4	34473159			chr0	3608775			chr0	3617114
	chr0	18122156			chr1	52094164			chr3	27449279			chr0	3608878			chr0	3617090
	chr0	18930374			chr1	31568683			chr3	27450583			chr0	3608848			chr0	3610872
	chr0	19212635			chr0	189621382			chr3	27451121			chr0	3608860			chr0	3617511
	chr0	19256471			chr0	189632747			chr3	27455746			chr0	3602988			chr0	3617244
	chr0	19710584			chr0	189636685			chr3	27451778			chr0	3608905			chr0	3617523
	chr0	20881999			chr0	189649311			chr0	70603267			chr0	3608927			chr0	3617509
	chr0	21165870			chr0	134703828			chr0	70593410			chr0	3608951			chr0	3617235
	chr0	21166724			chr0	59579745			chr4	37832052			chr0	3608953			chr0	3617240
	chr0	21330606			chr0	59579096			chr4	13392525			chr0	3609002			chr1	43329154
	chr0	21519959			chr0	134706032			chr4	3568810			chr0	3609026			chr0	169180357
	chr0	22802870			chr2	22779598			chr3	40463521			chr0	3609053			chr0	182756722
	chr0	22808693			chr2	22779618			chr0	140183882			chr0	3609125			chr0	151223943
	chr0	22985551			chr2	22777693			chr3	30062589			chr0	3609160			chr0	187881341
	chr0	23001507			chr2	22779578			chr1	24326608			chr0	3582100			chr1	51456118
	chr0	23006150			chr2	22779053			chr1	24326984			chr0	3602424			chr1	37474750
	chr0	23368035			chr2	22778376			chr0	32992877			chr0	3581916			chr3	5457512
	chr0	24033783			chr2	22780021			chr1	37018562			chr0	3602717			chr1	18584944
	chr0	24145083			chr2	22780001			chr1	37018578			chr0	3586631			chr1	18585157
	chr0	24359463			chr2	22778269			chr0	82591607			chr0	3592692			chr1	18585116
	chr0	24563959			chr2	22778905			chr0	132935189			chr0	3582099			chr1	18585129
	chr0	24564024			chr2	22778097			chr1	38308896			chr0	3592763			chr1	18584938
	chr0	24571803			chr2	22777620			chr1	38310535			chr0	3592793			chr1	17536480
	chr0	25044424			chr1	33370697			chr1	38325315			chr0	3592824			chr0	3608728
	chr0	25063276			chr0	189385677			chr1	38309115			chr0	3592878			chr0	3605721
	chr0	25156207			chr3	3947509			chr1	38313110			chr0	3593107			chr0	3606845
	chr0	25585594			chr3	3946600			chr4	34275877			chr0	3593329			chr0	3604993
	chr0	25797738			chr1	19328295			chr0	27185373			chr0	3593331			chr0	3604947
	chr0	25828230			chr0	52607637			chr0	140185403			chr0	3582095			chr0	3604521
	chr0	26240888			chr0	38764012			chr0	140187172			chr0	3594726			chr0	3608775
	chr0	26670855			chr1	33706186			chr0	140189213			chr0	3581915			chr0	3608878
	chr0	26757376			chr1	33702362			chr0	140189253			chr0	3594974			chr0	3608848
	chr0	26770008			chr1	33699763			chr1	27075866			chr0	3594999			chr0	3608860
	chr0	26854166			chr1	33372107			chr1	38302841			chr0	3596426			chr0	3602988
	chr0	27377086			chr0	173203028			chr1	38304988			chr0	3597481			chr0	3608905
	chr0	27446313			chr1	19326780			chr1	38305563			chr0	3582021			chr0	3608927
	chr0	27912253			chr1	19325935			chr1	38316172			chr0	3597892			chr0	3608951
	chr0	28675068			chr1	19331695			chr3	40464828			chr0	3581994			chr0	3608953
	chr0	28676874			chr1	19331704			chr0	147537342			chr0	3602709			chr0	3609002
	chr0	29345369			chr1	19321944			chr3	34830373			chr0	3609166			chr0	3609026
	chr0	29778588			chr5	14355853			chr5	19440635			chr1	30523850			chr0	3609053
	chr0	29876584			chr0	129243135			chr4	3681245			chr1	36639358			chr0	3609125
	chr0	30262831			chr5	22464512			chr0	188957797			chr1	36638631			chr0	3609160
	chr0	30462911			chr0	166355201			chr0	188956973			chr3	28418048			chr0	3582100
	chr0	30557496			chr3	24558027			chr3	15845129			chr0	159669336			chr0	3602424
	chr0	30610520			chr1	19332699			chr5	812211			chr0	115582669			chr0	3581916
	chr0	30969279			chr1	19332410			chr0	49357096			chr2	41702898			chr0	3602717
	chr0	30973998			chr0	152020974			chr0	188932784			chr2	41702907			chr0	3586631
	chr0	31164104			chr1	19453687			chr0	188931803			chr2	41702718			chr0	3592692
	chr0	31164111			chr1	19430646			chr0	151688972			chr2	41702921			chr0	3582099
	chr0	31243361			chr0	89594698			chr0	175216478			chr2	41702928			chr0	3592763
	chr0	31278063			chr2	32881434			chr0	38903457			chr2	41702903			chr0	3592793
	chr0	31370969			chr0	65499227			chr1	13095703			chr4	13541281			chr0	3592824
	chr0	31697960			chr0	52311894			chr1	49905910			chr1	58198623			chr0	3592878
	chr0	31970836			chr0	25308824			chr4	4374867			chr4	11307463			chr0	3593107
	chr0	32144380			chr0	74976077			chr4	4383991			chr2	6745460			chr0	3593329
	chr0	32160028			chr0	69174130			chr4	4381453			chr3	28381229			chr0	3593331
	chr0	32436061			chr0	69178495			chr2	32954523			chr0	3582037			chr0	3582095
	chr0	33145461			chr0	89716971			chr6	6051864			chr0	80686442			chr0	3594726
	chr0	33429354			chr0	29875756			chr0	140188828			chr0	58672122			chr0	3581915
	chr0	33666166			chr0	134711573			chr0	140188780			chr0	142374666			chr0	3594974
	chr0	33931279			chr0	66510893			chr0	140188699			chr4	32310728			chr0	3594999
	chr0	34048988			chr0	66510354			chr0	140179062							chr0	3596426
	chr0	34563747			chr0	66513977			chr0	140179258							chr0	3597481
	chr0	34564704			chr0	69177960			chr0	140190174							chr0	3582021
	chr0	34564806			chr0	69173883			chr0	140190283							chr0	3597892
	chr0	34756474			chr0	69168482			chr0	140190287							chr0	3581994
	chr0	34930466			chr0	69168428			chr0	140185520							chr0	3602709
	chr0	35098940			chr0	184367458			chr0	140188909							chr0	3609166
	chr0	35122009			chr0	66508836			chr0	140185323							chr1	30523850
	chr0	35218899			chr0	184365655			chr0	140190781							chr0	148074692
	chr0	35283875			chr4	14661061			chr0	140190569							chr1	50120322
	chr0	35582568			chr2	20851889			chr0	140181297							chr1	17763286
	chr0	35589361			chr1	36886213			chr0	140190790							chr1	37040262
	chr0	35621537			chr2	30268926			chr0	164157831							chr1	37034933
	chr0	35751500			chr2	30264570			chr0	164157835							chr3	30625711
	chr0	35752457			chr2	30307013			chr0	140186478							chr3	30625710
	chr0	35773570			chr4	14657136			chr1	24252865							chr1	36639358
	chr0	36077183			chr4	14659697			chr0	44177568							chr1	36638631
	chr0	36554183			chr4	14656605			chr0	44178914							chr4	24425204
	chr0	36554208			chr4	14653743			chr0	44178279							chr0	158494072
	chr0	37117407			chr0	147130241			chr6	11794274							chr0	158497074
	chr0	37563267			chr0	147137252			chr1	33639755							chr3	28418048
	chr0	37867696			chr0	147138455			chr3	15849188							chr3	30714449
	chr0	38456171			chr0	130807334			chr6	5969626							chr0	159669336
	chr0	38649468			chr1	19362783			chr6	25256491							chr1	11064927
	chr0	38739439			chr1	19313748			chr0	176232386							chr2	24228521
	chr0	38764012			chr1	19329088			chr0	185917688							chr0	48599225
	chr0	39157493			chr1	19355577			chr0	140190594							chr0	115582669
	chr0	39157494			chr5	263054			chr0	132929300							chr2	41702898
	chr0	39310126			chr1	19325539			chr0	132929647							chr2	41702907
	chr0	39314273			chr0	190778337			chr0	140180047							chr2	41702718
	chr0	39707931			chr0	62870580			chr0	140190459							chr2	41702921
	chr0	40062031			chr0	183821469			chr0	140190490							chr2	41702928
	chr0	40468828			chr0	183819948			chr0	140190449							chr2	41702903
	chr0	40470316			chr0	183821438			chr0	132929358							chr2	31041198
	chr0	40473319			chr2	8990089			chr0	140190602							chr4	13541281
	chr0	40473952			chr3	27449424			chr0	4766775							chr1	54143539
	chr0	40475488			chr1	21772596			chr0	170202189							chr1	32513318
	chr0	40476319			chr4	10786477			chr0	84374077							chr1	32514013
	chr0	40916827			chr1	51657554			chr0	84373897							chr1	32514504
	chr0	40963974			chr0	142747820			chr0	84368290							chr1	58198623
	chr0	41002874			chr0	63042192			chr0	120915605							chr0	35963028
	chr0	41293481			chr0	65499228			chr1	26183177							chr4	11307463
	chr0	41347759			chr4	36359741			chr1	26182962							chr2	6745460
	chr0	41375451			chr4	36350544			chr0	63561922							chr0	79627043
	chr0	41594767			chr1	60852887			chr0	63561227							chr5	6383045
	chr0	41594825			chr0	163673974			chr0	185914010							chr5	6399671
	chr0	41594840			chr0	163673969			chr0	46043517							chr5	6382715
	chr0	41594987			chr0	40475488			chr0	184365655							chr0	127035317
	chr0	41595030			chr0	40476319			chr0	134703828							chr1	2716742
	chr0	41595055			chr0	40468828			chr0	59579745							chr0	12312106
	chr0	41595098			chr0	40473952			chr0	59579096							chr3	28381229
	chr0	41595167			chr0	40473319			chr0	134706032							chr4	1240392
	chr0	41595315			chr0	40470316			chr2	5476871							chr2	28780217
	chr0	41595441			chr0	119886960			chr6	9733396							chr0	3582037
	chr0	41597475			chr4	28494121			chr1	28143282							chr1	2646492
	chr0	41597489			chr0	129676731			chr1	28149146							chr1	2738086
	chr0	41601456			chr0	55274112			chr1	28835685							chr0	12240435
	chr0	41605005			chr1	22338756			chr5	817468							chr4	24418167
	chr0	42002653			chr1	22347205			chr1	24289565							chr4	33794362
	chr0	42388424			chr1	22346900			chr1	20439693							chr1	17761557
	chr0	42622514			chr1	22337988			chr5	14319629							chr4	1233116
	chr0	43608413			chr1	22338750			chr5	17579370							chr4	1231134
	chr0	44042394			chr1	22381532			chr1	31568683							chr0	141850110
	chr0	44098105			chr1	22345821			chr4	34480798							chr0	93742074
	chr0	44150376			chr3	38723188			chr4	34474637							chr0	60008191
	chr0	44167526			chr0	6949895			chr0	140186342							chr0	44419788
	chr0	44280498			chr6	24034408			chr0	96375939							chr0	80686442
	chr0	44524335			chr5	14355868			chr0	96375878							chr0	125901078
	chr0	44856099			chr1	37572465			chr3	10537754							chr0	132898990
	chr0	44889786			chr1	37572523			chr0	86301981							chr0	28399245
	chr0	44899108			chr1	33718309			chr0	86302234							chr2	34684386
	chr0	44958087			chr1	33727242			chr0	86302103							chr0	58672122
	chr0	45337133			chr5	27940248			chr0	86302000							chr0	79630127
	chr0	45468465			chr5	27940205			chr2	28898535							chr0	93731728
	chr0	45471338			chr5	27940199			chr3	8839260							chr2	27497115
	chr0	45897089			chr5	27940224			chr4	4401736							chr1	2660877
	chr0	46327025			chr5	27940173			chr0	24781153							chr1	2687132
	chr0	46328922			chr5	27940225			chr4	34646582							chr1	2671052
	chr0	46598657			chr2	16160038			chr4	34624147							chr1	2696114
	chr0	46679633			chr0	116795481			chr0	140188689							chr1	2675600
	chr0	46762728			chr1	32750110			chr0	160840888							chr0	123256065
	chr0	46799616			chr6	14269270			chr4	4816846							chr5	7789254
	chr0	47230487			chr6	13502290			chr4	4801185							chr0	147406015
	chr0	47345928			chr4	9002226			chr2	23981417							chr0	147406465
	chr0	47347175			chr4	9008299			chr0	38631241							chr0	66328720
	chr0	47514856			chr3	31754210			chr1	47667954							chr0	66330440
	chr0	47525483			chr0	94906717			chr0	132347087							chr0	66330125
	chr0	47612352			chr0	94906718			chr0	132347203							chr0	41717433
	chr0	47706947			chr6	26295160			chr0	166930158							chr2	30957830
	chr0	47715181			chr6	26295027			chr0	47347175							chr0	55435014
	chr0	47900769			chr0	47230487			chr0	47345928							chr0	47390703
	chr0	47904821			chr0	38739439			chr4	33922840							chr0	142374666
	chr0	48017434			chr0	164948601			chr2	28903013							chr0	80679901
	chr0	48145091			chr0	164949791			chr0	16589726							chr2	27477149
	chr0	48599225			chr0	78313403			chr6	8309889							chr0	60434369
	chr0	48742444			chr0	94485857			chr6	8325411							chr0	60433937
	chr0	48742842			chr0	164944219			chr6	8309834							chr0	69990239
	chr0	48835196			chr0	54123597			chr6	8298611							chr0	104990555
	chr0	48835222			chr0	94492586			chr6	8297658							chr0	43735723
	chr0	48920778			chr0	3070499			chr6	8277965							chr0	43732343
	chr0	48986273			chr0	148636611			chr6	8273666							chr1	61515084
	chr0	49257638			chr0	111167937			chr0	140189272							chr0	140970497
	chr0	49259872			chr0	111169024			chr0	140189274							chr0	83791235
	chr0	49340277			chr0	54124568			chr0	140189285							chr4	33815197
	chr0	49343256			chr0	94490751			chr0	165873593							chr0	66710541
	chr0	49357096			chr0	94494397			chr0	165873573							chr5	8171252
	chr0	50195038			chr0	148633735			chr3	23794577							chr5	7670583
	chr0	50878659			chr0	54124421			chr1	29152329							chr5	7684180
	chr0	51112883			chr0	148632678			chr1	26944362							chr2	38043785
	chr0	51224760			chr0	137754977			chr1	29052067							chr2	38043759
	chr0	51225383			chr0	137755073			chr1	29052011							chr2	38043783
	chr0	51225549			chr1	8912043			chr1	29040918							chr2	38048256
	chr0	51225558			chr4	18442644			chr0	9069708							chr4	32310728
	chr0	51225583			chr4	22802893			chr0	93740385							chr3	36272405
	chr0	51225607			chr4	14654035			chr4	39775315							chr3	36280905
	chr0	51225629			chr2	8383310			chr2	20853480							chr1	6686669
	chr0	51225691			chr2	8379130			chr1	27926303
	chr0	51385190			chr0	183278244			chr1	27930346
	chr0	51859748			chr0	183278258			chr4	31173801
	chr0	51922977			chr0	183278259			chr3	36623000
	chr0	52137010			chr0	183278265			chr3	36626872
	chr0	52462759			chr0	183278275			chr0	132925168
	chr0	52467236			chr0	183278341			chr0	69168482
	chr0	52922730			chr0	183278342			chr0	134711573
	chr0	52925935			chr1	22308022			chr0	29875756
	chr0	52926484			chr1	22309784			chr0	89716971
	chr0	53176365			chr1	22309885			chr0	66510893
	chr0	53176602			chr3	544252			chr0	184367458
	chr0	53286546			chr2	41731733			chr0	69168428
	chr0	53286746			chr0	140357818			chr0	184366202
	chr0	53777404			chr0	69180257			chr0	69173883
	chr0	53927783			chr4	36184692			chr0	69174130
	chr0	53962339			chr4	36184707			chr0	66508836
	chr0	54082800			chr6	13474675			chr0	69177960
	chr0	54123597			chr4	3652136			chr0	69178495
	chr0	54124421			chr5	3125555			chr0	66513977
	chr0	54124568			chr2	7451364			chr0	66510354
	chr0	54165158			chr0	74976056			chr0	79203998
	chr0	54193303			chr0	73307254			chr0	79205390
	chr0	54229369			chr0	154006179			chr0	161327276
	chr0	54234761			chr3	21435715			chr5	1524521
	chr0	54375038			chr0	24359463			chr2	28902485
	chr0	54727062			chr3	30448810			chr0	132994781
	chr0	54922017			chr3	30422789			chr0	169059886
	chr0	55267665			chr3	30434769			chr3	15848949
	chr0	55742879			chr3	30457026			chr0	139721419
	chr0	56171193			chr2	10520517			chr3	83743
	chr0	56172947			chr0	144478718			chr0	164024922
	chr0	56344579			chr0	16333509			chr1	54129696
	chr0	56487166			chr0	166077688			chr3	8537751
	chr0	56663587			chr2	39534470			chr0	31555054
	chr0	57226367			chr2	25957888			chr0	31555041
	chr0	57250618			chr2	25956239			chr0	31550393
	chr0	57275718			chr2	25950417			chr0	31555050
	chr0	57550758			chr6	220692			chr0	31550405
	chr0	58511751			chr1	45888940			chr0	140189432
	chr0	58539916			chr1	17980488			chr0	31550293
	chr0	58570467			chr4	1875421			chr0	31550319
	chr0	58651472			chr1	25989859			chr0	31550314
	chr0	58672122			chr2	19847183			chr0	31554943
	chr0	58674377			chr5	31365669			chr0	132932309
	chr0	59030265			chr5	22560776			chr0	141721465
	chr0	59215122			chr4	28432831			chr0	160222309
	chr0	59614282			chr0	16329954			chr0	152343845
	chr0	59614458			chr0	3594090			chr0	166922564
	chr0	59616008			chr0	3594105			chr0	166918482
	chr0	59616195			chr0	150983974			chr1	38312328
	chr0	59616973			chr1	40012346			chr1	33736917
	chr0	59666675			chr0	77714887			chr4	39803296
	chr0	59670607			chr0	150985660			chr6	13502290
	chr0	59767828			chr0	150985666			chr0	31555410
	chr0	59918951			chr0	166077415			chr0	31555417
	chr0	60518885			chr1	5485226			chr0	31555407
	chr0	60535731			chr1	5479813			chr3	10489040
	chr0	60828861			chr1	5481649			chr3	10489950
	chr0	61131493			chr2	16567647			chr3	10489845
	chr0	61323832			chr1	14938698			chr3	10489619
	chr0	61323868			chr1	14953346			chr3	10489561
	chr0	61343906			chr1	14931962			chr3	10489394
	chr0	61436969			chr0	165363474			chr3	10489077
	chr0	61437797			chr3	3960535			chr3	10488302
	chr0	61518903			chr3	3969553			chr3	10486602
	chr0	61518904			chr4	33453284			chr3	10483131
	chr0	61816808			chr2	9384978			chr3	10487207
	chr0	61817105			chr1	60874976			chr3	10486872
	chr0	61817451			chr1	60878144			chr6	6365758
	chr0	61817632			chr0	86736964			chr0	46044025
	chr0	61818216			chr0	86736962			chr0	46043541
	chr0	62307258			chr3	38663915			chr0	46044083
	chr0	62763659			chr3	38669932			chr0	46044108
	chr0	62938207			chr0	123445099			chr0	46044062
	chr0	63131950			chr0	147125870			chr0	46045054
	chr0	63456268			chr1	60880090			chr0	46044280
	chr0	63458987			chr2	41706350			chr0	46045325
	chr0	63492956			chr1	37915498			chr0	120923861
	chr0	63635326			chr5	31339980			chr3	8607487
	chr0	63635355			chr1	55609187			chr1	38316032
	chr0	63960622			chr0	49340277			chr0	55436842
	chr0	64314481			chr1	27568251			chr0	177103262
	chr0	64699363			chr1	27561234			chr6	9681782
	chr0	64724851			chr0	16341951			chr0	31547735
	chr0	64763315			chr0	6944232			chr0	31547718
	chr0	64802979			chr0	7005640			chr0	31547705
	chr0	64956052			chr0	16318391			chr6	5988985
	chr0	65419076			chr3	3882588			chr0	56663587
	chr0	65618295			chr3	3907744			chr0	56189791
	chr0	66045124			chr3	3901251			chr0	56189117
	chr0	66203766			chr3	4067936			chr6	13763693
	chr0	66282375			chr2	36856115			chr0	120875195
	chr0	66364498			chr2	9455181			chr0	157501337
	chr0	66364946			chr6	188594			chr0	95315269
	chr0	66366443			chr2	20268068			chr6	6011662
	chr0	66690788			chr0	140357848			chr6	5970656
	chr0	66692553			chr5	2923232			chr6	6186340
	chr0	66833829			chr3	4080774			chr6	6192674
	chr0	66834076			chr0	30610520			chr6	6182840
	chr0	66834657			chr5	2935002			chr3	39650967
	chr0	66835635			chr1	46016564			chr0	134987879
	chr0	67093261			chr1	46035922			chr1	26764757
	chr0	67130372			chr1	46049112			chr1	26764378
	chr0	67251415			chr1	46048316			chr1	26761025
	chr0	67258544			chr1	46027076			chr0	181190593
	chr0	67376414			chr0	34930466			chr0	39350519
	chr0	67379223			chr2	35190485			chr0	141850788
	chr0	67625057			chr0	161298090			chr0	82240274
	chr0	67684375			chr0	161299865			chr0	39352616
	chr0	67715839			chr0	248544			chr0	39352772
	chr0	67806543			chr0	1510377			chr2	24352425
	chr0	67994458			chr0	38456171			chr2	24352444
	chr0	68009910			chr0	98418526			chr1	24343121
	chr0	68416638			chr3	24541929			chr3	8530421
	chr0	68729164			chr4	36206827			chr0	129243135
	chr0	69084863			chr4	36209025			chr3	8594681
	chr0	69088422			chr4	36209298			chr0	140188982
	chr0	69102735			chr4	36203699			chr0	140189010
	chr0	69191280			chr0	151470581			chr0	140189004
	chr0	69252925			chr0	180965405			chr0	140188986
	chr0	69581806			chr0	174247432			chr0	140188970
	chr0	69779642			chr0	174247434			chr0	46044522
	chr0	69779939			chr0	142296710			chr0	46044696
	chr0	70181939			chr0	171308978			chr0	46044822
	chr0	70277674			chr0	59666675			chr0	46044849
	chr0	70524989			chr3	22006841			chr0	46044871
	chr0	70526043			chr3	22006821			chr0	46044916
	chr0	70593410			chr4	37875796			chr0	46044925
	chr0	70603267			chr4	38037158			chr0	46044867
	chr0	70604162			chr4	37886149			chr2	24158298
	chr0	70704022			chr6	18451547			chr2	24160162
	chr0	70752255			chr0	101995016			chr0	140189886
	chr0	70767114			chr6	15549769			chr0	140188913
	chr0	70782574			chr1	22371520			chr0	140190043
	chr0	71119566			chr1	22370060			chr0	140190030
	chr0	71294831			chr1	22377790			chr0	140190027
	chr0	71294983			chr1	22369861			chr0	140182348
	chr0	71296069			chr1	22369959			chr0	140182675
	chr0	71375576			chr1	22373093			chr0	140189999
	chr0	71375577			chr1	22370081			chr0	140189942
	chr0	71647494			chr1	22371000			chr0	140189737
	chr0	72043223			chr1	22370416			chr0	31552655
	chr0	72047110			chr6	14786954			chr0	140182347
	chr0	72146833			chr2	12571879			chr0	31555115
	chr0	72147025			chr0	98419710			chr0	153100399
	chr0	72948887			chr1	8616088			chr1	58571916
	chr0	72949481			chr1	8612706			chr1	30253569
	chr0	72980979			chr0	73921035			chr0	164598906
	chr0	73334480			chr3	2224844			chr0	46044554
	chr0	73616112			chr0	55379499			chr5	803386
	chr0	73616126			chr0	84260364			chr5	802742
	chr0	75389270			chr1	42632230			chr0	157736259
	chr0	76035133			chr1	16664095			chr3	27444184
	chr0	76035430			chr1	223120			chr0	141913743
	chr0	76122241			chr1	217714			chr0	141915389
	chr0	76122242			chr1	226450			chr0	80556961
	chr0	76122249			chr3	43719103			chr0	159424345
	chr0	76296462			chr0	176936592			chr0	159424213
	chr0	76415928			chr0	176946701			chr0	117954623
	chr0	76551400			chr0	52333684			chr0	117954622
	chr0	76849926			chr0	176933667			chr0	35647323
	chr0	77196665			chr0	52333304			chr0	35652751
	chr0	77318867			chr2	30416877			chr0	63266377
	chr0	77401889			chr1	22323456			chr0	63267915
	chr0	77516689			chr1	22356467			chr0	63269416
	chr0	77993340			chr1	22320528			chr1	42455131
	chr0	78202596			chr1	22323361			chr0	46043752
	chr0	78284838			chr1	22318122			chr0	4770327
	chr0	78285153			chr1	22323355			chr3	8594593
	chr0	78286460			chr4	33082226			chr6	21512951
	chr0	78286461			chr4	33016489			chr1	33386871
	chr0	78304405			chr4	33024781			chr0	71571237
	chr0	78313403			chr4	33025051			chr3	35075270
	chr0	78370574			chr3	21465275			chr0	93737468
	chr0	78433156			chr3	21472282			chr2	29667101
	chr0	78433362			chr0	177657898			chr2	20960531
	chr0	78539218			chr0	177657862			chr0	136567662
	chr0	79133303			chr0	177657841			chr5	21173798
	chr0	79133717			chr0	177657883			chr2	32864544
	chr0	79133728			chr1	54476038			chr2	26591414
	chr0	79133755			chr2	12336058			chr2	24349969
	chr0	79133837			chr4	33049377			chr0	140190883
	chr0	79133848			chr4	33035463			chr0	140190358
	chr0	79133860			chr4	33034664			chr0	140190865
	chr0	79133885			chr4	33045945			chr0	140190647
	chr0	79134096			chr4	33047741			chr0	140190667
	chr0	79134116			chr4	33045693			chr0	140190371
	chr0	79134356			chr4	33070931			chr0	140190872
	chr0	79134475			chr0	96015689			chr0	69180257
	chr0	79134506			chr0	31997678			chr0	185439086
	chr0	79134530			chr4	32876484			chr6	6353305
	chr0	79134669			chr3	4156935			chr3	28892964
	chr0	79134694			chr3	37966996			chr0	147406704
	chr0	79134732			chr3	37964396			chr0	144688769
	chr0	79134798			chr1	19007821			chr0	48599225
	chr0	79134888			chr2	36595193			chr5	12817432
	chr0	79134944			chr3	5457512			chr5	12824473
	chr0	79134986			chr0	187176128			chr4	40368916
	chr0	79135122			chr2	18168772			chr0	152893919
	chr0	79135135			chr1	22301534			chr1	24567903
	chr0	79135136			chr1	22354515			chr1	24567719
	chr0	79135186			chr1	22354966			chr0	142914338
	chr0	79135259			chr1	22354323			chr0	145905633
	chr0	79135262			chr1	22354139			chr4	6615244
	chr0	79135368			chr1	2799984			chr4	6614953
	chr0	79135375			chr1	20952733			chr6	9447721
	chr0	79135417			chr0	105882201			chr6	9462994
	chr0	79135447			chr0	55168727			chr6	9462919
	chr0	79135472			chr0	38175087			chr6	9438795
	chr0	79135698			chr3	21436460			chr4	38003830
	chr0	79135731			chr1	33027159			chr0	150911454
	chr0	79135769			chr1	22313373			chr1	38287399
	chr0	79135784			chr1	22313847			chr0	60678235
	chr0	79135821			chr1	22314014			chr4	34465576
	chr0	79135823			chr1	22314657			chr0	13793728
	chr0	79135864			chr1	22315065			chr2	24349805
	chr0	79135933			chr1	22317233			chr5	33847816
	chr0	79135952			chr1	22310969			chr2	24353596
	chr0	79136008			chr1	22311105			chr4	28604162
	chr0	79136116			chr1	22311162			chr0	189649311
	chr0	79136176			chr1	22310913			chr0	189636685
	chr0	79136180			chr0	185233018			chr1	34506183
	chr0	79136242			chr0	3026927			chr0	171650011
	chr0	79136271			chr6	16270802			chr0	23783878
	chr0	79136476			chr6	16247501			chr0	170282644
	chr0	79136518			chr0	144697435			chr3	35057595
	chr0	79136933			chr3	10563472			chr1	19082033
	chr0	79136934			chr2	36329275			chr0	153173855
	chr0	79137297			chr2	36334059			chr0	153173637
	chr0	79137302			chr6	16173766			chr6	23755393
	chr0	79137442			chr2	9422556			chr6	23755394
	chr0	79137445			chr2	9424395			chr1	30195659
	chr0	79137499			chr0	70223811			chr6	20707530
	chr0	79137523			chr2	13487116			chr0	174284926
	chr0	79137716			chr1	32736174			chr0	174286144
	chr0	79137757			chr0	116271762			chr0	174290878
	chr0	79137832			chr3	83743			chr0	174283942
	chr0	79137856			chr1	46021294			chr1	21126969
	chr0	79138035			chr1	38672490			chr5	28296963
	chr0	79138094			chr1	38674282			chr0	22358437
	chr0	79206437			chr2	28566751			chr0	70782574
	chr0	79257191			chr2	28565957			chr0	73693654
	chr0	79722798			chr0	86689774			chr5	12806000
	chr0	80284408			chr0	86708399			chr0	55436757
	chr0	80398207			chr0	69883314			chr1	33450921
	chr0	80703291			chr3	43970115			chr1	33450757
	chr0	81285911			chr4	34418608			chr4	23315820
	chr0	81327634			chr4	35765953			chr0	95854953
	chr0	81327670			chr4	34373952			chr3	34654263
	chr0	81328390			chr4	34392593			chr1	30894126
	chr0	81329205			chr4	34400672			chr1	48873656
	chr0	81805843			chr1	23300888			chr4	39590721
	chr0	82056589			chr6	3524301			chr4	39588958
	chr0	82077782			chr6	3522034			chr0	47663052
	chr0	82248142			chr0	64876144			chr0	47663251
	chr0	82248799			chr0	179209603			chr1	43244508
	chr0	82544326			chr0	62086482			chr1	46073074
	chr0	82829661			chr1	35782960			chr0	179396390
	chr0	82844104			chr1	35780456			chr0	4825211
	chr0	83290867			chr1	35786845			chr0	4752853
	chr0	83484986			chr1	35780645			chr1	46149461
	chr0	83515003			chr1	35780733			chr3	6642520
	chr0	83921876			chr1	35782878			chr0	54082800
	chr0	84260364			chr0	137753760			chr2	21141861
	chr0	84641924			chr0	104391931			chr5	8667148
	chr0	85904832			chr5	21010990			chr0	152332551
	chr0	85916589			chr5	21005823			chr0	155604821
	chr0	86133700			chr5	21004522			chr2	41541363
	chr0	86133738			chr5	21003663			chr6	9684052
	chr0	86133778			chr0	67495169			chr6	9686115
	chr0	86133838			chr6	5642868			chr6	9724607
	chr0	86133849			chr0	61798762			chr6	9677074
	chr0	86133856			chr0	84249993			chr6	9728294
	chr0	86133889			chr0	42574022			chr0	177664156
	chr0	86133911			chr0	8696214			chr5	6747950
	chr0	86133966			chr0	42575155			chr3	8530461
	chr0	86133979			chr0	23913494			chr0	85555967
	chr0	86133992			chr0	8710645			chr2	24561177
	chr0	86134024			chr0	8707294			chr0	119297915
	chr0	86134025			chr0	42575029			chr0	181063021
	chr0	86134043			chr0	8702431			chr5	9423238
	chr0	86134058			chr0	8707296			chr0	152343135
	chr0	86134078			chr0	133241690			chr0	152343089
	chr0	86134234			chr0	11896416			chr0	152343088
	chr0	86134577			chr0	61798760			chr0	152343095
	chr0	86366570			chr0	108443182			chr0	152343034
	chr0	86487696			chr0	11913543			chr0	152343107
	chr0	86846113			chr0	11899269			chr0	130510259
	chr0	86846265			chr1	8675738			chr2	36198077
	chr0	86846804			chr1	8646261			chr6	26342736
	chr0	87043998			chr1	8671913			chr2	24354013
	chr0	87563334			chr1	3436984			chr1	47261930
	chr0	87564221			chr1	3508890			chr0	74976077
	chr0	87642138			chr1	42626327			chr2	24353648
	chr0	87659054			chr1	3402917			chr3	5528676
	chr0	89156255			chr1	3481189			chr1	42162212
	chr0	89181746			chr0	63960622			chr6	6200164
	chr0	89182899			chr0	158588284			chr1	19231917
	chr0	89201314			chr4	40313604			chr0	139195678
	chr0	89206003			chr3	42792086			chr6	11431123
	chr0	89320723			chr1	9652137			chr6	11433129
	chr0	89326490			chr0	184005054			chr0	134289177
	chr0	89326873			chr0	183278485			chr0	92102848
	chr0	89715691			chr0	183278470			chr2	24349064
	chr0	90045333			chr1	20883007			chr0	62812596
	chr0	90150915			chr0	68416638			chr0	106759444
	chr0	90280711			chr0	22802870			chr3	468184
	chr0	90417670			chr0	37185765			chr2	17580440
	chr0	90495696			chr0	118527161			chr6	17764284
	chr0	90667561			chr0	118543779			chr1	59839480
	chr0	90755580			chr5	15067809			chr2	19447826
	chr0	91649172			chr5	15077410			chr0	179394791
	chr0	91649520			chr5	15065472			chr3	31067485
	chr0	92205238			chr5	15071150			chr0	117677033
	chr0	93628398			chr5	15075235			chr0	127347571
	chr0	94329244			chr5	15060644			chr0	88828483
	chr0	94329724			chr5	15075474			chr0	34280717
	chr0	94485857			chr5	15073740			chr0	88829266
	chr0	94490751			chr5	15079824			chr0	190480927
	chr0	94492240			chr4	6220588			chr0	60234187
	chr0	94492359			chr4	6169890			chr0	147774314
	chr0	94492586			chr4	6172594			chr0	147771068
	chr0	94494397			chr4	6219172			chr0	190477608
	chr0	95631636			chr1	37488263			chr0	147771124
	chr0	95681679			chr0	75118248			chr5	12881152
	chr0	95687349			chr0	104700749			chr5	12815687
	chr0	95711593			chr2	18181656			chr5	13111925
	chr0	95712354			chr0	120128405			chr5	12880676
	chr0	95712725			chr4	9082318			chr5	12766395
	chr0	95797963			chr0	173317995			chr0	55068963
	chr0	96462715			chr0	1709839			chr4	35871692
	chr0	97420344			chr0	100504448			chr4	35855767
	chr0	98418526			chr0	94494098			chr4	35863250
	chr0	98419710			chr0	170396248			chr4	35854149
	chr0	98591565			chr1	8917499			chr1	60645644
	chr0	98594340			chr1	46031840			chr1	60641418
	chr0	99456706			chr0	137116929			chr1	60654671
	chr0	99481844			chr1	54452991			chr0	171878218
	chr0	99682084			chr4	32113363			chr0	171877967
	chr0	99762916			chr0	58809795			chr0	171877821
	chr0	99993032			chr0	191502726			chr0	182177850
	chr0	100122257			chr2	19841687			chr0	182177138
	chr0	100149284			chr2	19842699			chr1	26151758
	chr0	100152016			chr2	19831887			chr1	20990859
	chr0	100163552			chr0	181795576			chr0	189632747
	chr0	100325369			chr1	37476191			chr0	189621382
	chr0	100326494			chr1	37479782			chr0	143502
	chr0	100683591			chr1	37443851			chr0	162865843
	chr0	100935202			chr1	37501002			chr0	186145667
	chr0	101324212			chr3	4719189			chr0	29876584
	chr0	101345550			chr3	4725915			chr0	13768284
	chr0	101393432			chr3	4731743			chr0	58650430
	chr0	101393883			chr3	42966362			chr4	35920414
	chr0	101404605			chr5	28663711			chr0	131290791
	chr0	101561143			chr5	28663445			chr0	160676984
	chr0	101716583			chr0	99456706			chr0	131568358
	chr0	101716626			chr6	16275783			chr0	160675255
	chr0	101859116			chr2	28093531			chr0	191207218
	chr0	101993130			chr2	36479606			chr0	160675254
	chr0	101993378			chr5	26350734			chr0	160679390
	chr0	101993400			chr5	26348207			chr0	46047524
	chr0	101995016			chr1	8940879			chr0	46047500
	chr0	101998053			chr1	8938248			chr0	46047315
	chr0	101999539			chr0	148498944			chr0	46044254
	chr0	101999574			chr0	46962621			chr2	23507686
	chr0	102295204			chr0	60659141			chr2	30925042
	chr0	102295205			chr3	36280905			chr3	9991107
	chr0	102344124			chr3	36272405			chr0	159962234
	chr0	102444900			chr1	42624855			chr1	46223192
	chr0	102882738			chr0	153434626			chr0	34377369
	chr0	102882756			chr2	37128764			chr0	34378708
	chr0	102882760			chr2	39345211			chr4	38286285
	chr0	102882884			chr2	6550239			chr5	29732735
	chr0	102882890			chr0	147279183			chr6	16429575
	chr0	102882958			chr0	147275107			chr6	16428722
	chr0	103016474			chr3	17978474			chr2	24351805
	chr0	103018812			chr3	17967710			chr0	110505034
	chr0	103164010			chr3	17914464			chr0	142236154
	chr0	103166231			chr3	9737035			chr0	117872896
	chr0	103166236			chr3	9741241			chr0	164594550
	chr0	103263013			chr4	9080225			chr0	30123981
	chr0	104158514			chr6	22216506			chr0	46045248
	chr0	104167923			chr0	50194501			chr0	46046052
	chr0	104182495			chr6	5615917			chr0	46046027
	chr0	104588153			chr6	5567792			chr0	46045472
	chr0	104594300			chr6	5619644			chr0	46045179
	chr0	105060931			chr4	32727441			chr3	13187317
	chr0	105180635			chr1	16692120			chr0	61192969
	chr0	105299805			chr6	225836			chr4	23615948
	chr0	105604016			chr6	225064			chr5	32864157
	chr0	105605406			chr0	51128097			chr0	175976972
	chr0	105882977			chr0	51146831			chr0	140058990
	chr0	105930722			chr0	166421169			chr0	184556738
	chr0	106447895			chr0	104933801			chr0	175982388
	chr0	106448165			chr3	27380826			chr0	184550859
	chr0	106448243			chr3	27380715			chr0	140076732
	chr0	106448245			chr3	27374328			chr4	36479841
	chr0	106448251			chr1	44706458			chr0	78577012
	chr0	106448263			chr4	36222383			chr1	42394218
	chr0	106448282			chr4	36197437			chr1	42396550
	chr0	106611707			chr3	4599346			chr0	186025747
	chr0	106611750			chr0	61131493			chr0	186025705
	chr0	106611767			chr1	5896209			chr0	186023307
	chr0	107220824			chr3	43725605			chr2	15391510
	chr0	107283339			chr1	34181324			chr6	4799999
	chr0	107383646			chr2	30415829			chr0	152560600
	chr0	108130922			chr2	30416908			chr4	39580508
	chr0	108134884			chr2	30417121			chr2	19511127
	chr0	108174608			chr4	40304012			chr2	19507546
	chr0	108598239			chr3	26744644			chr0	46046514
	chr0	108703186			chr5	28663264			chr0	46046500
	chr0	108829471			chr5	28662154			chr0	46046358
	chr0	108832584			chr5	28662135			chr0	46046335
	chr0	108850763			chr5	28662140			chr0	46046586
	chr0	109219468			chr5	28663328			chr0	46046592
	chr0	109461282			chr5	28663308			chr0	46046730
	chr0	109469617			chr1	5329501			chr0	46046363
	chr0	109716881			chr1	5298188			chr0	46046889
	chr0	109736327			chr0	164944747			chr0	46046948
	chr0	109808427			chr0	25921917			chr0	46047116
	chr0	110356913			chr0	104323044			chr0	46047117
	chr0	110385022			chr0	39818775			chr0	46047185
	chr0	110538206			chr0	147058324			chr0	46047204
	chr0	110945674			chr0	164948549			chr0	46047213
	chr0	111167937			chr0	164944748			chr0	46786687
	chr0	111169024			chr4	35000511			chr3	34876764
	chr0	111532138			chr0	72043223			chr3	8572832
	chr0	111532303			chr0	72047110			chr0	186024524
	chr0	111954708			chr3	16928624			chr0	159037215
	chr0	111954711			chr3	16927831			chr0	162285967
	chr0	111994617			chr1	55417224			chr0	182414621
	chr0	112153118			chr2	20436505			chr0	59466311
	chr0	112153531			chr1	11822217			chr0	184362513
	chr0	112192858			chr1	60123316			chr0	184361642
	chr0	112678171			chr3	34830373			chr2	30398739
	chr0	112796665			chr0	160546817			chr0	153808014
	chr0	113430539			chr0	160547163			chr1	20529788
	chr0	113431774			chr2	26590092			chr1	20555055
	chr0	114304444			chr2	26590125			chr6	366563
	chr0	114304959			chr4	32481384			chr6	382657
	chr0	114308420			chr5	2942652			chr1	36172300
	chr0	114347410			chr3	32864503			chr5	23688315
	chr0	114598183			chr5	11849576			chr5	23690085
	chr0	115168612			chr5	11870973			chr5	23661472
	chr0	115178010			chr3	28133052			chr5	23676127
	chr0	115652961			chr1	35779445			chr5	23813631
	chr0	115865688			chr2	38332277			chr2	32839664
	chr0	116595802			chr6	10412541			chr0	46045529
	chr0	116686893			chr0	177657521			chr2	36228514
	chr0	116825862			chr0	177657949			chr0	166595323
	chr0	117423824			chr0	177657814			chr0	181063037
	chr0	117424587			chr0	177657522			chr1	7238403
	chr0	117646900			chr0	177657259			chr1	16672032
	chr0	118031279			chr0	177657384			chr3	11941238
	chr0	118586764			chr0	177657252			chr3	11939619
	chr0	118595882			chr0	177657216			chr4	34068682
	chr0	118603602			chr0	177657215			chr4	34022856
	chr0	118605364			chr0	52137010			chr3	11113790
	chr0	118673931			chr0	75788352			chr0	173752839
	chr0	118674074			chr3	38677020			chr6	377495
	chr0	118674142			chr0	91293828			chr0	92205238
	chr0	118674316			chr0	179945512			chr0	95433997
	chr0	118674461			chr0	179945376			chr1	33367462
	chr0	119748738			chr0	179945240			chr3	29920310
	chr0	119804518			chr0	179944588			chr4	40413114
	chr0	120695129			chr0	179944469			chr5	13197504
	chr0	120833156			chr0	77185478			chr0	68784386
	chr0	120867495			chr1	41109492			chr0	177107608
	chr0	120906558			chr2	19096005			chr0	177107202
	chr0	121255060			chr0	51112883			chr0	177107274
	chr0	121346645			chr1	168203			chr2	41109762
	chr0	121347369			chr0	107744068			chr2	41109748
	chr0	121824609			chr0	188632082			chr2	41109881
	chr0	122724371			chr4	32208683			chr2	41109931
	chr0	122995866			chr3	17336275			chr2	41108889
	chr0	122995878			chr5	33016920			chr2	41108841
	chr0	122995879			chr2	36593950			chr2	41109437
	chr0	122995881			chr1	167111			chr0	176244864
	chr0	123381328			chr0	107816046			chr2	37757623
	chr0	123383111			chr3	25081786			chr2	37757637
	chr0	123413190			chr1	31807694			chr6	13976514
	chr0	123413220			chr1	31807635			chr5	1421069
	chr0	123432021			chr0	29344766			chr1	41562478
	chr0	123531462			chr0	176657233			chr1	58308879
	chr0	123655286			chr1	31900753			chr1	58214434
	chr0	124171927			chr1	31902062			chr1	58200882
	chr0	124825391			chr4	21759807			chr0	31547957
	chr0	125541537			chr4	21728373			chr0	31548097
	chr0	125586934			chr3	38040395			chr1	17919834
	chr0	125782136			chr2	39318404			chr4	30757003
	chr0	125782717			chr0	24353568			chr3	12387898
	chr0	125932774			chr3	38658781			chr2	16186530
	chr0	126043656			chr0	163235920			chr0	67872723
	chr0	126514712			chr2	36448853			chr3	35362683
	chr0	126529242			chr1	10538175			chr6	26078491
	chr0	126559501			chr3	4035172			chr6	26028043
	chr0	126736209			chr3	4032629			chr0	74976056
	chr0	126740987			chr3	4031983			chr0	176454047
	chr0	126915707			chr3	4059629			chr0	171251231
	chr0	126979572			chr0	67986776			chr0	170478306
	chr0	127469457			chr0	34931696			chr4	38382003
	chr0	127513629			chr2	35181409			chr6	26375500
	chr0	129065092			chr0	130287948			chr6	26375296
	chr0	129215069			chr0	60288229			chr4	1368778
	chr0	129215514			chr0	108839542			chr5	14768834
	chr0	129216669			chr0	33730341			chr0	138559861
	chr0	129676731			chr0	28689552			chr3	41776727
	chr0	129920988			chr1	50432959			chr3	41776317
	chr0	129921993			chr1	50430935			chr3	41776253
	chr0	129976138			chr1	5399568			chr2	29679644
	chr0	129977074			chr1	5420893			chr2	33210645
	chr0	130177614			chr1	5424887			chr0	160547814
	chr0	130177765			chr1	5470045			chr0	160547838
	chr0	130206332			chr1	5420492			chr3	32398858
	chr0	130227540			chr4	32311973			chr1	58245691
	chr0	130600117			chr0	64061853			chr1	58230660
	chr0	130606361			chr0	163747562			chr0	38174450
	chr0	130820301			chr0	159035259			chr0	38174179
	chr0	130897093			chr0	155133185			chr0	131523269
	chr0	130959233			chr0	120660123			chr3	12905312
	chr0	130963320			chr2	23137708			chr2	34995541
	chr0	130981890			chr2	23138075			chr3	42555882
	chr0	130983210			chr2	23138292			chr3	42582269
	chr0	130987835			chr0	121619180			chr4	1409268
	chr0	131023378			chr0	190273706			chr2	10497031
	chr0	131025005			chr0	170389581			chr0	3572480
	chr0	131121656			chr6	20578378			chr1	44166063
	chr0	131141912			chr1	38770949			chr2	16132327
	chr0	131142468			chr5	513795			chr2	16118336
	chr0	131576378			chr0	188340042			chr2	16102437
	chr0	131601619			chr2	41231763			chr1	39966753
	chr0	131601956			chr4	32296639			chr0	111556677
	chr0	131610156			chr0	85727425			chr2	14584632
	chr0	131614632			chr0	136353376			chr0	47707975
	chr0	132030844			chr0	140028001			chr1	58259348
	chr0	132039802			chr0	66171099			chr0	160286708
	chr0	132041362			chr3	22922162			chr6	10764136
	chr0	132143241			chr2	22776948			chr0	38591873
	chr0	132158035			chr2	22776952			chr6	5537152
	chr0	132158078			chr2	22776649			chr6	5536225
	chr0	132160948			chr2	22777387			chr6	23378255
	chr0	132161029			chr2	22776661			chr0	67845360
	chr0	132166807			chr2	22776765			chr0	67852038
	chr0	132189164			chr2	22776947			chr0	134642459
	chr0	132189410			chr2	22776766			chr3	9781920
	chr0	132192288			chr2	22777215			chr0	83254671
	chr0	132193804			chr2	22776961			chr0	178036699
	chr0	132488569			chr2	22776934			chr0	63271387
	chr0	132587722			chr2	22777298			chr5	32217827
	chr0	132771729			chr2	22776884			chr5	32217787
	chr0	132796320			chr2	22777128			chr5	32217689
	chr0	132843642			chr2	22777283			chr5	32217697
	chr0	133283791			chr2	22776939			chr5	32217769
	chr0	133599140			chr2	22777057			chr5	32217784
	chr0	133811459			chr2	22777068			chr2	35429849
	chr0	133920182			chr2	22776782			chr2	15174649
	chr0	133920262			chr2	22776803			chr4	20617051
	chr0	133920377			chr2	22777049			chr4	19688897
	chr0	134224828			chr2	22777120			chr0	143578842
	chr0	134225680			chr2	22777036			chr2	20921772
	chr0	134226026			chr2	22777017			chr3	42790798
	chr0	134226823			chr2	22777013			chr3	10490996
	chr0	134228641			chr2	22777001			chr3	10490001
	chr0	134228879			chr2	22777220			chr3	10490030
	chr0	134229129			chr2	22777256			chr3	10490164
	chr0	134233677			chr2	22776996			chr3	10490228
	chr0	134235023			chr2	22776995			chr3	10490910
	chr0	134236237			chr2	22776992			chr3	10495919
	chr0	134236316			chr2	22776824			chr3	10496876
	chr0	134237276			chr2	22777188			chr3	10498646
	chr0	134237389			chr2	22776826			chr3	10491779
	chr0	134237775			chr2	22776979			chr3	10492585
	chr0	134237855			chr2	22776982			chr3	10499982
	chr0	134237985			chr2	22777265			chr3	10492591
	chr0	134238032			chr1	23412548			chr3	10499890
	chr0	134238052			chr4	34860078			chr3	10492727
	chr0	134238236			chr6	25686435			chr3	10495462
	chr0	134238381			chr0	146625253			chr3	10499331
	chr0	134238787			chr0	118115707			chr3	10492780
	chr0	134238880			chr6	20676907			chr3	10498855
	chr0	134246995			chr6	20676950			chr0	52628326
	chr0	134250079			chr6	20676923			chr0	16581129
	chr0	134250526			chr6	20676844			chr0	16587033
	chr0	134363623			chr6	20676762			chr3	32362248
	chr0	134372535			chr6	20676749			chr3	2986129
	chr0	134375533			chr6	20676805			chr3	2986094
	chr0	134382110			chr2	18804464			chr3	2986099
	chr0	134382111			chr4	14652692			chr3	30520833
	chr0	134434391			chr1	39502			chr3	30543198
	chr0	134455192			chr1	44910			chr3	30546122
	chr0	134495027			chr0	153171064			chr2	41107671
	chr0	134502045			chr2	15865150			chr2	41000595
	chr0	135008139			chr4	37628147			chr1	39947507
	chr0	135088456			chr4	37707973			chr2	17670743
	chr0	136099007			chr0	78284838			chr2	21808139
	chr0	136110974			chr0	78286461			chr2	17857963
	chr0	136599005			chr0	78286460			chr0	157210548
	chr0	136599006			chr2	30417815			chr1	13055831
	chr0	136693540			chr2	28565722			chr1	55061921
	chr0	136777649			chr0	163853202			chr1	1815849
	chr0	136779009			chr2	38049873			chr2	20732287
	chr0	136847675			chr5	31320033			chr2	20731649
	chr0	136848248			chr5	31320048			chr0	153048730
	chr0	137372892			chr5	31320117			chr0	168881977
	chr0	137397123			chr0	21839157			chr0	178597680
	chr0	137398564			chr4	8455299			chr1	43619945
	chr0	137754977			chr2	37570124			chr6	16078768
	chr0	137755073			chr5	26323673			chr6	16081663
	chr0	138529846			chr5	24941236			chr5	28707062
	chr0	138530760			chr0	18939814			chr5	28707032
	chr0	138555965			chr0	134923765			chr1	29506646
	chr0	138559861			chr5	8682897			chr1	29502337
	chr0	138875229			chr4	11902673			chr0	175559611
	chr0	138884943			chr1	16660858			chr5	11048067
	chr0	139028121			chr0	191232731			chr1	14641424
	chr0	139028179			chr0	63836739			chr5	22964094
	chr0	139028182			chr4	36184294			chr0	186030934
	chr0	139028200			chr0	101830893			chr2	19442344
	chr0	139028498			chr6	26160756			chr0	51130804
	chr0	139105280			chr1	39999974			chr0	184304403
	chr0	139299822			chr3	3859339			chr4	40880987
	chr0	139301942			chr3	3860611			chr1	39123979
	chr0	139521580			chr3	13152707			chr1	39124520
	chr0	139798252			chr3	13155924			chr1	26989640
	chr0	139947460			chr3	13156956			chr1	39310240
	chr0	140058990			chr0	100414446			chr1	39125556
	chr0	140076732			chr0	100415285			chr1	39211658
	chr0	140430480			chr0	100415118			chr5	8152138
	chr0	140438236			chr0	100415099			chr5	8148187
	chr0	140540723			chr0	100415042			chr0	133037322
	chr0	140673604			chr0	100414967			chr0	47939276
	chr0	140686927			chr0	100414810			chr1	17137519
	chr0	140687604			chr0	100414597			chr0	143562038
	chr0	140775421			chr0	100414453			chr2	23331517
	chr0	140863661			chr0	61265510			chr5	13186351
	chr0	140983187			chr0	100414383			chr0	130891513
	chr0	141070448			chr0	100414344			chr6	553244
	chr0	141140366			chr0	100414151			chr6	555456
	chr0	141564874			chr0	61265365			chr6	435735
	chr0	141610829			chr0	61264618			chr0	16586297
	chr0	141685906			chr0	61264630			chr0	62173060
	chr0	141762548			chr0	100414144			chr0	188479861
	chr0	141923726			chr0	100414081			chr1	24107625
	chr0	141923882			chr0	61265511			chr0	70596571
	chr0	142064210			chr0	100414042			chr0	64331731
	chr0	142066524			chr0	100415350			chr0	156752515
	chr0	142066525			chr0	100415622			chr0	12713442
	chr0	142066578			chr0	61266095			chr0	171163543
	chr0	142067592			chr0	100415767			chr0	108895526
	chr0	142067891			chr0	61264357			chr0	147372229
	chr0	142068101			chr0	49367591			chr0	171161531
	chr0	142068891			chr0	124032377			chr0	12713211
	chr0	142158689			chr0	124032383			chr4	8519859
	chr0	142165948			chr0	124032579			chr3	42533783
	chr0	142166772			chr0	124032968			chr1	20348668
	chr0	142171371			chr0	124034681			chr4	33884084
	chr0	142296710			chr0	124034725			chr0	147773909
	chr0	142314972			chr0	152806500			chr1	47565853
	chr0	142747678			chr0	100416717			chr0	3081963
	chr0	142748205			chr0	100416704			chr5	12147225
	chr0	142957449			chr0	100416672			chr5	12105459
	chr0	143292955			chr0	152804801			chr5	12149519
	chr0	143295502			chr0	100416616			chr5	12100372
	chr0	143336660			chr0	100416522			chr2	40422605
	chr0	143410311			chr0	152796727			chr4	7817801
	chr0	143562038			chr0	61265250			chr0	165087569
	chr0	143578842			chr0	152796726			chr0	164784317
	chr0	143633346			chr0	152796639			chr0	164784347
	chr0	143638006			chr0	100415995			chr0	171709357
	chr0	143815525			chr0	100415945			chr2	16567647
	chr0	143826873			chr0	61265682			chr5	5376566
	chr0	143867863			chr0	61264616			chr0	114219079
	chr0	143867883			chr0	61266082			chr0	114217338
	chr0	143869845			chr0	61265888			chr0	114216997
	chr0	143871186			chr0	34601755			chr0	29906366
	chr0	143871317			chr0	34606620			chr2	34906088
	chr0	143871351			chr0	61265497			chr5	32217456
	chr0	143871353			chr0	61265452			chr5	32217642
	chr0	143871404			chr0	61265228			chr5	32217628
	chr0	144147543			chr0	61265830			chr5	32217420
	chr0	144160908							chr5	32217442
	chr0	144187526							chr5	32217494
	chr0	144280062							chr0	177104445
	chr0	144284559							chr0	177104449
	chr0	145233963							chr0	177104476
	chr0	145408981							chr0	177104469
	chr0	145785886							chr0	177104340
	chr0	146114770							chr0	177104455
	chr0	146140039							chr0	177104452
	chr0	146140040							chr0	177105014
	chr0	146242811							chr0	177104410
	chr0	146485171							chr0	177104309
	chr0	146530028							chr0	177104337
	chr0	146625253							chr0	177104312
	chr0	146650156							chr0	177104481
	chr0	146657336							chr0	177104499
	chr0	146719010							chr0	177104710
	chr0	146719295							chr0	177105058
	chr0	146723989							chr0	177104288
	chr0	146777374							chr0	177104727
	chr0	146778535							chr0	177104757
	chr0	146790186							chr0	177105060
	chr0	146820331							chr0	177104873
	chr0	146821474							chr0	177104910
	chr0	146822107							chr0	115652961
	chr0	146830491							chr6	23811358
	chr0	146834280							chr0	28590843
	chr0	147160152							chr0	147834173
	chr0	147167435							chr3	12551600
	chr0	147482322							chr5	761927
	chr0	147504810							chr5	761902
	chr0	147537636							chr1	60511655
	chr0	147559628							chr3	18577474
	chr0	147592707							chr0	29708797
	chr0	147824231							chr1	20346952
	chr0	148337372							chr0	162282168
	chr0	148400091							chr0	157022628
	chr0	148517404							chr1	15245861
	chr0	148632678
	chr0	148633735
	chr0	148636611
	chr0	148653105
	chr0	148802283
	chr0	148809262
	chr0	148810116
	chr0	149495138
	chr0	149877989
	chr0	149927023
	chr0	149935027
	chr0	150255284
	chr0	150707630
	chr0	150983594
	chr0	150983757
	chr0	150983859
	chr0	150983888
	chr0	150983895
	chr0	150983901
	chr0	150983937
	chr0	150983943
	chr0	150983944
	chr0	150983974
	chr0	150984001
	chr0	150984043
	chr0	150984118
	chr0	150984124
	chr0	150984184
	chr0	150984269
	chr0	150984354
	chr0	150984463
	chr0	150985660
	chr0	150985666
	chr0	150985767
	chr0	150985768
	chr0	150985807
	chr0	150985818
	chr0	150985832
	chr0	150985868
	chr0	150985869
	chr0	150985885
	chr0	150985895
	chr0	150985923
	chr0	150985928
	chr0	150985967
	chr0	150985982
	chr0	150985991
	chr0	150985999
	chr0	150986082
	chr0	150986092
	chr0	150986101
	chr0	150986126
	chr0	150986139
	chr0	150986143
	chr0	150986159
	chr0	150986168
	chr0	150986172
	chr0	150986177
	chr0	150986179
	chr0	150986185
	chr0	150986875
	chr0	150986942
	chr0	150987004
	chr0	150987006
	chr0	150987010
	chr0	150987030
	chr0	150987411
	chr0	150987433
	chr0	150987452
	chr0	150987466
	chr0	150987529
	chr0	150987531
	chr0	150987669
	chr0	150987734
	chr0	150987755
	chr0	150987803
	chr0	150987853
	chr0	150987863
	chr0	150987880
	chr0	150987883
	chr0	150987913
	chr0	150987925
	chr0	150987927
	chr0	150987932
	chr0	150987937
	chr0	150988011
	chr0	150988169
	chr0	150988183
	chr0	150988200
	chr0	150988207
	chr0	150988209
	chr0	150988398
	chr0	150988401
	chr0	150988425
	chr0	150988440
	chr0	150988456
	chr0	151150011
	chr0	151504282
	chr0	152020974
	chr0	152222341
	chr0	152559414
	chr0	152649963
	chr0	152777257
	chr0	152779596
	chr0	152950469
	chr0	153160097
	chr0	153173637
	chr0	153173855
	chr0	153371393
	chr0	153631007
	chr0	153655758
	chr0	153810376
	chr0	153810739
	chr0	153810853
	chr0	153968723
	chr0	154008286
	chr0	154053965
	chr0	154055905
	chr0	154434925
	chr0	154678098
	chr0	154738021
	chr0	154816516
	chr0	154816853
	chr0	155401775
	chr0	155419479
	chr0	155446753
	chr0	155992471
	chr0	155993272
	chr0	156467042
	chr0	156804868
	chr0	156815747
	chr0	157405390
	chr0	157468120
	chr0	157902520
	chr0	158134805
	chr0	158135039
	chr0	158265140
	chr0	158366844
	chr0	158371092
	chr0	158371675
	chr0	158528263
	chr0	158588284
	chr0	158686819
	chr0	158743386
	chr0	158812428
	chr0	158827417
	chr0	158830417
	chr0	158960572
	chr0	159464832
	chr0	159669336
	chr0	159816825
	chr0	159854526
	chr0	159874099
	chr0	159874100
	chr0	160006744
	chr0	160097072
	chr0	160379579
	chr0	160861915
	chr0	160880299
	chr0	160970396
	chr0	161170935
	chr0	161170936
	chr0	161298090
	chr0	161299865
	chr0	161406696
	chr0	162544104
	chr0	162729222
	chr0	162731567
	chr0	162803323
	chr0	163035853
	chr0	163055572
	chr0	163139738
	chr0	163195709
	chr0	163213820
	chr0	163235920
	chr0	163530651
	chr0	163638720
	chr0	163673938
	chr0	163722951
	chr0	163852551
	chr0	163854150
	chr0	164173642
	chr0	164174139
	chr0	164508342
	chr0	164510078
	chr0	164514095
	chr0	164563681
	chr0	164763827
	chr0	164944219
	chr0	164948601
	chr0	164949791
	chr0	165076132
	chr0	165190351
	chr0	165231761
	chr0	165395045
	chr0	165520884
	chr0	165618021
	chr0	165621461
	chr0	165862303
	chr0	166015817
	chr0	166059165
	chr0	166164882
	chr0	166170033
	chr0	166171898
	chr0	166250919
	chr0	166354375
	chr0	166355201
	chr0	166372329
	chr0	166372413
	chr0	166372972
	chr0	166376064
	chr0	166415682
	chr0	166758424
	chr0	166815159
	chr0	166815817
	chr0	167014392
	chr0	167014651
	chr0	167306903
	chr0	167319101
	chr0	167319929
	chr0	167386437
	chr0	167427561
	chr0	167454839
	chr0	167468558
	chr0	167492571
	chr0	167615850
	chr0	167624151
	chr0	168040336
	chr0	168040424
	chr0	168041710
	chr0	168043760
	chr0	168044873
	chr0	168044946
	chr0	168319545
	chr0	168335580
	chr0	168770888
	chr0	168826000
	chr0	168990745
	chr0	168991906
	chr0	169059886
	chr0	169656366
	chr0	169795235
	chr0	169810554
	chr0	169814396
	chr0	169828285
	chr0	169828934
	chr0	170029320
	chr0	170045844
	chr0	170046944
	chr0	170048911
	chr0	170049804
	chr0	170057439
	chr0	170144604
	chr0	170246816
	chr0	170292437
	chr0	170359315
	chr0	170528535
	chr0	170529037
	chr0	171033652
	chr0	171051035
	chr0	171070016
	chr0	171083498
	chr0	171092553
	chr0	171103971
	chr0	171209095
	chr0	171250497
	chr0	171250704
	chr0	171308978
	chr0	171424609
	chr0	171425335
	chr0	171427038
	chr0	171554979
	chr0	171917745
	chr0	171918336
	chr0	171957068
	chr0	171958377
	chr0	171958465
	chr0	172034868
	chr0	172174838
	chr0	172384530
	chr0	172520366
	chr0	173069120
	chr0	173069382
	chr0	173086402
	chr0	173102152
	chr0	173107467
	chr0	173559942
	chr0	173594570
	chr0	173603670
	chr0	173673001
	chr0	173673008
	chr0	173734154
	chr0	173805100
	chr0	173809009
	chr0	173893868
	chr0	174071887
	chr0	174072954
	chr0	174247432
	chr0	174247434
	chr0	174413293
	chr0	174689130
	chr0	174756805
	chr0	175170985
	chr0	175170991
	chr0	175171018
	chr0	175171062
	chr0	175501023
	chr0	175506331
	chr0	175804527
	chr0	175849876
	chr0	175850183
	chr0	175939376
	chr0	175976972
	chr0	175982388
	chr0	176004222
	chr0	176123266
	chr0	176417940
	chr0	176777152
	chr0	176777395
	chr0	177111476
	chr0	177167157
	chr0	177169928
	chr0	177456677
	chr0	177495227
	chr0	177496404
	chr0	177496877
	chr0	177528266
	chr0	177709618
	chr0	177783483
	chr0	178214076
	chr0	178221438
	chr0	178664883
	chr0	178920164
	chr0	178939254
	chr0	178953759
	chr0	179168397
	chr0	179209603
	chr0	179265484
	chr0	179390864
	chr0	179433054
	chr0	179508917
	chr0	179510067
	chr0	179512400
	chr0	179548908
	chr0	179558177
	chr0	179642261
	chr0	179648732
	chr0	180196706
	chr0	180196711
	chr0	180196713
	chr0	180308484
	chr0	180364544
	chr0	180723012
	chr0	180965405
	chr0	181001997
	chr0	181063021
	chr0	181063037
	chr0	181142012
	chr0	181143150
	chr0	181154918
	chr0	181265196
	chr0	181337806
	chr0	181339174
	chr0	181640338
	chr0	181645220
	chr0	181647791
	chr0	181654433
	chr0	181795576
	chr0	181818725
	chr0	181822315
	chr0	181845216
	chr0	182179586
	chr0	182199545
	chr0	182778256
	chr0	182837119
	chr0	183038363
	chr0	183038746
	chr0	183218914
	chr0	183218946
	chr0	183220271
	chr0	183222127
	chr0	183222343
	chr0	183222385
	chr0	183223767
	chr0	183224118
	chr0	183224361
	chr0	183225247
	chr0	183225456
	chr0	183225518
	chr0	183232563
	chr0	183232564
	chr0	183232565
	chr0	183234140
	chr0	183235751
	chr0	183236222
	chr0	183264741
	chr0	183278470
	chr0	183278485
	chr0	183279027
	chr0	183282203
	chr0	183409982
	chr0	183410562
	chr0	183578066
	chr0	183651863
	chr0	184005054
	chr0	184025505
	chr0	184178676
	chr0	184476397
	chr0	184550859
	chr0	184556738
	chr0	185366993
	chr0	185563038
	chr0	185563041
	chr0	185622634
	chr0	185655614
	chr0	185670620
	chr0	185737931
	chr0	185894335
	chr0	186105770
	chr0	186106024
	chr0	186372744
	chr0	186451416
	chr0	186451565
	chr0	186451820
	chr0	186507226
	chr0	187176128
	chr0	187458878
	chr0	187994162
	chr0	188058022
	chr0	188060570
	chr0	188061767
	chr0	188185890
	chr0	188340042
	chr0	188378210
	chr0	188379233
	chr0	188381442
	chr0	188479861
	chr0	188738084
	chr0	188738646
	chr0	188882488
	chr0	189367243
	chr0	189385677
	chr0	189403143
	chr0	189895661
	chr0	189895953
	chr0	190283900
	chr0	190285838
	chr0	190547230
	chr0	191235609
	chr0	191335174
	chr0	191367106
	chr0	191386300
	chr0	191762996
	chr1	144943
	chr1	217714
	chr1	223120
	chr1	226450
	chr1	657497
	chr1	684351
	chr1	685499
	chr1	691229
	chr1	691231
	chr1	703911
	chr1	809138
	chr1	1387822
	chr1	1513207
	chr1	1544467
	chr1	1677532
	chr1	1686589
	chr1	1690340
	chr1	1690384
	chr1	1691757
	chr1	1693789
	chr1	1697868
	chr1	2246147
	chr1	2788521
	chr1	2824863
	chr1	3484942
	chr1	3485647
	chr1	3488482
	chr1	3559872
	chr1	3584815
	chr1	3598580
	chr1	3604625
	chr1	3614640
	chr1	3635741
	chr1	3690225
	chr1	3714863
	chr1	3740459
	chr1	3788660
	chr1	3789995
	chr1	3808881
	chr1	3822506
	chr1	3827619
	chr1	3869554
	chr1	3888031
	chr1	3897519
	chr1	3899117
	chr1	3911923
	chr1	3913894
	chr1	3919179
	chr1	3956439
	chr1	4703822
	chr1	4706317
	chr1	4717459
	chr1	4723477
	chr1	5049648
	chr1	5112947
	chr1	5112968
	chr1	5325665
	chr1	5358769
	chr1	5479813
	chr1	5481649
	chr1	5485226
	chr1	6164197
	chr1	6168685
	chr1	6182353
	chr1	6186676
	chr1	6188746
	chr1	7163303
	chr1	7238349
	chr1	7460734
	chr1	7676501
	chr1	7688823
	chr1	7815444
	chr1	7954562
	chr1	8058868
	chr1	8062869
	chr1	8077315
	chr1	8079406
	chr1	8273842
	chr1	8655694
	chr1	8912043
	chr1	9616166
	chr1	10449300
	chr1	10449828
	chr1	10828011
	chr1	10868210
	chr1	10868212
	chr1	10905695
	chr1	10916538
	chr1	11057048
	chr1	11101963
	chr1	11341235
	chr1	11343257
	chr1	11344380
	chr1	11345174
	chr1	11346801
	chr1	11346826
	chr1	11491366
	chr1	11518507
	chr1	11549055
	chr1	11768116
	chr1	11783575
	chr1	12554308
	chr1	13038420
	chr1	13107688
	chr1	13145537
	chr1	13168087
	chr1	13306862
	chr1	13312709
	chr1	13312820
	chr1	13383340
	chr1	13387672
	chr1	13412478
	chr1	13423833
	chr1	13433701
	chr1	13634762
	chr1	13638286
	chr1	13642918
	chr1	13806225
	chr1	13840252
	chr1	13855896
	chr1	13899610
	chr1	13907575
	chr1	13933765
	chr1	13984516
	chr1	14146490
	chr1	14495990
	chr1	14511052
	chr1	14517795
	chr1	14519303
	chr1	14521223
	chr1	14521224
	chr1	14621117
	chr1	14781981
	chr1	14783914
	chr1	15179772
	chr1	15331415
	chr1	15474293
	chr1	15521392
	chr1	15530738
	chr1	15531397
	chr1	15556661
	chr1	15722430
	chr1	15773304
	chr1	16022516
	chr1	16022957
	chr1	16023544
	chr1	16024931
	chr1	16029225
	chr1	16034916
	chr1	16166565
	chr1	16317574
	chr1	16664095
	chr1	16721092
	chr1	16964044
	chr1	16964045
	chr1	16964046
	chr1	17032761
	chr1	17039996
	chr1	17420324
	chr1	17430148
	chr1	17830062
	chr1	17869953
	chr1	17883806
	chr1	17980488
	chr1	18180824
	chr1	18597845
	chr1	18597846
	chr1	18598001
	chr1	18598639
	chr1	18753855
	chr1	19051218
	chr1	19052337
	chr1	19430646
	chr1	19453687
	chr1	19453812
	chr1	19903973
	chr1	19963136
	chr1	20014518
	chr1	20346291
	chr1	20346553
	chr1	20346641
	chr1	20346657
	chr1	20346672
	chr1	20346676
	chr1	20346679
	chr1	20346719
	chr1	20346952
	chr1	20347432
	chr1	20348668
	chr1	20348894
	chr1	20349194
	chr1	20349363
	chr1	20350099
	chr1	20350100
	chr1	20554662
	chr1	20691265
	chr1	20883007
	chr1	21054496
	chr1	21060812
	chr1	21108263
	chr1	21143942
	chr1	21205992
	chr1	21225319
	chr1	21230187
	chr1	21235791
	chr1	21255558
	chr1	21373292
	chr1	21388830
	chr1	21400822
	chr1	21430093
	chr1	21907542
	chr1	22047655
	chr1	22056170
	chr1	22301534
	chr1	22308022
	chr1	22309784
	chr1	22309885
	chr1	22310913
	chr1	22310969
	chr1	22311105
	chr1	22311162
	chr1	22313373
	chr1	22313847
	chr1	22314014
	chr1	22314657
	chr1	22315065
	chr1	22317233
	chr1	22318122
	chr1	22320528
	chr1	22323355
	chr1	22323361
	chr1	22323456
	chr1	22337988
	chr1	22338750
	chr1	22338756
	chr1	22345821
	chr1	22346900
	chr1	22347205
	chr1	22354139
	chr1	22354323
	chr1	22354515
	chr1	22354966
	chr1	22356467
	chr1	22369861
	chr1	22369959
	chr1	22370060
	chr1	22370081
	chr1	22370416
	chr1	22371000
	chr1	22371520
	chr1	22373093
	chr1	22377790
	chr1	22381532
	chr1	23040644
	chr1	23041954
	chr1	23096238
	chr1	23120370
	chr1	23143912
	chr1	23338414
	chr1	23350669
	chr1	23374422
	chr1	23390166
	chr1	23396525
	chr1	23508240
	chr1	23522408
	chr1	23554276
	chr1	24038779
	chr1	24041107
	chr1	24835882
	chr1	25259354
	chr1	25346023
	chr1	25379277
	chr1	25384411
	chr1	25386201
	chr1	25802005
	chr1	25813275
	chr1	26137289
	chr1	26137390
	chr1	26137557
	chr1	26137560
	chr1	26137572
	chr1	26137649
	chr1	26138537
	chr1	26310553
	chr1	26325965
	chr1	26369312
	chr1	26397603
	chr1	26462624
	chr1	26471190
	chr1	26473330
	chr1	26473487
	chr1	26473551
	chr1	26511176
	chr1	26521031
	chr1	26768578
	chr1	26989640
	chr1	27173056
	chr1	27552856
	chr1	27561234
	chr1	27568251
	chr1	27580711
	chr1	27849950
	chr1	27926303
	chr1	27930346
	chr1	28631570
	chr1	28896684
	chr1	29161665
	chr1	29165539
	chr1	29216960
	chr1	29319394
	chr1	29332637
	chr1	29374385
	chr1	29497050
	chr1	29497101
	chr1	29497220
	chr1	29497866
	chr1	29497918
	chr1	29497986
	chr1	29498238
	chr1	29498414
	chr1	29498660
	chr1	29502337
	chr1	29506646
	chr1	29737828
	chr1	29757286
	chr1	29769158
	chr1	29769201
	chr1	29769211
	chr1	29769228
	chr1	30682379
	chr1	30743324
	chr1	30776736
	chr1	31568683
	chr1	31608947
	chr1	31685698
	chr1	31689698
	chr1	31761117
	chr1	31859857
	chr1	31859859
	chr1	32202694
	chr1	32329277
	chr1	32492938
	chr1	32493027
	chr1	32493041
	chr1	32493084
	chr1	32493334
	chr1	32493376
	chr1	32493393
	chr1	32493415
	chr1	32493587
	chr1	32533987
	chr1	32538375
	chr1	32538503
	chr1	32736174
	chr1	32826685
	chr1	32956614
	chr1	33027159
	chr1	33027569
	chr1	33028415
	chr1	33028454
	chr1	33028471
	chr1	33028709
	chr1	33028866
	chr1	33028868
	chr1	33028955
	chr1	33028983
	chr1	33029037
	chr1	33029043
	chr1	33029093
	chr1	33029155
	chr1	33029182
	chr1	33029192
	chr1	33029518
	chr1	33029537
	chr1	33029669
	chr1	33029852
	chr1	33029853
	chr1	33029872
	chr1	33030204
	chr1	33030467
	chr1	33031028
	chr1	33400833
	chr1	34178919
	chr1	34181324
	chr1	34201913
	chr1	34870360
	chr1	34904165
	chr1	34905658
	chr1	34906714
	chr1	34987022
	chr1	34996426
	chr1	35000405
	chr1	35020532
	chr1	35021061
	chr1	35027971
	chr1	35030193
	chr1	35051725
	chr1	35339906
	chr1	35348547
	chr1	35818367
	chr1	35826341
	chr1	35830090
	chr1	35897291
	chr1	35982188
	chr1	35983793
	chr1	35984192
	chr1	36673267
	chr1	37035775
	chr1	37052065
	chr1	37162282
	chr1	37255391
	chr1	37420086
	chr1	37488263
	chr1	37636667
	chr1	37637773
	chr1	37638170
	chr1	37656687
	chr1	37662476
	chr1	37710148
	chr1	37720314
	chr1	37720833
	chr1	37721108
	chr1	37726582
	chr1	37742098
	chr1	37886619
	chr1	38512947
	chr1	38598566
	chr1	39123979
	chr1	39124520
	chr1	39125556
	chr1	39211658
	chr1	39310240
	chr1	39975744
	chr1	40012346
	chr1	40168147
	chr1	41230158
	chr1	41238364
	chr1	41246916
	chr1	41247902
	chr1	41248689
	chr1	41252442
	chr1	41252639
	chr1	41380666
	chr1	41387295
	chr1	41562478
	chr1	42162212
	chr1	42632230
	chr1	42755817
	chr1	42756973
	chr1	43026490
	chr1	43060737
	chr1	43171096
	chr1	43486391
	chr1	44153310
	chr1	44195761
	chr1	44197481
	chr1	44203816
	chr1	44210171
	chr1	44463634
	chr1	44635421
	chr1	44645656
	chr1	44687110
	chr1	44687614
	chr1	44722173
	chr1	44724064
	chr1	44741146
	chr1	45106212
	chr1	45113725
	chr1	45174772
	chr1	45174800
	chr1	45174802
	chr1	45174844
	chr1	45412768
	chr1	45534069
	chr1	45708461
	chr1	45773916
	chr1	45847710
	chr1	45860867
	chr1	45906708
	chr1	45928242
	chr1	46057234
	chr1	46483630
	chr1	46514977
	chr1	46514978
	chr1	46523186
	chr1	46591903
	chr1	47004511
	chr1	47054876
	chr1	47065047
	chr1	47073890
	chr1	47074338
	chr1	47744278
	chr1	47902619
	chr1	48025281
	chr1	48104979
	chr1	48379864
	chr1	48380159
	chr1	48485590
	chr1	48486713
	chr1	48491220
	chr1	48505617
	chr1	48521537
	chr1	48525492
	chr1	48895149
	chr1	49061475
	chr1	49062181
	chr1	49073039
	chr1	49123524
	chr1	49148248
	chr1	49193313
	chr1	49244814
	chr1	49245004
	chr1	49481729
	chr1	49493226
	chr1	49785159
	chr1	49905910
	chr1	49980472
	chr1	50126462
	chr1	50195524
	chr1	50300469
	chr1	50411327
	chr1	50412856
	chr1	50515737
	chr1	50516668
	chr1	50521148
	chr1	50521152
	chr1	50521190
	chr1	50521230
	chr1	50521245
	chr1	50521254
	chr1	50521293
	chr1	50521317
	chr1	50521320
	chr1	50521326
	chr1	50521332
	chr1	50521338
	chr1	50521359
	chr1	50521461
	chr1	50521495
	chr1	50521845
	chr1	50521877
	chr1	50522049
	chr1	50522076
	chr1	50522077
	chr1	50522220
	chr1	50522417
	chr1	50522437
	chr1	50522557
	chr1	50522843
	chr1	50522852
	chr1	50522853
	chr1	50522899
	chr1	50522942
	chr1	50523062
	chr1	50523098
	chr1	50523223
	chr1	50523383
	chr1	50523410
	chr1	50523587
	chr1	50523597
	chr1	50523624
	chr1	50523642
	chr1	50523673
	chr1	50523916
	chr1	50523972
	chr1	50523978
	chr1	50523996
	chr1	50524030
	chr1	50524048
	chr1	50524055
	chr1	50524080
	chr1	50524086
	chr1	50527379
	chr1	50527396
	chr1	50527405
	chr1	50527506
	chr1	50527507
	chr1	50527510
	chr1	50527525
	chr1	50527528
	chr1	50527551
	chr1	50527563
	chr1	50527569
	chr1	50527570
	chr1	50527581
	chr1	50527616
	chr1	50527626
	chr1	50527641
	chr1	50527661
	chr1	50527696
	chr1	50527710
	chr1	50527717
	chr1	50528449
	chr1	50528467
	chr1	50528470
	chr1	50528560
	chr1	50528562
	chr1	50528567
	chr1	50528726
	chr1	50528760
	chr1	50528792
	chr1	50530198
	chr1	50530199
	chr1	50530260
	chr1	50530309
	chr1	50530333
	chr1	50530562
	chr1	50530609
[truncated: 1,673 more rows]
