# Supplementary material for: Identification of novel genes involved in phosphate accumulation in Lotus japonicus through Genome Wide Association mapping of root system architecture and anion content
Source: PLoS Genet. 2019 Dec 19;15(12):e1008126. doi: 10.1371/journal.pgen.1008126 (PMC6941899; doi:10.1371/journal.pgen.1008126)
Supplement: S14 Table — (XLSX) [file pgen.1008126.s029.xlsx]

## Sheet: Suppl14_Root_traits_Brat
List of root traits extracted and evaluated by BRAT
Trait name	Definition	Derived/Direct measurement
Total length	Path length calculated along the primary root	Direct
Euclidian length	Length of the primary root vector	Derived
Root tortuosity	Total root length divided by Euclidian length	Derived
Root growth rate	Difference in total root lengths on two subsequent time points	Derived
Relative root growth rate	Root growth rate divided by total length at the earlier time point	Derived
Root angle	Angle between root vector and the vertical axis of the picture (assumed vector of gravity)	Direct
Root direction index	Score for average pixel-by-pixel deviations from growth relative to vector of gravity	Direct
Root horizontal index	Standard deviation of the primary root skeleton in horizontal dimension	Derived
Root vertical index	Standard deviation of the primary root skeleton in vertical dimension	Derived
Root linearity	Coefﬁcient of linear determination; R2 of linear regression line ﬁtted to pixels of primary root skeleton	Derived
Average root width	Average width over the primary root length	Derived
Root width 20	Average width over ﬁrst interval of the primary root length (0 to 20%) at hypocotyl/root junction	Direct
Root width 40	Average width over second interval of the primary root length (20 to 40%)	Direct
Root width 60	Average width over third interval of the primary root length (40 to 60%)	Direct
Root width 80	Average width over fourth interval of the primary root length (60 to 80%)	Direct
Root width 100	Average width over ﬁfth interval of the primary root length (80 to 100%) at the root tip	Direct
