# Supplementary material for: Identification of novel genes involved in phosphate accumulation in Lotus japonicus through Genome Wide Association mapping of root system architecture and anion content
Source: PLoS Genet. 2019 Dec 19;15(12):e1008126. doi: 10.1371/journal.pgen.1008126 (PMC6941899; doi:10.1371/journal.pgen.1008126)
Supplement: S15 Table — (CSV) [file pgen.1008126.s030.csv]

chromosomes	positions	pvals	mafs	macs	genotype_var_perc
chr0	88355782	5.81592776566e-06	0.0254237288136	3	0.162965834141
chr0	91374862	5.81592776566e-06	0.0254237288136	3	0.162965834141
chr0	22301999	1.18719621478e-05	0.440677966102	52	0.153022885323
chr0	186384975	2.20616321254e-05	0.466101694915	55	0.144317150116
chr0	186384647	2.20616321254e-05	0.466101694915	55	0.144317150116
chr0	154028813	0.000104706349917	0.0338983050847	4	0.12216335535
chr0	154019386	0.000104706349917	0.0338983050847	4	0.12216335535
chr0	174593820	0.000108999184055	0.0169491525424	2	0.121586859226
chr0	177374808	0.000122518114666	0.0338983050847	4	0.119908213615
chr0	61190166	0.000122907815842	0.0423728813559	5	0.119862616062
chr0	84912509	0.000141192678881	0.0508474576271	6	0.11786878109
chr0	108512583	0.000167740732062	0.0423728813559	5	0.115388333797
chr0	29433253	0.000174258312699	0.0508474576271	6	0.114838957787
chr0	169816278	0.0001745974192	0.0762711864407	9	0.114811003208
chr0	52110327	0.000202616509837	0.152542372881	18	0.112664341927
chr0	80260429	0.000211525085181	0.0338983050847	4	0.112043142319
chr0	29449601	0.000217083159328	0.0593220338983	7	0.111668646336
chr0	29450887	0.000217083159328	0.0593220338983	7	0.111668646336
chr0	131699350	0.000258953087404	0.254237288136	30	0.109119713306
chr0	38899435	0.000260734604129	0.237288135593	28	0.109020531178
chr0	38899451	0.000260734604129	0.237288135593	28	0.109020531178
chr0	38899456	0.000260734604129	0.237288135593	28	0.109020531178
chr0	2587695	0.000297498842476	0.0593220338983	7	0.107111573219
chr0	186002227	0.00042621762605	0.00847457627119	1	0.101898252964
chr0	107435490	0.00042621762605	0.00847457627119	1	0.101898252964
chr0	37456012	0.00042621762605	0.00847457627119	1	0.101898252964
chr0	168889865	0.00042621762605	0.00847457627119	1	0.101898252964
chr0	133134799	0.00042621762605	0.00847457627119	1	0.101898252964
chr0	157753306	0.00042621762605	0.00847457627119	1	0.101898252964
chr0	145105483	0.000447759619231	0.0932203389831	11	0.101182162762
chr0	22232922	0.000555397949999	0.0338983050847	4	0.0980507731438
chr0	46384463	0.000663320244752	0.0338983050847	4	0.095466375351
chr0	61194683	0.000674265557399	0.0338983050847	4	0.0952279567719
chr0	24323678	0.00088683649989	0.161016949153	19	0.0912337899208
chr0	93708736	0.000931304229345	0.0762711864407	9	0.0905200839043
chr0	41550345	0.00103513130009	0.0508474576271	6	0.0889775156975
chr0	182308567	0.00114783927531	0.305084745763	36	0.0874685049057
chr0	152309640	0.00118074015129	0.0593220338983	7	0.0870558023453
chr0	123381328	0.00118727234193	0.0847457627119	10	0.0869752168655
chr0	142166890	0.00121088794575	0.135593220339	16	0.0866875052452
chr0	96011929	0.00123207051269	0.237288135593	28	0.0864341855049
chr0	139609010	0.00123623975401	0.0762711864407	9	0.086384832859
chr0	139613480	0.00123623975401	0.0762711864407	9	0.086384832859
chr0	139610924	0.00123623975401	0.0762711864407	9	0.086384832859
chr0	147327535	0.0012620431837	0.0423728813559	5	0.0860830545425
chr0	147322142	0.0012620431837	0.0423728813559	5	0.0860830545425
chr0	5977243	0.00126846802382	0.0254237288136	3	0.0860088467598
chr0	5984397	0.00126846802382	0.0254237288136	3	0.0860088467598
chr0	85439126	0.00126896065035	0.0169491525424	2	0.0860031843185
chr0	82150375	0.00126896065035	0.0169491525424	2	0.0860031843185
chr0	140236815	0.00130058384632	0.0423728813559	5	0.085643529892
chr0	82381024	0.0013078435079	0.0338983050847	4	0.0855621695518
chr0	82381022	0.0013078435079	0.0338983050847	4	0.0855621695518
chr0	179801482	0.00130817397717	0.381355932203	45	0.0855585336685
chr0	64996708	0.00133069065844	0.0593220338983	7	0.0853091478348
chr0	29436436	0.00136226827308	0.0338983050847	4	0.0849664211273
chr0	29345369	0.00139737399195	0.118644067797	14	0.0845945477486
chr0	171929399	0.00140228204807	0.0762711864407	9	0.0845432877541
chr0	23703877	0.0014046804711	0.0593220338983	7	0.0845183134079
chr0	141985603	0.0014067461573	0.228813559322	27	0.0844968557358
chr0	68263092	0.00143848838591	0.0423728813559	5	0.0841706991196
chr0	174034322	0.00145184579413	0.279661016949	33	0.0840356349945
chr0	174025712	0.00145184579413	0.279661016949	33	0.0840356349945
chr0	123445099	0.00147505093189	0.110169491525	13	0.083803832531
chr0	48107432	0.00148076687216	0.0254237288136	3	0.0837472677231
chr0	66245337	0.00151881015529	0.0762711864407	9	0.0833764076233
chr0	48697954	0.00153417555764	0.0762711864407	9	0.0832292437553
chr0	78215851	0.00157247768662	0.0423728813559	5	0.0828687548637
chr0	96001642	0.00157875562339	0.228813559322	27	0.0828104615211
chr0	180159096	0.00158907697631	0.194915254237	23	0.0827152132988
chr0	76573285	0.00159412147876	0.0508474576271	6	0.0826688408852
chr0	183857727	0.00160109282486	0.0762711864407	9	0.0826050639153
chr0	70354003	0.00160346758098	0.0932203389831	11	0.0825833678246
chr0	37572487	0.00161803672705	0.0508474576271	6	0.0824511051178
chr0	59950415	0.00166313798188	0.0677966101695	8	0.0820490717888
chr0	163511082	0.00167533910488	0.0338983050847	4	0.0819422006607
chr0	53409962	0.0016829656869	0.0338983050847	4	0.0818758010864
chr0	58732286	0.00169349988049	0.0254237288136	3	0.0817845463753
chr0	58740577	0.00169349988049	0.0254237288136	3	0.0817845463753
chr0	81831812	0.00171795766181	0.0677966101695	8	0.081574857235
chr0	121930334	0.00172170662757	0.0677966101695	8	0.08154296875
chr0	34237806	0.00177184546187	0.474576271186	56	0.0811231136322
chr0	140847486	0.00178319816092	0.0254237288136	3	0.0810297131538
chr0	140847466	0.00178319816092	0.0254237288136	3	0.0810297131538
chr0	189097353	0.00178587506191	0.262711864407	31	0.0810077786446
chr0	22501047	0.00184512014834	0.0508474576271	6	0.0805304050446
chr0	29339098	0.00186097909455	0.110169491525	13	0.0804052352905
chr0	39193919	0.00189853136924	0.152542372881	18	0.0801129937172
chr0	48018762	0.00191090510639	0.0338983050847	4	0.0800179243088
chr0	35937839	0.0019283041303	0.228813559322	27	0.0798853635788
chr0	180599167	0.00193472723832	0.0677966101695	8	0.0798367261887
chr0	180603171	0.00193472723832	0.0677966101695	8	0.0798367261887
chr0	138740774	0.00199042724647	0.14406779661	17	0.0794214606285
chr0	60075209	0.00205427244322	0.372881355932	44	0.0789595246315
chr0	166385351	0.00206922233887	0.0254237288136	3	0.0788534283638
chr0	113110645	0.00207066818965	0.169491525424	20	0.0788432359695
chr0	44775505	0.00211394500045	0.0338983050847	4	0.0785405635834
chr0	189090529	0.00212814984079	0.254237288136	30	0.0784425735474
chr0	189089819	0.00212814984079	0.254237288136	30	0.0784425735474
chr0	123338534	0.00213424077345	0.0338983050847	4	0.0784007906914
chr0	131695499	0.00215846826548	0.322033898305	38	0.0782356262207
chr0	38772998	0.00221588371667	0.28813559322	34	0.0778514742851
chr0	38776824	0.00221588371667	0.28813559322	34	0.0778514742851
chr0	38764523	0.00221588371667	0.28813559322	34	0.0778514742851
chr0	96199934	0.00222958941885	0.406779661017	48	0.0777612328529
chr0	96199923	0.00222958941885	0.406779661017	48	0.0777612328529
chr0	96199928	0.00222958941885	0.406779661017	48	0.0777612328529
chr0	96200079	0.00222958941885	0.406779661017	48	0.0777612328529
chr0	85964419	0.00224803655887	0.0677966101695	8	0.0776407122612
chr0	151115531	0.00227822000822	0.0423728813559	5	0.0774455070496
chr0	38773383	0.00229810058132	0.279661016949	33	0.0773183703423
chr0	76150337	0.00233407325439	0.0762711864407	9	0.0770910978317
chr0	108843077	0.00233750921279	0.0593220338983	7	0.077069580555
chr0	89005176	0.00242116742168	0.127118644068	15	0.076554954052
chr0	88988427	0.00242116742168	0.127118644068	15	0.076554954052
chr0	172506134	0.00243288575916	0.0423728813559	5	0.0764843225479
chr0	117184852	0.0024568207283	0.0677966101695	8	0.0763410329819
chr0	108507752	0.0024580161709	0.0677966101695	8	0.0763338804245
chr0	163220417	0.00247158358986	0.440677966102	52	0.0762533545494
chr0	180222553	0.00248873739059	0.0423728813559	5	0.0761521458626
chr0	16281248	0.00249223614588	0.186440677966	22	0.0761315822601
chr0	6983462	0.00249223614588	0.186440677966	22	0.0761315822601
chr0	143871404	0.00251351984952	0.110169491525	13	0.0760071277618
chr0	143871353	0.00251351984952	0.110169491525	13	0.0760071277618
chr0	143871351	0.00251351984952	0.110169491525	13	0.0760071277618
chr0	61163059	0.00259449144528	0.0508474576271	6	0.0755431056023
chr0	37501438	0.00260649346222	0.0677966101695	8	0.0754755139351
chr0	37501211	0.00260649346222	0.0677966101695	8	0.0754755139351
chr0	186967201	0.0026328878579	0.237288135593	28	0.0753280520439
chr0	186967756	0.0026328878579	0.237288135593	28	0.0753280520439
chr0	57163794	0.0026716303133	0.491525423729	58	0.0751143097878
chr0	133148980	0.00267919877664	0.118644067797	14	0.0750728845596
chr0	147908372	0.00268706956743	0.0338983050847	4	0.0750299692154
chr0	47353253	0.002692206644	0.0423728813559	5	0.075002014637
chr0	167913680	0.00276410003932	0.0762711864407	9	0.0746163129807
chr0	46393234	0.00278075014611	0.0677966101695	8	0.0745283961296
chr0	19345690	0.00279442273942	0.0762711864407	9	0.0744565725327
chr0	22297380	0.00281459842652	0.398305084746	47	0.07435131073
chr0	22298895	0.00281459842652	0.398305084746	47	0.07435131073
chr0	188471146	0.00284328927634	0.110169491525	13	0.0742028951645
chr0	188488722	0.00284328927634	0.110169491525	13	0.0742028951645
chr0	149447284	0.00290925009314	0.0593220338983	7	0.0738672018051
chr0	136264871	0.00294778040166	0.0508474576271	6	0.0736746191978
chr0	24496020	0.00295004749287	0.254237288136	30	0.07366335392
chr0	99797297	0.00295332836125	0.0932203389831	11	0.0736471414566
chr0	99797261	0.00295332836125	0.0932203389831	11	0.0736471414566
chr0	157501337	0.00298623249097	0.0847457627119	10	0.0734849572182
chr0	84912710	0.00305867758506	0.474576271186	56	0.073134124279
chr0	146737671	0.00317526159963	0.0677966101695	8	0.0725865960121
chr0	157320192	0.00318725218002	0.0423728813559	5	0.0725314617157
chr0	122443707	0.003230538576	0.457627118644	54	0.0723339915276
chr0	45942112	0.0032502331808	0.152542372881	18	0.0722450613976
chr0	161387072	0.0032623788123	0.0338983050847	4	0.0721904635429
chr0	83217537	0.0033111305274	0.0338983050847	4	0.0719733834267
chr0	79461220	0.00332824706754	0.0338983050847	4	0.0718979239464
chr0	56382695	0.00333841993102	0.0762711864407	9	0.0718532204628
chr0	25788916	0.00339460783847	0.0932203389831	11	0.0716089606285
chr0	31222533	0.00343158568147	0.0254237288136	3	0.0714504122734
chr0	104837686	0.00344082786628	0.0338983050847	4	0.0714110136032
chr0	21417491	0.00348708778816	0.237288135593	28	0.071215569973
chr0	133811537	0.00351059334229	0.228813559322	27	0.0711172819138
chr0	133811382	0.00351059334229	0.228813559322	27	0.0711172819138
chr0	133811134	0.00351059334229	0.228813559322	27	0.0711172819138
chr0	133812019	0.00351059334229	0.228813559322	27	0.0711172819138
chr0	106931898	0.00352290261136	0.0593220338983	7	0.0710660219193
chr0	168780677	0.00358229803162	0.0338983050847	4	0.0708213448524
chr0	105882977	0.00360903068021	0.101694915254	12	0.0707125663757
chr0	44617473	0.00361439066061	0.0338983050847	4	0.070690870285
chr0	75066339	0.00362582662241	0.177966101695	21	0.0706446170807
chr0	177971692	0.00363788775431	0.389830508475	46	0.0705960392952
chr0	177972882	0.00363788775431	0.389830508475	46	0.0705960392952
chr0	110161141	0.00365677767951	0.0338983050847	4	0.070520222187
chr0	146578185	0.00367124323523	0.0338983050847	4	0.0704624652863
chr0	136261318	0.00367124323523	0.0338983050847	4	0.0704624652863
chr0	146578179	0.00367124323523	0.0338983050847	4	0.0704624652863
chr0	23122929	0.00371311627748	0.0508474576271	6	0.0702964663506
chr0	71240573	0.00377117431832	0.0423728813559	5	0.0700694322586
chr0	81176647	0.00384719060337	0.0847457627119	10	0.0697773694992
chr0	81176373	0.00384719060337	0.0847457627119	10	0.0697773694992
chr0	81175760	0.00384719060337	0.0847457627119	10	0.0697773694992
chr0	181597410	0.00385354198869	0.0593220338983	7	0.0697532296181
chr0	122389801	0.00389519981499	0.127118644068	15	0.0695959329605
chr0	191886177	0.00391191151148	0.398305084746	47	0.0695332884789
chr0	176607229	0.00393102591995	0.254237288136	30	0.0694619417191
chr0	147290613	0.00394934316688	0.0254237288136	3	0.0693939328194
chr0	110156432	0.00397341029529	0.0847457627119	10	0.0693050026894
chr0	110155040	0.00397341029529	0.0847457627119	10	0.0693050026894
chr0	110154694	0.00397341029529	0.0847457627119	10	0.0693050026894
chr0	110159117	0.00397341029529	0.0847457627119	10	0.0693050026894
chr0	60077376	0.00406384661316	0.398305084746	47	0.068975687027
chr0	60076788	0.00406384661316	0.398305084746	47	0.068975687027
chr0	60077000	0.00406384661316	0.398305084746	47	0.068975687027
chr0	60077234	0.00406384661316	0.398305084746	47	0.068975687027
chr0	130233100	0.00408430355049	0.186440677966	22	0.0689022541046
chr0	22063758	0.0041142173494	0.110169491525	13	0.0687954425812
chr0	141093039	0.00416222983787	0.194915254237	23	0.0686256885529
chr0	128894013	0.00416387753495	0.0169491525424	2	0.0686199069023
chr0	122950126	0.00416387753495	0.0169491525424	2	0.0686199069023
chr0	158725437	0.00417183328767	0.101694915254	12	0.0685920119286
chr0	200976	0.004176641561	0.0254237288136	3	0.0685751438141
chr0	148693569	0.00423327601429	0.21186440678	25	0.0683780908585
chr0	148693556	0.00423327601429	0.21186440678	25	0.0683780908585
chr0	8001866	0.00423839727939	0.0593220338983	7	0.068360388279
chr0	63488512	0.00426431616461	0.364406779661	43	0.0682711601257
chr0	6969145	0.00430298445467	0.177966101695	21	0.0681391358376
chr0	6985105	0.00430298445467	0.177966101695	21	0.0681391358376
chr0	6968740	0.00430298445467	0.177966101695	21	0.0681391358376
chr0	90441755	0.00431212825549	0.0677966101695	8	0.0681080818176
chr0	150337163	0.00433510747377	0.0762711864407	9	0.0680302977562
chr0	149870746	0.00434496655023	0.0338983050847	4	0.0679970383644
chr0	85041437	0.00434872009289	0.0338983050847	4	0.0679844021797
chr0	78270044	0.00434872009289	0.0338983050847	4	0.0679844021797
chr0	85060684	0.00434872009289	0.0338983050847	4	0.0679844021797
chr0	85036175	0.00434872009289	0.0338983050847	4	0.0679844021797
chr0	58736323	0.00439246964162	0.0762711864407	9	0.0678380131721
chr0	58736322	0.00439246964162	0.0762711864407	9	0.0678380131721
chr0	58735547	0.00439246964162	0.0762711864407	9	0.0678380131721
chr0	58742719	0.00439246964162	0.0762711864407	9	0.0678380131721
chr0	58417971	0.00440495824674	0.0169491525424	2	0.0677964687347
chr0	86505905	0.00441798629043	0.0338983050847	4	0.0677532553673
chr0	143410797	0.00445610808625	0.491525423729	58	0.0676275491714
chr0	160998547	0.00451957788002	0.0508474576271	6	0.0674206614494
chr0	112645066	0.0045274315576	0.135593220339	16	0.0673952698708
chr0	21463754	0.00459755650259	0.0423728813559	5	0.0671704411507
chr0	189979292	0.00460715218318	0.0508474576271	6	0.0671399235725
chr0	189984655	0.00460715218318	0.0508474576271	6	0.0671399235725
chr0	68583797	0.00460715218318	0.0508474576271	6	0.0671399235725
chr0	138211071	0.00460715218318	0.0508474576271	6	0.0671399235725
chr0	179112120	0.00465524402864	0.194915254237	23	0.0669880509377
chr0	183630723	0.00473336214755	0.0338983050847	4	0.0667446255684
chr0	66723088	0.00473336214755	0.0338983050847	4	0.0667446255684
chr0	157481855	0.00476495240812	0.161016949153	19	0.0666473507881
chr0	157481892	0.00476495240812	0.161016949153	19	0.0666473507881
chr0	157478611	0.00476495240812	0.161016949153	19	0.0666473507881
chr0	157478642	0.00476495240812	0.161016949153	19	0.0666473507881
chr0	157482055	0.00476495240812	0.161016949153	19	0.0666473507881
chr0	157481969	0.00476495240812	0.161016949153	19	0.0666473507881
chr0	157478852	0.00476495240812	0.161016949153	19	0.0666473507881
chr0	157479184	0.00476495240812	0.161016949153	19	0.0666473507881
chr0	157479935	0.00476495240812	0.161016949153	19	0.0666473507881
chr0	157480238	0.00476495240812	0.161016949153	19	0.0666473507881
chr0	157481967	0.00476495240812	0.161016949153	19	0.0666473507881
chr0	157481914	0.00476495240812	0.161016949153	19	0.0666473507881
chr0	157481909	0.00476495240812	0.161016949153	19	0.0666473507881
chr0	157481901	0.00476495240812	0.161016949153	19	0.0666473507881
chr0	157480362	0.00476495240812	0.161016949153	19	0.0666473507881
chr0	157481890	0.00476495240812	0.161016949153	19	0.0666473507881
chr0	157477879	0.00476495240812	0.161016949153	19	0.0666473507881
chr0	157481889	0.00476495240812	0.161016949153	19	0.0666473507881
chr0	157481876	0.00476495240812	0.161016949153	19	0.0666473507881
chr0	157481554	0.00476495240812	0.161016949153	19	0.0666473507881
chr0	157481405	0.00476495240812	0.161016949153	19	0.0666473507881
chr0	157481368	0.00476495240812	0.161016949153	19	0.0666473507881
chr0	157481344	0.00476495240812	0.161016949153	19	0.0666473507881
chr0	157481313	0.00476495240812	0.161016949153	19	0.0666473507881
chr0	157481304	0.00476495240812	0.161016949153	19	0.0666473507881
chr0	157481291	0.00476495240812	0.161016949153	19	0.0666473507881
chr0	157481187	0.00476495240812	0.161016949153	19	0.0666473507881
chr0	157481109	0.00476495240812	0.161016949153	19	0.0666473507881
chr0	157481100	0.00476495240812	0.161016949153	19	0.0666473507881
chr0	157481008	0.00476495240812	0.161016949153	19	0.0666473507881
chr0	157478418	0.00476495240812	0.161016949153	19	0.0666473507881
chr0	157478525	0.00476495240812	0.161016949153	19	0.0666473507881
chr0	157475679	0.00476495240812	0.161016949153	19	0.0666473507881
chr0	157476475	0.00476495240812	0.161016949153	19	0.0666473507881
chr0	157474969	0.00476495240812	0.161016949153	19	0.0666473507881
chr0	157475218	0.00476495240812	0.161016949153	19	0.0666473507881
chr0	157475513	0.00476495240812	0.161016949153	19	0.0666473507881
chr0	157475778	0.00476495240812	0.161016949153	19	0.0666473507881
chr0	157480825	0.00476495240812	0.161016949153	19	0.0666473507881
chr0	157477128	0.00476495240812	0.161016949153	19	0.0666473507881
chr0	174023349	0.00479747738399	0.330508474576	39	0.0665478110313
chr0	60075751	0.00487657470656	0.381355932203	45	0.0663086771965
chr0	60075260	0.00487657470656	0.381355932203	45	0.0663086771965
chr0	171952272	0.00488021334621	0.262711864407	31	0.0662977099419
chr0	167623800	0.00489379333269	0.0508474576271	6	0.0662571191788
chr0	22952021	0.00489379333269	0.0508474576271	6	0.0662571191788
chr0	167624663	0.00489379333269	0.0508474576271	6	0.0662571191788
chr0	170654039	0.00489379333269	0.0508474576271	6	0.0662571191788
chr0	162522149	0.00490406526673	0.0254237288136	3	0.0662264227867
chr0	189967766	0.00490406526673	0.0254237288136	3	0.0662264227867
chr0	60361533	0.00490406526673	0.0254237288136	3	0.0662264227867
chr0	162521975	0.00490406526673	0.0254237288136	3	0.0662264227867
chr0	162524417	0.00490406526673	0.0254237288136	3	0.0662264227867
chr0	175171062	0.00492610791706	0.135593220339	16	0.0661608576775
chr0	53080766	0.0049468461373	0.177966101695	21	0.0660994052887
chr0	54610091	0.00495973754936	0.169491525424	20	0.0660613775253
chr0	142490349	0.00496460391196	0.0762711864407	9	0.0660470128059
chr0	142498331	0.00496460391196	0.0762711864407	9	0.0660470128059
chr0	90654986	0.00497786054363	0.14406779661	17	0.0660080313683
chr0	143597782	0.00499822112563	0.0254237288136	3	0.0659483075142
chr0	43411247	0.00501467148681	0.0508474576271	6	0.0659002661705
chr0	19176876	0.00501467148681	0.0508474576271	6	0.0659002661705
chr0	19101996	0.00501467148681	0.0508474576271	6	0.0659002661705
chr0	19177739	0.00501467148681	0.0508474576271	6	0.0659002661705
chr0	19100848	0.00501467148681	0.0508474576271	6	0.0659002661705
chr0	175502836	0.0050693694362	0.0338983050847	4	0.0657415986061
chr0	178566213	0.00509026482957	0.0677966101695	8	0.0656814575195
chr0	178564163	0.00509026482957	0.0677966101695	8	0.0656814575195
chr0	62429291	0.00509026482957	0.0677966101695	8	0.0656814575195
chr0	23848067	0.00509704210829	0.0677966101695	8	0.0656620264053
chr0	131117041	0.00511102858262	0.0423728813559	5	0.0656219124794
chr0	77609710	0.0051831013245	0.0338983050847	4	0.0654171705246
chr0	77622975	0.0051831013245	0.0338983050847	4	0.0654171705246
chr0	77024597	0.00519418589298	0.0338983050847	4	0.0653859376907
chr0	44344392	0.0052165773047	0.279661016949	33	0.0653230547905
chr0	82123927	0.005235188809	0.186440677966	22	0.065270960331
chr0	178559953	0.00526897422013	0.0762711864407	9	0.0651769042015
chr0	178562175	0.00526897422013	0.0762711864407	9	0.0651769042015
chr0	178564930	0.00526897422013	0.0762711864407	9	0.0651769042015
chr0	178573309	0.00526897422013	0.0762711864407	9	0.0651769042015
chr0	136328911	0.00527569974847	0.0593220338983	7	0.0651582479477
chr0	136288761	0.00527569974847	0.0593220338983	7	0.0651582479477
chr0	138555714	0.00527569974847	0.0593220338983	7	0.0651582479477
chr0	138556111	0.00527569974847	0.0593220338983	7	0.0651582479477
chr0	136325577	0.00527569974847	0.0593220338983	7	0.0651582479477
chr0	149653494	0.00527927338017	0.35593220339	42	0.0651483535767
chr0	149653495	0.00527927338017	0.35593220339	42	0.0651483535767
chr0	149653498	0.00527927338017	0.35593220339	42	0.0651483535767
chr0	149653529	0.00527927338017	0.35593220339	42	0.0651483535767
chr0	35334391	0.00535613349801	0.110169491525	13	0.0649369955063
chr0	75257173	0.00541561809133	0.220338983051	26	0.0647755265236
chr0	75257349	0.00541561809133	0.220338983051	26	0.0647755265236
chr0	143510746	0.00544384864275	0.135593220339	16	0.0646995306015
chr0	24007575	0.00548908630727	0.0677966101695	8	0.0645785331726
chr0	120251663	0.00552843743323	0.118644067797	14	0.064474105835
chr0	160359093	0.00553593933943	0.0169491525424	2	0.0644543170929
chr0	80869760	0.00555791321918	0.0254237288136	3	0.0643963813782
chr0	59690193	0.00559653511887	0.0508474576271	6	0.0642951726913
chr0	110160321	0.00560361254636	0.0762711864407	9	0.0642766952515
chr0	85965843	0.00560361254636	0.0762711864407	9	0.0642766952515
chr0	110161761	0.00560361254636	0.0762711864407	9	0.0642766952515
chr0	110166665	0.00560361254636	0.0762711864407	9	0.0642766952515
chr0	10031274	0.00560361254636	0.0762711864407	9	0.0642766952515
chr0	173486282	0.00560361254636	0.0762711864407	9	0.0642766952515
chr0	173484096	0.00560361254636	0.0762711864407	9	0.0642766952515
chr0	173486268	0.00560361254636	0.0762711864407	9	0.0642766952515
chr0	164311220	0.0056832965887	0.262711864407	31	0.0640702843666
chr0	23733737	0.00569036569938	0.0762711864407	9	0.06405210495
chr0	50565069	0.00570828226499	0.245762711864	29	0.0640061497688
chr0	110802008	0.00571403606123	0.262711864407	31	0.0639914274216
chr0	173723343	0.00574277214016	0.101694915254	12	0.0639181137085
chr0	60034331	0.00575283630847	0.0254237288136	3	0.0638925433159
chr0	180030046	0.00576675074331	0.203389830508	24	0.0638571977615
chr0	16318358	0.00580658596954	0.186440677966	22	0.0637565851212
chr0	163220124	0.0058887141182	0.466101694915	55	0.0635513067245
chr0	131142827	0.00590166019503	0.14406779661	17	0.0635192394257
chr0	131142370	0.00590166019503	0.14406779661	17	0.0635192394257
chr0	51947356	0.00591036366354	0.14406779661	17	0.0634976625443
chr0	78555255	0.00593494005978	0.237288135593	28	0.0634370446205
chr0	139803959	0.00593821073855	0.0677966101695	8	0.0634289979935
chr0	139803304	0.00593821073855	0.0677966101695	8	0.0634289979935
chr0	139803958	0.00593821073855	0.0677966101695	8	0.0634289979935
chr0	179778219	0.00598959580879	0.0338983050847	4	0.0633030533791
chr0	164209912	0.0060240363579	0.169491525424	20	0.0632193088531
chr0	169059886	0.00606276140739	0.0847457627119	10	0.0631256699562
chr0	33429354	0.00606975491347	0.110169491525	13	0.0631088018417
chr0	102092743	0.00612183747301	0.0423728813559	5	0.0629839301109
chr0	180989945	0.00614472771467	0.0423728813559	5	0.0629294514656
chr0	134968513	0.00615076155021	0.0508474576271	6	0.0629150867462
chr0	134968872	0.00615076155021	0.0508474576271	6	0.0629150867462
chr0	170539047	0.00618071292443	0.21186440678	25	0.0628440976143
chr0	112374334	0.00624787354905	0.135593220339	16	0.0626862049103
chr0	191046581	0.00631832748533	0.00847457627119	1	0.0625223517418
chr0	44133276	0.00631832748533	0.00847457627119	1	0.0625223517418
chr0	44123536	0.00631832748533	0.00847457627119	1	0.0625223517418
chr0	108467602	0.00638204621565	0.152542372881	18	0.0623757839203
chr0	70725052	0.00638204621565	0.152542372881	18	0.0623757839203
chr0	45086905	0.00640677284846	0.0423728813559	5	0.062319278717
chr0	122645346	0.00640806005857	0.101694915254	12	0.0623163580894
chr0	181934024	0.00650798459712	0.262711864407	31	0.0620903372765
chr0	61869905	0.00653781580442	0.338983050847	40	0.0620235204697
chr0	47712619	0.00654161924238	0.423728813559	50	0.0620149970055
chr0	99800009	0.00655516116312	0.14406779661	17	0.0619847774506
chr0	99799970	0.00655516116312	0.14406779661	17	0.0619847774506
chr0	16760911	0.00662997242908	0.330508474576	39	0.0618190765381
chr0	16764973	0.00662997242908	0.330508474576	39	0.0618190765381
chr0	59293166	0.00663154434522	0.0593220338983	7	0.061815559864
chr0	95039321	0.00664074541372	0.194915254237	23	0.0617953538895
chr0	150247726	0.00664843104112	0.0423728813559	5	0.0617784261703
chr0	31889320	0.00666440456006	0.0423728813559	5	0.0617433786392
chr0	72485614	0.00666440456006	0.0423728813559	5	0.0617433786392
chr0	13315916	0.00667192681213	0.0762711864407	9	0.0617269277573
chr0	69252925	0.00670846489912	0.0932203389831	11	0.0616471767426
chr0	165189639	0.00680678704214	0.220338983051	26	0.0614346265793
chr0	77876438	0.00683297605207	0.0254237288136	3	0.0613785982132
chr0	149713874	0.00685246457017	0.415254237288	49	0.0613369941711
chr0	167623706	0.00686050309561	0.0593220338983	7	0.0613198876381
chr0	167624738	0.00686050309561	0.0593220338983	7	0.0613198876381
chr0	167616657	0.00686050309561	0.0593220338983	7	0.0613198876381
chr0	69865193	0.00688438024208	0.5	59	0.0612691044807
chr0	69866814	0.00688438024208	0.5	59	0.0612691044807
chr0	69866687	0.00688438024208	0.5	59	0.0612691044807
chr0	69866704	0.00688438024208	0.5	59	0.0612691044807
chr0	105923368	0.00690476592134	0.0338983050847	4	0.0612259507179
chr0	49035219	0.00694742489681	0.0677966101695	8	0.061136007309
chr0	35567302	0.00695127558597	0.0593220338983	7	0.0611279010773
chr0	134735205	0.00695963468845	0.110169491525	13	0.0611103773117
chr0	189296115	0.00710795143109	0.0762711864407	9	0.0608024597168
chr0	189296129	0.00710795143109	0.0762711864407	9	0.0608024597168
chr0	66304829	0.00711624974487	0.0338983050847	4	0.0607854127884
chr0	108934465	0.00713046212587	0.0677966101695	8	0.0607563257217
chr0	108944806	0.00713046212587	0.0677966101695	8	0.0607563257217
chr0	95689041	0.00713667965873	0.135593220339	16	0.0607435703278
chr0	95688448	0.00713667965873	0.135593220339	16	0.0607435703278
chr0	95688319	0.00713667965873	0.135593220339	16	0.0607435703278
chr0	95690511	0.00713667965873	0.135593220339	16	0.0607435703278
chr0	95689222	0.00713667965873	0.135593220339	16	0.0607435703278
chr0	95688293	0.00713667965873	0.135593220339	16	0.0607435703278
chr0	95688257	0.00713667965873	0.135593220339	16	0.0607435703278
chr0	95690549	0.00713667965873	0.135593220339	16	0.0607435703278
chr0	95690582	0.00713667965873	0.135593220339	16	0.0607435703278
chr0	95688446	0.00713667965873	0.135593220339	16	0.0607435703278
chr0	95689080	0.00713667965873	0.135593220339	16	0.0607435703278
chr0	95688246	0.00713667965873	0.135593220339	16	0.0607435703278
chr0	95689065	0.00713667965873	0.135593220339	16	0.0607435703278
chr0	95687416	0.00713667965873	0.135593220339	16	0.0607435703278
chr0	95687558	0.00713667965873	0.135593220339	16	0.0607435703278
chr0	95687439	0.00713667965873	0.135593220339	16	0.0607435703278
chr0	95687400	0.00713667965873	0.135593220339	16	0.0607435703278
chr0	95687172	0.00713667965873	0.135593220339	16	0.0607435703278
chr0	95687846	0.00713667965873	0.135593220339	16	0.0607435703278
chr0	60039532	0.00715613927565	0.169491525424	20	0.0607038140297
chr0	95688361	0.00715686105831	0.127118644068	15	0.0607023835182
chr0	95688406	0.00715686105831	0.127118644068	15	0.0607023835182
chr0	95691404	0.00715686105831	0.127118644068	15	0.0607023835182
chr0	95688340	0.00715686105831	0.127118644068	15	0.0607023835182
chr0	95688390	0.00715686105831	0.127118644068	15	0.0607023835182
chr0	95688400	0.00715686105831	0.127118644068	15	0.0607023835182
chr0	115276500	0.00722796338156	0.228813559322	27	0.0605580210686
chr0	22197785	0.0072287447761	0.415254237288	49	0.0605564713478
chr0	36517778	0.00723484266185	0.0508474576271	6	0.0605441331863
chr0	181621570	0.00724538319828	0.279661016949	33	0.0605229139328
chr0	123350434	0.0072477335066	0.14406779661	17	0.0605181455612
chr0	63627792	0.00724820366316	0.0254237288136	3	0.0605171918869
chr0	118029295	0.007285236119	0.152542372881	18	0.0604428052902
chr0	170110616	0.00732082839216	0.118644067797	14	0.060371696949
chr0	83499215	0.00732320409523	0.0847457627119	10	0.0603669285774
chr0	134405753	0.00733303215661	0.0677966101695	8	0.0603473782539
chr0	151766189	0.00734107385097	0.0677966101695	8	0.0603313446045
chr0	120862189	0.00737689601108	0.245762711864	29	0.0602602958679
chr0	154895173	0.00744983794083	0.110169491525	13	0.0601167082787
chr0	104713307	0.0075013530941	0.0338983050847	4	0.0600160956383
chr0	185903164	0.0075411980935	0.0508474576271	6	0.059938788414
chr0	163235920	0.00754528179769	0.0847457627119	10	0.0599308609962
chr0	95064229	0.00760247565818	0.457627118644	54	0.0598206520081
chr0	51663184	0.00761852201753	0.0677966101695	8	0.0597898960114
chr0	51663260	0.00761852201753	0.0677966101695	8	0.0597898960114
chr0	40569788	0.00766028554595	0.0677966101695	8	0.0597101449966
chr0	76136408	0.00769472336901	0.14406779661	17	0.0596446990967
chr0	78298805	0.00772792593663	0.177966101695	21	0.0595818161964
chr0	78299813	0.00772792593663	0.177966101695	21	0.0595818161964
chr0	84674143	0.00781632879162	0.203389830508	24	0.0594158768654
chr0	41347823	0.00782113254217	0.101694915254	12	0.0594069361687
chr0	114456338	0.00782848538331	0.0932203389831	11	0.0593932271004
chr0	52522805	0.0078378848286	0.474576271186	56	0.0593757033348
chr0	62230286	0.00784712580434	0.0338983050847	4	0.0593584775925
chr0	59947132	0.00786564170191	0.432203389831	51	0.0593240857124
chr0	150902490	0.00788705379501	0.127118644068	15	0.0592844486237
chr0	76528841	0.00790018143763	0.271186440678	32	0.0592601895332
chr0	184851159	0.00790926989328	0.186440677966	22	0.0592433810234
chr0	52925643	0.0079270780763	0.169491525424	20	0.0592105984688
chr0	183650531	0.00795890388594	0.0254237288136	3	0.0591521263123
chr0	6949895	0.00798537267559	0.0847457627119	10	0.0591037273407
chr0	33426044	0.00798935953885	0.364406779661	43	0.0590963959694
chr0	91301972	0.00800845574293	0.296610169492	35	0.0590615868568
chr0	91301866	0.00800845574293	0.296610169492	35	0.0590615868568
chr0	134333351	0.00803701448855	0.21186440678	25	0.0590096712112
chr0	57457985	0.00803957366848	0.135593220339	16	0.059005022049
chr0	57458029	0.00803957366848	0.135593220339	16	0.059005022049
chr0	120437411	0.00807929086362	0.0423728813559	5	0.0589331388474
chr0	49929655	0.00808947150976	0.0508474576271	6	0.0589147806168
chr0	86049694	0.00809737946299	0.161016949153	19	0.058900475502
chr0	140937005	0.00811380674379	0.0762711864407	9	0.0588709115982
chr0	16364101	0.0081195644642	0.0593220338983	7	0.0588605999947
chr0	69597613	0.00815644361936	0.0508474576271	6	0.0587944984436
chr0	6956339	0.00817784923817	0.177966101695	21	0.0587562322617
chr0	58548003	0.00823000941377	0.118644067797	14	0.058663547039
chr0	139616417	0.00829512497059	0.0677966101695	8	0.0585485696793
chr0	139617017	0.00829512497059	0.0677966101695	8	0.0585485696793
chr0	172153085	0.00834975625317	0.0508474576271	6	0.0584528446198
chr0	38526927	0.00837636197743	0.0254237288136	3	0.0584064722061
chr0	25237013	0.00844108960113	0.322033898305	38	0.0582941770554
chr0	59860535	0.00847026963885	0.228813559322	27	0.0582438707352
chr0	131243564	0.00856620335029	0.0423728813559	5	0.0580796599388
chr0	98834148	0.00857422269383	0.21186440678	25	0.0580660104752
chr0	85921215	0.00860450521321	0.406779661017	48	0.0580145716667
chr0	85920661	0.00860450521321	0.406779661017	48	0.0580145716667
chr0	183253897	0.00861487406467	0.135593220339	16	0.0579970479012
chr0	134301742	0.00862919939298	0.305084745763	36	0.0579727888107
chr0	160591050	0.00863765604858	0.152542372881	18	0.0579585433006
chr0	184520267	0.00864649774875	0.0677966101695	8	0.0579435825348
chr0	141995514	0.00865754739273	0.406779661017	48	0.0579249858856
chr0	141994002	0.00865754739273	0.406779661017	48	0.0579249858856
chr0	141996662	0.00865754739273	0.406779661017	48	0.0579249858856
chr0	144162807	0.00874755390556	0.0338983050847	4	0.0577741861343
chr0	132341282	0.00875791117457	0.21186440678	25	0.057756960392
chr0	85945632	0.00879142101001	0.0254237288136	3	0.0577012896538
chr0	79955200	0.00882032296179	0.0508474576271	6	0.057653427124
chr0	186427173	0.00883641511672	0.186440677966	22	0.0576268434525
chr0	186431132	0.00883641511672	0.186440677966	22	0.0576268434525
chr0	186432027	0.00883641511672	0.186440677966	22	0.0576268434525
chr0	106260413	0.00891273635108	0.0338983050847	4	0.0575014948845
chr0	180029512	0.00893899982674	0.177966101695	21	0.0574586391449
chr0	180029514	0.00893899982674	0.177966101695	21	0.0574586391449
chr0	85548762	0.00895453624375	0.14406779661	17	0.0574333071709
chr0	163443945	0.00897629525167	0.389830508475	46	0.0573979020119
chr0	71292323	0.00897994884413	0.14406779661	17	0.057392001152
chr0	63477693	0.00902050276683	0.110169491525	13	0.0573263168335
chr0	28925363	0.00902640542833	0.0169491525424	2	0.0573167800903
chr0	120391601	0.0091021826926	0.0338983050847	4	0.0571949481964
chr0	141788748	0.00913938848674	0.0847457627119	10	0.0571355223656
chr0	35430632	0.00913938848674	0.0847457627119	10	0.0571355223656
chr0	149796601	0.00913938848674	0.0847457627119	10	0.0571355223656
chr0	44621086	0.00914623665552	0.127118644068	15	0.0571245551109
chr0	66715469	0.00914630316873	0.169491525424	20	0.0571244955063
chr0	140236875	0.00916248079472	0.322033898305	38	0.0570987462997
chr0	57956845	0.00920221838281	0.110169491525	13	0.0570356249809
chr0	122656575	0.00921293465619	0.203389830508	24	0.0570186972618
chr0	172946735	0.00925929740503	0.432203389831	51	0.0569455623627
chr0	111078479	0.00929676516243	0.449152542373	53	0.0568866729736
chr0	82251163	0.00931694798898	0.0677966101695	8	0.0568550825119
chr0	160563024	0.00932916102066	0.0338983050847	4	0.0568360090256
chr0	131243605	0.00932916102066	0.0338983050847	4	0.0568360090256
chr0	91497831	0.00933758412398	0.0593220338983	7	0.0568228363991
chr0	49415281	0.00934655934214	0.0762711864407	9	0.0568088889122
chr0	152434997	0.00941779336335	0.118644067797	14	0.0566982626915
chr0	181799678	0.00941779336335	0.118644067797	14	0.0566982626915
chr0	181809065	0.00941779336335	0.118644067797	14	0.0566982626915
chr0	91484433	0.00941779336335	0.118644067797	14	0.0566982626915
chr0	94900299	0.00945365624687	0.14406779661	17	0.0566428899765
chr0	28828168	0.00946178284198	0.0254237288136	3	0.0566303730011
chr0	43392733	0.00955736372071	0.0593220338983	7	0.0564839243889
chr0	35095007	0.00957262405695	0.0762711864407	9	0.0564606785774
chr0	146584631	0.00961148112914	0.228813559322	27	0.0564016699791
chr0	36917282	0.00963412986183	0.254237288136	30	0.0563673973083
chr0	98991293	0.00966746724095	0.245762711864	29	0.0563170909882
chr0	105882238	0.00976827235507	0.127118644068	15	0.0561659932137
chr0	166430669	0.00980438028729	0.220338983051	26	0.0561122298241
chr0	166430730	0.00980438028729	0.220338983051	26	0.0561122298241
chr0	152003988	0.00981539719229	0.0677966101695	8	0.0560958981514
chr0	24780558	0.00983596307026	0.110169491525	13	0.0560653805733
chr0	188336117	0.009849602766	0.118644067797	14	0.0560452342033
chr0	85956811	0.00986189531403	0.423728813559	50	0.0560270547867
chr0	147309824	0.00986398159731	0.0423728813559	5	0.0560239553452
chr0	89468737	0.00994599607346	0.135593220339	16	0.0559033751488
chr0	133771346	0.00998796144683	0.135593220339	16	0.0558421015739
chr0	19686231	0.0100443975306	0.0508474576271	6	0.0557600259781
chr0	97222416	0.010094972484	0.0423728813559	5	0.0556868910789
chr0	90006252	0.0101050011824	0.0677966101695	8	0.0556724667549
chr0	90006036	0.0101050011824	0.0677966101695	8	0.0556724667549
chr0	22952689	0.0101501105264	0.177966101695	21	0.0556076169014
chr0	84383209	0.0101737838814	0.0593220338983	7	0.0555737018585
chr0	84376867	0.0101737838814	0.0593220338983	7	0.0555737018585
chr0	56878093	0.0101843403358	0.118644067797	14	0.0555585622787
chr0	154212137	0.0101910369469	0.0677966101695	8	0.0555490255356
chr0	105223858	0.0102442511899	0.14406779661	17	0.0554732084274
chr0	142914338	0.0102623783421	0.237288135593	28	0.0554474592209
chr0	26567746	0.0102966260521	0.0169491525424	2	0.05539894104
chr0	143502	0.0103185436483	0.220338983051	26	0.0553680062294
chr0	180914214	0.0103329558114	0.0932203389831	11	0.0553476810455
chr0	13681663	0.0103980322583	0.0677966101695	8	0.0552563071251
chr0	62695311	0.0104598638138	0.0423728813559	5	0.0551699995995
chr0	158895279	0.0104646064824	0.0338983050847	4	0.0551633834839
chr0	158879519	0.0104646064824	0.0338983050847	4	0.0551633834839
chr0	139974530	0.0104646064824	0.0338983050847	4	0.0551633834839
chr0	80137801	0.0104660603288	0.0593220338983	7	0.055161356926
chr0	181330307	0.0104660603288	0.0593220338983	7	0.055161356926
chr0	181328502	0.0104660603288	0.0593220338983	7	0.055161356926
chr0	159466400	0.0104663664285	0.0508474576271	6	0.0551609396935
chr0	123845263	0.0104815300166	0.0169491525424	2	0.0551398992538
chr0	122156268	0.0104815300166	0.0169491525424	2	0.0551398992538
chr0	169773880	0.0104974840718	0.0847457627119	10	0.055117726326
chr0	94404725	0.0105066998299	0.237288135593	28	0.055104970932
chr0	179155311	0.0105716010397	0.0338983050847	4	0.0550153255463
chr0	159573335	0.0106018034442	0.0593220338983	7	0.0549738407135
chr0	4869776	0.0106018034442	0.0593220338983	7	0.0549738407135
chr0	156171510	0.0106018034442	0.0593220338983	7	0.0549738407135
chr0	21712785	0.0106140648425	0.271186440678	32	0.0549570322037
chr0	21712882	0.0106140648425	0.271186440678	32	0.0549570322037
chr0	21711415	0.0106140648425	0.271186440678	32	0.0549570322037
chr0	21712892	0.0106140648425	0.271186440678	32	0.0549570322037
chr0	21711404	0.0106140648425	0.271186440678	32	0.0549570322037
chr0	21712479	0.0106140648425	0.271186440678	32	0.0549570322037
chr0	21712701	0.0106140648425	0.271186440678	32	0.0549570322037
chr0	21713011	0.0106140648425	0.271186440678	32	0.0549570322037
chr0	25308824	0.0106162392879	0.35593220339	42	0.0549540519714
chr0	46432607	0.0106295290038	0.0847457627119	10	0.0549358129501
chr0	141850788	0.0106575639921	0.245762711864	29	0.0548974871635
chr0	47608490	0.0106589677605	0.0677966101695	8	0.0548955798149
chr0	47610166	0.0106589677605	0.0677966101695	8	0.0548955798149
chr0	47608489	0.0106589677605	0.0677966101695	8	0.0548955798149
chr0	134601724	0.0107095534499	0.0677966101695	8	0.0548266768456
chr0	169552851	0.0107217091912	0.21186440678	25	0.0548101663589
chr0	69449505	0.0107220230778	0.0508474576271	6	0.0548097491264
chr0	60588835	0.0107221800247	0.338983050847	40	0.0548095107079
chr0	111598742	0.0107547982982	0.101694915254	12	0.0547653436661
chr0	155812065	0.0107616494347	0.101694915254	12	0.0547560453415
chr0	115168612	0.0107670863256	0.0932203389831	11	0.0547487139702
chr0	162579914	0.0107895733664	0.161016949153	19	0.054718375206
chr0	59946466	0.010807677327	0.423728813559	50	0.0546939373016
chr0	33244061	0.0108255751278	0.0847457627119	10	0.0546698570251
chr0	82014723	0.0108264470469	0.406779661017	48	0.0546687245369
chr0	157333079	0.0108277154233	0.0677966101695	8	0.0546669960022
chr0	157328871	0.0108277154233	0.0677966101695	8	0.0546669960022
chr0	157326914	0.0108277154233	0.0677966101695	8	0.0546669960022
chr0	143427921	0.0108508904898	0.432203389831	51	0.0546358823776
chr0	64021382	0.0108595546888	0.313559322034	37	0.0546242594719
chr0	150899696	0.0108696587593	0.135593220339	16	0.0546107292175
chr0	22297592	0.0109151284406	0.474576271186	56	0.0545499920845
chr0	149795185	0.0109599130226	0.161016949153	19	0.0544904470444
chr0	25234311	0.0109903050972	0.338983050847	40	0.0544501543045
chr0	25231999	0.0109903050972	0.338983050847	40	0.0544501543045
chr0	25231729	0.0109903050972	0.338983050847	40	0.0544501543045
chr0	93727753	0.0109952178563	0.203389830508	24	0.0544436573982
chr0	1129689	0.0110006970703	0.203389830508	24	0.0544363856316
chr0	146657336	0.0110677242292	0.110169491525	13	0.054348051548
chr0	46119447	0.0110724295949	0.0338983050847	4	0.0543418526649
chr0	46122838	0.0110724295949	0.0338983050847	4	0.0543418526649
chr0	46121271	0.0110724295949	0.0338983050847	4	0.0543418526649
chr0	144656431	0.0110919222304	0.0254237288136	3	0.0543162822723
chr0	77602034	0.0110919222304	0.0254237288136	3	0.0543162822723
chr0	136446282	0.0110919222304	0.0254237288136	3	0.0543162822723
chr0	153828353	0.0110919222304	0.0254237288136	3	0.0543162822723
chr0	19525901	0.0110998106417	0.423728813559	50	0.0543059110641
chr0	189714700	0.0111182939942	0.254237288136	30	0.0542817115784
chr0	22737425	0.0111533944353	0.466101694915	55	0.0542358756065
chr0	70891511	0.0111583013387	0.0254237288136	3	0.0542294979095
chr0	151863746	0.0111583013387	0.0254237288136	3	0.0542294979095
chr0	59764396	0.0111704965424	0.110169491525	13	0.0542135834694
chr0	85780469	0.0111828696032	0.118644067797	14	0.0541974902153
chr0	146650156	0.0113069734933	0.101694915254	12	0.0540369749069
chr0	154019343	0.011316183291	0.474576271186	56	0.0540251135826
chr0	13518353	0.0113185077171	0.0508474576271	6	0.0540221333504
chr0	13499662	0.0113185077171	0.0508474576271	6	0.0540221333504
chr0	13499661	0.0113185077171	0.0508474576271	6	0.0540221333504
chr0	35928967	0.0113454408507	0.194915254237	23	0.0539875626564
chr0	35927376	0.0113454408507	0.194915254237	23	0.0539875626564
chr0	35927480	0.0113454408507	0.194915254237	23	0.0539875626564
chr0	26816126	0.0113468558509	0.14406779661	17	0.0539857745171
chr0	26816302	0.0113468558509	0.14406779661	17	0.0539857745171
chr0	177520178	0.0113736923661	0.228813559322	27	0.0539514422417
chr0	125782222	0.0113960787609	0.0423728813559	5	0.0539228320122
chr0	173528241	0.0115220568652	0.0508474576271	6	0.0537629723549
chr0	149627284	0.0115256097997	0.0254237288136	3	0.0537585020065
chr0	77832995	0.0115513603325	0.0338983050847	4	0.0537260174751
chr0	131822707	0.0116320469461	0.28813559322	34	0.0536248087883
chr0	128826617	0.011651197768	0.0593220338983	7	0.0536009073257
chr0	128826103	0.011651197768	0.0593220338983	7	0.0536009073257
chr0	107225680	0.0116760400534	0.0423728813559	5	0.0535699725151
chr0	163492380	0.0116804145725	0.0762711864407	9	0.0535644888878
chr0	83484986	0.0116816157196	0.110169491525	13	0.0535629987717
chr0	54811672	0.0116867649509	0.0338983050847	4	0.0535566210747
chr0	96327699	0.0116899414891	0.262711864407	31	0.0535526275635
chr0	96340218	0.0116899414891	0.262711864407	31	0.0535526275635
chr0	47504255	0.0117623864978	0.0338983050847	4	0.0534628629684
chr0	59441931	0.0117686968555	0.0593220338983	7	0.05345505476
chr0	154008286	0.0117893814879	0.118644067797	14	0.0534294843674
chr0	163233058	0.0118121870277	0.177966101695	21	0.0534014105797
chr0	96199605	0.0118419987112	0.381355932203	45	0.0533647537231
chr0	96199625	0.0118419987112	0.381355932203	45	0.0533647537231
chr0	96199583	0.0118419987112	0.381355932203	45	0.0533647537231
chr0	153162508	0.011889178942	0.0169491525424	2	0.0533069968224
chr0	95422295	0.011889178942	0.0169491525424	2	0.0533069968224
chr0	76580367	0.0120016768586	0.0423728813559	5	0.0531700849533
chr0	48149534	0.0120226116225	0.220338983051	26	0.0531447529793
chr0	74729599	0.0120558140427	0.0254237288136	3	0.053104698658
chr0	74973966	0.012060691762	0.177966101695	21	0.0530987977982
chr0	108001118	0.012142767078	0.135593220339	16	0.0530002713203
chr0	186382101	0.0121828574725	0.440677966102	52	0.0529523491859
chr0	23433588	0.0121901206758	0.0338983050847	4	0.0529437065125
chr0	23428625	0.0121901206758	0.0338983050847	4	0.0529437065125
chr0	96197142	0.0122402788988	0.203389830508	24	0.052884042263
chr0	191951661	0.0123390615522	0.406779661017	48	0.0527672767639
chr0	23703275	0.0123472399673	0.271186440678	32	0.0527576208115
chr0	72880080	0.0123667091257	0.0508474576271	6	0.0527347326279
chr0	70181939	0.012385663096	0.0847457627119	10	0.0527125000954
chr0	10022530	0.0123868487243	0.0847457627119	10	0.0527110695839
chr0	88578443	0.012407570705	0.152542372881	18	0.0526868104935
chr0	170537517	0.0124295187209	0.127118644068	15	0.0526611208916
chr0	170540569	0.0124295187209	0.127118644068	15	0.0526611208916
chr0	161989352	0.0124481146854	0.0508474576271	6	0.0526394248009
chr0	86387173	0.0125005772879	0.0762711864407	9	0.05257833004
chr0	108511827	0.0125381125249	0.0762711864407	9	0.0525347590446
chr0	108511826	0.0125381125249	0.0762711864407	9	0.0525347590446
chr0	139323555	0.0125740049398	0.0847457627119	10	0.0524932146072
chr0	139323552	0.0125740049398	0.0847457627119	10	0.0524932146072
chr0	162139491	0.0126092611737	0.0423728813559	5	0.0524525642395
chr0	162139485	0.0126092611737	0.0423728813559	5	0.0524525642395
chr0	161263813	0.0126227413707	0.0932203389831	11	0.0524370670319
chr0	178717571	0.012648721427	0.338983050847	40	0.0524072051048
chr0	180114369	0.012656834136	0.0677966101695	8	0.0523978471756
chr0	140066851	0.0127523544611	0.0338983050847	4	0.0522886514664
chr0	179802208	0.012784172882	0.0338983050847	4	0.052252471447
chr0	62680107	0.0127882267209	0.0508474576271	6	0.0522478818893
chr0	156103769	0.0127953949249	0.00847457627119	1	0.0522397756577
chr0	156103768	0.0127953949249	0.00847457627119	1	0.0522397756577
chr0	156103774	0.0127953949249	0.00847457627119	1	0.0522397756577
chr0	101409149	0.0127953949249	0.00847457627119	1	0.0522397756577
chr0	75733439	0.0127953949249	0.00847457627119	1	0.0522397756577
chr0	156103766	0.0127953949249	0.00847457627119	1	0.0522397756577
chr0	156103765	0.0127953949249	0.00847457627119	1	0.0522397756577
chr0	156103764	0.0127953949249	0.00847457627119	1	0.0522397756577
chr0	156103763	0.0127953949249	0.00847457627119	1	0.0522397756577
chr0	156103767	0.0127953949249	0.00847457627119	1	0.0522397756577
chr0	123099713	0.0127953949249	0.00847457627119	1	0.0522397756577
chr0	162817829	0.0127953949249	0.00847457627119	1	0.0522397756577
chr0	162817812	0.0127953949249	0.00847457627119	1	0.0522397756577
chr0	39312267	0.0128084215903	0.398305084746	47	0.0522249937057
chr0	129401116	0.0128240151107	0.0508474576271	6	0.0522072911263
chr0	83211813	0.0128372615051	0.0423728813559	5	0.0521923303604
chr0	68330601	0.0128665487287	0.406779661017	48	0.0521591901779
chr0	125076625	0.0129014238018	0.220338983051	26	0.052119910717
chr0	146986897	0.0129142773022	0.0762711864407	9	0.0521054267883
chr0	85862779	0.0129275256058	0.161016949153	19	0.0520905852318
chr0	191016465	0.0129394516555	0.372881355932	44	0.0520771741867
chr0	70115128	0.0129567409211	0.101694915254	12	0.0520578026772
chr0	64768689	0.0130173953472	0.0677966101695	8	0.0519899725914
chr0	64766334	0.0130173953472	0.0677966101695	8	0.0519899725914
chr0	64765866	0.0130173953472	0.0677966101695	8	0.0519899725914
chr0	48951867	0.013022198982	0.0338983050847	4	0.0519846081734
chr0	151277948	0.0130675400867	0.0508474576271	6	0.0519341230392
chr0	173694216	0.0130760297059	0.0423728813559	5	0.0519247055054
chr0	82652992	0.0130764157343	0.161016949153	19	0.0519242882729
chr0	140868136	0.0130892579537	0.262711864407	31	0.0519100427628
chr0	32922067	0.0130995025284	0.0254237288136	3	0.0518986582756
chr0	73578330	0.0131494919603	0.0508474576271	6	0.0518434047699
chr0	106608242	0.0131748530732	0.0762711864407	9	0.0518153905869
chr0	106605961	0.0131748530732	0.0762711864407	9	0.0518153905869
chr0	165184368	0.0131770904061	0.161016949153	19	0.0518129467964
chr0	21713080	0.0131810796783	0.279661016949	33	0.0518085360527
chr0	140235599	0.0131919836267	0.279661016949	33	0.0517965555191
chr0	68642225	0.0132000703028	0.322033898305	38	0.051787674427
chr0	186995764	0.0132049442908	0.110169491525	13	0.051782310009
chr0	186995960	0.0132049442908	0.110169491525	13	0.051782310009
chr0	123789992	0.0132176254496	0.262711864407	31	0.0517683625221
chr0	25236145	0.0132668116074	0.0593220338983	7	0.0517144203186
chr0	71083393	0.0133083227519	0.0254237288136	3	0.0516691207886
chr0	171363597	0.0133213043133	0.220338983051	26	0.0516549348831
chr0	39419906	0.0133517446671	0.0338983050847	4	0.0516217947006
chr0	39412003	0.0133517446671	0.0338983050847	4	0.0516217947006
chr0	103091786	0.0133517446671	0.0338983050847	4	0.0516217947006
chr0	39413514	0.0133517446671	0.0338983050847	4	0.0516217947006
chr0	172563940	0.0133542106508	0.0593220338983	7	0.0516191124916
chr0	60039952	0.0133613153397	0.220338983051	26	0.0516114234924
chr0	60039580	0.0133613153397	0.220338983051	26	0.0516114234924
chr0	60039057	0.0133613153397	0.220338983051	26	0.0516114234924
chr0	42872214	0.0133941269155	0.0593220338983	7	0.0515758395195
chr0	51335156	0.0134159158394	0.194915254237	23	0.0515522360802
chr0	130509646	0.0134695547206	0.0338983050847	4	0.0514943003654
chr0	162673997	0.0134870853458	0.0508474576271	6	0.0514754652977
chr0	177966587	0.0135129265719	0.0423728813559	5	0.0514476299286
chr0	144539436	0.0135138254581	0.0423728813559	5	0.0514466762543
chr0	108727372	0.0135871442297	0.0847457627119	10	0.0513681769371
chr0	108727388	0.0135871442297	0.0847457627119	10	0.0513681769371
chr0	74178281	0.0136279889981	0.347457627119	41	0.0513246059418
chr0	74178176	0.0136279889981	0.347457627119	41	0.0513246059418
chr0	46910179	0.0136868647677	0.0338983050847	4	0.0512620806694
chr0	121899661	0.0137305610837	0.322033898305	38	0.0512158274651
chr0	140221672	0.0137460060994	0.483050847458	57	0.0511994957924
chr0	23573932	0.0137571947244	0.0508474576271	6	0.0511876940727
chr0	140656452	0.0138210494338	0.0677966101695	8	0.0511205196381
chr0	83826446	0.0138382387685	0.245762711864	29	0.0511024594307
chr0	99387196	0.0138572958546	0.0338983050847	4	0.0510824918747
chr0	164393837	0.0138584237443	0.0423728813559	5	0.0510813593864
chr0	179275505	0.0138637568842	0.186440677966	22	0.0510757565498
chr0	111282684	0.0138796664597	0.28813559322	34	0.0510591268539
chr0	61611298	0.013891688247	0.14406779661	17	0.0510465502739
chr0	61611032	0.013891688247	0.14406779661	17	0.0510465502739
chr0	191529444	0.0139248300131	0.110169491525	13	0.0510119795799
chr0	119825660	0.0139250361204	0.0423728813559	5	0.051011800766
chr0	105769849	0.0140099127628	0.0593220338983	7	0.0509236454964
chr0	76551400	0.0140131281692	0.118644067797	14	0.0509203076363
chr0	89003670	0.0140505248557	0.177966101695	21	0.0508816242218
chr0	162218120	0.0140858353437	0.0593220338983	7	0.0508452057838
chr0	21443283	0.0140956428528	0.0677966101695	8	0.0508351325989
chr0	78309392	0.0140956428528	0.0677966101695	8	0.0508351325989
chr0	31517685	0.014118729033	0.0423728813559	5	0.0508114099503
chr0	94993896	0.0141487686759	0.0762711864407	9	0.0507805943489
chr0	151583225	0.0141917982807	0.0677966101695	8	0.0507365465164
chr0	188091613	0.0141939007784	0.161016949153	19	0.0507344007492
chr0	52303737	0.0142073644687	0.0338983050847	4	0.0507206320763
chr0	172603422	0.0142162072631	0.0423728813559	5	0.0507116317749
chr0	84972054	0.0142162072631	0.0423728813559	5	0.0507116317749
chr0	76120475	0.0142162072631	0.0423728813559	5	0.0507116317749
chr0	47711846	0.0142189454832	0.423728813559	50	0.0507088303566
chr0	163149177	0.0142419260877	0.0338983050847	4	0.0506854057312
chr0	77260562	0.0142555429668	0.0677966101695	8	0.050671517849
chr0	107803224	0.0142555429668	0.0677966101695	8	0.050671517849
chr0	180480728	0.0142610357859	0.0762711864407	9	0.050665974617
chr0	172542376	0.0143170404419	0.0508474576271	6	0.0506091117859
chr0	31962392	0.0143441190205	0.118644067797	14	0.0505816936493
chr0	31967925	0.0143441190205	0.118644067797	14	0.0505816936493
chr0	31962391	0.0143441190205	0.118644067797	14	0.0505816936493
chr0	31966829	0.0143441190205	0.118644067797	14	0.0505816936493
chr0	106280862	0.0143744466264	0.0677966101695	8	0.0505511164665
chr0	106280861	0.0143744466264	0.0677966101695	8	0.0505511164665
chr0	30785679	0.0143959825335	0.0338983050847	4	0.0505293607712
chr0	149745905	0.0144540408344	0.296610169492	35	0.0504710078239
chr0	131905902	0.0144551123387	0.152542372881	18	0.0504699349403
chr0	62198088	0.0144636873606	0.186440677966	22	0.0504613518715
chr0	62577320	0.0145477885672	0.372881355932	44	0.0503773093224
chr0	156128812	0.0145678672792	0.372881355932	44	0.0503572821617
chr0	111079211	0.0145708923871	0.398305084746	47	0.0503543019295
chr0	57165066	0.0146405427042	0.0423728813559	5	0.0502851605415
chr0	119886960	0.014678927775	0.0847457627119	10	0.0502471923828
chr0	97172084	0.0147090131336	0.338983050847	40	0.0502175092697
chr0	43257729	0.014739053566	0.237288135593	28	0.0501879453659
chr0	81128470	0.0147517443822	0.0423728813559	5	0.0501754879951
chr0	81126156	0.014781437267	0.0338983050847	4	0.0501463413239
chr0	81114498	0.014781437267	0.0338983050847	4	0.0501463413239
chr0	81123072	0.014781437267	0.0338983050847	4	0.0501463413239
chr0	81127327	0.014781437267	0.0338983050847	4	0.0501463413239
chr0	81128097	0.014781437267	0.0338983050847	4	0.0501463413239
chr0	81130632	0.014781437267	0.0338983050847	4	0.0501463413239
chr0	29140260	0.0148488329749	0.0254237288136	3	0.0500804185867
chr0	85039688	0.0148732092899	0.0423728813559	5	0.0500566363335
chr0	51075460	0.0148993968765	0.28813559322	34	0.0500311255455
chr0	191670161	0.0149733567412	0.0677966101695	8	0.0499593615532
chr0	38147513	0.0149912665359	0.0169491525424	2	0.0499420166016
chr0	172514698	0.0149941608998	0.0762711864407	9	0.0499392151833
chr0	108506249	0.015008975821	0.0593220338983	7	0.0499249100685
chr0	131592689	0.0150197903345	0.466101694915	55	0.0499144792557
chr0	150382652	0.0150339618549	0.169491525424	20	0.049900829792
chr0	48003583	0.0150357482342	0.127118644068	15	0.0498991012573
chr0	95689411	0.015043231107	0.118644067797	14	0.0498918890953
chr0	95690169	0.015043231107	0.118644067797	14	0.0498918890953
chr0	95690164	0.015043231107	0.118644067797	14	0.0498918890953
chr0	95690214	0.015043231107	0.118644067797	14	0.0498918890953
chr0	95690630	0.015043231107	0.118644067797	14	0.0498918890953
chr0	95690649	0.015043231107	0.118644067797	14	0.0498918890953
chr0	95691341	0.015043231107	0.118644067797	14	0.0498918890953
chr0	95690734	0.015043231107	0.118644067797	14	0.0498918890953
chr0	95688828	0.015043231107	0.118644067797	14	0.0498918890953
chr0	95689395	0.015043231107	0.118644067797	14	0.0498918890953
chr0	95689364	0.015043231107	0.118644067797	14	0.0498918890953
chr0	95691453	0.015043231107	0.118644067797	14	0.0498918890953
chr0	95689209	0.015043231107	0.118644067797	14	0.0498918890953
chr0	95689194	0.015043231107	0.118644067797	14	0.0498918890953
chr0	95689161	0.015043231107	0.118644067797	14	0.0498918890953
chr0	95691228	0.015043231107	0.118644067797	14	0.0498918890953
chr0	95688851	0.015043231107	0.118644067797	14	0.0498918890953
chr0	95690799	0.015043231107	0.118644067797	14	0.0498918890953
chr0	95689354	0.015043231107	0.118644067797	14	0.0498918890953
chr0	107625224	0.0150586558575	0.14406779661	17	0.0498770475388
chr0	57458839	0.015074321046	0.0423728813559	5	0.0498619675636
chr0	13526586	0.0151183865424	0.0677966101695	8	0.0498197078705
chr0	13520480	0.0151183865424	0.0677966101695	8	0.0498197078705
chr0	178693885	0.0151505391847	0.0338983050847	4	0.0497888922691
chr0	95691970	0.0152112159485	0.127118644068	15	0.0497310161591
chr0	95690616	0.0152112159485	0.127118644068	15	0.0497310161591
chr0	95697214	0.0152112159485	0.127118644068	15	0.0497310161591
chr0	95693178	0.0152112159485	0.127118644068	15	0.0497310161591
chr0	95689267	0.0152112159485	0.127118644068	15	0.0497310161591
chr0	95689929	0.0152112159485	0.127118644068	15	0.0497310161591
chr0	95689290	0.0152112159485	0.127118644068	15	0.0497310161591
chr0	95689240	0.0152112159485	0.127118644068	15	0.0497310161591
chr0	95688789	0.0152112159485	0.127118644068	15	0.0497310161591
chr0	95688785	0.0152112159485	0.127118644068	15	0.0497310161591
chr0	95688756	0.0152112159485	0.127118644068	15	0.0497310161591
chr0	95689577	0.0152112159485	0.127118644068	15	0.0497310161591
chr0	95688745	0.0152112159485	0.127118644068	15	0.0497310161591
chr0	95688742	0.0152112159485	0.127118644068	15	0.0497310161591
chr0	95688734	0.0152112159485	0.127118644068	15	0.0497310161591
chr0	95688732	0.0152112159485	0.127118644068	15	0.0497310161591
chr0	95688704	0.0152112159485	0.127118644068	15	0.0497310161591
chr0	95688679	0.0152112159485	0.127118644068	15	0.0497310161591
chr0	95688608	0.0152112159485	0.127118644068	15	0.0497310161591
chr0	95688497	0.0152112159485	0.127118644068	15	0.0497310161591
chr0	95687141	0.0152112159485	0.127118644068	15	0.0497310161591
chr0	95687170	0.0152112159485	0.127118644068	15	0.0497310161591
chr0	95689255	0.0152112159485	0.127118644068	15	0.0497310161591
chr0	95688746	0.0152112159485	0.127118644068	15	0.0497310161591
chr0	95689539	0.0152112159485	0.127118644068	15	0.0497310161591
chr0	95689574	0.0152112159485	0.127118644068	15	0.0497310161591
chr0	95689573	0.0152112159485	0.127118644068	15	0.0497310161591
chr0	95689469	0.0152112159485	0.127118644068	15	0.0497310161591
chr0	95689304	0.0152112159485	0.127118644068	15	0.0497310161591
chr0	95689463	0.0152112159485	0.127118644068	15	0.0497310161591
chr0	52480195	0.0152421025491	0.0847457627119	10	0.0497016310692
chr0	181809012	0.0152520726348	0.127118644068	15	0.0496921539307
chr0	35570801	0.0152520726348	0.127118644068	15	0.0496921539307
chr0	76987672	0.0152669270955	0.161016949153	19	0.0496780276299
chr0	83237100	0.0153915708988	0.0423728813559	5	0.0495602488518
chr0	83229784	0.0153915708988	0.0423728813559	5	0.0495602488518
chr0	177959768	0.0153994679222	0.228813559322	27	0.0495527982712
chr0	177959220	0.0153994679222	0.228813559322	27	0.0495527982712
chr0	58822571	0.0154384426958	0.118644067797	14	0.0495162010193
chr0	165269531	0.0154510742485	0.0847457627119	10	0.049504339695
chr0	73903481	0.0154775206033	0.415254237288	49	0.0494795441628
chr0	96200399	0.0154888034238	0.415254237288	49	0.0494689941406
chr0	36917279	0.0154913374835	0.28813559322	34	0.0494666695595
chr0	105256926	0.015502169713	0.203389830508	24	0.0494565367699
chr0	179713278	0.0156241726076	0.0338983050847	4	0.0493429899216
chr0	49775558	0.0157044682119	0.161016949153	19	0.0492687225342
chr0	94295299	0.0157061042283	0.0508474576271	6	0.0492672324181
chr0	71083409	0.0157354659242	0.0254237288136	3	0.0492401719093
chr0	106225124	0.015738627771	0.135593220339	16	0.0492372512817
chr0	175522025	0.0158148294527	0.110169491525	13	0.0491673350334
chr0	126828867	0.0158392152234	0.0254237288136	3	0.0491450428963
chr0	138942563	0.015853251894	0.0847457627119	10	0.0491322278976
chr0	111817660	0.0159181779582	0.177966101695	21	0.0490730404854
chr0	169068515	0.0159460545623	0.0762711864407	9	0.0490477085114
chr0	55335743	0.0159516360074	0.135593220339	16	0.0490426421165
chr0	91699834	0.0159679169871	0.0932203389831	11	0.0490278601646
chr0	106095227	0.0160122129205	0.237288135593	28	0.0489877462387
chr0	118030848	0.0160289167018	0.135593220339	16	0.0489726662636
chr0	89582358	0.0160362004775	0.245762711864	29	0.0489661097527
chr0	119568380	0.0160567569858	0.194915254237	23	0.0489475131035
chr0	120857294	0.016074227742	0.0932203389831	11	0.0489317774773
chr0	162609165	0.0160826111827	0.0423728813559	5	0.048924267292
chr0	117218353	0.0161058691993	0.0169491525424	2	0.0489033460617
chr0	178719537	0.0161103089999	0.330508474576	39	0.0488993525505
chr0	16761337	0.0161776625255	0.194915254237	23	0.0488389134407
chr0	148501469	0.0162554833827	0.0593220338983	7	0.0487694740295
chr0	149022357	0.0163058393241	0.0338983050847	4	0.0487247109413
chr0	120862341	0.0163126468286	0.254237288136	30	0.0487186908722
chr0	120862167	0.0163126468286	0.254237288136	30	0.0487186908722
chr0	120862357	0.0163126468286	0.254237288136	30	0.0487186908722
chr0	103018812	0.0163489225208	0.101694915254	12	0.048686504364
chr0	126306980	0.0163539200723	0.0169491525424	2	0.0486820936203
chr0	68651413	0.0164143826537	0.0508474576271	6	0.0486286878586
chr0	129243069	0.016459238688	0.457627118644	54	0.0485892295837
chr0	167125333	0.0165095164726	0.35593220339	42	0.048545062542
chr0	48921950	0.0165183839512	0.228813559322	27	0.0485373139381
chr0	141319743	0.0165267633682	0.0338983050847	4	0.0485299825668
chr0	163556096	0.0165267633682	0.0338983050847	4	0.0485299825668
chr0	164183506	0.0165426718397	0.21186440678	25	0.04851603508
chr0	19152589	0.0166060944973	0.0677966101695	8	0.048460662365
chr0	47241921	0.0166169995594	0.220338983051	26	0.0484511852264
chr0	163447702	0.0166459093933	0.14406779661	17	0.0484260320663
chr0	136648658	0.016656220456	0.0338983050847	4	0.0484170913696
chr0	55823950	0.0166592032137	0.0847457627119	10	0.0484144687653
chr0	47242696	0.0167456968506	0.0338983050847	4	0.0483395457268
chr0	47237794	0.0167456968506	0.0338983050847	4	0.0483395457268
chr0	53286746	0.0167667053606	0.0932203389831	11	0.0483214259148
chr0	158265140	0.0167667053606	0.0932203389831	11	0.0483214259148
chr0	177167157	0.0167667053606	0.0932203389831	11	0.0483214259148
chr0	55267665	0.0167667053606	0.0932203389831	11	0.0483214259148
chr0	178658935	0.0167695836716	0.0932203389831	11	0.0483189225197
chr0	170539107	0.0167872402756	0.118644067797	14	0.0483037233353
chr0	49483978	0.0167915008071	0.0762711864407	9	0.0483000278473
chr0	49481307	0.0167915008071	0.0762711864407	9	0.0483000278473
chr0	157866687	0.0167915008071	0.0762711864407	9	0.0483000278473
chr0	49483578	0.0167915008071	0.0762711864407	9	0.0483000278473
chr0	157869428	0.0167915008071	0.0762711864407	9	0.0483000278473
chr0	183024024	0.0167915008071	0.0762711864407	9	0.0483000278473
chr0	183016686	0.0167915008071	0.0762711864407	9	0.0483000278473
chr0	49484189	0.0167915008071	0.0762711864407	9	0.0483000278473
chr0	49477495	0.0167915008071	0.0762711864407	9	0.0483000278473
chr0	89323081	0.0168064215818	0.0254237288136	3	0.0482872128487
chr0	89323163	0.0168064215818	0.0254237288136	3	0.0482872128487
chr0	65214980	0.0168164601541	0.0254237288136	3	0.0482785701752
chr0	82056589	0.0168721624566	0.194915254237	23	0.0482307076454
chr0	177958520	0.0168908148107	0.220338983051	26	0.0482147336006
chr0	177961761	0.0168908148107	0.220338983051	26	0.0482147336006
chr0	177958788	0.0168908148107	0.220338983051	26	0.0482147336006
chr0	177961946	0.0168908148107	0.220338983051	26	0.0482147336006
chr0	177964320	0.0168908148107	0.220338983051	26	0.0482147336006
chr0	135765759	0.0169137817589	0.0338983050847	4	0.0481950640678
chr0	135766329	0.0169137817589	0.0338983050847	4	0.0481950640678
chr0	84904075	0.0169323558478	0.491525423729	58	0.0481792092323
chr0	153706522	0.0169555085307	0.0338983050847	4	0.0481594204903
chr0	105425896	0.0169939161853	0.118644067797	14	0.0481266975403
chr0	166666734	0.0170085171792	0.0423728813559	5	0.0481142997742
chr0	138868544	0.0170199532038	0.254237288136	30	0.0481045842171
chr0	149790303	0.017027836036	0.237288135593	28	0.0480978488922
chr0	149789133	0.017027836036	0.237288135593	28	0.0480978488922
chr0	99799715	0.0170989537449	0.169491525424	20	0.0480375885963
chr0	34589208	0.0171201705832	0.28813559322	34	0.0480196475983
chr0	117956104	0.0172166312152	0.0762711864407	9	0.0479384064674
chr0	152933179	0.0172582376352	0.296610169492	35	0.0479034781456
chr0	152933218	0.0172582376352	0.296610169492	35	0.0479034781456
chr0	128894461	0.017330881355	0.483050847458	57	0.0478428006172
chr0	142065238	0.0173947397503	0.135593220339	16	0.0477895736694
chr0	142065080	0.0173947397503	0.135593220339	16	0.0477895736694
chr0	142065746	0.0173947397503	0.135593220339	16	0.0477895736694
chr0	135642382	0.0173974708898	0.0847457627119	10	0.0477873086929
chr0	163237575	0.0174564949131	0.152542372881	18	0.0477383732796
chr0	22296908	0.0175077401243	0.0677966101695	8	0.0476959943771
chr0	21466008	0.0175250315993	0.194915254237	23	0.0476816892624
chr0	158375222	0.0175344708499	0.0423728813559	5	0.0476739406586
chr0	101794714	0.0175517899733	0.228813559322	27	0.0476596355438
chr0	157604597	0.0175519212471	0.0338983050847	4	0.0476595759392
chr0	162673741	0.0175519212471	0.262711864407	31	0.0476595759392
chr0	162673742	0.0175519212471	0.262711864407	31	0.0476595759392
chr0	162675797	0.0175519212471	0.262711864407	31	0.0476595759392
chr0	166828516	0.0175536279005	0.0847457627119	10	0.0476581454277
chr0	79257191	0.0176663878122	0.152542372881	18	0.0475655794144
chr0	132187386	0.0177343280384	0.0423728813559	5	0.0475100874901
chr0	38428291	0.0177972132824	0.0593220338983	7	0.0474589467049
chr0	38426929	0.0177972132824	0.0593220338983	7	0.0474589467049
chr0	165183745	0.0178044074102	0.161016949153	19	0.0474531054497
chr0	183074331	0.017844430293	0.0762711864407	9	0.0474206805229
chr0	47242038	0.0178532479672	0.21186440678	25	0.0474135279655
chr0	47242054	0.0178532479672	0.21186440678	25	0.0474135279655
chr0	4668750	0.0178745092932	0.110169491525	13	0.0473963022232
chr0	179849136	0.0178861540738	0.110169491525	13	0.0473868846893
chr0	179849185	0.0178861540738	0.110169491525	13	0.0473868846893
chr0	179849393	0.0178861540738	0.110169491525	13	0.0473868846893
chr0	179848382	0.0178861540738	0.110169491525	13	0.0473868846893
chr0	66853676	0.0178861540738	0.110169491525	13	0.0473868846893
chr0	179848929	0.0178861540738	0.110169491525	13	0.0473868846893
chr0	179848879	0.0178861540738	0.110169491525	13	0.0473868846893
chr0	179849449	0.0178861540738	0.110169491525	13	0.0473868846893
chr0	179848843	0.0178861540738	0.110169491525	13	0.0473868846893
chr0	179848172	0.0178861540738	0.110169491525	13	0.0473868846893
chr0	179848760	0.0178861540738	0.110169491525	13	0.0473868846893
chr0	179848229	0.0178861540738	0.110169491525	13	0.0473868846893
chr0	179848700	0.0178861540738	0.110169491525	13	0.0473868846893
chr0	179848696	0.0178861540738	0.110169491525	13	0.0473868846893
chr0	179848543	0.0178861540738	0.110169491525	13	0.0473868846893
chr0	179848152	0.0178861540738	0.110169491525	13	0.0473868846893
chr0	179848357	0.0178861540738	0.110169491525	13	0.0473868846893
chr0	147517521	0.0178983427501	0.177966101695	21	0.0473770499229
chr0	167838492	0.0179330812443	0.279661016949	33	0.0473490357399
chr0	167841374	0.0179330812443	0.279661016949	33	0.0473490357399
chr0	169711644	0.0179330812443	0.279661016949	33	0.0473490357399
chr0	63291371	0.0179330812443	0.279661016949	33	0.0473490357399
chr0	115267713	0.017943959899	0.0677966101695	8	0.0473402738571
chr0	74687198	0.0179481251637	0.118644067797	14	0.047336935997
chr0	74686825	0.0179481251637	0.118644067797	14	0.047336935997
chr0	140879435	0.0179746184299	0.135593220339	16	0.0473155975342
chr0	175136819	0.0179972440371	0.398305084746	47	0.0472974181175
chr0	175139888	0.0179972440371	0.398305084746	47	0.0472974181175
chr0	187121112	0.0180389369329	0.449152542373	53	0.0472639799118
chr0	187119248	0.0180389369329	0.449152542373	53	0.0472639799118
chr0	187118685	0.0180389369329	0.449152542373	53	0.0472639799118
chr0	190478415	0.0180961758147	0.14406779661	17	0.0472182035446
chr0	156812831	0.0181104135052	0.305084745763	36	0.0472068786621
chr0	55616595	0.0181668012451	0.110169491525	13	0.0471619367599
chr0	55211889	0.0181999040053	0.0254237288136	3	0.0471356511116
chr0	46705456	0.0182344361809	0.0338983050847	4	0.0471082925797
chr0	46680425	0.0182344361809	0.0338983050847	4	0.0471082925797
chr0	52849047	0.0182716382725	0.313559322034	37	0.0470788478851
chr0	168505783	0.0183398197233	0.0423728813559	5	0.0470250248909
chr0	160178898	0.0183768339118	0.330508474576	39	0.0469958782196
chr0	160179101	0.0183768339118	0.330508474576	39	0.0469958782196
chr0	160179070	0.0183768339118	0.330508474576	39	0.0469958782196
chr0	160178873	0.0183768339118	0.330508474576	39	0.0469958782196
chr0	72076655	0.0183826201405	0.423728813559	50	0.0469913482666
chr0	72064556	0.0183826201405	0.423728813559	50	0.0469913482666
chr0	167652537	0.0183904759333	0.194915254237	23	0.0469851493835
chr0	89256066	0.0184501290662	0.0423728813559	5	0.046938419342
chr0	89256150	0.0184501290662	0.0423728813559	5	0.046938419342
chr0	89256792	0.0184501290662	0.0423728813559	5	0.046938419342
chr0	170748101	0.0184700584769	0.0762711864407	9	0.0469228029251
chr0	170744106	0.0184700584769	0.0762711864407	9	0.0469228029251
chr0	189735484	0.0184780919729	0.161016949153	19	0.0469165444374
chr0	57958227	0.0185590461549	0.101694915254	12	0.0468534231186
chr0	97519244	0.0185880184995	0.254237288136	30	0.0468308925629
chr0	157744822	0.0186719985358	0.338983050847	40	0.0467657446861
chr0	37101389	0.0186776019855	0.0677966101695	8	0.0467614531517
chr0	174336791	0.0186827867457	0.0423728813559	5	0.0467574596405
chr0	50157671	0.0187091542491	0.0338983050847	4	0.046737074852
chr0	46328922	0.0187202458473	0.0932203389831	11	0.0467284917831
chr0	31884541	0.018745965527	0.127118644068	15	0.0467087030411
chr0	189462003	0.0187627102182	0.169491525424	20	0.0466957688332
chr0	92218796	0.018781302504	0.228813559322	27	0.0466814637184
chr0	79957614	0.0188275851825	0.0762711864407	9	0.0466459393501
chr0	84550381	0.0188783792121	0.118644067797	14	0.0466070771217
chr0	84550576	0.0188783792121	0.118644067797	14	0.0466070771217
chr0	161049945	0.0188800795419	0.245762711864	29	0.0466057658195
chr0	95690136	0.01888319723	0.110169491525	13	0.0466033816338
chr0	95689995	0.01888319723	0.110169491525	13	0.0466033816338
chr0	95690120	0.01888319723	0.110169491525	13	0.0466033816338
chr0	82368482	0.0188952479151	0.152542372881	18	0.0465941429138
chr0	147395083	0.0189121324203	0.0338983050847	4	0.0465812683105
chr0	137439013	0.0189121324203	0.0338983050847	4	0.0465812683105
chr0	62456282	0.0189121324203	0.0338983050847	4	0.0465812683105
chr0	66245405	0.0189549109285	0.14406779661	17	0.0465486645699
chr0	66245335	0.0189549109285	0.14406779661	17	0.0465486645699
chr0	66245355	0.0189549109285	0.14406779661	17	0.0465486645699
chr0	66245356	0.0189549109285	0.14406779661	17	0.0465486645699
chr0	66245357	0.0189549109285	0.14406779661	17	0.0465486645699
chr0	24569081	0.0189554800962	0.0593220338983	7	0.0465481877327
chr0	143416075	0.0189570453997	0.0423728813559	5	0.0465469956398
chr0	142805940	0.0189645892163	0.0677966101695	8	0.0465412735939
chr0	89911696	0.0189818236894	0.0508474576271	6	0.0465281605721
chr0	63265530	0.0189818236894	0.0423728813559	5	0.0465281605721
chr0	16318391	0.0190046382912	0.0932203389831	11	0.0465108156204
chr0	6944232	0.0190046382912	0.0932203389831	11	0.0465108156204
chr0	7005640	0.0190046382912	0.0932203389831	11	0.0465108156204
chr0	16341951	0.0190046382912	0.0932203389831	11	0.0465108156204
chr0	80186250	0.0190524995271	0.0423728813559	5	0.0464745163918
chr0	47241776	0.0190549316729	0.220338983051	26	0.0464726686478
chr0	107464457	0.0190829964078	0.0423728813559	5	0.0464514493942
chr0	107465315	0.0190829964078	0.0423728813559	5	0.0464514493942
chr0	149004912	0.0190829964078	0.0423728813559	5	0.0464514493942
chr0	123525600	0.0190937469263	0.0423728813559	5	0.0464432835579
chr0	82035420	0.019169466543	0.296610169492	35	0.0463861823082
chr0	31397534	0.0191769549759	0.0677966101695	8	0.0463805198669
chr0	101910335	0.0191968430003	0.0508474576271	6	0.0463655591011
chr0	172100096	0.0192086707648	0.305084745763	36	0.046356678009
chr0	149979715	0.0192971879836	0.0932203389831	11	0.0462903380394
chr0	149489468	0.0193016830655	0.21186440678	25	0.0462870001793
chr0	176812729	0.0193172067862	0.254237288136	30	0.0462753772736
chr0	16329954	0.0193347774239	0.0847457627119	10	0.0462622642517
chr0	128491363	0.0193583279942	0.0677966101695	8	0.0462446808815
chr0	159613352	0.0193826369265	0.0338983050847	4	0.0462265610695
chr0	120850653	0.0194033319803	0.169491525424	20	0.0462111830711
chr0	172238062	0.0194090198885	0.0338983050847	4	0.0462069511414
chr0	60384813	0.0194316429687	0.152542372881	18	0.0461901426315
chr0	61764528	0.0194453762422	0.152542372881	18	0.0461799502373
chr0	8488159	0.0194509308801	0.0508474576271	6	0.0461758375168
chr0	8488157	0.0194509308801	0.0508474576271	6	0.0461758375168
chr0	128870920	0.0194531239584	0.0338983050847	4	0.0461741685867
chr0	30146770	0.0194531239584	0.0338983050847	4	0.0461741685867
chr0	171647517	0.0194531239584	0.0338983050847	4	0.0461741685867
chr0	47738886	0.0195021703385	0.271186440678	32	0.0461378693581
chr0	35088278	0.0195300453125	0.0677966101695	8	0.046117246151
chr0	35087967	0.0195300453125	0.0677966101695	8	0.046117246151
chr0	50337900	0.0195504645237	0.161016949153	19	0.0461021661758
chr0	147373391	0.0195686991212	0.0847457627119	10	0.0460886955261
chr0	34437658	0.0195728190793	0.177966101695	21	0.0460857152939
chr0	156631585	0.0196074331817	0.237288135593	28	0.0460602045059
chr0	104272471	0.0196103820261	0.228813559322	27	0.0460579991341
chr0	147771460	0.0196189363057	0.0423728813559	5	0.0460517406464
chr0	54501561	0.0196517147279	0.0338983050847	4	0.0460276603699
chr0	88964153	0.019671675636	0.118644067797	14	0.0460129976273
chr0	100684879	0.0196725632809	0.203389830508	24	0.0460123419762
chr0	100683646	0.0196725632809	0.203389830508	24	0.0460123419762
chr0	172666285	0.0196915097187	0.347457627119	41	0.0459984540939
chr0	188757983	0.0197086964617	0.0593220338983	7	0.0459858775139
chr0	30728345	0.0197098823342	0.0169491525424	2	0.0459849834442
chr0	149703149	0.0197208552039	0.161016949153	19	0.0459769964218
chr0	105050194	0.0197278277864	0.194915254237	23	0.0459718704224
chr0	120862855	0.0197816182515	0.254237288136	30	0.0459325909615
chr0	120862862	0.0197816182515	0.254237288136	30	0.0459325909615
chr0	120862866	0.0197816182515	0.254237288136	30	0.0459325909615
chr0	120862907	0.0197816182515	0.254237288136	30	0.0459325909615
chr0	120867243	0.0197816182515	0.254237288136	30	0.0459325909615
chr0	120862885	0.0197816182515	0.254237288136	30	0.0459325909615
chr0	55684563	0.0198128931628	0.0508474576271	6	0.0459098219872
chr0	69634895	0.0198230313915	0.0677966101695	8	0.0459024310112
chr0	187281314	0.0198230313915	0.0677966101695	8	0.0459024310112
chr0	39803795	0.0198379504391	0.0932203389831	11	0.0458915829659
chr0	180023203	0.0198391444717	0.0593220338983	7	0.0458906888962
chr0	46932422	0.0198482514499	0.0423728813559	5	0.0458840727806
chr0	43659249	0.0198557194568	0.0677966101695	8	0.0458786487579
chr0	43658565	0.0198557194568	0.0677966101695	8	0.0458786487579
chr0	146154362	0.0198613971136	0.169491525424	20	0.0458745360374
chr0	109107368	0.0198693187954	0.0593220338983	7	0.0458688139915
chr0	188339948	0.0198920559717	0.161016949153	19	0.0458523035049
chr0	11733189	0.0199329617073	0.118644067797	14	0.0458226799965
chr0	189714347	0.0199361119557	0.0338983050847	4	0.04582041502
chr0	30372965	0.0199361119557	0.0338983050847	4	0.04582041502
chr0	107679899	0.0199361119557	0.0338983050847	4	0.04582041502
chr0	160209195	0.0199703482955	0.0593220338983	7	0.0457956194878
chr0	37558456	0.0199989257004	0.0762711864407	9	0.0457749962807
chr0	37558455	0.0199989257004	0.0762711864407	9	0.0457749962807
chr0	43175641	0.0200908133392	0.169491525424	20	0.0457088947296
chr0	135213732	0.0201062466486	0.0508474576271	6	0.0456978678703
chr0	135213734	0.0201062466486	0.0508474576271	6	0.0456978678703
chr0	58425905	0.0201136651125	0.0593220338983	7	0.0456925034523
chr0	154267196	0.0201366957697	0.313559322034	37	0.0456759929657
chr0	176331839	0.020191808642	0.110169491525	13	0.0456365942955
chr0	191870775	0.0202167600118	0.330508474576	39	0.0456187725067
chr0	187135359	0.0202167600118	0.330508474576	39	0.0456187725067
chr0	191885102	0.0202167600118	0.330508474576	39	0.0456187725067
chr0	191915873	0.0202167600118	0.330508474576	39	0.0456187725067
chr0	191870774	0.0202167600118	0.330508474576	39	0.0456187725067
chr0	187135871	0.0202167600118	0.330508474576	39	0.0456187725067
chr0	116889197	0.0202176734801	0.338983050847	40	0.0456181764603
chr0	91498552	0.0202335138147	0.0593220338983	7	0.0456068515778
chr0	56425699	0.020246317439	0.0423728813559	5	0.0455977320671
chr0	72057979	0.0202597398796	0.152542372881	18	0.0455881953239
chr0	177479144	0.0202632495566	0.110169491525	13	0.0455856919289
chr0	60039622	0.0202997574658	0.0762711864407	9	0.0455597043037
chr0	112152511	0.0203608597176	0.203389830508	24	0.045516371727
chr0	67930005	0.020428618421	0.0423728813559	5	0.0454685091972
chr0	89469988	0.0204790140568	0.110169491525	13	0.0454329848289
chr0	89469983	0.0204790140568	0.110169491525	13	0.0454329848289
chr0	89469985	0.0204790140568	0.110169491525	13	0.0454329848289
chr0	89470002	0.0204790140568	0.110169491525	13	0.0454329848289
chr0	89469997	0.0204790140568	0.110169491525	13	0.0454329848289
chr0	131140471	0.0204790140568	0.110169491525	13	0.0454329848289
chr0	131140857	0.0204790140568	0.110169491525	13	0.0454329848289
chr0	131139938	0.0204790140568	0.110169491525	13	0.0454329848289
chr0	131140861	0.0204790140568	0.110169491525	13	0.0454329848289
chr0	131140350	0.0204790140568	0.110169491525	13	0.0454329848289
chr0	131139564	0.0204790140568	0.110169491525	13	0.0454329848289
chr0	131139544	0.0204790140568	0.110169491525	13	0.0454329848289
chr0	89470268	0.0204790140568	0.110169491525	13	0.0454329848289
chr0	131139974	0.0204790140568	0.110169491525	13	0.0454329848289
chr0	89470188	0.0204790140568	0.110169491525	13	0.0454329848289
chr0	89470187	0.0204790140568	0.110169491525	13	0.0454329848289
chr0	89470008	0.0204790140568	0.110169491525	13	0.0454329848289
chr0	94089951	0.0205058832587	0.0423728813559	5	0.0454140901566
chr0	29492954	0.020547959849	0.194915254237	23	0.0453845262527
chr0	186769354	0.0206062738364	0.0423728813559	5	0.0453436970711
chr0	179619777	0.0206062738364	0.0423728813559	5	0.0453436970711
chr0	113997763	0.0206062738364	0.0423728813559	5	0.0453436970711
chr0	163220718	0.0206518357427	0.423728813559	50	0.0453118681908
chr0	122456589	0.0206586869314	0.5	59	0.0453070998192
chr0	81867273	0.0206895468204	0.186440677966	22	0.0452855825424
chr0	190469253	0.0207529766327	0.0423728813559	5	0.0452414155006
chr0	189095050	0.0207651860165	0.28813559322	34	0.0452329516411
chr0	35573533	0.0207717634235	0.135593220339	16	0.0452284216881
chr0	22341337	0.0207733297951	0.0508474576271	6	0.0452272891998
chr0	141994501	0.0208489761426	0.0677966101695	8	0.0451749563217
chr0	141985318	0.0208489761426	0.0677966101695	8	0.0451749563217
chr0	146585523	0.0208612448305	0.127118644068	15	0.0451664328575
chr0	146585602	0.0208612448305	0.127118644068	15	0.0451664328575
chr0	146585371	0.0208612448305	0.127118644068	15	0.0451664328575
chr0	146585547	0.0208612448305	0.127118644068	15	0.0451664328575
chr0	146585404	0.0208612448305	0.127118644068	15	0.0451664328575
chr0	146585309	0.0208612448305	0.127118644068	15	0.0451664328575
chr0	146585804	0.0208612448305	0.127118644068	15	0.0451664328575
chr0	146585272	0.0208612448305	0.127118644068	15	0.0451664328575
chr0	146587090	0.0208612448305	0.127118644068	15	0.0451664328575
chr0	146585324	0.0208612448305	0.127118644068	15	0.0451664328575
chr0	146585387	0.0208612448305	0.127118644068	15	0.0451664328575
chr0	146585522	0.0208612448305	0.127118644068	15	0.0451664328575
chr0	146585366	0.0208612448305	0.127118644068	15	0.0451664328575
chr0	141709610	0.020862503586	0.118644067797	14	0.0451655983925
chr0	155494811	0.020898096396	0.152542372881	18	0.0451410412788
chr0	19508983	0.0209091336455	0.0677966101695	8	0.0451334118843
chr0	152645668	0.0209277531518	0.0423728813559	5	0.0451205968857
chr0	56983608	0.0209568217052	0.21186440678	25	0.045100569725
chr0	78099817	0.0209584027321	0.14406779661	17	0.0450994968414
chr0	61857579	0.0209933754128	0.127118644068	15	0.0450754761696
chr0	61859231	0.0209933754128	0.127118644068	15	0.0450754761696
chr0	61859944	0.0209933754128	0.127118644068	15	0.0450754761696
chr0	170454687	0.0209955929397	0.0169491525424	2	0.0450739264488
chr0	165046057	0.0210226983039	0.0423728813559	5	0.0450553894043
chr0	173069603	0.0210546059824	0.0508474576271	6	0.0450335144997
chr0	89287454	0.0211034387869	0.0254237288136	3	0.0450001358986
chr0	127037271	0.0211848247764	0.254237288136	30	0.0449447035789
chr0	59670607	0.0211875433128	0.0847457627119	10	0.044942855835
chr0	141032246	0.0211985811341	0.186440677966	22	0.0449353456497
chr0	139548111	0.0212101052994	0.177966101695	21	0.0449274778366
chr0	139519054	0.0212101052994	0.177966101695	21	0.0449274778366
chr0	134969206	0.0212480855061	0.0593220338983	7	0.0449017286301
chr0	134969320	0.0212480855061	0.0593220338983	7	0.0449017286301
chr0	160899206	0.0212554654652	0.0508474576271	6	0.0448967218399
chr0	147563043	0.0213910274998	0.0508474576271	6	0.0448051691055
chr0	147566415	0.0213910274998	0.0508474576271	6	0.0448051691055
chr0	147562579	0.0213910274998	0.0508474576271	6	0.0448051691055
chr0	147563561	0.0213910274998	0.0508474576271	6	0.0448051691055
chr0	70566985	0.0214298335951	0.0847457627119	10	0.0447790622711
chr0	120863270	0.0214484543811	0.262711864407	31	0.0447665452957
chr0	120863009	0.0214484543811	0.262711864407	31	0.0447665452957
chr0	120863057	0.0214484543811	0.262711864407	31	0.0447665452957
chr0	120866685	0.0214484543811	0.262711864407	31	0.0447665452957
chr0	144112913	0.0214589866904	0.161016949153	19	0.044759452343
chr0	32312654	0.0215489751545	0.0677966101695	8	0.0446991920471
chr0	23029898	0.0215840051713	0.21186440678	25	0.0446758270264
chr0	44134535	0.0215875930104	0.0169491525424	2	0.0446734428406
chr0	128805074	0.0215887347269	0.406779661017	48	0.0446726679802
chr0	33313544	0.0216068475698	0.0508474576271	6	0.0446605682373
chr0	79873346	0.0217293223202	0.0508474576271	6	0.0445792078972
chr0	25371756	0.0217293223202	0.0508474576271	6	0.0445792078972
chr0	66999525	0.0217293223202	0.0508474576271	6	0.0445792078972
chr0	74833602	0.0217296507687	0.0762711864407	9	0.0445789694786
chr0	163296805	0.0217378636774	0.322033898305	38	0.0445735454559
chr0	186903374	0.021747066007	0.0338983050847	4	0.0445674657822
chr0	3145326	0.021747066007	0.0338983050847	4	0.0445674657822
chr0	174774517	0.021747066007	0.0338983050847	4	0.0445674657822
chr0	3155101	0.021747066007	0.0338983050847	4	0.0445674657822
chr0	3143286	0.021747066007	0.0338983050847	4	0.0445674657822
chr0	183682907	0.0218112672777	0.203389830508	24	0.0445250272751
chr0	88580447	0.0218317216886	0.101694915254	12	0.0445114970207
chr0	23709283	0.0218472408816	0.347457627119	41	0.0445013046265
chr0	23184740	0.0218561614044	0.0423728813559	5	0.0444954037666
chr0	68166181	0.021857813773	0.0677966101695	8	0.044494330883
chr0	77770054	0.0218657469697	0.110169491525	13	0.0444890856743
chr0	77765318	0.0218657469697	0.110169491525	13	0.0444890856743
chr0	77769384	0.0218657469697	0.110169491525	13	0.0444890856743
chr0	3582009	0.0218872479072	0.110169491525	13	0.0444749593735
chr0	65144275	0.0218933714651	0.254237288136	30	0.0444709062576
chr0	68715927	0.0219168894045	0.0338983050847	4	0.0444554686546
chr0	159704227	0.0219651675992	0.194915254237	23	0.0444237589836
chr0	122035492	0.0219929240981	0.152542372881	18	0.044405579567
chr0	66853592	0.0219982469153	0.118644067797	14	0.0444021224976
chr0	177538139	0.0219982469153	0.118644067797	14	0.0444021224976
chr0	177536708	0.0219982469153	0.118644067797	14	0.0444021224976
chr0	177537154	0.0219982469153	0.118644067797	14	0.0444021224976
chr0	141888197	0.0220368778488	0.35593220339	42	0.0443768501282
chr0	141888703	0.0220368778488	0.35593220339	42	0.0443768501282
chr0	141891200	0.0220368778488	0.35593220339	42	0.0443768501282
chr0	98563357	0.0220507157072	0.21186440678	25	0.0443678498268
chr0	149487956	0.0221416383935	0.220338983051	26	0.0443086028099
chr0	96200992	0.0222381707911	0.423728813559	50	0.0442460179329
chr0	39310126	0.0222696600422	0.101694915254	12	0.0442256331444
chr0	39314273	0.0222696600422	0.101694915254	12	0.0442256331444
chr0	183038746	0.0222696600422	0.101694915254	12	0.0442256331444
chr0	106239293	0.0222753903939	0.0593220338983	7	0.0442219376564
chr0	145290720	0.0222796048765	0.398305084746	47	0.0442191958427
chr0	134454439	0.0222817967386	0.0762711864407	9	0.0442177653313
chr0	70783351	0.0222817967386	0.0762711864407	9	0.0442177653313
chr0	30734766	0.0223170662677	0.0423728813559	5	0.0441950559616
chr0	27886581	0.0223219647598	0.296610169492	35	0.0441918969154
chr0	60039874	0.0223263574722	0.161016949153	19	0.0441890358925
chr0	77526216	0.0223852397868	0.101694915254	12	0.0441511273384
chr0	38651927	0.0223871036687	0.0593220338983	7	0.0441499352455
chr0	45415676	0.0224784638358	0.0423728813559	5	0.0440913438797
chr0	100660222	0.0225051985137	0.0338983050847	4	0.0440742373466
chr0	100665559	0.0225051985137	0.0338983050847	4	0.0440742373466
chr0	191516619	0.0225051985137	0.0338983050847	4	0.0440742373466
chr0	74836026	0.0225502290285	0.322033898305	38	0.0440454483032
chr0	56844762	0.0226105883405	0.110169491525	13	0.0440070033073
chr0	35315712	0.0226256618544	0.271186440678	32	0.0439974069595
chr0	35312873	0.0226256618544	0.271186440678	32	0.0439974069595
chr0	35314115	0.0226256618544	0.271186440678	32	0.0439974069595
chr0	120862628	0.0226393742167	0.254237288136	30	0.0439887046814
chr0	120862695	0.0226393742167	0.254237288136	30	0.0439887046814
chr0	120862606	0.0226393742167	0.254237288136	30	0.0439887046814
chr0	89076023	0.022670258987	0.0593220338983	7	0.0439690947533
chr0	149703258	0.0226836561413	0.169491525424	20	0.0439606308937
chr0	160404179	0.0226932797444	0.127118644068	15	0.0439544916153
chr0	139482855	0.0227426681298	0.28813559322	34	0.0439232587814
chr0	141269143	0.0227586962652	0.338983050847	40	0.0439131259918
chr0	32200517	0.0227847457446	0.0423728813559	5	0.0438966155052
chr0	148206198	0.02279838677	0.0338983050847	4	0.0438880324364
chr0	126745271	0.0228160119354	0.0593220338983	7	0.0438769459724
chr0	87946252	0.0228314024609	0.0847457627119	10	0.0438672304153
chr0	87946393	0.0228314024609	0.0847457627119	10	0.0438672304153
chr0	155419479	0.0228488813377	0.110169491525	13	0.0438562035561
chr0	72072972	0.0229142486568	0.0677966101695	8	0.0438151359558
chr0	107832898	0.0229182429426	0.0932203389831	11	0.0438126325607
chr0	61382223	0.0229185903064	0.135593220339	16	0.0438123941422
chr0	142988513	0.0229606622171	0.0508474576271	6	0.0437860488892
chr0	119413024	0.0229651871689	0.14406779661	17	0.0437831878662
chr0	163445758	0.023014500228	0.415254237288	49	0.0437523126602
chr0	163445756	0.023014500228	0.415254237288	49	0.0437523126602
chr0	186410590	0.0230286350547	0.0169491525424	2	0.0437434911728
chr0	108257312	0.0230286350547	0.0169491525424	2	0.0437434911728
chr0	133903240	0.0230831656814	0.0169491525424	2	0.0437095165253
chr0	133903241	0.0230831656814	0.0169491525424	2	0.0437095165253
chr0	31613764	0.0230875409953	0.228813559322	27	0.0437067747116
chr0	23117300	0.0231054013168	0.14406779661	17	0.043695628643
chr0	166368771	0.0231061020176	0.0423728813559	5	0.0436952114105
chr0	43483201	0.0231171410034	0.0338983050847	4	0.0436883568764
chr0	169120062	0.0231439730677	0.101694915254	12	0.0436716675758
chr0	151949227	0.0231492380967	0.0593220338983	7	0.0436683893204
chr0	151947739	0.0231492380967	0.0593220338983	7	0.0436683893204
chr0	174081280	0.0231492380967	0.0593220338983	7	0.0436683893204
chr0	134954703	0.0232442243446	0.0508474576271	6	0.0436094999313
chr0	180994264	0.0232544509234	0.0338983050847	4	0.043603181839
chr0	183765079	0.023259918794	0.194915254237	23	0.0435998439789
chr0	42381888	0.023265564466	0.0169491525424	2	0.0435963273048
chr0	27906334	0.0232915177968	0.0423728813559	5	0.0435802936554
chr0	13768284	0.0232980550638	0.0847457627119	10	0.0435762405396
chr0	141571965	0.0233022964851	0.0423728813559	5	0.0435736179352
chr0	141571963	0.0233022964851	0.0423728813559	5	0.0435736179352
chr0	54518752	0.0233159098625	0.0508474576271	6	0.0435652732849
chr0	54522121	0.0233159098625	0.0508474576271	6	0.0435652732849
chr0	54519288	0.0233159098625	0.0508474576271	6	0.0435652732849
chr0	54518340	0.0233159098625	0.0508474576271	6	0.0435652732849
chr0	183925252	0.0233366111395	0.0762711864407	9	0.0435525178909
chr0	183922772	0.0233366111395	0.0762711864407	9	0.0435525178909
chr0	22301542	0.0233431617202	0.0593220338983	7	0.0435484647751
chr0	21381907	0.0233947486283	0.322033898305	38	0.0435166954994
chr0	21603625	0.023400073681	0.0423728813559	5	0.0435134768486
chr0	21603624	0.023400073681	0.0423728813559	5	0.0435134768486
chr0	61023145	0.0234034468738	0.0677966101695	8	0.043511390686
chr0	45845521	0.0234064654272	0.21186440678	25	0.043509542942
chr0	152513370	0.0234553519091	0.0593220338983	7	0.0434795022011
chr0	100122257	0.023455529874	0.135593220339	16	0.0434794425964
chr0	47593773	0.0234557078403	0.0593220338983	7	0.0434793233871
chr0	61534966	0.023487052049	0.0508474576271	6	0.0434601306915
chr0	61533769	0.023487052049	0.0508474576271	6	0.0434601306915
chr0	101049010	0.0234977476436	0.0338983050847	4	0.0434535741806
chr0	90383655	0.023518440325	0.364406779661	43	0.0434409379959
chr0	40719446	0.0235225454611	0.389830508475	46	0.0434384346008
chr0	40719464	0.0235225454611	0.389830508475	46	0.0434384346008
chr0	54897616	0.0236207573604	0.0423728813559	5	0.0433785319328
chr0	150242836	0.023624164029	0.0169491525424	2	0.0433764457703
chr0	72064767	0.0236243433416	0.406779661017	48	0.043376326561
chr0	154598510	0.0236320551409	0.432203389831	51	0.0433716773987
chr0	120855699	0.0236329520336	0.152542372881	18	0.0433710813522
chr0	188283848	0.0236489227179	0.203389830508	24	0.0433613657951
chr0	60901068	0.0236857523421	0.21186440678	25	0.0433390140533
chr0	148536401	0.0237709604175	0.0508474576271	6	0.043287396431
chr0	47241593	0.0238079900524	0.228813559322	27	0.0432650446892
chr0	47241577	0.0238079900524	0.228813559322	27	0.0432650446892
chr0	47241443	0.0238079900524	0.228813559322	27	0.0432650446892
chr0	47241599	0.0238079900524	0.228813559322	27	0.0432650446892
chr0	30344841	0.0238617455725	0.0847457627119	10	0.0432326197624
chr0	89035094	0.0238766096523	0.00847457627119	1	0.0432236790657
chr0	177592519	0.0238766096523	0.00847457627119	1	0.0432236790657
chr0	172197561	0.023895657153	0.110169491525	13	0.0432122349739
chr0	16333509	0.0239208970144	0.110169491525	13	0.0431970953941
chr0	75236453	0.0239223505218	0.152542372881	18	0.0431962013245
chr0	162898273	0.023944891776	0.0423728813559	5	0.0431826710701
chr0	127365970	0.0240057189948	0.474576271186	56	0.0431461930275
chr0	127364325	0.0240057189948	0.474576271186	56	0.0431461930275
chr0	40019209	0.024034367595	0.0254237288136	3	0.0431290864944
chr0	181219995	0.024038384922	0.127118644068	15	0.0431267023087
chr0	169682104	0.0240398459433	0.194915254237	23	0.043125808239
chr0	163633676	0.0240524511324	0.254237288136	30	0.0431182980537
chr0	60068002	0.0240568371764	0.415254237288	49	0.0431156754494
chr0	79221021	0.0240604928561	0.0338983050847	4	0.0431134700775
chr0	16098452	0.024072012069	0.0593220338983	7	0.0431066155434
chr0	158809637	0.0241045897947	0.254237288136	30	0.0430871844292
chr0	106370504	0.0241045897947	0.0932203389831	11	0.0430871844292
chr0	139505501	0.0241128330828	0.0423728813559	5	0.0430822372437
chr0	149167830	0.0241133827408	0.0423728813559	5	0.0430819392204
chr0	143018250	0.0241186967816	0.194915254237	23	0.0430787801743
chr0	121470728	0.0241619879362	0.0932203389831	11	0.0430529713631
chr0	67986776	0.0241619879362	0.118644067797	14	0.0430529713631
chr0	34931696	0.0241619879362	0.118644067797	14	0.0430529713631
chr0	106061874	0.024168966187	0.279661016949	33	0.0430488586426
chr0	161710229	0.0241902813401	0.0423728813559	5	0.0430361628532
chr0	182998619	0.0242392339339	0.194915254237	23	0.0430071353912
chr0	176327668	0.0242873677267	0.186440677966	22	0.042978644371
chr0	186783523	0.0243969180705	0.161016949153	19	0.0429140329361
chr0	179159649	0.0244000716144	0.0338983050847	4	0.0429121255875
chr0	179157445	0.0244000716144	0.0338983050847	4	0.0429121255875
chr0	32644966	0.0244069366935	0.186440677966	22	0.0429081320763
chr0	68410817	0.0244680697352	0.0423728813559	5	0.0428721904755
chr0	144347535	0.0245330953043	0.169491525424	20	0.0428340435028
chr0	144352141	0.0245330953043	0.169491525424	20	0.0428340435028
chr0	61850919	0.0245396265235	0.21186440678	25	0.0428302288055
chr0	175864814	0.0245450394918	0.449152542373	53	0.0428270697594
chr0	149576807	0.0245467196341	0.14406779661	17	0.0428261160851
chr0	149576549	0.0245467196341	0.14406779661	17	0.0428261160851
chr0	43384942	0.0245739921973	0.135593220339	16	0.0428101420403
chr0	152877204	0.0246661321408	0.0762711864407	9	0.0427563786507
chr0	140653674	0.0247396165681	0.0593220338983	7	0.042713701725
chr0	140658580	0.0247396165681	0.0593220338983	7	0.042713701725
chr0	19312633	0.0247586359177	0.330508474576	39	0.0427026748657
chr0	92280206	0.0247976642996	0.110169491525	13	0.0426800251007
chr0	82829661	0.0248055910045	0.0932203389831	11	0.0426754355431
chr0	170111439	0.0248399709044	0.194915254237	23	0.0426555871964
chr0	53327389	0.0248467772664	0.0423728813559	5	0.0426516532898
chr0	63205896	0.0248498029465	0.135593220339	16	0.0426498651505
chr0	39684237	0.0248761048757	0.0593220338983	7	0.0426347255707
chr0	77786966	0.0249232946053	0.262711864407	31	0.042607486248
chr0	136954047	0.024926140369	0.0338983050847	4	0.0426058769226
chr0	57457903	0.0249473995575	0.14406779661	17	0.0425935983658
chr0	57457921	0.0249473995575	0.14406779661	17	0.0425935983658
chr0	57457875	0.0249473995575	0.14406779661	17	0.0425935983658
chr0	57457916	0.0249473995575	0.14406779661	17	0.0425935983658
chr0	57457905	0.0249473995575	0.14406779661	17	0.0425935983658
chr0	57457925	0.0249473995575	0.14406779661	17	0.0425935983658
chr0	57457920	0.0249473995575	0.14406779661	17	0.0425935983658
chr0	38212568	0.024975331225	0.101694915254	12	0.0425775647163
chr0	179465013	0.0250375831223	0.177966101695	21	0.0425418019295
chr0	189824633	0.0250566530125	0.0847457627119	10	0.0425308942795
chr0	114444435	0.0251967113	0.101694915254	12	0.0424509048462
chr0	90038728	0.0253161777691	0.0338983050847	4	0.0423830151558
chr0	89911261	0.025339910924	0.338983050847	40	0.0423695445061
chr0	148543746	0.025354007537	0.313559322034	37	0.0423615574837
chr0	82240274	0.0253694653679	0.254237288136	30	0.0423528552055
chr0	39350519	0.0253694653679	0.254237288136	30	0.0423528552055
chr0	39352772	0.0253694653679	0.254237288136	30	0.0423528552055
chr0	39352616	0.0253694653679	0.254237288136	30	0.0423528552055
chr0	37706872	0.0253864804495	0.14406779661	17	0.0423431992531
chr0	37715224	0.0253864804495	0.14406779661	17	0.0423431992531
chr0	37711589	0.0253864804495	0.14406779661	17	0.0423431992531
chr0	89594698	0.0254372102053	0.110169491525	13	0.0423145890236
chr0	149056687	0.0254707658674	0.127118644068	15	0.0422956347466
chr0	151593415	0.0254862987023	0.101694915254	12	0.0422869324684
chr0	33192486	0.0255072838615	0.322033898305	38	0.0422750711441
chr0	149709278	0.0255201170866	0.177966101695	21	0.0422678589821
chr0	173607299	0.0255284817868	0.152542372881	18	0.0422632098198
chr0	55068963	0.0255493088128	0.0847457627119	10	0.0422514677048
chr0	61874126	0.025656255323	0.330508474576	39	0.0421915650368
chr0	104259451	0.0258051598822	0.169491525424	20	0.0421085357666
chr0	146736515	0.0258524336193	0.491525423729	58	0.0420823097229
chr0	146736505	0.0258524336193	0.491525423729	58	0.0420823097229
chr0	146736430	0.0258524336193	0.491525423729	58	0.0420823097229
chr0	83924579	0.025857757623	0.415254237288	49	0.0420793294907
chr0	97678077	0.0258954530328	0.28813559322	34	0.042058467865
chr0	97678106	0.0258954530328	0.28813559322	34	0.042058467865
chr0	97678112	0.0258954530328	0.28813559322	34	0.042058467865
chr0	97678100	0.0258954530328	0.28813559322	34	0.042058467865
chr0	97678114	0.0258954530328	0.28813559322	34	0.042058467865
chr0	97678094	0.0258954530328	0.28813559322	34	0.042058467865
chr0	47397502	0.0259189679317	0.169491525424	20	0.0420454144478
chr0	27378297	0.0259777546018	0.110169491525	13	0.0420129299164
chr0	27378272	0.0259777546018	0.110169491525	13	0.0420129299164
chr0	133307023	0.0260011499133	0.389830508475	46	0.0419999957085
chr0	133307339	0.0260011499133	0.389830508475	46	0.0419999957085
chr0	117574263	0.0260116652027	0.0338983050847	4	0.0419942140579
chr0	114451850	0.026023177637	0.169491525424	20	0.0419878959656
chr0	98995889	0.0260344968133	0.177966101695	21	0.0419816374779
chr0	80253115	0.0260442314811	0.262711864407	31	0.0419762730598
chr0	116602535	0.0260559579067	0.21186440678	25	0.0419698357582
chr0	137506136	0.0260786315131	0.381355932203	45	0.0419573783875
chr0	136701440	0.0260989360517	0.0423728813559	5	0.0419461727142
chr0	153932108	0.0261053095363	0.0593220338983	7	0.0419427156448
chr0	84911119	0.0261122824135	0.35593220339	42	0.0419388413429
chr0	191302271	0.0261284271736	0.0423728813559	5	0.0419300198555
chr0	38219798	0.0261397946079	0.0593220338983	7	0.0419237613678
chr0	73612975	0.0261547597009	0.0932203389831	11	0.0419155359268
chr0	48288034	0.0261629444359	0.152542372881	18	0.0419110655785
chr0	48288047	0.0261629444359	0.152542372881	18	0.0419110655785
chr0	48288044	0.0261629444359	0.152542372881	18	0.0419110655785
chr0	48288030	0.0261629444359	0.152542372881	18	0.0419110655785
chr0	77672832	0.0262513515066	0.0593220338983	7	0.0418627262115
chr0	77681516	0.0262513515066	0.0593220338983	7	0.0418627262115
chr0	41677169	0.0262639781326	0.00847457627119	1	0.0418558120728
chr0	73498910	0.0262639781326	0.00847457627119	1	0.0418558120728
chr0	16098514	0.0262679879239	0.0338983050847	4	0.0418536067009
chr0	44836438	0.0262768117367	0.0762711864407	9	0.0418487787247
chr0	151904672	0.0263167584757	0.0677966101695	8	0.0418270230293
chr0	151905937	0.0263167584757	0.0677966101695	8	0.0418270230293
chr0	79674509	0.0263658257856	0.0423728813559	5	0.0418003201485
chr0	120923861	0.0263750869802	0.228813559322	27	0.0417952537537
chr0	148387925	0.0264283045469	0.0847457627119	10	0.0417664051056
chr0	57668617	0.0265046995987	0.313559322034	37	0.0417249798775
chr0	183210839	0.0265265694944	0.135593220339	16	0.0417131781578
chr0	183210840	0.0265265694944	0.135593220339	16	0.0417131781578
chr0	31482728	0.0265569759182	0.0338983050847	4	0.0416967868805
chr0	31482781	0.0265569759182	0.0338983050847	4	0.0416967868805
chr0	32329500	0.0265756433711	0.135593220339	16	0.0416867136955
chr0	104075493	0.026577876275	0.0593220338983	7	0.041685461998
chr0	69797049	0.0265961529206	0.0762711864407	9	0.0416756272316
chr0	27098467	0.0265961529206	0.0762711864407	9	0.0416756272316
chr0	105049875	0.0266162725376	0.203389830508	24	0.0416647791862
chr0	171761333	0.0266414955075	0.161016949153	19	0.0416512489319
chr0	171761877	0.0266414955075	0.161016949153	19	0.0416512489319
chr0	161580014	0.0267073156809	0.0677966101695	8	0.0416158437729
chr0	74662556	0.0267216027088	0.0423728813559	5	0.0416082143784
chr0	118031279	0.0267618537607	0.127118644068	15	0.0415866374969
chr0	142068101	0.0267741256623	0.118644067797	14	0.0415800213814
chr0	142066578	0.0267741256623	0.118644067797	14	0.0415800213814
chr0	49455507	0.0267864034983	0.0677966101695	8	0.0415734648705
chr0	49456820	0.0267864034983	0.0677966101695	8	0.0415734648705
chr0	49457569	0.0267864034983	0.0677966101695	8	0.0415734648705
chr0	49457724	0.0267864034983	0.0677966101695	8	0.0415734648705
chr0	49459426	0.0267864034983	0.0677966101695	8	0.0415734648705
chr0	49456008	0.0267864034983	0.0677966101695	8	0.0415734648705
chr0	100286185	0.0268792930159	0.0338983050847	4	0.041523873806
chr0	153711763	0.0268792930159	0.0338983050847	4	0.041523873806
chr0	35773570	0.0269200003658	0.101694915254	12	0.0415021777153
chr0	143573822	0.0269204118827	0.0338983050847	4	0.0415019392967
chr0	189632825	0.0270214337288	0.127118644068	15	0.0414482951164
chr0	189642929	0.0270214337288	0.127118644068	15	0.0414482951164
chr0	120526358	0.0270429264914	0.262711864407	31	0.0414369106293
chr0	120526361	0.0270429264914	0.262711864407	31	0.0414369106293
chr0	57913494	0.0270886585031	0.169491525424	20	0.0414127111435
chr0	42064994	0.0270946655878	0.220338983051	26	0.0414095520973
chr0	144749727	0.0271073057665	0.169491525424	20	0.0414028167725
chr0	22485688	0.0271081348479	0.0932203389831	11	0.0414023995399
chr0	184918965	0.027131567453	0.305084745763	36	0.0413900017738
chr0	176656838	0.0271529449894	0.0254237288136	3	0.041378736496
chr0	135470241	0.0272032417649	0.0593220338983	7	0.041352212429
chr0	149709998	0.0272799145582	0.177966101695	21	0.0413119196892
chr0	121388114	0.0272838793915	0.0508474576271	6	0.0413098335266
chr0	25371133	0.0273114413368	0.0847457627119	10	0.0412953495979
chr0	104838088	0.0273400783596	0.0423728813559	5	0.0412803292274
chr0	118460233	0.0273572339201	0.449152542373	53	0.0412713885307
chr0	42292467	0.0273838265363	0.0423728813559	5	0.0412574410439
chr0	89646762	0.0274251304738	0.0677966101695	8	0.0412358641624
chr0	128773927	0.027430796539	0.135593220339	16	0.0412328839302
chr0	146804071	0.0274597757218	0.0762711864407	9	0.0412178039551
chr0	143162073	0.0275073041687	0.0508474576271	6	0.0411930084229
chr0	151529248	0.0275469072373	0.0169491525424	2	0.0411724448204
chr0	27619404	0.0275549194192	0.0593220338983	7	0.0411682724953
chr0	95397535	0.0275637778495	0.0169491525424	2	0.041163623333
chr0	44753424	0.0275637778495	0.0169491525424	2	0.041163623333
chr0	4690973	0.0275682081914	0.101694915254	12	0.0411613583565
chr0	44598772	0.0275682081914	0.101694915254	12	0.0411613583565
chr0	4673741	0.0275682081914	0.101694915254	12	0.0411613583565
chr0	26567776	0.0276079037878	0.194915254237	23	0.0411407351494
chr0	102280866	0.0276220651956	0.338983050847	40	0.0411334037781
chr0	170466155	0.0276991358545	0.0593220338983	7	0.0410935282707
chr0	101910779	0.0277301125422	0.0423728813559	5	0.0410774946213
chr0	119323988	0.0279045580852	0.161016949153	19	0.0409877300262
chr0	60608067	0.0279212322423	0.0508474576271	6	0.0409791469574
chr0	143591	0.0279458351188	0.0593220338983	7	0.0409665703773
chr0	148579	0.0279458351188	0.0593220338983	7	0.0409665703773
chr0	48515202	0.0280232155141	0.245762711864	29	0.0409269928932
chr0	116602909	0.0280687631104	0.194915254237	23	0.0409037470818
chr0	43732343	0.0281068509099	0.14406779661	17	0.0408843159676
chr0	43735723	0.0281068509099	0.14406779661	17	0.0408843159676
chr0	127372187	0.0281176200542	0.491525423729	58	0.0408788323402
chr0	190143345	0.0281380934294	0.271186440678	32	0.0408684015274
chr0	137468802	0.0281475811659	0.0762711864407	9	0.0408635735512
chr0	50057668	0.0282091176564	0.0593220338983	7	0.0408323407173
chr0	27098478	0.0282703628494	0.161016949153	19	0.0408012866974
chr0	175559611	0.0283321827507	0.0847457627119	10	0.0407700538635
chr0	139480739	0.0283565159345	0.237288135593	28	0.0407577753067
chr0	16854712	0.028366951195	0.0677966101695	8	0.0407524704933
chr0	136675866	0.0284133065993	0.0338983050847	4	0.0407291054726
chr0	162144428	0.0284174454717	0.0508474576271	6	0.04072701931
chr0	139505072	0.0284200598243	0.0593220338983	7	0.0407257080078
chr0	43492268	0.028426814744	0.0508474576271	6	0.0407223105431
chr0	45337133	0.0284889959106	0.0847457627119	10	0.0406910777092
chr0	183645525	0.0284896512125	0.0508474576271	6	0.0406907200813
chr0	78309058	0.0285042904346	0.0593220338983	7	0.04068338871
chr0	105052881	0.0285570136345	0.220338983051	26	0.0406569242477
chr0	163188686	0.0285876884921	0.0762711864407	9	0.0406415462494
chr0	93128250	0.0286834418594	0.0423728813559	5	0.0405937433243
chr0	189758104	0.0287248344532	0.0677966101695	8	0.0405731201172
chr0	151755648	0.0287989698948	0.0593220338983	7	0.0405362248421
chr0	158074097	0.0288082510222	0.0762711864407	9	0.0405316352844
chr0	184130798	0.0288122296151	0.313559322034	37	0.0405296683311
chr0	104869200	0.0288237265879	0.0169491525424	2	0.0405239462852
chr0	138923313	0.0288237265879	0.0169491525424	2	0.0405239462852
chr0	104869487	0.0288237265879	0.0169491525424	2	0.0405239462852
chr0	159394864	0.0288319100763	0.245762711864	29	0.0405198931694
chr0	187616793	0.0288361133617	0.271186440678	32	0.0405178070068
chr0	52749942	0.0288363346052	0.0254237288136	3	0.0405176877975
chr0	133215147	0.0288544826717	0.35593220339	42	0.0405086874962
chr0	133213465	0.0288544826717	0.35593220339	42	0.0405086874962
chr0	154228885	0.0288571394978	0.101694915254	12	0.040507376194
chr0	154229110	0.0288571394978	0.101694915254	12	0.040507376194
chr0	154228075	0.0288571394978	0.101694915254	12	0.040507376194
chr0	154227839	0.0288571394978	0.101694915254	12	0.040507376194
chr0	154227837	0.0288571394978	0.101694915254	12	0.040507376194
chr0	154227696	0.0288571394978	0.101694915254	12	0.040507376194
chr0	170483416	0.0289176521426	0.322033898305	38	0.0404773950577
chr0	106498905	0.0289271956485	0.415254237288	49	0.0404726862907
chr0	106499009	0.0289271956485	0.415254237288	49	0.0404726862907
chr0	51666409	0.0289534018971	0.152542372881	18	0.0404597520828
chr0	51666417	0.0289534018971	0.152542372881	18	0.0404597520828
chr0	58183321	0.0289725171626	0.220338983051	26	0.0404502749443
chr0	79583450	0.0289960961795	0.381355932203	45	0.0404386520386
chr0	143551039	0.0290250415158	0.0677966101695	8	0.0404244065285
chr0	7758526	0.0290301657904	0.228813559322	27	0.0404218435287
chr0	7759744	0.0290301657904	0.228813559322	27	0.0404218435287
chr0	158261947	0.0290435379614	0.440677966102	52	0.0404152870178
chr0	134466875	0.029045321409	0.0169491525424	2	0.0404143929482
chr0	93128612	0.0291183189179	0.423728813559	50	0.040378510952
chr0	22659896	0.029123684161	0.35593220339	42	0.0403758883476
chr0	95918214	0.0291353124369	0.0593220338983	7	0.0403701663017
chr0	143857427	0.0291617178735	0.14406779661	17	0.0403572320938
chr0	128439716	0.0291888208877	0.389830508475	46	0.040343940258
chr0	121748027	0.029214380304	0.0338983050847	4	0.0403314232826
chr0	39659471	0.0292498438566	0.0677966101695	8	0.040314078331
chr0	76179388	0.0292606265983	0.0847457627119	10	0.0403087735176
chr0	120866972	0.0292723126405	0.262711864407	31	0.0403031110764
chr0	120867064	0.0292723126405	0.262711864407	31	0.0403031110764
chr0	120867072	0.0292723126405	0.262711864407	31	0.0403031110764
chr0	120867087	0.0292723126405	0.262711864407	31	0.0403031110764
chr0	120867111	0.0292723126405	0.262711864407	31	0.0403031110764
chr0	120866868	0.0292723126405	0.262711864407	31	0.0403031110764
chr0	120866983	0.0292723126405	0.262711864407	31	0.0403031110764
chr0	120866980	0.0292723126405	0.262711864407	31	0.0403031110764
chr0	120866970	0.0292723126405	0.262711864407	31	0.0403031110764
chr0	120867057	0.0292723126405	0.262711864407	31	0.0403031110764
chr0	120866879	0.0292723126405	0.262711864407	31	0.0403031110764
chr0	176616723	0.0292880516376	0.262711864407	31	0.0402954220772
chr0	105156560	0.0293031244798	0.0593220338983	7	0.0402880311012
chr0	168472600	0.0293533513545	0.0169491525424	2	0.0402635335922
chr0	138471496	0.0293533513545	0.0169491525424	2	0.0402635335922
chr0	89104569	0.0294070570671	0.161016949153	19	0.0402374267578
chr0	155337196	0.0294991390515	0.0762711864407	9	0.0401927232742
chr0	34588559	0.0295356486492	0.271186440678	32	0.0401750802994
chr0	158704888	0.0295388256523	0.0762711864407	9	0.0401735305786
chr0	26881599	0.0295401873356	0.0254237288136	3	0.0401728749275
chr0	26881612	0.0295401873356	0.0254237288136	3	0.0401728749275
chr0	26881632	0.0295401873356	0.0254237288136	3	0.0401728749275
chr0	26881608	0.0295401873356	0.0254237288136	3	0.0401728749275
chr0	26881637	0.0295401873356	0.0254237288136	3	0.0401728749275
chr0	26881626	0.0295401873356	0.0254237288136	3	0.0401728749275
chr0	163227370	0.0295615290351	0.161016949153	19	0.0401625037193
chr0	120250335	0.0295667534206	0.0762711864407	9	0.0401600003242
chr0	120250332	0.0295667534206	0.0762711864407	9	0.0401600003242
chr0	32883403	0.02957061555	0.398305084746	47	0.0401581525803
chr0	160913640	0.0295817505529	0.186440677966	22	0.0401527881622
chr0	167948293	0.0296092661751	0.0338983050847	4	0.0401394963264
chr0	18228650	0.0296780595793	0.228813559322	27	0.0401062965393
chr0	37019613	0.0296999630424	0.0338983050847	4	0.0400957465172
chr0	115178010	0.0297166302341	0.101694915254	12	0.0400877594948
chr0	34543405	0.0297623444284	0.152542372881	18	0.0400657653809
chr0	34548230	0.0297623444284	0.152542372881	18	0.0400657653809
chr0	2252676	0.0297813376335	0.0338983050847	4	0.0400566458702
chr0	162671560	0.0297854583317	0.330508474576	39	0.0400546789169
chr0	144076189	0.0298005727143	0.0338983050847	4	0.0400474071503
chr0	34171719	0.0298278448896	0.0423728813559	5	0.0400343537331
chr0	32345265	0.0298535369145	0.271186440678	32	0.0400220751762
chr0	47242349	0.0298806305998	0.228813559322	27	0.0400090813637
chr0	86571236	0.0299075203364	0.0593220338983	7	0.0399962067604
chr0	92443236	0.0299100497462	0.118644067797	14	0.0399950146675
chr0	33107691	0.0299164892641	0.161016949153	19	0.039991915226
chr0	59090508	0.029960915819	0.271186440678	32	0.0399707555771
chr0	172877774	0.0299878819227	0.118644067797	14	0.0399578809738
chr0	154216994	0.0300324205441	0.135593220339	16	0.0399366617203
chr0	162572220	0.0300356540435	0.14406779661	17	0.0399351119995
chr0	135735928	0.0300670843377	0.0847457627119	10	0.0399202108383
chr0	73571851	0.0301096630217	0.0508474576271	6	0.0399000048637
chr0	121398461	0.0301152214601	0.237288135593	28	0.0398973226547
chr0	105166562	0.0302084867201	0.0423728813559	5	0.0398531556129
chr0	105165809	0.0302084867201	0.0423728813559	5	0.0398531556129
chr0	105156439	0.0302084867201	0.0423728813559	5	0.0398531556129
chr0	171849485	0.0302110430421	0.0593220338983	7	0.0398519635201
chr0	167686499	0.0302149941714	0.0423728813559	5	0.0398501157761
chr0	191849823	0.0303699824838	0.194915254237	23	0.0397769808769
chr0	191845254	0.0303699824838	0.194915254237	23	0.0397769808769
chr0	191849434	0.0303699824838	0.194915254237	23	0.0397769808769
chr0	165731580	0.0303699824838	0.194915254237	23	0.0397769808769
chr0	165728366	0.0303699824838	0.194915254237	23	0.0397769808769
chr0	191848464	0.0303699824838	0.194915254237	23	0.0397769808769
chr0	191848353	0.0303699824838	0.194915254237	23	0.0397769808769
chr0	191844362	0.0303699824838	0.194915254237	23	0.0397769808769
chr0	191847266	0.0303699824838	0.194915254237	23	0.0397769808769
chr0	191847069	0.0303699824838	0.194915254237	23	0.0397769808769
chr0	191844970	0.0303699824838	0.194915254237	23	0.0397769808769
chr0	191844462	0.0303699824838	0.194915254237	23	0.0397769808769
chr0	191850552	0.0303699824838	0.194915254237	23	0.0397769808769
chr0	191850485	0.0303699824838	0.194915254237	23	0.0397769808769
chr0	191849894	0.0303699824838	0.194915254237	23	0.0397769808769
chr0	165734769	0.0303699824838	0.194915254237	23	0.0397769808769
chr0	191849989	0.0303699824838	0.194915254237	23	0.0397769808769
chr0	160378803	0.0303987414842	0.127118644068	15	0.0397634506226
chr0	175137978	0.0304120785874	0.415254237288	49	0.0397571921349
chr0	36827503	0.0304251877311	0.322033898305	38	0.0397510528564
chr0	184399997	0.0304425196921	0.118644067797	14	0.0397429466248
chr0	153491823	0.0304425196921	0.118644067797	14	0.0397429466248
chr0	138875229	0.0304683027119	0.101694915254	12	0.0397308468819
chr0	138884943	0.0304683027119	0.101694915254	12	0.0397308468819
chr0	70616178	0.0304816720845	0.0677966101695	8	0.0397245883942
chr0	60418509	0.0305166494005	0.0254237288136	3	0.0397081971169
chr0	42002911	0.0305166494005	0.0254237288136	3	0.0397081971169
chr0	154949698	0.0305338014242	0.0593220338983	7	0.0397001504898
chr0	154949964	0.0305338014242	0.0593220338983	7	0.0397001504898
chr0	154949934	0.0305338014242	0.0593220338983	7	0.0397001504898
chr0	95911992	0.0305650772097	0.0847457627119	10	0.0396855473518
chr0	36828613	0.0305916764853	0.322033898305	38	0.0396730899811
chr0	160210724	0.0306732743767	0.0677966101695	8	0.0396350622177
chr0	146649962	0.0306907558047	0.0338983050847	4	0.039626955986
chr0	52922730	0.0306933552946	0.186440677966	22	0.0396257042885
chr0	187028016	0.0307243307597	0.279661016949	33	0.0396113395691
chr0	136453276	0.0307368722091	0.0423728813559	5	0.0396054983139
chr0	100209252	0.0307368722091	0.0423728813559	5	0.0396054983139
chr0	124760605	0.0307368722091	0.0423728813559	5	0.0396054983139
chr0	183845187	0.0307368722091	0.0423728813559	5	0.0396054983139
chr0	124742997	0.0307368722091	0.0423728813559	5	0.0396054983139
chr0	167723649	0.0307368722091	0.0423728813559	5	0.0396054983139
chr0	119754409	0.0307368722091	0.0423728813559	5	0.0396054983139
chr0	32116432	0.0307517870121	0.0423728813559	5	0.0395985841751
chr0	104837394	0.0307529710544	0.0508474576271	6	0.0395980477333
chr0	100672124	0.0307847213539	0.279661016949	33	0.0395832657814
chr0	138932391	0.0308176929985	0.194915254237	23	0.0395680069923
chr0	132861299	0.0308224401925	0.127118644068	15	0.0395658016205
chr0	132861302	0.0308224401925	0.127118644068	15	0.0395658016205
chr0	132861310	0.0308224401925	0.127118644068	15	0.0395658016205
chr0	123483889	0.0308428619407	0.0677966101695	8	0.039556324482
chr0	166806927	0.0308775641943	0.0423728813559	5	0.0395402908325
chr0	165795704	0.0308889821719	0.161016949153	19	0.0395350456238
chr0	166430879	0.030891837364	0.161016949153	19	0.0395336747169
chr0	158257621	0.0308930271097	0.271186440678	32	0.0395331382751
chr0	174465015	0.0309389883526	0.0423728813559	5	0.0395119190216
chr0	13158717	0.0309666475177	0.0932203389831	11	0.0394991636276
chr0	13157392	0.0309666475177	0.0932203389831	11	0.0394991636276
chr0	30986570	0.0309733277853	0.398305084746	47	0.0394960641861
chr0	135270651	0.0309890801618	0.0847457627119	10	0.0394888520241
chr0	51554096	0.0309926614289	0.0254237288136	3	0.039487183094
chr0	164881009	0.0310048410118	0.296610169492	35	0.0394815802574
chr0	149865586	0.0310706025373	0.0423728813559	5	0.0394513010979
chr0	36822881	0.0310856886653	0.313559322034	37	0.0394443869591
chr0	30182430	0.0310998239696	0.457627118644	54	0.0394378900528
chr0	83826171	0.0311106097042	0.0423728813559	5	0.0394329428673
chr0	57934783	0.0311154046339	0.0593220338983	7	0.0394307374954
chr0	189817840	0.0311206799596	0.0847457627119	10	0.0394283533096
chr0	189816366	0.0311206799596	0.0847457627119	10	0.0394283533096
chr0	41542430	0.0311953551816	0.0677966101695	8	0.0393941402435
chr0	4692961	0.0311999234727	0.0508474576271	6	0.039392054081
chr0	94494600	0.0311999234727	0.0508474576271	6	0.039392054081
chr0	59471296	0.0311999234727	0.0508474576271	6	0.039392054081
chr0	189368938	0.0311999234727	0.0508474576271	6	0.039392054081
chr0	147058097	0.0311999234727	0.0508474576271	6	0.039392054081
chr0	59472254	0.0311999234727	0.0508474576271	6	0.039392054081
chr0	59473752	0.0311999234727	0.0508474576271	6	0.039392054081
chr0	4714393	0.0311999234727	0.0508474576271	6	0.039392054081
chr0	78758155	0.0312145948755	0.0932203389831	11	0.0393853187561
chr0	59927464	0.0312179631123	0.5	59	0.0393837690353
chr0	21839157	0.0312213317336	0.0932203389831	11	0.0393822193146
chr0	139485555	0.0312302363694	0.21186440678	25	0.0393781661987
chr0	128396452	0.0312319213324	0.0677966101695	8	0.0393773913383
chr0	120866798	0.0312535937117	0.271186440678	32	0.0393674969673
chr0	16760436	0.0312579300964	0.186440677966	22	0.039365530014
chr0	104788652	0.031265881788	0.0423728813559	5	0.0393618941307
chr0	164884134	0.0312914380649	0.0169491525424	2	0.0393502116203
chr0	57505477	0.0312914380649	0.0169491525424	2	0.0393502116203
chr0	69676956	0.0312914380649	0.0169491525424	2	0.0393502116203
chr0	131141021	0.0313063963179	0.127118644068	15	0.0393434166908
chr0	126156609	0.0313184649353	0.0169491525424	2	0.0393379330635
chr0	26130911	0.0313184649353	0.0169491525424	2	0.0393379330635
chr0	34082760	0.0313184649353	0.0169491525424	2	0.0393379330635
chr0	88921220	0.0313184649353	0.0169491525424	2	0.0393379330635
chr0	14075413	0.0313257084681	0.0508474576271	6	0.0393345952034
chr0	15902678	0.0313728346541	0.0338983050847	4	0.0393131375313
chr0	36918685	0.0313800914911	0.440677966102	52	0.0393098592758
chr0	83201446	0.0314081679743	0.127118644068	15	0.0392971038818
chr0	110869709	0.0314268196253	0.0338983050847	4	0.0392886400223
chr0	151861087	0.0315377598295	0.0423728813559	5	0.0392383337021
chr0	145298933	0.0315611171757	0.305084745763	36	0.03922778368
chr0	18247045	0.0316281276124	0.0593220338983	7	0.0391975045204
chr0	35080393	0.0316413036997	0.432203389831	51	0.0391915440559
chr0	123340883	0.0316576598825	0.0254237288136	3	0.0391842126846
chr0	54855216	0.0316686504006	0.0762711864407	9	0.0391792654991
chr0	138489032	0.0316820887394	0.0508474576271	6	0.0391731858253
chr0	138489673	0.0316820887394	0.0508474576271	6	0.0391731858253
chr0	132990695	0.0316943106473	0.0508474576271	6	0.039167702198
chr0	86827495	0.0317253767292	0.381355932203	45	0.0391536951065
chr0	86827494	0.0317253767292	0.381355932203	45	0.0391536951065
chr0	86827492	0.0317253767292	0.381355932203	45	0.0391536951065
chr0	62078442	0.0317275794849	0.457627118644	54	0.0391527414322
chr0	105160884	0.0317412891572	0.127118644068	15	0.0391465425491
chr0	183754514	0.0318069865772	0.127118644068	15	0.03911703825
chr0	34176228	0.0318131224015	0.0508474576271	6	0.0391142964363
chr0	34175064	0.0318131224015	0.0508474576271	6	0.0391142964363
chr0	34172706	0.0318131224015	0.0508474576271	6	0.0391142964363
chr0	50085792	0.0318339935755	0.0254237288136	3	0.0391049385071
chr0	186699573	0.0319501539317	0.0338983050847	4	0.0390530228615
chr0	30798231	0.0319639654083	0.0254237288136	3	0.0390468239784
chr0	95573203	0.0319888913714	0.0508474576271	6	0.0390357375145
chr0	72062407	0.0320059318273	0.0762711864407	9	0.03902810812
chr0	106653401	0.0320091434234	0.110169491525	13	0.0390266776085
chr0	98672662	0.0320301507291	0.0932203389831	11	0.0390173196793
chr0	134403652	0.0320741897888	0.0593220338983	7	0.0389977097511
chr0	11452927	0.032103915207	0.0338983050847	4	0.0389845371246
chr0	11452912	0.032103915207	0.0338983050847	4	0.0389845371246
chr0	151840518	0.0321311891237	0.35593220339	42	0.0389724373817
chr0	109472301	0.0321651918467	0.127118644068	15	0.0389573574066
chr0	109472277	0.0321651918467	0.127118644068	15	0.0389573574066
chr0	109472351	0.0321651918467	0.127118644068	15	0.0389573574066
chr0	86454574	0.0321887927396	0.0423728813559	5	0.0389468669891
chr0	91718754	0.0322370452042	0.0254237288136	3	0.0389255285263
chr0	14078768	0.0322370452042	0.0254237288136	3	0.0389255285263
chr0	167645411	0.0322370452042	0.0254237288136	3	0.0389255285263
chr0	154071608	0.0322370452042	0.0254237288136	3	0.0389255285263
chr0	59366983	0.0322599545763	0.262711864407	31	0.0389153957367
chr0	168601873	0.0322843769964	0.0847457627119	10	0.038904607296
chr0	86688009	0.0322843769964	0.0847457627119	10	0.038904607296
chr0	129372713	0.0322911090609	0.0593220338983	7	0.0389016270638
chr0	129372712	0.0322911090609	0.0593220338983	7	0.0389016270638
chr0	175193145	0.0323272881699	0.0508474576271	6	0.038885653019
chr0	43454286	0.032335528029	0.186440677966	22	0.0388820171356
chr0	190714177	0.0323442697032	0.0423728813559	5	0.0388781428337
chr0	160742473	0.0323807619675	0.0593220338983	7	0.0388621091843
chr0	140817929	0.0323940199408	0.0338983050847	4	0.0388562679291
chr0	131403134	0.032398023477	0.0508474576271	6	0.0388544797897
chr0	131403879	0.032398023477	0.0508474576271	6	0.0388544797897
chr0	131404942	0.032398023477	0.0508474576271	6	0.0388544797897
chr0	147437340	0.0324310726457	0.271186440678	32	0.0388399362564
chr0	108328887	0.032511340081	0.0932203389831	11	0.0388047099113
chr0	87397381	0.0326149942762	0.228813559322	27	0.0387593507767
chr0	25272272	0.0326238159622	0.0593220338983	7	0.0387554764748
chr0	120939384	0.0326394491513	0.127118644068	15	0.0387486219406
chr0	189160689	0.0326732641171	0.372881355932	44	0.0387338995934
chr0	120328816	0.0326866489292	0.0254237288136	3	0.0387280583382
chr0	179113963	0.0327096439436	0.262711864407	31	0.0387180447578
chr0	60832572	0.0327698657775	0.0338983050847	4	0.0386918187141
chr0	127371046	0.0327701190579	0.491525423729	58	0.0386916995049
chr0	94902222	0.0328228464835	0.0338983050847	4	0.0386687517166
chr0	116409250	0.0328327428741	0.14406779661	17	0.0386644601822
chr0	116408549	0.0328327428741	0.14406779661	17	0.0386644601822
chr0	57561219	0.0328436579419	0.245762711864	29	0.0386597514153
chr0	124072997	0.0328581326763	0.177966101695	21	0.0386534333229
chr0	61508350	0.0328977822963	0.101694915254	12	0.0386362671852
chr0	125243316	0.0329989142305	0.228813559322	27	0.0385925173759
chr0	109472089	0.0330037625467	0.152542372881	18	0.0385904312134
chr0	109472035	0.0330037625467	0.152542372881	18	0.0385904312134
chr0	109471904	0.0330037625467	0.152542372881	18	0.0385904312134
chr0	109471899	0.0330037625467	0.152542372881	18	0.0385904312134
chr0	109471852	0.0330037625467	0.152542372881	18	0.0385904312134
chr0	109471601	0.0330037625467	0.152542372881	18	0.0385904312134
chr0	172994664	0.0331247036087	0.0423728813559	5	0.0385383367538
chr0	134455192	0.0331513582012	0.118644067797	14	0.0385268330574
chr0	75571812	0.0331564866885	0.127118644068	15	0.0385246276855
chr0	63147847	0.0331800885565	0.0508474576271	6	0.0385144948959
chr0	183027780	0.0332180941285	0.271186440678	32	0.0384982228279
chr0	166436134	0.0332515154443	0.21186440678	25	0.0384838581085
chr0	121935235	0.0332672100308	0.0423728813559	5	0.0384771823883
chr0	121917967	0.0332672100308	0.0423728813559	5	0.0384771823883
chr0	24092373	0.0332672100308	0.0423728813559	5	0.0384771823883
chr0	103016474	0.0332744167308	0.110169491525	13	0.0384740829468
chr0	57528829	0.0332754463944	0.0932203389831	11	0.0384736061096
chr0	84975075	0.0332785355876	0.0762711864407	9	0.0384722948074
chr0	104176509	0.0332785355876	0.0762711864407	9	0.0384722948074
chr0	163521978	0.0332785355876	0.0762711864407	9	0.0384722948074
chr0	143381484	0.0332911529468	0.0423728813559	5	0.0384669303894
chr0	173817141	0.0333014565888	0.0169491525424	2	0.0384625196457
chr0	168903186	0.0333465747601	0.389830508475	46	0.0384432077408
chr0	168903144	0.0333465747601	0.389830508475	46	0.0384432077408
chr0	168903146	0.0333465747601	0.389830508475	46	0.0384432077408
chr0	69183744	0.0333628331507	0.0508474576271	6	0.0384362339973
chr0	140294736	0.033386848982	0.0762711864407	9	0.0384260416031
chr0	29591168	0.0333940831415	0.0508474576271	6	0.0384229421616
chr0	169504709	0.033441404454	0.296610169492	35	0.038402736187
chr0	187544697	0.0334416632355	0.466101694915	55	0.0384026169777
chr0	57535376	0.0334520162349	0.0847457627119	10	0.038398206234
chr0	116800415	0.0334737685885	0.0508474576271	6	0.038388967514
chr0	116799964	0.0334737685885	0.0508474576271	6	0.038388967514
chr0	177149814	0.0334924253906	0.194915254237	23	0.0383810400963
chr0	11443608	0.0335256202469	0.0932203389831	11	0.0383669137955
chr0	11424569	0.0335256202469	0.0932203389831	11	0.0383669137955
chr0	11456065	0.0335256202469	0.0932203389831	11	0.0383669137955
chr0	11443031	0.0335256202469	0.0932203389831	11	0.0383669137955
chr0	166007853	0.0335375581613	0.0254237288136	3	0.0383618474007
chr0	46684507	0.0335495005798	0.228813559322	27	0.0383567810059
chr0	179276592	0.0335549540514	0.169491525424	20	0.0383544564247
chr0	40878344	0.0335671628439	0.161016949153	19	0.0383492708206
chr0	33632128	0.0335785966175	0.110169491525	13	0.0383444428444
chr0	43879512	0.0335887345484	0.0593220338983	7	0.03834015131
chr0	160178888	0.033600436191	0.338983050847	40	0.0383352041245
chr0	144475692	0.0336071991089	0.194915254237	23	0.0383322834969
chr0	53686935	0.0336186473327	0.194915254237	23	0.0383274555206
chr0	95315269	0.0336772540141	0.245762711864	29	0.0383026599884
chr0	146760412	0.0337090771151	0.177966101695	21	0.0382891893387
chr0	99881548	0.033841405286	0.0593220338983	7	0.0382333993912
chr0	106081034	0.0338542488775	0.245762711864	29	0.0382280349731
chr0	181383047	0.033856608466	0.423728813559	50	0.0382270216942
chr0	31235001	0.0338647372716	0.0254237288136	3	0.0382236242294
chr0	127795584	0.0338649995256	0.110169491525	13	0.0382235050201
chr0	127795847	0.0338649995256	0.110169491525	13	0.0382235050201
chr0	138558390	0.0338768031822	0.0423728813559	5	0.03821849823
chr0	72058477	0.0338844122934	0.161016949153	19	0.0382153391838
chr0	127919206	0.0338909733257	0.0932203389831	11	0.0382125973701
chr0	59821893	0.033891235795	0.194915254237	23	0.0382124781609
chr0	38746245	0.0338964856333	0.0847457627119	10	0.038210272789
chr0	166926026	0.0338983232804	0.0508474576271	6	0.0382094979286
chr0	68569693	0.0339104018734	0.186440677966	22	0.0382044315338
chr0	55609870	0.033918807063	0.203389830508	24	0.0382008552551
chr0	55609945	0.033918807063	0.203389830508	24	0.0382008552551
chr0	38974388	0.0339490314431	0.0677966101695	8	0.0381882190704
chr0	45587303	0.03399665982	0.0423728813559	5	0.0381682515144
chr0	166432935	0.0340280120869	0.21186440678	25	0.0381551384926
chr0	166431777	0.0340280120869	0.21186440678	25	0.0381551384926
chr0	13830591	0.0340522718178	0.0762711864407	9	0.0381449460983
chr0	16768574	0.0340889598845	0.127118644068	15	0.0381296277046
chr0	50127688	0.0341032241002	0.245762711864	29	0.0381236672401
chr0	50127788	0.0341032241002	0.245762711864	29	0.0381236672401
chr0	20790658	0.034142086527	0.0508474576271	6	0.0381074547768
chr0	20793918	0.034142086527	0.0508474576271	6	0.0381074547768
chr0	173470601	0.034142086527	0.0508474576271	6	0.0381074547768
chr0	20794489	0.034142086527	0.0508474576271	6	0.0381074547768
chr0	20793917	0.034142086527	0.0508474576271	6	0.0381074547768
chr0	135736561	0.0341698741412	0.0932203389831	11	0.0380958914757
chr0	135260171	0.0342528500311	0.0423728813559	5	0.0380613803864
chr0	135250001	0.0342528500311	0.0423728813559	5	0.0380613803864
chr0	128474975	0.0342666558401	0.110169491525	13	0.0380555987358
chr0	32886681	0.0342855156054	0.194915254237	23	0.0380477905273
chr0	64363680	0.0342974746747	0.0593220338983	7	0.0380428433418
chr0	86803808	0.0343120973205	0.313559322034	37	0.0380367636681
chr0	29804067	0.0343200760945	0.0423728813559	5	0.038033425808
chr0	135481689	0.0343200760945	0.0423728813559	5	0.038033425808
chr0	106804887	0.0343200760945	0.0423728813559	5	0.038033425808
chr0	106805830	0.0343200760945	0.0423728813559	5	0.038033425808
chr0	142373129	0.0343200760945	0.0423728813559	5	0.038033425808
chr0	180030442	0.03438824169	0.228813559322	27	0.038005232811
chr0	90711596	0.0344167752981	0.0677966101695	8	0.0379934310913
chr0	6968361	0.0344191764654	0.0932203389831	11	0.0379924178123
chr0	74203619	0.034422378298	0.449152542373	53	0.0379911065102
chr0	120250341	0.0344362565552	0.0677966101695	8	0.0379853844643
chr0	57895767	0.0344811345584	0.0338983050847	4	0.0379668474197
chr0	182310059	0.0345017243621	0.406779661017	48	0.0379583239555
chr0	173526676	0.0345343738609	0.0423728813559	5	0.0379448533058
chr0	151099342	0.0345732212023	0.0423728813559	5	0.037928879261
chr0	160199142	0.0345871639477	0.0508474576271	6	0.0379231572151
chr0	169071096	0.0345952105511	0.466101694915	55	0.037919819355
chr0	169071265	0.0345952105511	0.466101694915	55	0.037919819355
chr0	57693536	0.0345973566472	0.152542372881	18	0.0379189252853
chr0	174522978	0.0346091626993	0.0847457627119	10	0.0379140973091
chr0	167876217	0.0346091626993	0.0847457627119	10	0.0379140973091
chr0	167876011	0.0346091626993	0.0847457627119	10	0.0379140973091
chr0	32285320	0.0346091626993	0.0847457627119	10	0.0379140973091
chr0	108239096	0.034609967813	0.0762711864407	9	0.0379137396812
chr0	78979069	0.0346180200416	0.254237288136	30	0.0379104614258
chr0	174352059	0.03468950342	0.161016949153	19	0.0378810763359
chr0	43587524	0.0347061874408	0.398305084746	47	0.0378742218018
chr0	58638569	0.0347228799705	0.177966101695	21	0.0378674268723
chr0	97116258	0.0347740875387	0.203389830508	24	0.0378464460373
chr0	32960193	0.0347935134297	0.0847457627119	10	0.0378385186195
chr0	163303742	0.0348005311626	0.28813559322	34	0.0378355979919
chr0	82982943	0.0348178119775	0.0338983050847	4	0.0378285646439
chr0	59112090	0.0348178119775	0.0338983050847	4	0.0378285646439
chr0	163421004	0.0348575383132	0.186440677966	22	0.0378123521805
chr0	178710613	0.0348832373634	0.322033898305	38	0.037801861763
chr0	175611587	0.0349214172134	0.0423728813559	5	0.0377863049507
chr0	175610445	0.0349214172134	0.0423728813559	5	0.0377863049507
chr0	18864134	0.0349393038574	0.0338983050847	4	0.0377790331841
chr0	114350156	0.0349409303977	0.330508474576	39	0.0377783179283
chr0	114350013	0.0349409303977	0.330508474576	39	0.0377783179283
chr0	49324045	0.0349512336844	0.0254237288136	3	0.0377741456032
chr0	44072589	0.0349582851581	0.135593220339	16	0.0377712845802
chr0	27285193	0.0349737494384	0.0254237288136	3	0.0377649664879
chr0	69982003	0.0349805343062	0.0508474576271	6	0.0377622246742
chr0	21913104	0.0349805343062	0.0508474576271	6	0.0377622246742
chr0	172350077	0.0349805343062	0.0508474576271	6	0.0377622246742
chr0	179113652	0.0350207293284	0.254237288136	30	0.0377458930016
chr0	150822893	0.0350655991022	0.169491525424	20	0.0377276539803
chr0	130763108	0.0350851977447	0.101694915254	12	0.0377197265625
chr0	37177520	0.0351697135867	0.21186440678	25	0.0376855134964
chr0	58004063	0.0351942908715	0.0847457627119	10	0.0376755595207
chr0	21591905	0.0351942908715	0.0847457627119	10	0.0376755595207
chr0	21595316	0.0351942908715	0.0847457627119	10	0.0376755595207
chr0	142647647	0.035195110428	0.279661016949	33	0.0376752614975
chr0	161327276	0.0352424057808	0.245762711864	29	0.0376561284065
chr0	141697378	0.0352621092591	0.0338983050847	4	0.0376482009888
chr0	165226300	0.0352733345168	0.0593220338983	7	0.0376436710358
chr0	105930722	0.0352785377507	0.0932203389831	11	0.0376415848732
chr0	112916218	0.0353053884169	0.0677966101695	8	0.0376307368279
chr0	167265988	0.0353166282902	0.0677966101695	8	0.0376262068748
chr0	6305141	0.0353533899703	0.0847457627119	10	0.0376114249229
chr0	92196168	0.0353649206419	0.457627118644	54	0.0376067757607
chr0	154434925	0.0353794769453	0.0932203389831	11	0.0376009345055
chr0	100071455	0.0354421690389	0.0932203389831	11	0.0375757813454
chr0	93486087	0.0354564837337	0.0338983050847	4	0.0375699996948
chr0	93486519	0.0354564837337	0.0338983050847	4	0.0375699996948
chr0	93487075	0.0354564837337	0.0338983050847	4	0.0375699996948
[truncated: 177,954 more rows]
