# Supplementary material for: Identification of novel genes involved in phosphate accumulation in Lotus japonicus through Genome Wide Association mapping of root system architecture and anion content
Source: PLoS Genet. 2019 Dec 19;15(12):e1008126. doi: 10.1371/journal.pgen.1008126 (PMC6941899; doi:10.1371/journal.pgen.1008126)
Supplement: S16 Table — (CSV) [file pgen.1008126.s031.csv]

chromosomes	positions	pvals	mafs	macs	genotype_var_perc
chr0	174696863	4.65465714802e-07	0.0508474576271	6	0.19740909338
chr0	173083029	2.0261967535e-05	0.0254237288136	3	0.145516514778
chr0	191193614	2.13364144537e-05	0.161016949153	19	0.144788384438
chr0	44151358	2.45578485005e-05	0.0423728813559	5	0.14280462265
chr0	104543538	3.07393905812e-05	0.186440677966	22	0.139630556107
chr0	53647122	3.17673529078e-05	0.00847457627119	1	0.139164865017
chr0	116642205	3.17673529078e-05	0.00847457627119	1	0.139164865017
chr0	43288587	3.17673529078e-05	0.00847457627119	1	0.139164865017
chr0	121133281	3.17673529078e-05	0.00847457627119	1	0.139164865017
chr0	121133194	3.17673529078e-05	0.00847457627119	1	0.139164865017
chr0	109039061	3.17673529078e-05	0.00847457627119	1	0.139164865017
chr0	121127746	3.17673529078e-05	0.00847457627119	1	0.139164865017
chr0	61960928	3.17673529078e-05	0.00847457627119	1	0.139164865017
chr0	186925606	3.17673529078e-05	0.00847457627119	1	0.139164865017
chr0	81511059	3.64730421584e-05	0.0254237288136	3	0.137207150459
chr0	105479031	3.70124120343e-05	0.0677966101695	8	0.13699889183
chr0	45156554	4.14805670056e-05	0.0169491525424	2	0.135381102562
chr0	100596660	4.14805670056e-05	0.0169491525424	2	0.135381102562
chr0	105270204	4.16022956363e-05	0.0169491525424	2	0.13533949852
chr0	136453528	4.16022956363e-05	0.0169491525424	2	0.13533949852
chr0	105270282	4.16022956363e-05	0.0169491525424	2	0.13533949852
chr0	105270368	4.16022956363e-05	0.0169491525424	2	0.13533949852
chr0	105270522	4.16022956363e-05	0.0169491525424	2	0.13533949852
chr0	105270533	4.16022956363e-05	0.0169491525424	2	0.13533949852
chr0	105270523	4.16022956363e-05	0.0169491525424	2	0.13533949852
chr0	105270195	4.16022956363e-05	0.0169491525424	2	0.13533949852
chr0	174703663	4.74716869322e-05	0.110169491525	13	0.133463442326
chr0	52501273	5.56506805382e-05	0.0169491525424	2	0.131200194359
chr0	120415633	5.56506805382e-05	0.0169491525424	2	0.131200194359
chr0	163234420	5.56506805382e-05	0.0169491525424	2	0.131200194359
chr0	128492156	5.56506805382e-05	0.0169491525424	2	0.131200194359
chr0	9564727	5.73769330195e-05	0.0508474576271	6	0.130764782429
chr0	125586934	6.01781841925e-05	0.194915254237	23	0.130085110664
chr0	91722791	7.03687348783e-05	0.0338983050847	4	0.127852201462
chr0	99837147	7.05252117676e-05	0.389830508475	46	0.127820491791
chr0	174336791	7.12841636354e-05	0.0423728813559	5	0.127667605877
chr0	131521559	8.11709234964e-05	0.372881355932	44	0.125810563564
chr0	30462146	8.52876994465e-05	0.203389830508	24	0.125102639198
chr0	132552831	9.79105098526e-05	0.0677966101695	8	0.123125553131
chr0	158299258	0.000103504378282	0.0593220338983	7	0.122328937054
chr0	167918655	0.000107322301426	0.21186440678	25	0.121809303761
chr0	27263296	0.000108440237885	0.0932203389831	11	0.121660649776
chr0	25870126	0.000114198203083	0.0338983050847	4	0.120918154716
chr0	46468292	0.000118858287035	0.0254237288136	3	0.120343863964
chr0	151034184	0.000128132151661	0.491525423729	58	0.119264483452
chr0	103071183	0.000128316955892	0.0169491525424	2	0.119243741035
chr0	66985890	0.000143619325483	0.245762711864	29	0.11762368679
chr0	34238040	0.000151282302584	0.0338983050847	4	0.116875588894
chr0	34149065	0.000156766477093	0.0338983050847	4	0.116362988949
chr0	59784714	0.000159430143564	0.00847457627119	1	0.11612033844
chr0	126653068	0.000159430143564	0.00847457627119	1	0.11612033844
chr0	180509537	0.000168915658022	0.0508474576271	6	0.115287721157
chr0	54519831	0.00017045518494	0.118644067797	14	0.115157008171
chr0	66105119	0.000196963005459	0.432203389831	51	0.113072693348
chr0	44147512	0.00019779036832	0.0508474576271	6	0.113012194633
chr0	108043350	0.000200913624328	0.0338983050847	4	0.11278617382
chr0	13348151	0.000208319722769	0.0423728813559	5	0.112263679504
chr0	27873949	0.000213531440423	0.0508474576271	6	0.111906826496
chr0	188378210	0.000217289812157	0.449152542373	53	0.111654877663
chr0	188379233	0.000217289812157	0.449152542373	53	0.111654877663
chr0	188381442	0.000217289812157	0.449152542373	53	0.111654877663
chr0	184599563	0.000219177880881	0.0338983050847	4	0.111530005932
chr0	103672104	0.00022998513906	0.0423728813559	5	0.110834717751
chr0	144820937	0.00023588969013	0.0169491525424	2	0.110468387604
chr0	151093296	0.00023588969013	0.0169491525424	2	0.110468387604
chr0	172401052	0.000251218861736	0.0508474576271	6	0.109558165073
chr0	39697335	0.000254893419459	0.0254237288136	3	0.10934817791
chr0	26517889	0.000264264409943	0.0508474576271	6	0.108825981617
chr0	30462125	0.000291967551063	0.194915254237	23	0.107383310795
chr0	64763315	0.000293910770397	0.220338983051	26	0.107287287712
chr0	92500856	0.000305871286727	0.0423728813559	5	0.106709718704
chr0	82927206	0.000305871286727	0.0423728813559	5	0.106709718704
chr0	158102919	0.000309647754033	0.0932203389831	11	0.106531918049
chr0	158102918	0.000309647754033	0.0932203389831	11	0.106531918049
chr0	191308450	0.000312770229056	0.0254237288136	3	0.10638654232
chr0	130856126	0.000313082812372	0.0169491525424	2	0.106372117996
chr0	109894832	0.000316531950656	0.0169491525424	2	0.106213450432
chr0	54137508	0.000325661415092	0.0169491525424	2	0.105801463127
chr0	42794282	0.000340455876509	0.0338983050847	4	0.105157613754
chr0	106665819	0.000340455876509	0.0338983050847	4	0.105157613754
chr0	63822742	0.000340455876509	0.0338983050847	4	0.105157613754
chr0	42797108	0.000340455876509	0.0338983050847	4	0.105157613754
chr0	163991690	0.000341054958598	0.0338983050847	4	0.105132102966
chr0	163994167	0.000341054958598	0.0338983050847	4	0.105132102966
chr0	166824733	0.000382899979565	0.0169491525424	2	0.103453814983
chr0	147461287	0.000383380775208	0.0423728813559	5	0.103435575962
chr0	4685005	0.000390535877483	0.0423728813559	5	0.103167295456
chr0	25431852	0.000408091774682	0.0423728813559	5	0.102529168129
chr0	51856388	0.000410105309737	0.127118644068	15	0.10245770216
chr0	4907545	0.000412830553612	0.0254237288136	3	0.102361559868
chr0	4909152	0.000412830553612	0.0254237288136	3	0.102361559868
chr0	53446032	0.000412830553612	0.0254237288136	3	0.102361559868
chr0	12628583	0.000412830553612	0.0254237288136	3	0.102361559868
chr0	109880268	0.000423256207856	0.0254237288136	3	0.101999461651
chr0	29027555	0.000423256207856	0.0254237288136	3	0.101999461651
chr0	29035381	0.000423256207856	0.0254237288136	3	0.101999461651
chr0	162341973	0.000423256207856	0.0254237288136	3	0.101999461651
chr0	65072580	0.000428850871846	0.0254237288136	3	0.101808845997
chr0	77264565	0.000440336175682	0.0677966101695	8	0.101425051689
chr0	77259824	0.000440336175682	0.0677966101695	8	0.101425051689
chr0	81128097	0.000464255963825	0.0338983050847	4	0.100656628609
chr0	81126156	0.000464255963825	0.0338983050847	4	0.100656628609
chr0	81127327	0.000464255963825	0.0338983050847	4	0.100656628609
chr0	81123072	0.000464255963825	0.0338983050847	4	0.100656628609
chr0	81130632	0.000464255963825	0.0338983050847	4	0.100656628609
chr0	81114498	0.000464255963825	0.0338983050847	4	0.100656628609
chr0	185085482	0.000476879155284	0.0254237288136	3	0.100266873837
chr0	185084085	0.000476879155284	0.0254237288136	3	0.100266873837
chr0	46860345	0.000477668290384	0.0423728813559	5	0.100242853165
chr0	86736962	0.000485373614391	0.118644067797	14	0.100010275841
chr0	86736964	0.000485373614391	0.118644067797	14	0.100010275841
chr0	52339520	0.00050601804457	0.0254237288136	3	0.0994048714638
chr0	5585811	0.000510083577079	0.0423728813559	5	0.0992885231972
chr0	114552369	0.00051750510868	0.0169491525424	2	0.099078476429
chr0	158100717	0.00052941824309	0.101694915254	12	0.0987475514412
chr0	23646668	0.000532231986651	0.0423728813559	5	0.0986704826355
chr0	65884558	0.000538612072619	0.00847457627119	1	0.0984972119331
chr0	120270952	0.000538612072619	0.00847457627119	1	0.0984972119331
chr0	120270581	0.000538612072619	0.00847457627119	1	0.0984972119331
chr0	65884346	0.000538612072619	0.00847457627119	1	0.0984972119331
chr0	65886985	0.000538612072619	0.00847457627119	1	0.0984972119331
chr0	54377266	0.000538612072619	0.00847457627119	1	0.0984972119331
chr0	65885903	0.000538612072619	0.00847457627119	1	0.0984972119331
chr0	65886909	0.000538612072619	0.00847457627119	1	0.0984972119331
chr0	65887013	0.000538612072619	0.00847457627119	1	0.0984972119331
chr0	99836880	0.000554528365168	0.406779661017	48	0.0980736017227
chr0	102519370	0.00055936315022	0.0338983050847	4	0.0979473590851
chr0	170546275	0.000565314632623	0.177966101695	21	0.0977934002876
chr0	97284335	0.000595282343937	0.0593220338983	7	0.097041785717
chr0	155724743	0.000602016370572	0.0508474576271	6	0.0968781113625
chr0	155730194	0.000602016370572	0.0508474576271	6	0.0968781113625
chr0	147866823	0.000605979244203	0.0254237288136	3	0.0967826247215
chr0	21592348	0.000620865966066	0.0254237288136	3	0.0964293479919
chr0	146762068	0.000625470610917	0.14406779661	17	0.0963218212128
chr0	158816412	0.000631574371356	0.135593220339	16	0.0961804389954
chr0	46393234	0.000647618375337	0.0677966101695	8	0.0958151817322
chr0	25820559	0.000660877098996	0.0254237288136	3	0.0955200791359
chr0	152790796	0.000693131606965	0.0508474576271	6	0.0948260426521
chr0	29754545	0.000702218381252	0.0338983050847	4	0.0946363210678
chr0	190669548	0.000702486756083	0.0508474576271	6	0.0946307778358
chr0	190669547	0.000702486756083	0.0508474576271	6	0.0946307778358
chr0	57854600	0.000766122834404	0.0423728813559	5	0.0933672189713
chr0	44393434	0.000794830962536	0.0423728813559	5	0.0928310155869
chr0	29711670	0.000809823040483	0.254237288136	30	0.0925585627556
chr0	95239288	0.000811236334791	0.0254237288136	3	0.0925331711769
chr0	159014735	0.000811520427935	0.0254237288136	3	0.0925280451775
chr0	95797963	0.000815695599077	0.466101694915	55	0.0924532413483
chr0	38929307	0.000817576108868	0.0338983050847	4	0.0924196839333
chr0	130845619	0.000818242825411	0.0508474576271	6	0.0924077630043
chr0	130841743	0.000818242825411	0.0508474576271	6	0.0924077630043
chr0	130841610	0.000818242825411	0.0508474576271	6	0.0924077630043
chr0	180678571	0.000824810861654	0.0338983050847	4	0.0922912359238
chr0	3081963	0.000827031043881	0.0932203389831	11	0.0922520160675
chr0	151586481	0.000827209353769	0.271186440678	32	0.0922488570213
chr0	63498430	0.000860276189832	0.0338983050847	4	0.0916773080826
chr0	63496749	0.000860276189832	0.0338983050847	4	0.0916773080826
chr0	153001444	0.000875065820447	0.0847457627119	10	0.0914286971092
chr0	119213333	0.000880354730814	0.0254237288136	3	0.0913408398628
chr0	59003201	0.000880354730814	0.0254237288136	3	0.0913408398628
chr0	173025152	0.000884326174901	0.0254237288136	3	0.0912751555443
chr0	144820857	0.000884326174901	0.0254237288136	3	0.0912751555443
chr0	173024495	0.000884326174901	0.0254237288136	3	0.0912751555443
chr0	34237531	0.000893216734499	0.0338983050847	4	0.0911292433739
chr0	34235143	0.000893216734499	0.0338983050847	4	0.0911292433739
chr0	158957832	0.000926189227119	0.127118644068	15	0.0906004309654
chr0	160528520	0.000926220304881	0.0847457627119	10	0.0905999541283
chr0	121121249	0.000927272400512	0.0169491525424	2	0.090583384037
chr0	55450228	0.000927272400512	0.0169491525424	2	0.090583384037
chr0	136569830	0.000946876118279	0.0423728813559	5	0.0902781486511
chr0	76536987	0.000978469190024	0.0169491525424	2	0.0897992253304
chr0	76538379	0.000978469190024	0.0169491525424	2	0.0897992253304
chr0	60812347	0.00103510323658	0.0847457627119	10	0.0889779925346
chr0	16088154	0.00104702946777	0.483050847458	57	0.0888107419014
chr0	95564850	0.00105488299365	0.0254237288136	3	0.0887016654015
chr0	146762648	0.00106115378386	0.161016949153	19	0.0886151194572
chr0	146762610	0.00106115378386	0.161016949153	19	0.0886151194572
chr0	146762389	0.00106115378386	0.161016949153	19	0.0886151194572
chr0	118639914	0.00106924625084	0.0254237288136	3	0.0885041952133
chr0	110472281	0.00107575881774	0.0423728813559	5	0.0884155631065
chr0	158008940	0.00110316943418	0.0169491525424	2	0.0880481600761
chr0	141402231	0.00110316943418	0.0169491525424	2	0.0880481600761
chr0	81870259	0.00110316943418	0.0169491525424	2	0.0880481600761
chr0	57678228	0.00110316943418	0.0169491525424	2	0.0880481600761
chr0	130837818	0.00111297344179	0.0677966101695	8	0.0879189968109
chr0	47935760	0.00113843106792	0.0338983050847	4	0.0875887274742
chr0	65774272	0.00113960762047	0.0423728813559	5	0.0875736474991
chr0	65773326	0.00113960762047	0.0423728813559	5	0.0875736474991
chr0	159250914	0.00113960762047	0.0423728813559	5	0.0875736474991
chr0	104458494	0.00117502729808	0.110169491525	13	0.0871266126633
chr0	183236508	0.00118737763526	0.169491525424	20	0.0869739055634
chr0	38556249	0.00121426382897	0.14406779661	17	0.0866468548775
chr0	75060237	0.00124742311632	0.127118644068	15	0.086253285408
chr0	143286863	0.0012539935909	0.0338983050847	4	0.0861765146255
chr0	61471270	0.00125471980905	0.101694915254	12	0.086168050766
chr0	61470421	0.00125471980905	0.101694915254	12	0.086168050766
chr0	37460072	0.0012574073866	0.0338983050847	4	0.0861368179321
chr0	66966454	0.00126032417658	0.186440677966	22	0.0861029624939
chr0	74710459	0.00126589358628	0.0423728813559	5	0.0860385298729
chr0	153914909	0.00127232123388	0.0338983050847	4	0.0859645605087
chr0	164779018	0.00127232123388	0.0338983050847	4	0.0859645605087
chr0	177453597	0.00127232123388	0.0338983050847	4	0.0859645605087
chr0	13330537	0.00129784530458	0.0338983050847	4	0.0856743454933
chr0	123157979	0.00130061933166	0.135593220339	16	0.0856431126595
chr0	71680146	0.00133706399661	0.0593220338983	7	0.0852392911911
chr0	71680157	0.00133706399661	0.0593220338983	7	0.0852392911911
chr0	73261468	0.0013643167602	0.118644067797	14	0.0849444270134
chr0	26615931	0.00137565899351	0.0423728813559	5	0.0848234295845
chr0	8725735	0.00139960081353	0.0254237288136	3	0.0845713019371
chr0	183967950	0.00139960081353	0.0254237288136	3	0.0845713019371
chr0	179787065	0.00139960081353	0.0254237288136	3	0.0845713019371
chr0	58342193	0.00139960081353	0.0254237288136	3	0.0845713019371
chr0	8720185	0.00139960081353	0.0254237288136	3	0.0845713019371
chr0	52384151	0.00139960081353	0.0254237288136	3	0.0845713019371
chr0	183965937	0.00139960081353	0.0254237288136	3	0.0845713019371
chr0	78897542	0.00141841253982	0.0508474576271	6	0.0843761563301
chr0	104470419	0.00143166602019	0.135593220339	16	0.0842401981354
chr0	149662269	0.00145593418184	0.0423728813559	5	0.0839945077896
chr0	106097845	0.00149379161054	0.0423728813559	5	0.0836192369461
chr0	47407109	0.00150761490643	0.0338983050847	4	0.0834845900536
chr0	29708581	0.00150782145253	0.220338983051	26	0.0834825634956
chr0	35621537	0.00151957030886	0.0847457627119	10	0.0833691358566
chr0	119032651	0.00154399571165	0.0254237288136	3	0.0831359624863
chr0	176989011	0.00154399571165	0.0254237288136	3	0.0831359624863
chr0	29708797	0.00156057569581	0.21186440678	25	0.0829798579216
chr0	78822844	0.00157482964249	0.0762711864407	9	0.0828468799591
chr0	46294809	0.00161539583821	0.0169491525424	2	0.0824750065804
chr0	80979562	0.00161539583821	0.0169491525424	2	0.0824750065804
chr0	169394257	0.00161539583821	0.0169491525424	2	0.0824750065804
chr0	4915928	0.00161539583821	0.0169491525424	2	0.0824750065804
chr0	98564819	0.00161539583821	0.0169491525424	2	0.0824750065804
chr0	24318841	0.00161539583821	0.0169491525424	2	0.0824750065804
chr0	76184298	0.00161539583821	0.0169491525424	2	0.0824750065804
chr0	185792595	0.00161539583821	0.0169491525424	2	0.0824750065804
chr0	68168581	0.00161539583821	0.0169491525424	2	0.0824750065804
chr0	81007059	0.00161539583821	0.0169491525424	2	0.0824750065804
chr0	121135598	0.00161539583821	0.0169491525424	2	0.0824750065804
chr0	179558292	0.00161539583821	0.0169491525424	2	0.0824750065804
chr0	29751345	0.00161539583821	0.0169491525424	2	0.0824750065804
chr0	61200841	0.00161539583821	0.0169491525424	2	0.0824750065804
chr0	180054639	0.00161539583821	0.0169491525424	2	0.0824750065804
chr0	55325487	0.00161539583821	0.0169491525424	2	0.0824750065804
chr0	59849158	0.00161539583821	0.0169491525424	2	0.0824750065804
chr0	114304877	0.00161539583821	0.0169491525424	2	0.0824750065804
chr0	85165574	0.00161539583821	0.0169491525424	2	0.0824750065804
chr0	174540213	0.00161539583821	0.0169491525424	2	0.0824750065804
chr0	167087528	0.00161539583821	0.0169491525424	2	0.0824750065804
chr0	165075987	0.00161539583821	0.0169491525424	2	0.0824750065804
chr0	22498277	0.00162396749713	0.0254237288136	3	0.0823976397514
chr0	152583482	0.0016601248184	0.0254237288136	3	0.0820755958557
chr0	152583259	0.0016601248184	0.0254237288136	3	0.0820755958557
chr0	123247676	0.0016606038093	0.101694915254	12	0.0820714235306
chr0	123247886	0.0016606038093	0.101694915254	12	0.0820714235306
chr0	175091572	0.00166759954739	0.0677966101695	8	0.0820099115372
chr0	60805251	0.00166856211092	0.0508474576271	6	0.0820015072823
chr0	60803834	0.00166856211092	0.0508474576271	6	0.0820015072823
chr0	60810371	0.00166856211092	0.0508474576271	6	0.0820015072823
chr0	73505266	0.00167967277424	0.0254237288136	3	0.0819044113159
chr0	134356071	0.00170446470559	0.0169491525424	2	0.081690132618
chr0	171965971	0.00170446470559	0.0169491525424	2	0.081690132618
chr0	62952473	0.00170446470559	0.0169491525424	2	0.081690132618
chr0	100540175	0.0017074546747	0.169491525424	20	0.0816645026207
chr0	104464322	0.00174540766055	0.118644067797	14	0.0813429951668
chr0	84129475	0.00176348856155	0.0338983050847	4	0.0811922550201
chr0	31391756	0.00177928682752	0.0508474576271	6	0.0810618400574
chr0	156203019	0.00178143163955	0.0423728813559	5	0.0810441970825
chr0	141195130	0.00180524554272	0.0677966101695	8	0.0808499455452
chr0	141196224	0.00180524554272	0.0677966101695	8	0.0808499455452
chr0	51193250	0.00182845588508	0.0423728813559	5	0.0806631445885
chr0	50618362	0.00186317309398	0.0508474576271	6	0.0803879499435
chr0	100145566	0.00188582401187	0.0677966101695	8	0.0802112221718
chr0	44640349	0.0019122499106	0.0593220338983	7	0.0800076723099
chr0	140622694	0.00191275116518	0.0932203389831	11	0.080003798008
chr0	172578665	0.00195072047379	0.0423728813559	5	0.0797162652016
chr0	168283010	0.00196524751573	0.152542372881	18	0.0796077251434
chr0	168281782	0.00196524751573	0.152542372881	18	0.0796077251434
chr0	74729599	0.00204636517653	0.0254237288136	3	0.0790159702301
chr0	77021262	0.0020776663622	0.0762711864407	9	0.0787938833237
chr0	21124866	0.00211836717489	0.432203389831	51	0.0785100460052
chr0	186387033	0.00214217183401	0.0423728813559	5	0.07834649086
chr0	103390719	0.00214739680093	0.0762711864407	9	0.0783108472824
chr0	103388544	0.00214739680093	0.0762711864407	9	0.0783108472824
chr0	93846602	0.00215314154508	0.0338983050847	4	0.0782718062401
chr0	29710485	0.00220710619197	0.262711864407	31	0.0779095888138
chr0	77260425	0.00223738955284	0.0338983050847	4	0.0777101516724
chr0	121390494	0.00223738955284	0.0338983050847	4	0.0777101516724
chr0	39628230	0.00224566963294	0.0338983050847	4	0.0776560902596
chr0	47939973	0.00225003175312	0.0677966101695	8	0.0776277184486
chr0	119124488	0.00226437836564	0.0338983050847	4	0.0775346755981
chr0	158722474	0.00226607429937	0.296610169492	35	0.0775237083435
chr0	103571259	0.00227987865527	0.0338983050847	4	0.0774348378181
chr0	103571126	0.00227987865527	0.0338983050847	4	0.0774348378181
chr0	154375241	0.00228150799855	0.0677966101695	8	0.0774244070053
chr0	104772896	0.00230534815938	0.0338983050847	4	0.0772722959518
chr0	82546815	0.00231578117896	0.381355932203	45	0.0772061944008
chr0	165722514	0.00232181393009	0.0338983050847	4	0.0771681666374
chr0	125239753	0.00232181393009	0.0338983050847	4	0.0771681666374
chr0	151213768	0.00232208721751	0.0423728813559	5	0.0771664381027
chr0	95918214	0.00232547384091	0.0593220338983	7	0.0771450996399
chr0	72880080	0.00238952875488	0.0508474576271	6	0.0767474770546
chr0	103388722	0.00239684061821	0.0677966101695	8	0.0767027139664
chr0	176172100	0.00241411439919	0.0423728813559	5	0.0765976309776
chr0	147043579	0.00241921732397	0.0677966101695	8	0.0765667557716
chr0	183839783	0.00242615087776	0.0677966101695	8	0.0765248537064
chr0	137188001	0.00243623357414	0.0338983050847	4	0.076464176178
chr0	188665290	0.00244238630268	0.0677966101695	8	0.0764272809029
chr0	5553163	0.00244569836865	0.0593220338983	7	0.0764074325562
chr0	37711406	0.00246782488166	0.0338983050847	4	0.0762756466866
chr0	9564489	0.00246909330438	0.0593220338983	7	0.0762680768967
chr0	29709288	0.00249202822844	0.254237288136	30	0.076132774353
chr0	29709541	0.00249202822844	0.254237288136	30	0.076132774353
chr0	29709252	0.00249202822844	0.254237288136	30	0.076132774353
chr0	161724723	0.00249490481108	0.0254237288136	3	0.0761159062386
chr0	175279776	0.00252424095296	0.0338983050847	4	0.0759448409081
chr0	189191005	0.00254619738319	0.118644067797	14	0.0758180618286
chr0	31401235	0.00255085995971	0.0254237288136	3	0.0757912993431
chr0	45493448	0.00257900724448	0.0338983050847	4	0.0756307244301
chr0	184172692	0.00258405549078	0.0423728813559	5	0.0756020545959
chr0	188339948	0.00258502690197	0.161016949153	19	0.0755965709686
chr0	127050338	0.00260020503871	0.0677966101695	8	0.0755109190941
chr0	127050664	0.00260020503871	0.0677966101695	8	0.0755109190941
chr0	120437772	0.00260098289903	0.0508474576271	6	0.0755065083504
chr0	167948293	0.00260780035762	0.0338983050847	4	0.0754681825638
chr0	35953577	0.00260945246827	0.127118644068	15	0.0754589438438
chr0	185821233	0.00261429099465	0.0338983050847	4	0.0754318237305
chr0	185826926	0.00261429099465	0.0338983050847	4	0.0754318237305
chr0	100636471	0.00263186124184	0.0338983050847	4	0.0753337740898
chr0	125397255	0.00264172341197	0.135593220339	16	0.0752790570259
chr0	79124713	0.00266087561922	0.0932203389831	11	0.0751733183861
chr0	101284596	0.00266599693585	0.0677966101695	8	0.0751451849937
chr0	145501139	0.00266629413524	0.228813559322	27	0.0751435756683
chr0	140350039	0.00267485324261	0.0677966101695	8	0.0750966668129
chr0	81868106	0.00267485324261	0.0677966101695	8	0.0750966668129
chr0	129082137	0.00270484533444	0.0508474576271	6	0.0749334692955
chr0	123445099	0.00273693942551	0.110169491525	13	0.0747607946396
chr0	57950275	0.00273793196529	0.186440677966	22	0.0747554898262
chr0	57950864	0.00273793196529	0.186440677966	22	0.0747554898262
chr0	158197689	0.00275366980661	0.0593220338983	7	0.074671626091
chr0	133583545	0.00276513998046	0.0932203389831	11	0.0746107697487
chr0	133583544	0.00276513998046	0.0932203389831	11	0.0746107697487
chr0	159097705	0.00277041104414	0.0254237288136	3	0.0745828747749
chr0	44814106	0.00279165420791	0.0254237288136	3	0.074471116066
chr0	33621413	0.00279721160068	0.0508474576271	6	0.0744419693947
chr0	82550519	0.00279791431326	0.364406779661	43	0.0744383335114
chr0	33708651	0.00280371931786	0.432203389831	51	0.0744079947472
chr0	100617300	0.00280557786728	0.0423728813559	5	0.0743982791901
chr0	178861142	0.00281550212604	0.0423728813559	5	0.074346601963
chr0	135578097	0.00281550212604	0.0423728813559	5	0.074346601963
chr0	98758415	0.00281823536721	0.0762711864407	9	0.0743324160576
chr0	98757828	0.00281823536721	0.0762711864407	9	0.0743324160576
chr0	104594632	0.00281963151374	0.0508474576271	6	0.0743251442909
chr0	174566636	0.00282094962006	0.432203389831	51	0.0743182897568
chr0	174566651	0.00282094962006	0.432203389831	51	0.0743182897568
chr0	174566689	0.00282094962006	0.432203389831	51	0.0743182897568
chr0	63688161	0.00284769788999	0.0169491525424	2	0.0741801857948
chr0	47360507	0.00284769788999	0.0169491525424	2	0.0741801857948
chr0	83153378	0.00286087102309	0.254237288136	30	0.0741126537323
chr0	114418357	0.00286101016645	0.457627118644	54	0.0741119384766
chr0	114418340	0.00286101016645	0.457627118644	54	0.0741119384766
chr0	114418358	0.00286101016645	0.457627118644	54	0.0741119384766
chr0	75474183	0.00286789061133	0.0593220338983	7	0.0740767717361
chr0	57951343	0.00288722398979	0.0338983050847	4	0.0739784240723
chr0	181768328	0.00288722398979	0.0338983050847	4	0.0739784240723
chr0	179372125	0.00288722398979	0.0338983050847	4	0.0739784240723
chr0	135541625	0.00293472889563	0.0677966101695	8	0.0737395882607
chr0	135542660	0.00293472889563	0.0677966101695	8	0.0737395882607
chr0	27893563	0.00297067707823	0.457627118644	54	0.0735613703728
chr0	181488297	0.0030149785725	0.0423728813559	5	0.073344707489
chr0	61365062	0.0030376488721	0.0593220338983	7	0.0732350945473
chr0	5586165	0.00304113593574	0.0847457627119	10	0.0732182860374
chr0	42008666	0.0030610962356	0.0677966101695	8	0.0731225609779
chr0	174568234	0.00312581355545	0.423728813559	50	0.0728163123131
chr0	170464008	0.00312581355545	0.423728813559	50	0.0728163123131
chr0	174568463	0.00312581355545	0.423728813559	50	0.0728163123131
chr0	170463882	0.00312581355545	0.423728813559	50	0.0728163123131
chr0	174568548	0.00312581355545	0.423728813559	50	0.0728163123131
chr0	174567975	0.00312581355545	0.423728813559	50	0.0728163123131
chr0	174568469	0.00312581355545	0.423728813559	50	0.0728163123131
chr0	174568525	0.00312581355545	0.423728813559	50	0.0728163123131
chr0	170463797	0.00312581355545	0.423728813559	50	0.0728163123131
chr0	170463783	0.00312581355545	0.423728813559	50	0.0728163123131
chr0	174568083	0.00312581355545	0.423728813559	50	0.0728163123131
chr0	33709387	0.00312581355545	0.423728813559	50	0.0728163123131
chr0	174567919	0.00312581355545	0.423728813559	50	0.0728163123131
chr0	170463746	0.00312581355545	0.423728813559	50	0.0728163123131
chr0	123852853	0.00312581355545	0.423728813559	50	0.0728163123131
chr0	174567581	0.00312581355545	0.423728813559	50	0.0728163123131
chr0	170464017	0.00312581355545	0.423728813559	50	0.0728163123131
chr0	170464064	0.00312581355545	0.423728813559	50	0.0728163123131
chr0	170464094	0.00312581355545	0.423728813559	50	0.0728163123131
chr0	33708153	0.00312581355545	0.423728813559	50	0.0728163123131
chr0	170464073	0.00312581355545	0.423728813559	50	0.0728163123131
chr0	33708158	0.00312581355545	0.423728813559	50	0.0728163123131
chr0	174567770	0.00312581355545	0.423728813559	50	0.0728163123131
chr0	174568556	0.00312581355545	0.423728813559	50	0.0728163123131
chr0	33709308	0.00312581355545	0.423728813559	50	0.0728163123131
chr0	170463739	0.00312581355545	0.423728813559	50	0.0728163123131
chr0	170463537	0.00312581355545	0.423728813559	50	0.0728163123131
chr0	33708979	0.00312581355545	0.423728813559	50	0.0728163123131
chr0	96468329	0.00321355671083	0.0423728813559	5	0.0724111795425
chr0	33709459	0.0032167345562	0.440677966102	52	0.0723966956139
chr0	33709461	0.0032167345562	0.440677966102	52	0.0723966956139
chr0	82548258	0.00334205359204	0.35593220339	42	0.0718373060226
chr0	21549052	0.00334731086211	0.338983050847	40	0.0718142986298
chr0	42358472	0.00336672367754	0.0762711864407	9	0.0717296600342
chr0	84001331	0.00336802438122	0.152542372881	18	0.0717240571976
chr0	180159096	0.00337872674761	0.194915254237	23	0.0716776251793
chr0	33706265	0.00357022630592	0.432203389831	51	0.070870757103
chr0	33706979	0.00357022630592	0.432203389831	51	0.070870757103
chr0	33706306	0.00357022630592	0.432203389831	51	0.070870757103
chr0	33706985	0.00357022630592	0.432203389831	51	0.070870757103
chr0	174568299	0.00357022630592	0.432203389831	51	0.070870757103
chr0	33707043	0.00357022630592	0.432203389831	51	0.070870757103
chr0	33709437	0.00357022630592	0.432203389831	51	0.070870757103
chr0	33707004	0.00357022630592	0.432203389831	51	0.070870757103
chr0	33706131	0.00357022630592	0.432203389831	51	0.070870757103
chr0	174566227	0.00357022630592	0.432203389831	51	0.070870757103
chr0	33707304	0.00357022630592	0.432203389831	51	0.070870757103
chr0	33707249	0.00357022630592	0.432203389831	51	0.070870757103
chr0	33709414	0.00357022630592	0.432203389831	51	0.070870757103
chr0	33706888	0.00357022630592	0.432203389831	51	0.070870757103
chr0	33706917	0.00357022630592	0.432203389831	51	0.070870757103
chr0	33706729	0.00357022630592	0.432203389831	51	0.070870757103
chr0	33706752	0.00357022630592	0.432203389831	51	0.070870757103
chr0	123852863	0.00357022630592	0.432203389831	51	0.070870757103
chr0	120968514	0.00358055926218	0.0847457627119	10	0.0708284378052
chr0	57621358	0.00358746737105	0.0338983050847	4	0.0708002448082
chr0	170465574	0.0035876692235	0.423728813559	50	0.0707994699478
chr0	170465575	0.0035876692235	0.423728813559	50	0.0707994699478
chr0	84370835	0.0036505040602	0.0423728813559	5	0.0705453753471
chr0	137397303	0.0036505040602	0.0423728813559	5	0.0705453753471
chr0	178821209	0.0036505040602	0.0423728813559	5	0.0705453753471
chr0	146762438	0.00365225132793	0.0338983050847	4	0.0705383419991
chr0	35624007	0.00365317670164	0.0169491525424	2	0.0705346465111
chr0	183329162	0.00365317670164	0.0169491525424	2	0.0705346465111
chr0	82881473	0.00365317670164	0.0169491525424	2	0.0705346465111
chr0	156026283	0.00365317670164	0.0169491525424	2	0.0705346465111
chr0	130930302	0.00365317670164	0.0169491525424	2	0.0705346465111
chr0	88718243	0.00365317670164	0.0169491525424	2	0.0705346465111
chr0	38734691	0.00365317670164	0.0169491525424	2	0.0705346465111
chr0	177000960	0.00365317670164	0.0169491525424	2	0.0705346465111
chr0	143349939	0.00365317670164	0.0169491525424	2	0.0705346465111
chr0	177002188	0.00365317670164	0.0169491525424	2	0.0705346465111
chr0	177009760	0.00365317670164	0.0169491525424	2	0.0705346465111
chr0	142274061	0.00365317670164	0.0169491525424	2	0.0705346465111
chr0	99965654	0.00365317670164	0.0169491525424	2	0.0705346465111
chr0	143350300	0.00365317670164	0.0169491525424	2	0.0705346465111
chr0	41877463	0.00368011813312	0.152542372881	18	0.0704271197319
chr0	78285153	0.00369793087045	0.0932203389831	11	0.0703564286232
chr0	152968104	0.00370739441499	0.0338983050847	4	0.0703190565109
chr0	160232414	0.00372136014882	0.0338983050847	4	0.0702640414238
chr0	169642389	0.00372222588418	0.0254237288136	3	0.070260643959
chr0	181508573	0.00372222588418	0.0254237288136	3	0.070260643959
chr0	52553581	0.00372222588418	0.0254237288136	3	0.070260643959
chr0	52553356	0.00372222588418	0.0254237288136	3	0.070260643959
chr0	52549564	0.00372222588418	0.0254237288136	3	0.070260643959
chr0	110373457	0.00372222588418	0.0254237288136	3	0.070260643959
chr0	181514045	0.00372222588418	0.0254237288136	3	0.070260643959
chr0	126921219	0.00372222588418	0.0254237288136	3	0.070260643959
chr0	83716369	0.00372222588418	0.0254237288136	3	0.070260643959
chr0	71122850	0.00372222588418	0.0254237288136	3	0.070260643959
chr0	110373837	0.00372222588418	0.0254237288136	3	0.070260643959
chr0	53363867	0.00375540248583	0.0762711864407	9	0.0701307654381
chr0	99260313	0.00376666085033	0.0593220338983	7	0.0700869560242
chr0	99259758	0.00376666085033	0.0593220338983	7	0.0700869560242
chr0	41487216	0.00377271548514	0.0338983050847	4	0.0700634717941
chr0	41485580	0.00377271548514	0.0338983050847	4	0.0700634717941
chr0	182300451	0.00378733476794	0.0508474576271	6	0.0700068473816
chr0	128758300	0.0038194956027	0.0423728813559	5	0.069883108139
chr0	60455549	0.00382714819842	0.0508474576271	6	0.0698538422585
chr0	30785679	0.00383187252242	0.0338983050847	4	0.0698357820511
chr0	130400976	0.00383833399154	0.0677966101695	8	0.0698111057281
chr0	109588000	0.00386894956676	0.0762711864407	9	0.0696948766708
chr0	133271815	0.00388886070502	0.0423728813559	5	0.0696197152138
chr0	133271824	0.00388886070502	0.0423728813559	5	0.0696197152138
chr0	146590464	0.00389226269929	0.0423728813559	5	0.0696069598198
chr0	70255291	0.00389226269929	0.0423728813559	5	0.0696069598198
chr0	174565647	0.00389226269929	0.0423728813559	5	0.0696069598198
chr0	146589886	0.00389226269929	0.0423728813559	5	0.0696069598198
chr0	176248611	0.00389226269929	0.0423728813559	5	0.0696069598198
chr0	176247659	0.00389226269929	0.0423728813559	5	0.0696069598198
chr0	8682753	0.00390177162842	0.0593220338983	7	0.0695712566376
chr0	32828690	0.00391591336641	0.0254237288136	3	0.0695182681084
chr0	99248228	0.00394079950843	0.0508474576271	6	0.0694255828857
chr0	174567478	0.0039460835342	0.432203389831	51	0.0694059729576
chr0	174567486	0.0039460835342	0.432203389831	51	0.0694059729576
chr0	114418305	0.00396349527668	0.466101694915	55	0.0693415403366
chr0	145526550	0.00397439082647	0.0254237288136	3	0.0693014264107
chr0	163261311	0.00397503498001	0.0762711864407	9	0.0692990422249
chr0	163261301	0.00397503498001	0.0762711864407	9	0.0692990422249
chr0	163261302	0.00397503498001	0.0762711864407	9	0.0692990422249
chr0	140716123	0.00398520482195	0.0677966101695	8	0.0692616701126
chr0	174219052	0.00410170836171	0.118644067797	14	0.0688400268555
chr0	37417102	0.00411988835685	0.101694915254	12	0.0687752962112
chr0	132538739	0.00412962227293	0.21186440678	25	0.0687407851219
chr0	28863035	0.00413344755947	0.0762711864407	9	0.0687272548676
chr0	174574731	0.00416502645154	0.415254237288	49	0.0686158537865
chr0	174575125	0.00416502645154	0.415254237288	49	0.0686158537865
chr0	174574761	0.00416502645154	0.415254237288	49	0.0686158537865
chr0	174574806	0.00416502645154	0.415254237288	49	0.0686158537865
chr0	174574879	0.00416502645154	0.415254237288	49	0.0686158537865
chr0	174574890	0.00416502645154	0.415254237288	49	0.0686158537865
chr0	105585327	0.00417136151856	0.0254237288136	3	0.068593621254
chr0	105585014	0.00417136151856	0.0254237288136	3	0.068593621254
chr0	114418035	0.00420344889259	0.449152542373	53	0.0684815049171
chr0	114417967	0.00420344889259	0.449152542373	53	0.0684815049171
chr0	114417969	0.00420344889259	0.449152542373	53	0.0684815049171
chr0	114417979	0.00420344889259	0.449152542373	53	0.0684815049171
chr0	114418066	0.00420344889259	0.449152542373	53	0.0684815049171
chr0	114418122	0.00420344889259	0.449152542373	53	0.0684815049171
chr0	71081584	0.00422299088014	0.0677966101695	8	0.0684136748314
chr0	39767070	0.00422663349491	0.0677966101695	8	0.0684010386467
chr0	34556099	0.00424914190889	0.152542372881	18	0.0683233141899
chr0	30976222	0.00430179618396	0.0677966101695	8	0.0681431293488
chr0	70104575	0.00431255545639	0.0847457627119	10	0.0681065917015
chr0	174575410	0.00431356365557	0.483050847458	57	0.0681031942368
chr0	53364362	0.00439026099754	0.0593220338983	7	0.0678453445435
chr0	145136086	0.00439100709059	0.0254237288136	3	0.0678428411484
chr0	112682896	0.00439835065769	0.0762711864407	9	0.067818403244
chr0	62678023	0.00439835065769	0.0762711864407	9	0.067818403244
chr0	69163461	0.00442775913023	0.0593220338983	7	0.0677209496498
chr0	189240934	0.00445778035154	0.0508474576271	6	0.0676220655441
chr0	33708309	0.00447328178385	0.432203389831	51	0.0675712823868
chr0	33708462	0.00447328178385	0.432203389831	51	0.0675712823868
chr0	63368499	0.00449893218421	0.0762711864407	9	0.0674876570702
chr0	68657753	0.00456335864483	0.0254237288136	3	0.0672796368599
chr0	86498831	0.00458443568748	0.0169491525424	2	0.0672122240067
chr0	42003855	0.0046116949968	0.0677966101695	8	0.0671254992485
chr0	183433068	0.00461582022652	0.0423728813559	5	0.0671124458313
chr0	183433310	0.00461582022652	0.0423728813559	5	0.0671124458313
chr0	31712887	0.00461582022652	0.0423728813559	5	0.0671124458313
chr0	176094478	0.00467059436104	0.0508474576271	6	0.0669398903847
chr0	147814477	0.00467198641189	0.0254237288136	3	0.0669355392456
chr0	146408998	0.00470716018547	0.101694915254	12	0.0668258070946
chr0	175230367	0.00471414882614	0.483050847458	57	0.0668041110039
chr0	133607957	0.004717763789	0.0593220338983	7	0.0667929053307
chr0	29717879	0.00474520452345	0.254237288136	30	0.0667080879211
chr0	29713975	0.00474520452345	0.254237288136	30	0.0667080879211
chr0	29716953	0.00474520452345	0.254237288136	30	0.0667080879211
chr0	174574935	0.00475825861565	0.432203389831	51	0.0666678547859
chr0	174574970	0.00475825861565	0.432203389831	51	0.0666678547859
chr0	174574951	0.00475825861565	0.432203389831	51	0.0666678547859
chr0	174574948	0.00475825861565	0.432203389831	51	0.0666678547859
chr0	46452144	0.00476096200653	0.0423728813559	5	0.0666595697403
chr0	46457329	0.00476096200653	0.0423728813559	5	0.0666595697403
chr0	46458858	0.00476096200653	0.0423728813559	5	0.0666595697403
chr0	158715863	0.00477545215668	0.372881355932	44	0.0666151046753
chr0	158715765	0.00477545215668	0.372881355932	44	0.0666151046753
chr0	158715734	0.00477545215668	0.372881355932	44	0.0666151046753
chr0	158715732	0.00477545215668	0.372881355932	44	0.0666151046753
chr0	147733789	0.00481933384526	0.0847457627119	10	0.0664813518524
chr0	173089979	0.00481933384526	0.0847457627119	10	0.0664813518524
chr0	173087244	0.00481933384526	0.0847457627119	10	0.0664813518524
chr0	173089980	0.00481933384526	0.0847457627119	10	0.0664813518524
chr0	174575347	0.00482351190794	0.440677966102	52	0.0664686560631
chr0	174575363	0.00482351190794	0.440677966102	52	0.0664686560631
chr0	174575313	0.00482351190794	0.440677966102	52	0.0664686560631
chr0	174575311	0.00482351190794	0.440677966102	52	0.0664686560631
chr0	174575318	0.00482351190794	0.440677966102	52	0.0664686560631
chr0	174575310	0.00482351190794	0.440677966102	52	0.0664686560631
chr0	43258779	0.00490667882153	0.0423728813559	5	0.0662186741829
chr0	141362920	0.00490964515926	0.0338983050847	4	0.0662097930908
chr0	145287220	0.00496220417814	0.0677966101695	8	0.066054046154
chr0	145287244	0.00496220417814	0.0677966101695	8	0.066054046154
chr0	145287245	0.00496220417814	0.0677966101695	8	0.066054046154
chr0	145287243	0.00496220417814	0.0677966101695	8	0.066054046154
chr0	145287209	0.00496220417814	0.0677966101695	8	0.066054046154
chr0	145287212	0.00496220417814	0.0677966101695	8	0.066054046154
chr0	145287222	0.00496220417814	0.0677966101695	8	0.066054046154
chr0	145287241	0.00496220417814	0.0677966101695	8	0.066054046154
chr0	145287208	0.00496220417814	0.0677966101695	8	0.066054046154
chr0	145287207	0.00496220417814	0.0677966101695	8	0.066054046154
chr0	145287228	0.00496220417814	0.0677966101695	8	0.066054046154
chr0	145287248	0.00496220417814	0.0677966101695	8	0.066054046154
chr0	145287206	0.00496220417814	0.0677966101695	8	0.066054046154
chr0	145287238	0.00496220417814	0.0677966101695	8	0.066054046154
chr0	145287255	0.00496220417814	0.0677966101695	8	0.066054046154
chr0	145287213	0.00496220417814	0.0677966101695	8	0.066054046154
chr0	145287242	0.00496220417814	0.0677966101695	8	0.066054046154
chr0	145287210	0.00496220417814	0.0677966101695	8	0.066054046154
chr0	145287215	0.00496220417814	0.0677966101695	8	0.066054046154
chr0	145287214	0.00496220417814	0.0677966101695	8	0.066054046154
chr0	145287211	0.00496220417814	0.0677966101695	8	0.066054046154
chr0	145287204	0.00496220417814	0.0677966101695	8	0.066054046154
chr0	145287203	0.00496220417814	0.0677966101695	8	0.066054046154
chr0	145287221	0.00496220417814	0.0677966101695	8	0.066054046154
chr0	145287086	0.00496220417814	0.0677966101695	8	0.066054046154
chr0	145287239	0.00496220417814	0.0677966101695	8	0.066054046154
chr0	145287334	0.00496220417814	0.0677966101695	8	0.066054046154
chr0	145287307	0.00496220417814	0.0677966101695	8	0.066054046154
chr0	25981663	0.00499349454869	0.0423728813559	5	0.0659621357918
chr0	127641515	0.00499367333441	0.0508474576271	6	0.06596159935
chr0	116686893	0.00500437578767	0.101694915254	12	0.0659303069115
chr0	139268561	0.00502566950667	0.14406779661	17	0.0658681988716
chr0	57246653	0.00504415072277	0.0338983050847	4	0.0658145546913
chr0	147160152	0.00504533381306	0.161016949153	19	0.0658110976219
chr0	114314015	0.0051637254306	0.0508474576271	6	0.0654719471931
chr0	130748251	0.00517373552781	0.0508474576271	6	0.0654436349869
chr0	130747363	0.00517373552781	0.0508474576271	6	0.0654436349869
chr0	130753448	0.00517373552781	0.0508474576271	6	0.0654436349869
chr0	170465654	0.00518701507267	0.415254237288	49	0.0654061436653
chr0	123852917	0.00518701507267	0.415254237288	49	0.0654061436653
chr0	182844631	0.00522211764219	0.177966101695	21	0.0653074979782
chr0	175411557	0.00525574085696	0.0508474576271	6	0.0652136802673
chr0	96175460	0.00527186697433	0.0338983050847	4	0.0651688575745
chr0	130213525	0.00530930434327	0.0423728813559	5	0.0650654435158
chr0	130213972	0.00530930434327	0.0423728813559	5	0.0650654435158
chr0	130213524	0.00530930434327	0.0423728813559	5	0.0650654435158
chr0	145496564	0.00531581664435	0.237288135593	28	0.0650475025177
chr0	145496964	0.00531581664435	0.237288135593	28	0.0650475025177
chr0	145497072	0.00531581664435	0.237288135593	28	0.0650475025177
chr0	145498537	0.00531581664435	0.237288135593	28	0.0650475025177
chr0	145498674	0.00531581664435	0.237288135593	28	0.0650475025177
chr0	176892189	0.00534091929526	0.228813559322	27	0.0649785995483
chr0	79903840	0.00534225328076	0.0847457627119	10	0.064974963665
chr0	4909891	0.0053619011318	0.0338983050847	4	0.0649212598801
chr0	44359657	0.00538688471216	0.0254237288136	3	0.064853310585
chr0	62182522	0.00541658241704	0.101694915254	12	0.0647729635239
chr0	78896664	0.00543267714457	0.110169491525	13	0.0647295713425
chr0	137405509	0.00545668124403	0.0593220338983	7	0.0646651387215
chr0	137411662	0.00545668124403	0.0593220338983	7	0.0646651387215
chr0	158210576	0.00548227862267	0.0508474576271	6	0.0645967125893
chr0	115996698	0.00549159347815	0.127118644068	15	0.0645718574524
chr0	116009135	0.00549159347815	0.127118644068	15	0.0645718574524
chr0	27887145	0.00550964868848	0.0423728813559	5	0.0645238757133
chr0	60816462	0.00559841353277	0.262711864407	31	0.0642902255058
chr0	55024974	0.00561033867715	0.21186440678	25	0.0642591714859
chr0	136334792	0.00562140690277	0.466101694915	55	0.0642303228378
chr0	141628573	0.00567372312815	0.21186440678	25	0.0640949010849
chr0	103829658	0.0056778587596	0.0677966101695	8	0.0640842914581
chr0	33128330	0.00568146985088	0.0762711864407	9	0.0640749931335
chr0	33126327	0.00568146985088	0.0762711864407	9	0.0640749931335
chr0	150024718	0.00570139377533	0.127118644068	15	0.0640237927437
chr0	13728005	0.00571072995523	0.28813559322	34	0.0639998912811
chr0	189797127	0.00575694937975	0.0932203389831	11	0.0638820528984
chr0	189799097	0.00575694937975	0.0932203389831	11	0.0638820528984
chr0	114418240	0.00576489622034	0.457627118644	54	0.0638619065285
chr0	114418243	0.00576489622034	0.457627118644	54	0.0638619065285
chr0	114418229	0.00576489622034	0.457627118644	54	0.0638619065285
chr0	142894432	0.00577892348263	0.0254237288136	3	0.0638263821602
chr0	183165117	0.00577892348263	0.0254237288136	3	0.0638263821602
chr0	37240348	0.00577892348263	0.0254237288136	3	0.0638263821602
chr0	67305887	0.00577892348263	0.0254237288136	3	0.0638263821602
chr0	146632425	0.00577892348263	0.0254237288136	3	0.0638263821602
chr0	142897269	0.00577892348263	0.0254237288136	3	0.0638263821602
chr0	55633470	0.00579054327976	0.0508474576271	6	0.063797056675
chr0	127147918	0.00581605901842	0.0338983050847	4	0.0637327432632
chr0	35627427	0.00582267469558	0.491525423729	58	0.063716173172
chr0	52215004	0.00585088885287	0.0254237288136	3	0.0636454820633
chr0	178096148	0.00588614527561	0.254237288136	30	0.0635576844215
chr0	123852327	0.00589448771945	0.423728813559	50	0.0635370016098
chr0	123852085	0.00589448771945	0.423728813559	50	0.0635370016098
chr0	123852277	0.00589448771945	0.423728813559	50	0.0635370016098
chr0	123852280	0.00589448771945	0.423728813559	50	0.0635370016098
chr0	166774761	0.00590318023172	0.135593220339	16	0.063515484333
chr0	163747562	0.00597657819256	0.0847457627119	10	0.0633348822594
chr0	108569918	0.00600337326901	0.101694915254	12	0.0632694959641
chr0	94717271	0.00600500641742	0.0423728813559	5	0.0632655024529
chr0	94696412	0.00600500641742	0.0423728813559	5	0.0632655024529
chr0	171923416	0.00603063819144	0.228813559322	27	0.0632032752037
chr0	146573203	0.00603621026692	0.0762711864407	9	0.063189804554
chr0	191235950	0.00605959318993	0.271186440678	32	0.0631332993507
chr0	191235901	0.00605959318993	0.271186440678	32	0.0631332993507
chr0	122724371	0.00606701732934	0.0932203389831	11	0.0631154179573
chr0	146573670	0.00608524850262	0.0508474576271	6	0.0630715489388
chr0	137632853	0.0061369412541	0.0254237288136	3	0.0629479289055
chr0	137632854	0.0061369412541	0.0254237288136	3	0.0629479289055
chr0	148460883	0.00614186709142	0.110169491525	13	0.0629362463951
chr0	42091412	0.00616708800775	0.0508474576271	6	0.0628763437271
chr0	57573465	0.00617080080497	0.0762711864407	9	0.0628675818443
chr0	179162936	0.00617739229866	0.0762711864407	9	0.0628519654274
chr0	185602978	0.00617854323954	0.0338983050847	4	0.0628492236137
chr0	30688926	0.00619681091153	0.0338983050847	4	0.0628060698509
chr0	29714464	0.00620952476916	0.245762711864	29	0.0627761483192
chr0	129678030	0.00626918451081	0.101694915254	12	0.0626364350319
chr0	60659141	0.00627876524288	0.152542372881	18	0.0626141428947
chr0	38001814	0.00632172664696	0.110169491525	13	0.0625144839287
chr0	38005498	0.00632172664696	0.110169491525	13	0.0625144839287
chr0	38000530	0.00632172664696	0.110169491525	13	0.0625144839287
chr0	143632870	0.00639827479913	0.0677966101695	8	0.0623386502266
chr0	143638703	0.00639827479913	0.0677966101695	8	0.0623386502266
chr0	34178738	0.00643067582046	0.313559322034	37	0.0622648596764
chr0	24835788	0.00646333970624	0.0423728813559	5	0.0621908903122
chr0	59591211	0.00647648125801	0.135593220339	16	0.0621612071991
chr0	81677276	0.00650014056243	0.0169491525424	2	0.0621079206467
chr0	145283042	0.00650014056243	0.0169491525424	2	0.0621079206467
chr0	36714269	0.0065053688293	0.0593220338983	7	0.0620961785316
chr0	85628532	0.00650803131716	0.0508474576271	6	0.0620902180672
chr0	78196620	0.00651878616858	0.0423728813559	5	0.062066078186
chr0	78197039	0.00651878616858	0.0423728813559	5	0.062066078186
chr0	108174608	0.00655732679866	0.101694915254	12	0.0619799494743
chr0	162635586	0.00656015265529	0.0254237288136	3	0.0619736909866
chr0	162624350	0.00656015265529	0.0254237288136	3	0.0619736909866
chr0	162626571	0.00656015265529	0.0254237288136	3	0.0619736909866
chr0	147566828	0.00656015265529	0.0254237288136	3	0.0619736909866
chr0	76627310	0.00656015265529	0.0254237288136	3	0.0619736909866
chr0	141696021	0.00656015265529	0.0254237288136	3	0.0619736909866
chr0	141696022	0.00656015265529	0.0254237288136	3	0.0619736909866
chr0	147563314	0.00656015265529	0.0254237288136	3	0.0619736909866
chr0	57997192	0.00657982726583	0.14406779661	17	0.0619299411774
chr0	46384463	0.00660245519991	0.0338983050847	4	0.0618798136711
chr0	156732058	0.00663087742453	0.0677966101695	8	0.0618170499802
chr0	113725592	0.00663845582934	0.0338983050847	4	0.0618003606796
chr0	174569089	0.00664929087674	0.432203389831	51	0.0617765784264
chr0	174569092	0.00664929087674	0.432203389831	51	0.0617765784264
chr0	108086096	0.00665904374126	0.0847457627119	10	0.0617551207542
chr0	140294736	0.00667168711431	0.0762711864407	9	0.0617274641991
chr0	41736511	0.00667350904166	0.0423728813559	5	0.0617234706879
chr0	41740247	0.00667350904166	0.0423728813559	5	0.0617234706879
chr0	18122156	0.00669103542771	0.0847457627119	10	0.0616851449013
chr0	18115534	0.00669103542771	0.0847457627119	10	0.0616851449013
chr0	170553212	0.00670456085091	0.21186440678	25	0.0616556406021
chr0	30945716	0.00671217834004	0.0169491525424	2	0.0616390705109
chr0	44939738	0.00672444298966	0.0508474576271	6	0.0616124272346
chr0	130400728	0.00673779627555	0.169491525424	20	0.0615834593773
chr0	174566328	0.00677022901532	0.449152542373	53	0.0615133047104
chr0	41002277	0.00687665896147	0.169491525424	20	0.0612854957581
chr0	34136844	0.00689270552223	0.0423728813559	5	0.0612514615059
chr0	151534407	0.00689915486791	0.101694915254	12	0.0612378120422
chr0	142728579	0.00692466611122	0.0254237288136	3	0.0611839294434
chr0	176891719	0.00693044828456	0.0169491525424	2	0.0611717104912
chr0	176889716	0.00693044828456	0.0169491525424	2	0.0611717104912
chr0	179172351	0.00693124621856	0.0932203389831	11	0.0611700415611
chr0	179167333	0.00693124621856	0.0932203389831	11	0.0611700415611
chr0	84010391	0.0069364850251	0.0593220338983	7	0.0611590147018
chr0	65593878	0.00694242730351	0.0254237288136	3	0.0611464977264
chr0	99367065	0.00694717492856	0.0677966101695	8	0.0611365437508
chr0	130030641	0.00695422761172	0.0169491525424	2	0.0611217021942
chr0	90835475	0.00695422761172	0.0169491525424	2	0.0611217021942
chr0	25179353	0.00695422761172	0.0169491525424	2	0.0611217021942
chr0	127567444	0.00695422761172	0.0169491525424	2	0.0611217021942
chr0	169849510	0.00695422761172	0.0169491525424	2	0.0611217021942
chr0	50136347	0.00695422761172	0.0169491525424	2	0.0611217021942
chr0	89773880	0.00695422761172	0.0169491525424	2	0.0611217021942
chr0	12973817	0.00695422761172	0.0169491525424	2	0.0611217021942
chr0	127563965	0.00695422761172	0.0169491525424	2	0.0611217021942
chr0	114558335	0.00695422761172	0.0169491525424	2	0.0611217021942
chr0	118462040	0.00695422761172	0.0169491525424	2	0.0611217021942
chr0	93634835	0.00695422761172	0.0169491525424	2	0.0611217021942
chr0	181143129	0.00695422761172	0.0169491525424	2	0.0611217021942
chr0	164969762	0.00695422761172	0.0169491525424	2	0.0611217021942
chr0	73445267	0.00695422761172	0.0169491525424	2	0.0611217021942
chr0	101165329	0.00695422761172	0.0169491525424	2	0.0611217021942
chr0	101255368	0.00695422761172	0.0169491525424	2	0.0611217021942
chr0	102230343	0.00695422761172	0.0169491525424	2	0.0611217021942
chr0	112430191	0.00695422761172	0.0169491525424	2	0.0611217021942
chr0	94264261	0.00695422761172	0.0169491525424	2	0.0611217021942
chr0	47522698	0.00695422761172	0.0169491525424	2	0.0611217021942
chr0	40107699	0.00697748890873	0.0508474576271	6	0.0610729455948
chr0	34606670	0.00698920010863	0.0169491525424	2	0.0610484480858
chr0	82046795	0.00698920010863	0.0169491525424	2	0.0610484480858
chr0	54543193	0.00698920010863	0.0169491525424	2	0.0610484480858
chr0	26477459	0.00698920010863	0.0169491525424	2	0.0610484480858
chr0	175225379	0.00704238149251	0.491525423729	58	0.0609377622604
chr0	175220961	0.00704238149251	0.491525423729	58	0.0609377622604
chr0	38928355	0.00706452421835	0.228813559322	27	0.0608919262886
chr0	145503671	0.00707098761999	0.245762711864	29	0.0608785748482
chr0	145512982	0.00707098761999	0.245762711864	29	0.0608785748482
chr0	145505318	0.00707098761999	0.245762711864	29	0.0608785748482
chr0	145505358	0.00707098761999	0.245762711864	29	0.0608785748482
chr0	145504515	0.00707098761999	0.245762711864	29	0.0608785748482
chr0	67071061	0.00708536136453	0.0762711864407	9	0.0608489513397
chr0	143701732	0.00708633089738	0.0338983050847	4	0.0608469247818
chr0	150828507	0.00712219792075	0.0677966101695	8	0.0607732534409
chr0	176688015	0.00712342922156	0.0762711864407	9	0.0607706904411
chr0	60802785	0.00717823937267	0.0423728813559	5	0.0606588125229
chr0	144497130	0.00723995439932	0.0508474576271	6	0.0605338215828
chr0	154516943	0.00727316729238	0.0762711864407	9	0.060467004776
chr0	154517293	0.00727316729238	0.0762711864407	9	0.060467004776
chr0	114418024	0.00727316729238	0.0762711864407	9	0.060467004776
chr0	70255571	0.00729290797869	0.0762711864407	9	0.0604274272919
chr0	52889241	0.0072962210269	0.101694915254	12	0.0604208111763
chr0	68174428	0.00732901473727	0.423728813559	50	0.0603553652763
chr0	51492211	0.00734006813901	0.0508474576271	6	0.0603333711624
chr0	112270221	0.00738599971826	0.220338983051	26	0.0602422952652
chr0	141835499	0.00739228860518	0.0932203389831	11	0.0602298974991
chr0	73612382	0.00744161890682	0.0423728813559	5	0.0601328015327
chr0	73612833	0.00744161890682	0.0423728813559	5	0.0601328015327
chr0	36464384	0.00744161890682	0.0423728813559	5	0.0601328015327
chr0	94915328	0.00750221931672	0.0423728813559	5	0.0600144267082
chr0	57458839	0.0075186430175	0.0423728813559	5	0.0599824786186
chr0	24560414	0.00752466895442	0.127118644068	15	0.0599707961082
chr0	187591409	0.00752466895442	0.127118644068	15	0.0599707961082
chr0	174021343	0.00753189582187	0.0338983050847	4	0.0599567890167
chr0	181674575	0.00754092592812	0.296610169492	35	0.0599393248558
chr0	181670755	0.00754092592812	0.296610169492	35	0.0599393248558
chr0	156392641	0.00754609881387	0.0338983050847	4	0.0599293112755
chr0	38683720	0.00755340156637	0.0423728813559	5	0.0599151849747
chr0	38689283	0.00755340156637	0.0423728813559	5	0.0599151849747
chr0	38689026	0.00755340156637	0.0423728813559	5	0.0599151849747
chr0	158328997	0.00757048807544	0.338983050847	40	0.0598822236061
chr0	160198882	0.00759846955147	0.0423728813559	5	0.0598284006119
chr0	189735614	0.00766836762954	0.135593220339	16	0.0596947669983
chr0	189185780	0.0076826158185	0.110169491525	13	0.0596676468849
chr0	99611935	0.00774799719956	0.0338983050847	4	0.059543967247
chr0	187597517	0.00777323261037	0.118644067797	14	0.0594965219498
chr0	152026552	0.00778441946146	0.0254237288136	3	0.0594755411148
chr0	77668260	0.00778441946146	0.0254237288136	3	0.0594755411148
chr0	158013408	0.00778441946146	0.0254237288136	3	0.0594755411148
chr0	158012542	0.00778441946146	0.0254237288136	3	0.0594755411148
chr0	82877371	0.00778441946146	0.0254237288136	3	0.0594755411148
chr0	26707867	0.00785268717182	0.0254237288136	3	0.0593481659889
chr0	122584227	0.00789104676552	0.0423728813559	5	0.0592770576477
chr0	117928380	0.00789549854765	0.0847457627119	10	0.0592688322067
chr0	103421400	0.00789835362541	0.0423728813559	5	0.059263586998
chr0	19799546	0.00791968635553	0.0762711864407	9	0.0592241883278
chr0	147460810	0.00792060276926	0.161016949153	19	0.0592225193977
chr0	61172112	0.00796120690699	0.0762711864407	9	0.0591478943825
chr0	71763883	0.00797255938446	0.0338983050847	4	0.0591271519661
chr0	14390463	0.00798508385273	0.0677966101695	8	0.0591042041779
chr0	14390599	0.00798508385273	0.0677966101695	8	0.0591042041779
chr0	14390482	0.00798508385273	0.0677966101695	8	0.0591042041779
chr0	14390476	0.00798508385273	0.0677966101695	8	0.0591042041779
chr0	14390464	0.00798508385273	0.0677966101695	8	0.0591042041779
chr0	25046997	0.00802034239422	0.0169491525424	2	0.0590399503708
chr0	29716082	0.00805145001732	0.237288135593	28	0.0589835047722
chr0	47461529	0.00808707142293	0.0677966101695	8	0.0589190721512
chr0	133211013	0.008096031615	0.0508474576271	6	0.0589029192924
chr0	105962386	0.00821726435454	0.0338983050847	4	0.0586861371994
chr0	85117318	0.00824958375646	0.0677966101695	8	0.0586288571358
chr0	95565138	0.00825119721133	0.0423728813559	5	0.0586259961128
chr0	33529028	0.00830643065965	0.0593220338983	7	0.0585287213326
chr0	33528918	0.00830643065965	0.0593220338983	7	0.0585287213326
chr0	116295852	0.00831148730923	0.0254237288136	3	0.0585198402405
chr0	116295845	0.00831148730923	0.0254237288136	3	0.0585198402405
chr0	71531584	0.00834026254289	0.127118644068	15	0.058469414711
chr0	68583927	0.00838595914925	0.0508474576271	6	0.0583897233009
chr0	179100615	0.00840208132165	0.0423728813559	5	0.0583617091179
chr0	119304918	0.00842153147901	0.0254237288136	3	0.0583280324936
chr0	185817851	0.00842153147901	0.0254237288136	3	0.0583280324936
chr0	91109573	0.00842153147901	0.0254237288136	3	0.0583280324936
chr0	43353167	0.00842153147901	0.0254237288136	3	0.0583280324936
chr0	43353168	0.00842153147901	0.0254237288136	3	0.0583280324936
chr0	71232786	0.00842153147901	0.0254237288136	3	0.0583280324936
chr0	90570911	0.00842153147901	0.0254237288136	3	0.0583280324936
chr0	83433851	0.00842592794871	0.152542372881	18	0.0583204030991
chr0	46392351	0.00842623334761	0.0338983050847	4	0.0583198666573
chr0	108509088	0.00847561428081	0.14406779661	17	0.0582346916199
chr0	183713828	0.00851349541901	0.262711864407	31	0.0581696629524
chr0	106078368	0.00855266898639	0.0762711864407	9	0.0581027269363
chr0	73836982	0.0085617308261	0.110169491525	13	0.0580872297287
chr0	73836985	0.0085617308261	0.110169491525	13	0.0580872297287
chr0	97518956	0.00857179741894	0.0593220338983	7	0.0580701231956
chr0	5076683	0.00861562412313	0.135593220339	16	0.057995736599
chr0	21613342	0.00862168958697	0.0677966101695	8	0.0579854846001
chr0	162241906	0.00866112911483	0.449152542373	53	0.0579189658165
chr0	162241969	0.00866112911483	0.449152542373	53	0.0579189658165
chr0	78735079	0.00867981669777	0.0593220338983	7	0.0578875541687
chr0	108529597	0.00868044663783	0.152542372881	18	0.0578864812851
chr0	16088432	0.0087063151212	0.457627118644	54	0.0578430891037
chr0	117527936	0.00871301609256	0.0254237288136	3	0.0578318834305
chr0	117526438	0.00871301609256	0.0254237288136	3	0.0578318834305
chr0	155392820	0.00875517765216	0.245762711864	29	0.057761490345
chr0	127048849	0.00876026398507	0.432203389831	51	0.0577530264854
chr0	95785061	0.00880285490758	0.0338983050847	4	0.0576823353767
chr0	133606271	0.00880579572258	0.0338983050847	4	0.0576774477959
chr0	130600117	0.00881136049038	0.0932203389831	11	0.0576682686806
chr0	179277346	0.00883692851549	0.177966101695	21	0.0576260089874
chr0	35151885	0.00887236354936	0.110169491525	13	0.0575676560402
chr0	13730911	0.00891260685407	0.28813559322	34	0.0575017333031
chr0	47937156	0.00892764155703	0.0762711864407	9	0.0574771165848
chr0	47935642	0.00892764155703	0.0762711864407	9	0.0574771165848
chr0	47938615	0.00892764155703	0.0762711864407	9	0.0574771165848
chr0	190778337	0.00897199121525	0.0847457627119	10	0.05740493536
chr0	139598562	0.00899301001033	0.0254237288136	3	0.0573707818985
chr0	180227740	0.00899353286746	0.279661016949	33	0.0573699474335
chr0	146245903	0.00901512827906	0.0254237288136	3	0.0573350191116
chr0	108507119	0.00907053978281	0.135593220339	16	0.0572456717491
chr0	27818533	0.00907053978281	0.135593220339	16	0.0572456717491
chr0	27818353	0.00907053978281	0.135593220339	16	0.0572456717491
chr0	27819022	0.00907053978281	0.135593220339	16	0.0572456717491
chr0	27817857	0.00907053978281	0.135593220339	16	0.0572456717491
chr0	27817776	0.00907053978281	0.135593220339	16	0.0572456717491
chr0	108507249	0.00907053978281	0.135593220339	16	0.0572456717491
chr0	27814081	0.00907053978281	0.135593220339	16	0.0572456717491
chr0	108511880	0.00907053978281	0.135593220339	16	0.0572456717491
chr0	27815691	0.00907053978281	0.135593220339	16	0.0572456717491
chr0	10742606	0.0090847946409	0.0932203389831	11	0.0572227835655
chr0	19805177	0.00911841181035	0.0423728813559	5	0.0571689605713
chr0	30167730	0.00911841181035	0.0423728813559	5	0.0571689605713
chr0	190294870	0.00914051839967	0.0423728813559	5	0.0571336746216
chr0	170472896	0.00919031175345	0.0677966101695	8	0.0570545196533
chr0	72933310	0.00919345408187	0.0508474576271	6	0.0570495128632
chr0	72929702	0.00919345408187	0.0508474576271	6	0.0570495128632
chr0	26621228	0.00920724002165	0.0847457627119	10	0.0570276975632
chr0	25057986	0.0092095844279	0.440677966102	52	0.0570240020752
chr0	152658567	0.00921306869167	0.0762711864407	9	0.0570184588432
chr0	113554131	0.00926947576409	0.0423728813559	5	0.0569295287132
chr0	3388668	0.00930915392209	0.169491525424	20	0.0568673014641
chr0	93626480	0.00938350626054	0.0423728813559	5	0.05675137043
chr0	175225692	0.00945716769795	0.483050847458	57	0.0566374659538
chr0	32678192	0.00947281355777	0.0508474576271	6	0.0566133856773
chr0	85400735	0.00947281355777	0.0508474576271	6	0.0566133856773
chr0	134502643	0.00949035229037	0.0508474576271	6	0.0565864443779
chr0	40259047	0.00949367048814	0.0593220338983	7	0.0565813183784
chr0	158013167	0.00950141764194	0.0338983050847	4	0.0565694570541
chr0	151037466	0.00950425529705	0.0677966101695	8	0.0565651059151
chr0	151032270	0.00950425529705	0.0677966101695	8	0.0565651059151
chr0	151040046	0.00950425529705	0.0677966101695	8	0.0565651059151
chr0	61172915	0.00959084413278	0.0254237288136	3	0.0564329624176
chr0	85436017	0.00972393436501	0.0508474576271	6	0.056232213974
chr0	172975764	0.00972393436501	0.0508474576271	6	0.056232213974
chr0	172981855	0.00972393436501	0.0508474576271	6	0.056232213974
chr0	80826902	0.00973563795796	0.0847457627119	10	0.0562147498131
chr0	82493842	0.00976962568413	0.0508474576271	6	0.0561639666557
chr0	31370253	0.00977710812544	0.415254237288	49	0.0561528205872
chr0	167125953	0.00983646523662	0.0338983050847	4	0.0560646653175
chr0	104686503	0.00984321119752	0.0593220338983	7	0.0560546517372
chr0	36646340	0.0098510396675	0.169491525424	20	0.0560430884361
chr0	141809451	0.00991353942532	0.0423728813559	5	0.0559509992599
chr0	129254105	0.00999693106624	0.0423728813559	5	0.0558289885521
chr0	185269287	0.0100094149508	0.101694915254	12	0.0558108687401
chr0	39067365	0.0100463039925	0.262711864407	31	0.0557572841644
chr0	44300574	0.0100730340241	0.0254237288136	3	0.05571860075
chr0	179559516	0.0100730340241	0.0254237288136	3	0.05571860075
chr0	44300474	0.0100730340241	0.0254237288136	3	0.05571860075
chr0	46005923	0.0100730340241	0.0254237288136	3	0.05571860075
chr0	46007312	0.0100730340241	0.0254237288136	3	0.05571860075
chr0	140655502	0.0100730340241	0.0254237288136	3	0.05571860075
chr0	21630732	0.0100730340241	0.0254237288136	3	0.05571860075
chr0	21625682	0.0100730340241	0.0254237288136	3	0.05571860075
chr0	62904958	0.0100730340241	0.0254237288136	3	0.05571860075
chr0	21615921	0.0100730340241	0.0254237288136	3	0.05571860075
chr0	72265321	0.0100730340241	0.0254237288136	3	0.05571860075
chr0	160946363	0.0100730340241	0.0254237288136	3	0.05571860075
chr0	130170588	0.0100730340241	0.0254237288136	3	0.05571860075
chr0	65585474	0.0100730340241	0.0254237288136	3	0.05571860075
chr0	69434688	0.0100730340241	0.0254237288136	3	0.05571860075
chr0	68295888	0.0100730340241	0.0254237288136	3	0.05571860075
chr0	49611176	0.0100730340241	0.0254237288136	3	0.05571860075
chr0	167948740	0.0100730340241	0.0254237288136	3	0.05571860075
chr0	95720157	0.0101035994916	0.0254237288136	3	0.0556744933128
chr0	4932466	0.0101181426432	0.0423728813559	5	0.0556535124779
chr0	189561455	0.0101331515207	0.322033898305	38	0.0556319355965
chr0	95911957	0.0101590833205	0.0338983050847	4	0.0555947422981
chr0	56918679	0.0101685099243	0.0677966101695	8	0.0555812120438
chr0	56921433	0.0101685099243	0.0677966101695	8	0.0555812120438
chr0	101328958	0.0101790606847	0.101694915254	12	0.0555661320686
chr0	174562808	0.0101952060394	0.457627118644	54	0.0555430650711
chr0	170547598	0.0102160781385	0.169491525424	20	0.0555132627487
chr0	170546870	0.0102160781385	0.169491525424	20	0.0555132627487
chr0	127304526	0.0102734808149	0.0423728813559	5	0.0554317235947
chr0	148777126	0.0102801633194	0.0423728813559	5	0.0554222464561
chr0	25058530	0.0102863242374	0.449152542373	53	0.055413544178
chr0	31409945	0.0103204288666	0.0677966101695	8	0.0553653240204
chr0	35245003	0.0103350703492	0.338983050847	40	0.0553447008133
chr0	35245054	0.0103350703492	0.338983050847	40	0.0553447008133
chr0	35245195	0.0103350703492	0.338983050847	40	0.0553447008133
chr0	168142165	0.0103389985427	0.322033898305	38	0.0553391575813
chr0	101324817	0.0103880804116	0.152542372881	18	0.055270254612
chr0	157900724	0.0104147676136	0.110169491525	13	0.0552328824997
chr0	152584386	0.0104182703663	0.0508474576271	6	0.0552279949188
chr0	22738034	0.0104448092087	0.0254237288136	3	0.0551909804344
chr0	155357507	0.0104448092087	0.0254237288136	3	0.0551909804344
chr0	156389133	0.0104448092087	0.0254237288136	3	0.0551909804344
chr0	185393542	0.0104448092087	0.0254237288136	3	0.0551909804344
chr0	166475405	0.0104924189915	0.245762711864	29	0.0551247596741
chr0	172710484	0.0105503583237	0.0593220338983	7	0.0550445914268
chr0	41348083	0.0106121237652	0.0169491525424	2	0.054959654808
chr0	137841899	0.0106121237652	0.0169491525424	2	0.054959654808
chr0	102445531	0.0106121237652	0.0169491525424	2	0.054959654808
chr0	38798704	0.0106121237652	0.0169491525424	2	0.054959654808
chr0	102452025	0.0106121237652	0.0169491525424	2	0.054959654808
chr0	48941182	0.0106121237652	0.0169491525424	2	0.054959654808
chr0	128405473	0.0106121237652	0.0169491525424	2	0.054959654808
chr0	59230152	0.0106121237652	0.0169491525424	2	0.054959654808
chr0	106428804	0.0107043818129	0.0338983050847	4	0.0548337101936
chr0	133795433	0.010722258499	0.0169491525424	2	0.0548093914986
chr0	165552004	0.010729559227	0.0508474576271	6	0.0547994971275
chr0	127049911	0.0107872040086	0.423728813559	50	0.0547215342522
chr0	49409760	0.0108185231983	0.169491525424	20	0.0546793937683
chr0	60093998	0.0108428686197	0.0423728813559	5	0.0546466708183
chr0	13054594	0.0108454889474	0.0423728813559	5	0.0546431541443
chr0	52467236	0.010853830741	0.0847457627119	10	0.0546319484711
chr0	47612352	0.010853830741	0.0847457627119	10	0.0546319484711
chr0	52462759	0.010853830741	0.0847457627119	10	0.0546319484711
chr0	37265871	0.0108969966543	0.0593220338983	7	0.0545741915703
chr0	128511439	0.0109131300094	0.0677966101695	8	0.0545526742935
chr0	5825824	0.0109662575635	0.0508474576271	6	0.0544820427895
chr0	185604315	0.0109763042084	0.0593220338983	7	0.054468691349
chr0	185604414	0.0109763042084	0.0593220338983	7	0.054468691349
chr0	176445638	0.0109841874804	0.101694915254	12	0.0544582605362
chr0	134571953	0.0110494903546	0.415254237288	49	0.0543720126152
chr0	87176178	0.0110641560306	0.0338983050847	4	0.0543527603149
chr0	102882738	0.0111164197731	0.169491525424	20	0.0542842149734
chr0	102882756	0.0111164197731	0.169491525424	20	0.0542842149734
chr0	102882760	0.0111164197731	0.169491525424	20	0.0542842149734
chr0	92337464	0.0111426071568	0.0593220338983	7	0.0542499423027
chr0	175626390	0.0111951748565	0.0338983050847	4	0.0541815161705
chr0	35561298	0.0112206504238	0.0593220338983	7	0.0541484355927
chr0	180358064	0.0112206504238	0.0593220338983	7	0.0541484355927
chr0	76454831	0.0112206504238	0.0593220338983	7	0.0541484355927
chr0	93620782	0.0112206504238	0.0593220338983	7	0.0541484355927
chr0	151033182	0.0112206504238	0.0593220338983	7	0.0541484355927
chr0	151039465	0.0112206504238	0.0593220338983	7	0.0541484355927
chr0	151040144	0.0112206504238	0.0593220338983	7	0.0541484355927
chr0	93620584	0.0112206504238	0.0593220338983	7	0.0541484355927
chr0	180074166	0.0112512183174	0.0423728813559	5	0.0541088581085
chr0	105897255	0.0112888257021	0.14406779661	17	0.0540603399277
chr0	138535962	0.0112893224974	0.35593220339	42	0.0540596842766
chr0	91675441	0.0112956172096	0.0508474576271	6	0.0540515780449
chr0	91674592	0.0112956172096	0.0508474576271	6	0.0540515780449
chr0	91674416	0.0112956172096	0.0508474576271	6	0.0540515780449
chr0	41375451	0.0113308022341	0.110169491525	13	0.0540063381195
chr0	158240120	0.0113449414827	0.0338983050847	4	0.0539882183075
chr0	79705063	0.0113641003144	0.0254237288136	3	0.0539637207985
chr0	191880040	0.0113641003144	0.0254237288136	3	0.0539637207985
chr0	176898800	0.0113641003144	0.0254237288136	3	0.0539637207985
chr0	163659934	0.0113641003144	0.0254237288136	3	0.0539637207985
chr0	107648738	0.0113641003144	0.0254237288136	3	0.0539637207985
chr0	151216271	0.0113904778626	0.0932203389831	11	0.0539299845695
chr0	42227066	0.0113998421689	0.372881355932	44	0.0539180040359
chr0	142677341	0.0114026028242	0.0423728813559	5	0.0539144873619
chr0	135602813	0.0114082099336	0.0254237288136	3	0.0539073348045
chr0	74439335	0.0114403177014	0.0423728813559	5	0.0538665056229
chr0	61936077	0.0114447682222	0.228813559322	27	0.0538608431816
chr0	41375347	0.0114617471283	0.118644067797	14	0.0538392663002
chr0	53957015	0.0115273020744	0.0423728813559	5	0.0537563562393
chr0	33543108	0.0115876309348	0.0508474576271	6	0.0536804795265
chr0	188960726	0.0116101151934	0.101694915254	12	0.0536522865295
chr0	30463020	0.011621203686	0.194915254237	23	0.0536383986473
chr0	139226368	0.0116222277953	0.118644067797	14	0.0536370873451
chr0	21250983	0.0116245323851	0.0423728813559	5	0.0536342263222
chr0	140338425	0.0116370879519	0.0593220338983	7	0.0536185503006
chr0	33529177	0.0116658394796	0.0677966101695	8	0.0535826683044
chr0	112686387	0.0116680673834	0.466101694915	55	0.0535798668861
chr0	121859646	0.0116868507915	0.127118644068	15	0.0535565018654
chr0	152307660	0.0116870224746	0.0847457627119	10	0.0535562634468
chr0	152308126	0.0116870224746	0.0847457627119	10	0.0535562634468
chr0	6368539	0.0117031724244	0.364406779661	43	0.0535361766815
chr0	39075538	0.0117175378939	0.0423728813559	5	0.0535183548927
chr0	130206332	0.0117426138613	0.0847457627119	10	0.0534873008728
chr0	170498335	0.0117846180724	0.0677966101695	8	0.0534353852272
chr0	118175309	0.0117846180724	0.0677966101695	8	0.0534353852272
chr0	173337928	0.011802122649	0.0254237288136	3	0.0534138083458
chr0	24359927	0.011802122649	0.0254237288136	3	0.0534138083458
chr0	162160670	0.011802122649	0.0254237288136	3	0.0534138083458
chr0	173346661	0.011802122649	0.0254237288136	3	0.0534138083458
chr0	48536983	0.0118215653515	0.0593220338983	7	0.0533899068832
chr0	70354003	0.0118233898154	0.0932203389831	11	0.0533876419067
chr0	131016672	0.0118246931835	0.161016949153	19	0.0533860325813
chr0	169120087	0.0118319948127	0.0338983050847	4	0.0533770918846
chr0	152897294	0.0118319948127	0.0338983050847	4	0.0533770918846
chr0	169120419	0.0118319948127	0.0338983050847	4	0.0533770918846
chr0	116422459	0.0118319948127	0.0338983050847	4	0.0533770918846
chr0	178720800	0.0118319948127	0.0338983050847	4	0.0533770918846
chr0	49206816	0.0118778238808	0.0423728813559	5	0.0533208847046
chr0	79070326	0.0119141123364	0.0338983050847	4	0.0532765388489
chr0	53459408	0.0119148130069	0.0508474576271	6	0.0532757043839
chr0	108763010	0.0119432262868	0.0762711864407	9	0.0532410740852
chr0	31932864	0.0119475295006	0.0338983050847	4	0.0532358288765
chr0	123657468	0.0120199595497	0.0254237288136	3	0.0531479716301
chr0	46155918	0.0120314562711	0.271186440678	32	0.0531340837479
chr0	59572028	0.0120343764933	0.194915254237	23	0.0531305670738
chr0	116290039	0.012046684935	0.177966101695	21	0.0531157255173
chr0	149627284	0.012056878097	0.0254237288136	3	0.0531033873558
chr0	42351468	0.0120637968362	0.0423728813559	5	0.0530951023102
chr0	89468111	0.0120865335885	0.203389830508	24	0.0530676841736
chr0	90417670	0.0120871559236	0.152542372881	18	0.0530669689178
chr0	124293817	0.0121005887156	0.0423728813559	5	0.0530508160591
chr0	131068756	0.0121507205036	0.101694915254	12	0.0529907345772
chr0	131068750	0.0121507205036	0.101694915254	12	0.0529907345772
chr0	112877752	0.0121618107357	0.118644067797	14	0.052977502346
chr0	30882601	0.0121940680115	0.457627118644	54	0.0529389977455
chr0	92311661	0.0122035829749	0.0338983050847	4	0.052927672863
chr0	189092158	0.0122035829749	0.0338983050847	4	0.052927672863
chr0	189094197	0.0122035829749	0.0338983050847	4	0.052927672863
chr0	70289669	0.0122035829749	0.0338983050847	4	0.052927672863
chr0	70290321	0.0122035829749	0.0338983050847	4	0.052927672863
chr0	136730098	0.0122035829749	0.0338983050847	4	0.052927672863
chr0	18198602	0.0122368562882	0.0423728813559	5	0.0528880953789
chr0	26457318	0.0122459554258	0.28813559322	34	0.0528773069382
chr0	26453361	0.0122459554258	0.28813559322	34	0.0528773069382
chr0	130432381	0.0122729338503	0.21186440678	25	0.0528452992439
chr0	143682757	0.0122749213306	0.0762711864407	9	0.0528429746628
chr0	104832177	0.0123341572143	0.440677966102	52	0.0527729988098
chr0	139285101	0.0123610652373	0.0762711864407	9	0.0527413487434
chr0	43541245	0.012371171519	0.0593220338983	7	0.0527294874191
chr0	43541246	0.012371171519	0.0593220338983	7	0.0527294874191
chr0	43541248	0.012371171519	0.0593220338983	7	0.0527294874191
chr0	43541249	0.012371171519	0.0593220338983	7	0.0527294874191
chr0	43541247	0.012371171519	0.0593220338983	7	0.0527294874191
chr0	75799521	0.0123769113488	0.135593220339	16	0.0527227520943
chr0	131867084	0.0124184482075	0.0169491525424	2	0.0526740550995
chr0	23368693	0.0124406911448	0.389830508475	46	0.0526480674744
chr0	182339756	0.0124570106824	0.127118644068	15	0.0526290535927
chr0	62880672	0.0124580199252	0.305084745763	36	0.0526278614998
chr0	164741158	0.0125018664784	0.0677966101695	8	0.0525768399239
chr0	164733198	0.0125018664784	0.0677966101695	8	0.0525768399239
chr0	53682250	0.0125025111256	0.237288135593	28	0.0525760650635
chr0	53682259	0.0125025111256	0.237288135593	28	0.0525760650635
chr0	191001543	0.0125141207046	0.0254237288136	3	0.0525625944138
chr0	42998235	0.0125254647087	0.152542372881	18	0.0525494217873
chr0	98670942	0.012552345679	0.127118644068	15	0.0525183081627
chr0	170281433	0.0126879364007	0.0254237288136	3	0.052362203598
chr0	96571607	0.0126879364007	0.0254237288136	3	0.052362203598
chr0	155057844	0.0126879364007	0.0254237288136	3	0.052362203598
chr0	101342965	0.0126879364007	0.0254237288136	3	0.052362203598
chr0	153874560	0.0126879364007	0.0254237288136	3	0.052362203598
chr0	166371935	0.0126879364007	0.0254237288136	3	0.052362203598
chr0	35631632	0.0126879364007	0.0254237288136	3	0.052362203598
chr0	26530912	0.0126879364007	0.0254237288136	3	0.052362203598
chr0	26531211	0.0126879364007	0.0254237288136	3	0.052362203598
chr0	186738357	0.0126879364007	0.0254237288136	3	0.052362203598
chr0	47950789	0.0126879364007	0.0254237288136	3	0.052362203598
chr0	6122046	0.0126879364007	0.0254237288136	3	0.052362203598
chr0	137748587	0.0126879364007	0.0254237288136	3	0.052362203598
chr0	53343660	0.0126879364007	0.0254237288136	3	0.052362203598
chr0	172765871	0.0126879364007	0.0254237288136	3	0.052362203598
chr0	137255462	0.0126879364007	0.0254237288136	3	0.052362203598
chr0	55145991	0.0126879364007	0.0254237288136	3	0.052362203598
chr0	106277338	0.0126879364007	0.0254237288136	3	0.052362203598
chr0	49839214	0.0126879364007	0.0254237288136	3	0.052362203598
chr0	21904961	0.0126879364007	0.0254237288136	3	0.052362203598
chr0	103257942	0.0126879364007	0.0254237288136	3	0.052362203598
chr0	127041107	0.0126879364007	0.0254237288136	3	0.052362203598
chr0	53337068	0.0126879364007	0.0254237288136	3	0.052362203598
chr0	190947475	0.0126879364007	0.0254237288136	3	0.052362203598
chr0	60775179	0.0126879364007	0.0254237288136	3	0.052362203598
chr0	166159370	0.0126879364007	0.0254237288136	3	0.052362203598
chr0	13060337	0.0126879364007	0.0254237288136	3	0.052362203598
chr0	66364681	0.0126879364007	0.0254237288136	3	0.052362203598
chr0	155054912	0.0126879364007	0.0254237288136	3	0.052362203598
chr0	165093015	0.0126879364007	0.0254237288136	3	0.052362203598
chr0	174456933	0.0126879364007	0.0254237288136	3	0.052362203598
chr0	77326359	0.0126879364007	0.0254237288136	3	0.052362203598
chr0	141211358	0.0126879364007	0.0254237288136	3	0.052362203598
chr0	70967335	0.0126879364007	0.0254237288136	3	0.052362203598
chr0	74760728	0.0126879364007	0.0254237288136	3	0.052362203598
chr0	140565318	0.0126879364007	0.0254237288136	3	0.052362203598
chr0	151588899	0.0127093712937	0.21186440678	25	0.052337706089
chr0	51492214	0.0127701362248	0.0593220338983	7	0.0522684454918
chr0	59950415	0.0128713892393	0.0677966101695	8	0.0521537661552
chr0	179271186	0.0129169448856	0.220338983051	26	0.0521024465561
chr0	186130255	0.0129262859551	0.440677966102	52	0.0520919561386
chr0	74483106	0.0129522491282	0.14406779661	17	0.0520628094673
chr0	74483074	0.0129522491282	0.14406779661	17	0.0520628094673
chr0	74483011	0.0129522491282	0.14406779661	17	0.0520628094673
chr0	74182874	0.0129522491282	0.14406779661	17	0.0520628094673
chr0	74483019	0.0129522491282	0.14406779661	17	0.0520628094673
chr0	74483033	0.0129522491282	0.14406779661	17	0.0520628094673
chr0	74484210	0.0129522491282	0.14406779661	17	0.0520628094673
chr0	74482240	0.0129522491282	0.14406779661	17	0.0520628094673
chr0	74483048	0.0129522491282	0.14406779661	17	0.0520628094673
chr0	74483083	0.0129522491282	0.14406779661	17	0.0520628094673
chr0	74483010	0.0129522491282	0.14406779661	17	0.0520628094673
chr0	74483003	0.0129522491282	0.14406779661	17	0.0520628094673
chr0	74482831	0.0129522491282	0.14406779661	17	0.0520628094673
chr0	74481614	0.0129522491282	0.14406779661	17	0.0520628094673
chr0	74483085	0.0129522491282	0.14406779661	17	0.0520628094673
chr0	74483039	0.0129522491282	0.14406779661	17	0.0520628094673
chr0	158718409	0.0129653467625	0.449152542373	53	0.0520481467247
chr0	173198372	0.0129723314358	0.372881355932	44	0.0520403385162
chr0	189563603	0.0129941718667	0.330508474576	39	0.0520159006119
chr0	189564647	0.0129941718667	0.330508474576	39	0.0520159006119
chr0	174566253	0.0130434532097	0.483050847458	57	0.0519609451294
chr0	141198322	0.0130581888734	0.0677966101695	8	0.0519445538521
chr0	97734566	0.0130918666272	0.0423728813559	5	0.0519071221352
chr0	29778417	0.013102403455	0.0677966101695	8	0.0518954396248
chr0	86419223	0.0131512393662	0.152542372881	18	0.0518414378166
chr0	16664967	0.0131563859128	0.0254237288136	3	0.0518357753754
chr0	184255954	0.0131869199092	0.0169491525424	2	0.0518020987511
chr0	163303742	0.0132096250859	0.28813559322	34	0.0517771244049
chr0	65288800	0.0132256308694	0.0762711864407	9	0.0517596006393
chr0	159019942	0.0132560388988	0.381355932203	45	0.0517262220383
chr0	6305141	0.0132560388988	0.0847457627119	10	0.0517262220383
chr0	66692553	0.0132569199593	0.110169491525	13	0.051725268364
chr0	66690788	0.0132569199593	0.110169491525	13	0.051725268364
chr0	108525119	0.0132683793077	0.14406779661	17	0.0517127513885
chr0	108525279	0.0132683793077	0.14406779661	17	0.0517127513885
chr0	98184824	0.0132705352112	0.0423728813559	5	0.0517103672028
chr0	152683236	0.0132951580021	0.0338983050847	4	0.051683485508
chr0	152683315	0.0132951580021	0.0338983050847	4	0.051683485508
chr0	80863384	0.0133440538518	0.0932203389831	11	0.0516301989555
chr0	80863517	0.0133440538518	0.0932203389831	11	0.0516301989555
chr0	42064994	0.0133660539902	0.220338983051	26	0.051606297493
chr0	105434179	0.0133734616431	0.432203389831	51	0.0515982508659
chr0	64010292	0.0133952154841	0.0593220338983	7	0.0515746474266
chr0	73632626	0.0134085827121	0.0338983050847	4	0.0515601634979
chr0	121799404	0.0134158167152	0.0762711864407	9	0.0515523552895
chr0	51146260	0.0134227572559	0.0338983050847	4	0.0515448451042
chr0	63632516	0.0134237490676	0.0677966101695	8	0.0515437722206
chr0	21542192	0.0134421113856	0.330508474576	39	0.0515239238739
chr0	161339022	0.0134750304849	0.245762711864	29	0.0514883995056
chr0	183457171	0.0135156234176	0.161016949153	19	0.0514447689056
chr0	119637374	0.013528916081	0.28813559322	34	0.0514305233955
chr0	53273035	0.0135460267008	0.0338983050847	4	0.0514121651649
chr0	60443598	0.0135460267008	0.0338983050847	4	0.0514121651649
chr0	60442845	0.0135460267008	0.0338983050847	4	0.0514121651649
chr0	53273037	0.0135460267008	0.0338983050847	4	0.0514121651649
chr0	21492832	0.0135460267008	0.0338983050847	4	0.0514121651649
chr0	136664836	0.0135492311962	0.0423728813559	5	0.0514087080956
chr0	35824762	0.013575196717	0.0677966101695	8	0.0513809323311
chr0	78546995	0.0136209376636	0.0423728813559	5	0.051332116127
chr0	42147648	0.0136585551742	0.0338983050847	4	0.0512921214104
chr0	148805188	0.0136971927625	0.0254237288136	3	0.0512511134148
chr0	148806564	0.0136971927625	0.0254237288136	3	0.0512511134148
chr0	110431118	0.0137418382243	0.0677966101695	8	0.0512039065361
chr0	110431114	0.0137418382243	0.0677966101695	8	0.0512039065361
chr0	159112142	0.0137782754687	0.152542372881	18	0.0511654615402
chr0	157067119	0.0137828626998	0.0762711864407	9	0.051160633564
chr0	159388190	0.0138339393435	0.0932203389831	11	0.0511069893837
chr0	81452060	0.0139099986585	0.0847457627119	10	0.0510274767876
chr0	81452213	0.0139099986585	0.0847457627119	10	0.0510274767876
chr0	168224036	0.0139612573201	0.0508474576271	6	0.0509740710258
chr0	26121847	0.0139690096403	0.423728813559	50	0.0509660243988
chr0	26121849	0.0139690096403	0.423728813559	50	0.0509660243988
chr0	26121866	0.0139690096403	0.423728813559	50	0.0509660243988
chr0	26120893	0.0139690096403	0.423728813559	50	0.0509660243988
chr0	26121836	0.0139690096403	0.423728813559	50	0.0509660243988
chr0	26121833	0.0139690096403	0.423728813559	50	0.0509660243988
chr0	98904159	0.0139873229412	0.0593220338983	7	0.0509470105171
chr0	89453934	0.0139971624503	0.271186440678	32	0.0509368181229
chr0	73577860	0.014055414886	0.0508474576271	6	0.0508766174316
chr0	105816410	0.0140747843599	0.0338983050847	4	0.050856590271
chr0	46149524	0.014137142649	0.491525423729	58	0.0507925152779
chr0	59349725	0.0142418205836	0.21186440678	25	0.0506855249405
chr0	189243482	0.014297216753	0.466101694915	55	0.0506291985512
chr0	189239032	0.014297216753	0.466101694915	55	0.0506291985512
chr0	154589026	0.0143332811757	0.0338983050847	4	0.0505926609039
chr0	127048928	0.014373168325	0.35593220339	42	0.0505523681641
chr0	127295880	0.0144113554369	0.0338983050847	4	0.0505139231682
chr0	149129858	0.0144113554369	0.0338983050847	4	0.0505139231682
chr0	53337466	0.0144113554369	0.0338983050847	4	0.0505139231682
chr0	129719876	0.0144113554369	0.0338983050847	4	0.0505139231682
chr0	176328272	0.0144201171125	0.0338983050847	4	0.0505051016808
chr0	113097377	0.0144315583986	0.0423728813559	5	0.0504935979843
chr0	141769813	0.0144361589692	0.237288135593	28	0.050488948822
chr0	144923044	0.0145146034937	0.169491525424	20	0.0504103899002
chr0	187239510	0.0145401317384	0.152542372881	18	0.0503849387169
chr0	134854799	0.0145545861816	0.0677966101695	8	0.0503705143929
chr0	35573799	0.0145793229343	0.0338983050847	4	0.0503458976746
chr0	35572986	0.0145793229343	0.0338983050847	4	0.0503458976746
chr0	155832580	0.0146071365793	0.0677966101695	8	0.050318300724
chr0	135991008	0.0147559042006	0.0677966101695	8	0.0501713752747
chr0	135991009	0.0147559042006	0.0677966101695	8	0.0501713752747
chr0	135990399	0.0147559042006	0.0677966101695	8	0.0501713752747
chr0	61936169	0.014760284281	0.220338983051	26	0.0501670837402
chr0	142518244	0.0147837407971	0.0423728813559	5	0.0501440763474
chr0	89631030	0.0147925195867	0.135593220339	16	0.0501354932785
chr0	88484253	0.0148008644819	0.0254237288136	3	0.0501272678375
chr0	114084294	0.0148246084192	0.0338983050847	4	0.0501040816307
chr0	35244635	0.0148292299159	0.364406779661	43	0.0500995516777
chr0	19245306	0.014882264528	0.0423728813559	5	0.050047814846
chr0	116944828	0.014887125811	0.0762711864407	9	0.0500430464745
chr0	48493600	0.0149051491188	0.0593220338983	7	0.0500255227089
chr0	188185890	0.0149142246779	0.0932203389831	11	0.0500167012215
chr0	100606528	0.0149172142353	0.0762711864407	9	0.0500137805939
chr0	100621682	0.0149172142353	0.0762711864407	9	0.0500137805939
chr0	100616149	0.0149172142353	0.0762711864407	9	0.0500137805939
chr0	100607231	0.0149172142353	0.0762711864407	9	0.0500137805939
chr0	84288415	0.0149284029481	0.0762711864407	9	0.0500029325485
chr0	84288771	0.0149284029481	0.0762711864407	9	0.0500029325485
chr0	162421254	0.0149663546485	0.0169491525424	2	0.0499661564827
chr0	169016584	0.0150827201161	0.101694915254	12	0.0498539209366
chr0	178659920	0.0150925812614	0.0423728813559	5	0.0498444437981
chr0	54057895	0.0151082833363	0.0338983050847	4	0.0498293638229
chr0	105023639	0.0151178250679	0.0762711864407	9	0.0498202443123
chr0	99404835	0.0151290586985	0.0423728813559	5	0.0498094558716
chr0	32044955	0.0151331049408	0.0593220338983	7	0.0498055815697
chr0	189556492	0.0151773500602	0.305084745763	36	0.0497632622719
chr0	30183281	0.0152296495209	0.35593220339	42	0.0497134327888
chr0	173602933	0.0152381390679	0.0508474576271	6	0.0497053861618
chr0	1466443	0.0152598948561	0.0254237288136	3	0.0496847033501
chr0	1440390	0.0152598948561	0.0254237288136	3	0.0496847033501
chr0	1455241	0.0152598948561	0.0254237288136	3	0.0496847033501
chr0	96306327	0.0152598948561	0.0254237288136	3	0.0496847033501
chr0	60513984	0.0152598948561	0.0254237288136	3	0.0496847033501
chr0	59980040	0.0152671539983	0.118644067797	14	0.0496777892113
chr0	59981430	0.0152671539983	0.118644067797	14	0.0496777892113
chr0	167789817	0.0152718062831	0.0254237288136	3	0.0496733784676
chr0	167797843	0.0152718062831	0.0254237288136	3	0.0496733784676
chr0	25238208	0.0152874760835	0.135593220339	16	0.049658536911
chr0	66201098	0.0153218266277	0.101694915254	12	0.0496260523796
chr0	66201007	0.0153218266277	0.101694915254	12	0.0496260523796
chr0	66201049	0.0153218266277	0.101694915254	12	0.0496260523796
chr0	66201064	0.0153218266277	0.101694915254	12	0.0496260523796
chr0	66201156	0.0153218266277	0.101694915254	12	0.0496260523796
chr0	66201146	0.0153218266277	0.101694915254	12	0.0496260523796
chr0	66200954	0.0153218266277	0.101694915254	12	0.0496260523796
chr0	66200935	0.0153218266277	0.101694915254	12	0.0496260523796
chr0	66200847	0.0153218266277	0.101694915254	12	0.0496260523796
chr0	66201005	0.0153218266277	0.101694915254	12	0.0496260523796
chr0	158923404	0.0153312814675	0.0508474576271	6	0.0496171116829
chr0	175574641	0.015347357287	0.161016949153	19	0.0496019124985
chr0	30057851	0.0153571710471	0.0254237288136	3	0.0495926737785
chr0	30064227	0.0153571710471	0.0254237288136	3	0.0495926737785
chr0	30066768	0.0153571710471	0.0254237288136	3	0.0495926737785
chr0	180236784	0.0153863085686	0.203389830508	24	0.0495651960373
chr0	182327958	0.0154101184386	0.0847457627119	10	0.0495427846909
chr0	48146553	0.0154438384924	0.0932203389831	11	0.0495111346245
chr0	55633845	0.0154468242481	0.0423728813559	5	0.0495083332062
chr0	175950398	0.0155009017026	0.0762711864407	9	0.0494577288628
chr0	131131711	0.0155456934991	0.0423728813559	5	0.0494158864021
chr0	40665597	0.0155607313079	0.0847457627119	10	0.0494018793106
chr0	189246530	0.0155611942508	0.0677966101695	8	0.0494014620781
chr0	26122086	0.0155739308256	0.432203389831	51	0.0493896007538
chr0	26120816	0.0155739308256	0.432203389831	51	0.0493896007538
chr0	26130937	0.0155739308256	0.432203389831	51	0.0493896007538
chr0	26122172	0.0155739308256	0.432203389831	51	0.0493896007538
chr0	26122091	0.0155739308256	0.432203389831	51	0.0493896007538
chr0	26121877	0.0155739308256	0.432203389831	51	0.0493896007538
chr0	26122033	0.0155739308256	0.432203389831	51	0.0493896007538
chr0	26122005	0.0155739308256	0.432203389831	51	0.0493896007538
chr0	26120812	0.0155739308256	0.432203389831	51	0.0493896007538
chr0	26121997	0.0155739308256	0.432203389831	51	0.0493896007538
chr0	26121996	0.0155739308256	0.432203389831	51	0.0493896007538
chr0	26121951	0.0155739308256	0.432203389831	51	0.0493896007538
chr0	26121887	0.0155739308256	0.432203389831	51	0.0493896007538
chr0	180989771	0.0155759001775	0.0677966101695	8	0.0493878126144
chr0	83237100	0.0155830847264	0.0423728813559	5	0.0493811368942
chr0	83229784	0.0155830847264	0.0423728813559	5	0.0493811368942
chr0	150844185	0.0155903887044	0.0338983050847	4	0.0493743419647
chr0	150843256	0.0155903887044	0.0338983050847	4	0.0493743419647
chr0	95933593	0.0156160389098	0.0423728813559	5	0.0493505001068
chr0	143345714	0.0156421987058	0.110169491525	13	0.049326300621
chr0	156827415	0.0156511616894	0.0423728813559	5	0.0493179559708
chr0	135571875	0.0156709691157	0.0677966101695	8	0.0492996573448
chr0	28651974	0.0156941887597	0.0593220338983	7	0.0492781996727
chr0	115734521	0.015741907425	0.0423728813559	5	0.0492342710495
chr0	115732957	0.015741907425	0.0423728813559	5	0.0492342710495
chr0	115730976	0.015741907425	0.0423728813559	5	0.0492342710495
chr0	115747566	0.015741907425	0.0423728813559	5	0.0492342710495
chr0	157914721	0.0157563229436	0.0593220338983	7	0.0492209792137
chr0	170403596	0.0157563229436	0.0593220338983	7	0.0492209792137
chr0	142004929	0.0157596064536	0.0762711864407	9	0.0492179989815
chr0	184168679	0.0157604274428	0.0508474576271	6	0.0492172241211
chr0	138407765	0.0157614830662	0.0677966101695	8	0.0492162704468
chr0	117772155	0.0157616003623	0.0254237288136	3	0.0492161512375
chr0	118505421	0.0157799097287	0.0254237288136	3	0.0491993427277
chr0	59952566	0.0157984765027	0.474576271186	56	0.0491822957993
chr0	168204655	0.0158031805747	0.0423728813559	5	0.0491780042648
chr0	168207525	0.0158031805747	0.0423728813559	5	0.0491780042648
chr0	173446223	0.0158108278159	0.0169491525424	2	0.0491710305214
chr0	95901022	0.0158293148109	0.203389830508	24	0.0491541028023
chr0	95905786	0.0158293148109	0.203389830508	24	0.0491541028023
chr0	95901555	0.0158293148109	0.203389830508	24	0.0491541028023
chr0	146014304	0.0158319071504	0.0423728813559	5	0.0491517186165
chr0	53004387	0.0158449934542	0.0508474576271	6	0.0491397380829
chr0	96340335	0.0158866855	0.0593220338983	7	0.0491017103195
chr0	54386309	0.0159021867926	0.0508474576271	6	0.0490875840187
chr0	162918245	0.0159036075489	0.0338983050847	4	0.0490862727165
chr0	162922866	0.0159036075489	0.0338983050847	4	0.0490862727165
chr0	116448143	0.0159402377836	0.118644067797	14	0.0490529537201
chr0	164499140	0.0159402377836	0.118644067797	14	0.0490529537201
chr0	164499376	0.0159402377836	0.118644067797	14	0.0490529537201
chr0	116446832	0.0159402377836	0.118644067797	14	0.0490529537201
chr0	119725497	0.0159894535475	0.135593220339	16	0.0490083694458
chr0	159019063	0.0160132861872	0.364406779661	43	0.0489867925644
chr0	158750206	0.0160806945645	0.0508474576271	6	0.0489259958267
chr0	66608142	0.0160841686108	0.0338983050847	4	0.0489228367805
chr0	95728965	0.0161184719723	0.0338983050847	4	0.0488920211792
chr0	80279121	0.0161697091426	0.101694915254	12	0.0488460659981
chr0	80284310	0.0161697091426	0.101694915254	12	0.0488460659981
chr0	162066884	0.016177903601	0.0254237288136	3	0.0488387346268
chr0	151678948	0.016177903601	0.0254237288136	3	0.0488387346268
chr0	152134493	0.016177903601	0.0254237288136	3	0.0488387346268
chr0	88245859	0.016177903601	0.0254237288136	3	0.0488387346268
chr0	109555478	0.016177903601	0.0254237288136	3	0.0488387346268
chr0	162065501	0.016177903601	0.0254237288136	3	0.0488387346268
chr0	36102770	0.016177903601	0.0254237288136	3	0.0488387346268
chr0	73665434	0.016177903601	0.0254237288136	3	0.0488387346268
chr0	133998393	0.016177903601	0.0254237288136	3	0.0488387346268
chr0	176384923	0.016177903601	0.0254237288136	3	0.0488387346268
chr0	62315072	0.0161782652213	0.0932203389831	11	0.0488383769989
chr0	62314784	0.0161782652213	0.0932203389831	11	0.0488383769989
chr0	74974205	0.0161889971362	0.0338983050847	4	0.0488287806511
chr0	57903085	0.0162186993885	0.0677966101695	8	0.0488022565842
chr0	43565581	0.01632748776	0.0254237288136	3	0.0487055182457
chr0	44364231	0.0163536762522	0.449152542373	53	0.0486823320389
chr0	165473437	0.01640043724	0.14406779661	17	0.0486410260201
chr0	95905417	0.0164067967678	0.194915254237	23	0.0486353635788
chr0	148539787	0.0164436593765	0.0338983050847	4	0.048602938652
chr0	148534395	0.0164436593765	0.0338983050847	4	0.048602938652
chr0	158066234	0.0164436593765	0.0338983050847	4	0.048602938652
chr0	148542931	0.0164436593765	0.0338983050847	4	0.048602938652
chr0	89068099	0.0164781508567	0.0338983050847	4	0.0485725998878
chr0	107501123	0.0164925343912	0.0593220338983	7	0.0485599637032
chr0	175222952	0.0164938873647	0.483050847458	57	0.0485587716103
chr0	149467647	0.0165153044009	0.0254237288136	3	0.0485399961472
chr0	108085700	0.0165210944525	0.466101694915	55	0.0485349297523
chr0	108087104	0.0165210944525	0.466101694915	55	0.0485349297523
chr0	108087199	0.0165210944525	0.466101694915	55	0.0485349297523
chr0	95775487	0.0165587198436	0.0508474576271	6	0.0485020279884
chr0	145018781	0.0165587198436	0.0508474576271	6	0.0485020279884
chr0	69437202	0.0165616843329	0.0338983050847	4	0.0484994053841
chr0	63836826	0.0165616843329	0.0338983050847	4	0.0484994053841
chr0	189878055	0.0165616843329	0.0338983050847	4	0.0484994053841
chr0	189872279	0.0165616843329	0.0338983050847	4	0.0484994053841
chr0	145823193	0.0165616843329	0.0338983050847	4	0.0484994053841
chr0	145816036	0.0165616843329	0.0338983050847	4	0.0484994053841
chr0	145823194	0.0165616843329	0.0338983050847	4	0.0484994053841
chr0	169099888	0.0165616843329	0.0338983050847	4	0.0484994053841
chr0	169098699	0.0165616843329	0.0338983050847	4	0.0484994053841
chr0	156813691	0.0165616843329	0.0338983050847	4	0.0484994053841
chr0	69436904	0.0165616843329	0.0338983050847	4	0.0484994053841
chr0	104077688	0.0165616843329	0.0338983050847	4	0.0484994053841
chr0	58000585	0.0165616843329	0.0338983050847	4	0.0484994053841
chr0	101324212	0.0165824513141	0.127118644068	15	0.0484812855721
chr0	123669315	0.0166261755255	0.0593220338983	7	0.048443198204
chr0	35242106	0.0166261755255	0.0593220338983	7	0.048443198204
chr0	147308532	0.0166966594691	0.118644067797	14	0.0483819842339
chr0	175300689	0.0167324556573	0.0847457627119	10	0.0483509898186
chr0	62314336	0.0167345785069	0.0508474576271	6	0.0483491420746
chr0	173921356	0.0167555724188	0.0762711864407	9	0.0483310222626
chr0	185253763	0.0167658294555	0.135593220339	16	0.0483222007751
chr0	155734200	0.0167774703893	0.0508474576271	6	0.0483121275902
chr0	39900111	0.0167857368287	0.0677966101695	8	0.0483049750328
chr0	64766277	0.0168265050021	0.0508474576271	6	0.0482699275017
chr0	180234169	0.0168364304521	0.194915254237	23	0.0482614040375
chr0	180234635	0.0168364304521	0.194915254237	23	0.0482614040375
chr0	174708469	0.0168609562195	0.389830508475	46	0.0482403039932
chr0	174710696	0.0168609562195	0.389830508475	46	0.0482403039932
chr0	174711217	0.0168609562195	0.389830508475	46	0.0482403039932
chr0	146223511	0.0168711548356	0.0338983050847	4	0.0482316017151
chr0	162563562	0.0168720365005	0.118644067797	14	0.0482308268547
chr0	1456747	0.0168809818276	0.0338983050847	4	0.0482231378555
chr0	60683510	0.0168840067226	0.0254237288136	3	0.0482205748558
chr0	86943353	0.0169072164403	0.0932203389831	11	0.0482006669044
chr0	62087305	0.016973877082	0.0593220338983	7	0.0481438040733
chr0	153689272	0.0170199532038	0.0762711864407	9	0.0481045842171
chr0	70603439	0.0170949946153	0.457627118644	54	0.0480409264565
chr0	191077610	0.0171099421625	0.0423728813559	5	0.0480282902718
chr0	191077514	0.0171099421625	0.0423728813559	5	0.0480282902718
chr0	191077523	0.0171099421625	0.0423728813559	5	0.0480282902718
chr0	191077536	0.0171099421625	0.0423728813559	5	0.0480282902718
chr0	191078580	0.0171099421625	0.0423728813559	5	0.0480282902718
chr0	191078232	0.0171099421625	0.0423728813559	5	0.0480282902718
chr0	191078238	0.0171099421625	0.0423728813559	5	0.0480282902718
chr0	191077594	0.0171099421625	0.0423728813559	5	0.0480282902718
chr0	36824360	0.0171260548234	0.347457627119	41	0.0480147004128
chr0	158583458	0.0171562768471	0.0762711864407	9	0.0479891896248
chr0	158593065	0.0171562768471	0.0762711864407	9	0.0479891896248
chr0	73384095	0.0172380009484	0.220338983051	26	0.0479204654694
chr0	168207693	0.0172764331846	0.152542372881	18	0.0478882789612
chr0	1553511	0.0173268659862	0.0338983050847	4	0.0478461384773
chr0	150023056	0.0173319177374	0.110169491525	13	0.0478419065475
chr0	75786346	0.0173437111549	0.118644067797	14	0.0478320717812
chr0	27061873	0.0173437111549	0.0847457627119	10	0.0478320717812
chr0	132069362	0.0173501946311	0.127118644068	15	0.0478266477585
chr0	132069608	0.0173501946311	0.127118644068	15	0.0478266477585
chr0	135766329	0.0174190757067	0.0338983050847	4	0.0477693676949
chr0	135765759	0.0174190757067	0.0338983050847	4	0.0477693676949
chr0	8715333	0.0174343200754	0.0423728813559	5	0.0477567315102
chr0	168213945	0.0174357540249	0.220338983051	26	0.0477555394173
chr0	5986015	0.0174438385959	0.432203389831	51	0.0477488636971
chr0	133519429	0.0174591056585	0.0593220338983	7	0.0477362275124
chr0	133516853	0.0174591056585	0.0593220338983	7	0.0477362275124
chr0	68383666	0.0175053835806	0.0677966101695	8	0.0476979017258
chr0	139388376	0.017507347344	0.0593220338983	7	0.0476962924004
chr0	186317707	0.0175561225526	0.0254237288136	3	0.0476561188698
chr0	148342743	0.0175797745271	0.0677966101695	8	0.0476366281509
chr0	148342734	0.0175797745271	0.0677966101695	8	0.0476366281509
chr0	159320189	0.0175939817273	0.0762711864407	9	0.0476249456406
chr0	159317264	0.0175939817273	0.0762711864407	9	0.0476249456406
chr0	81913888	0.0176097816088	0.0169491525424	2	0.047611951828
chr0	81913859	0.0176097816088	0.0169491525424	2	0.047611951828
chr0	81913855	0.0176097816088	0.0169491525424	2	0.047611951828
chr0	81913876	0.0176097816088	0.0169491525424	2	0.047611951828
chr0	97568849	0.0176150515374	0.0423728813559	5	0.0476076602936
chr0	20882085	0.0176223003863	0.262711864407	31	0.0476016998291
chr0	68026045	0.017645121686	0.203389830508	24	0.0475829839706
chr0	113686010	0.0176931075094	0.0847457627119	10	0.0475437641144
chr0	183038363	0.0177103257361	0.14406779661	17	0.0475296974182
chr0	82569616	0.0177410972688	0.0338983050847	4	0.0475046038628
chr0	109553879	0.0177489317157	0.0338983050847	4	0.0474982261658
chr0	23680390	0.0177506584369	0.0508474576271	6	0.0474967956543
chr0	26457339	0.0178194716466	0.296610169492	35	0.0474408864975
chr0	131866998	0.0178402902327	0.0254237288136	3	0.047424018383
chr0	24051026	0.0178781223405	0.0762711864407	9	0.0473933815956
chr0	59098747	0.0178797283849	0.0593220338983	7	0.0473921298981
chr0	61515082	0.0178915106624	0.0508474576271	6	0.0473825931549
chr0	83568791	0.0179152337447	0.381355932203	45	0.0473634600639
chr0	102882958	0.0179273089635	0.186440677966	22	0.0473536849022
chr0	102882884	0.0179273089635	0.186440677966	22	0.0473536849022
chr0	102882890	0.0179273089635	0.186440677966	22	0.0473536849022
chr0	48002879	0.0179348267357	0.0677966101695	8	0.0473476648331
chr0	8716684	0.0179658724713	0.0338983050847	4	0.0473226308823
chr0	21626980	0.018052045852	0.0423728813559	5	0.0472534894943
chr0	120731195	0.0180934652035	0.101694915254	12	0.0472204089165
chr0	76502985	0.0181043102013	0.0508474576271	6	0.0472117066383
chr0	76504289	0.0181043102013	0.0508474576271	6	0.0472117066383
chr0	83988365	0.0181835490717	0.186440677966	22	0.0471486449242
chr0	65086743	0.0181891352748	0.152542372881	18	0.0471441745758
chr0	108519442	0.0181891352748	0.152542372881	18	0.0471441745758
chr0	65086905	0.0181891352748	0.152542372881	18	0.0471441745758
chr0	171633481	0.0182482409205	0.296610169492	35	0.047097325325
chr0	130064462	0.0182533008426	0.0338983050847	4	0.0470933318138
chr0	167964071	0.0183101548468	0.0593220338983	7	0.0470483899117
chr0	167963116	0.0183101548468	0.0593220338983	7	0.0470483899117
chr0	141687067	0.0183402320899	0.0762711864407	9	0.047024667263
chr0	81872836	0.0183449062569	0.0593220338983	7	0.0470210313797
chr0	81876651	0.0183449062569	0.0593220338983	7	0.0470210313797
chr0	109659381	0.0183484814623	0.0677966101695	8	0.0470181703568
chr0	144697435	0.0183721512198	0.14406779661	17	0.0469995737076
chr0	92298889	0.0183935089346	0.0677966101695	8	0.0469828248024
chr0	160970026	0.018436026036	0.0423728813559	5	0.0469494462013
chr0	70616178	0.0184444588427	0.0677966101695	8	0.0469428300858
chr0	75381590	0.0184522039946	0.0423728813559	5	0.046936750412
chr0	189818539	0.0184943086194	0.0254237288136	3	0.0469038486481
chr0	115443484	0.0184950019707	0.0508474576271	6	0.0469033122063
chr0	52211153	0.0185160928579	0.0593220338983	7	0.0468868613243
chr0	52211159	0.0185160928579	0.0593220338983	7	0.0468868613243
chr0	115034372	0.0185167870651	0.127118644068	15	0.0468863248825
chr0	132528800	0.0185228972653	0.423728813559	50	0.0468815565109
chr0	132530059	0.0185228972653	0.423728813559	50	0.0468815565109
chr0	27370248	0.0185280370236	0.0593220338983	7	0.0468775629997
chr0	20209890	0.0185408234433	0.0338983050847	4	0.046867609024
chr0	81106839	0.0185547322155	0.0762711864407	9	0.0468567609787
chr0	83217537	0.018590249104	0.0338983050847	4	0.0468291640282
chr0	171523893	0.0185948506117	0.0338983050847	4	0.0468255877495
chr0	44528443	0.0186018248679	0.152542372881	18	0.0468201637268
chr0	87859830	0.0186241609172	0.110169491525	13	0.0468028187752
chr0	45405293	0.018647364282	0.186440677966	22	0.0467848181725
chr0	62577298	0.0186544991096	0.0762711864407	9	0.0467793345451
chr0	146547353	0.0186544991096	0.0762711864407	9	0.0467793345451
chr0	135158269	0.018713225048	0.0423728813559	5	0.0467339158058
chr0	117951446	0.018713225048	0.0423728813559	5	0.0467339158058
chr0	176066509	0.018713225048	0.0423728813559	5	0.0467339158058
chr0	136040345	0.018713225048	0.0423728813559	5	0.0467339158058
chr0	41115911	0.018713225048	0.0423728813559	5	0.0467339158058
chr0	123166619	0.0187177180415	0.0932203389831	11	0.0467304587364
chr0	123159335	0.0187177180415	0.0932203389831	11	0.0467304587364
chr0	25336868	0.0187521550155	0.0254237288136	3	0.0467039346695
chr0	34461983	0.0187797524095	0.0932203389831	11	0.0466826558113
chr0	174561684	0.0187810206587	0.466101694915	55	0.046681702137
chr0	158647392	0.0188837641404	0.0593220338983	7	0.0466029644012
chr0	158646891	0.0188837641404	0.0593220338983	7	0.0466029644012
chr0	10460574	0.0189752698071	0.0847457627119	10	0.0465331673622
chr0	108363779	0.0190291960556	0.0762711864407	9	0.0464921593666
chr0	143294082	0.0190341973478	0.0593220338983	7	0.046488404274
chr0	140681766	0.0190472071582	0.0508474576271	6	0.046478509903
chr0	60867963	0.0190829964078	0.177966101695	21	0.0464514493942
chr0	60865814	0.0190829964078	0.177966101695	21	0.0464514493942
chr0	156562177	0.019122015212	0.279661016949	33	0.0464219450951
chr0	38651135	0.0191668751076	0.135593220339	16	0.0463881492615
chr0	40922332	0.0192065065784	0.245762711864	29	0.0463582873344
chr0	108009920	0.0192096808059	0.0423728813559	5	0.0463559031487
chr0	113986802	0.0192096808059	0.0423728813559	5	0.0463559031487
chr0	108011320	0.0192096808059	0.0423728813559	5	0.0463559031487
chr0	42002205	0.0192119896805	0.0593220338983	7	0.046354174614
chr0	49223811	0.0192179075001	0.0932203389831	11	0.0463497638702
chr0	127680147	0.0193570188403	0.0423728813559	5	0.0462456345558
chr0	134692222	0.0193776852084	0.305084745763	36	0.0462302565575
chr0	67129093	0.0194012905935	0.0338983050847	4	0.0462126731873
chr0	67129094	0.0194012905935	0.0338983050847	4	0.0462126731873
chr0	27468782	0.0194234662795	0.0423728813559	5	0.0461962223053
chr0	147283677	0.0194317890138	0.0338983050847	4	0.0461900234222
chr0	72174307	0.0194317890138	0.0338983050847	4	0.0461900234222
chr0	168253208	0.0194317890138	0.0338983050847	4	0.0461900234222
chr0	184424165	0.0194317890138	0.0338983050847	4	0.0461900234222
chr0	168245931	0.0194317890138	0.0338983050847	4	0.0461900234222
chr0	150352610	0.0194317890138	0.0338983050847	4	0.0461900234222
chr0	161382372	0.0194317890138	0.0338983050847	4	0.0461900234222
chr0	161394870	0.0194317890138	0.0338983050847	4	0.0461900234222
chr0	157358287	0.0194317890138	0.0338983050847	4	0.0461900234222
chr0	168242448	0.0194317890138	0.0338983050847	4	0.0461900234222
chr0	82248931	0.0194317890138	0.0338983050847	4	0.0461900234222
chr0	120057048	0.0194317890138	0.0338983050847	4	0.0461900234222
chr0	187040767	0.0194317890138	0.0338983050847	4	0.0461900234222
chr0	147276268	0.0194317890138	0.0338983050847	4	0.0461900234222
chr0	101640069	0.0194317890138	0.0338983050847	4	0.0461900234222
chr0	133485090	0.0194317890138	0.0338983050847	4	0.0461900234222
chr0	147279328	0.0194317890138	0.0338983050847	4	0.0461900234222
chr0	58489998	0.0194317890138	0.0338983050847	4	0.0461900234222
chr0	147280378	0.0194317890138	0.0338983050847	4	0.0461900234222
chr0	58951640	0.0194317890138	0.0338983050847	4	0.0461900234222
chr0	135844661	0.0194317890138	0.0338983050847	4	0.0461900234222
chr0	147281624	0.0194317890138	0.0338983050847	4	0.0461900234222
chr0	147287035	0.0194317890138	0.0338983050847	4	0.0461900234222
chr0	130142904	0.0194317890138	0.0338983050847	4	0.0461900234222
chr0	64530116	0.0194317890138	0.0338983050847	4	0.0461900234222
chr0	138388054	0.0194317890138	0.0338983050847	4	0.0461900234222
chr0	184424221	0.0194317890138	0.0338983050847	4	0.0461900234222
chr0	130157316	0.0194317890138	0.0338983050847	4	0.0461900234222
chr0	108720791	0.0194317890138	0.0338983050847	4	0.0461900234222
chr0	117947393	0.0194317890138	0.0338983050847	4	0.0461900234222
chr0	37581056	0.0194317890138	0.0338983050847	4	0.0461900234222
chr0	27189727	0.0194317890138	0.0338983050847	4	0.0461900234222
chr0	150916846	0.0194317890138	0.0338983050847	4	0.0461900234222
chr0	186329447	0.0194329574161	0.0593220338983	7	0.0461891889572
chr0	170552370	0.0195817978527	0.0762711864407	9	0.0460790991783
chr0	76469044	0.019595200447	0.0423728813559	5	0.0460692048073
chr0	102528586	0.0196081703492	0.110169491525	13	0.0460596680641
chr0	132883396	0.0196092024325	0.101694915254	12	0.0460588932037
chr0	75389270	0.0196502369875	0.14406779661	17	0.0460287332535
chr0	175506331	0.0196502369875	0.14406779661	17	0.0460287332535
chr0	159018721	0.0196775940626	0.372881355932	44	0.0460086464882
chr0	159018720	0.0196775940626	0.372881355932	44	0.0460086464882
chr0	109645312	0.0196799619562	0.169491525424	20	0.0460069179535
chr0	7654235	0.0196928426102	0.0423728813559	5	0.0459975004196
chr0	65181010	0.0197181855378	0.0593220338983	7	0.0459789633751
chr0	57573661	0.019734951391	0.279661016949	33	0.0459666848183
chr0	57573876	0.019734951391	0.279661016949	33	0.0459666848183
chr0	78690259	0.0197367327137	0.0593220338983	7	0.0459653735161
chr0	108571163	0.0197689740866	0.135593220339	16	0.0459418296814
chr0	108575553	0.0197689740866	0.135593220339	16	0.0459418296814
chr0	80186625	0.0197706099125	0.0423728813559	5	0.0459406375885
chr0	42900800	0.019778047275	0.0423728813559	5	0.0459352135658
chr0	170547354	0.0198054420533	0.237288135593	28	0.0459152460098
chr0	67646487	0.0198938521742	0.0593220338983	7	0.0458509922028
chr0	135278482	0.019903434795	0.330508474576	39	0.045844078064
chr0	58141663	0.0199043334139	0.194915254237	23	0.0458434224129
chr0	184886683	0.0199628350492	0.0677966101695	8	0.0458010435104
chr0	13353650	0.0199689956922	0.0762711864407	9	0.0457966327667
chr0	13351520	0.0199689956922	0.0762711864407	9	0.0457966327667
chr0	141765307	0.0199840300184	0.279661016949	33	0.0457857847214
chr0	70119702	0.0200034418431	0.0338983050847	4	0.0457717776299
chr0	160875473	0.0200034418431	0.0338983050847	4	0.0457717776299
chr0	139533604	0.0200034418431	0.0338983050847	4	0.0457717776299
chr0	168639803	0.0200034418431	0.0338983050847	4	0.0457717776299
chr0	27367594	0.020030259642	0.135593220339	16	0.0457524657249
chr0	116003960	0.0200571151684	0.0508474576271	6	0.0457330942154
chr0	132486457	0.0201176026066	0.0508474576271	6	0.045689702034
chr0	68087776	0.0201198746057	0.0508474576271	6	0.0456880927086
chr0	105980817	0.0201444293598	0.118644067797	14	0.0456705093384
chr0	105980816	0.0201444293598	0.118644067797	14	0.0456705093384
chr0	184403869	0.0201494351083	0.0338983050847	4	0.045666873455
chr0	13777475	0.0201729644275	0.0847457627119	10	0.0456500649452
chr0	45360457	0.0202386952101	0.0338983050847	4	0.0456031560898
chr0	124285404	0.0202922669591	0.279661016949	33	0.0455650687218
chr0	124285376	0.0202922669591	0.279661016949	33	0.0455650687218
chr0	142518576	0.0202925726373	0.0508474576271	6	0.0455648303032
chr0	21220414	0.0203178077395	0.0338983050847	4	0.0455468893051
chr0	60802607	0.0203360280416	0.110169491525	13	0.0455340147018
chr0	60803112	0.0203360280416	0.110169491525	13	0.0455340147018
chr0	60802942	0.0203360280416	0.110169491525	13	0.0455340147018
chr0	154434925	0.020363160556	0.0932203389831	11	0.0455147624016
chr0	82565389	0.0203726735835	0.194915254237	23	0.0455080270767
chr0	69888576	0.0203758967953	0.406779661017	48	0.0455057621002
chr0	69888780	0.0203758967953	0.406779661017	48	0.0455057621002
chr0	75216534	0.020400011106	0.0762711864407	9	0.0454887151718
chr0	141913743	0.020400933266	0.101694915254	12	0.0454880595207
chr0	141915389	0.020400933266	0.101694915254	12	0.0454880595207
chr0	50446191	0.0204330824942	0.0762711864407	9	0.0454653501511
chr0	140867181	0.0204677523523	0.0762711864407	9	0.0454409122467
chr0	162455607	0.0204700658704	0.0338983050847	4	0.0454393029213
chr0	74885547	0.0204864225573	0.186440677966	22	0.0454277396202
chr0	59280843	0.0205732182838	0.0338983050847	4	0.0453668236732
chr0	76464598	0.0205817484208	0.440677966102	52	0.0453608632088
chr0	150843851	0.0206070504578	0.0508474576271	6	0.0453431606293
chr0	165192721	0.0206260095427	0.322033898305	38	0.0453298687935
chr0	90435873	0.0206733315566	0.0169491525424	2	0.0452968478203
chr0	96273922	0.0206733315566	0.0169491525424	2	0.0452968478203
chr0	52044061	0.0206809697778	0.0423728813559	5	0.0452915430069
chr0	62756294	0.0207217049452	0.0762711864407	9	0.045263171196
chr0	45571353	0.0207262362716	0.0593220338983	7	0.0452600121498
chr0	45570903	0.0207262362716	0.0593220338983	7	0.0452600121498
chr0	45570730	0.0207262362716	0.0593220338983	7	0.0452600121498
chr0	45570654	0.0207262362716	0.0593220338983	7	0.0452600121498
chr0	45570630	0.0207262362716	0.0593220338983	7	0.0452600121498
chr0	171696715	0.02076142848	0.0508474576271	6	0.0452355742455
chr0	45087133	0.0207896274134	0.118644067797	14	0.045216023922
chr0	106082494	0.0207955856604	0.127118644068	15	0.0452119112015
chr0	53794186	0.0208068798877	0.0677966101695	8	0.0452040433884
chr0	191980040	0.0208100183158	0.0338983050847	4	0.0452018976212
chr0	146505141	0.020823990349	0.169491525424	20	0.0451921820641
chr0	165727761	0.0209121305263	0.0423728813559	5	0.0451313257217
chr0	165739768	0.0209121305263	0.0423728813559	5	0.0451313257217
chr0	165737338	0.0209121305263	0.0423728813559	5	0.0451313257217
chr0	127173731	0.0209320159943	0.28813559322	34	0.0451176762581
chr0	37097524	0.0209334371444	0.0847457627119	10	0.0451166629791
chr0	183706316	0.0209568217052	0.220338983051	26	0.045100569725
chr0	183706667	0.0209568217052	0.220338983051	26	0.045100569725
chr0	140840181	0.0210054163725	0.0508474576271	6	0.045067191124
chr0	145497093	0.0210455523737	0.0423728813559	5	0.0450397133827
chr0	145514447	0.0210455523737	0.0423728813559	5	0.0450397133827
chr0	133713269	0.0211225588461	0.0508474576271	6	0.0449870824814
chr0	67017890	0.0211658052757	0.0508474576271	6	0.0449576377869
chr0	26012089	0.021186104042	0.406779661017	48	0.0449438095093
chr0	26012060	0.021186104042	0.406779661017	48	0.0449438095093
chr0	26012051	0.021186104042	0.406779661017	48	0.0449438095093
chr0	26011997	0.021186104042	0.406779661017	48	0.0449438095093
chr0	135248740	0.0212496896161	0.228813559322	27	0.0449006557465
chr0	181836755	0.0212728029078	0.21186440678	25	0.0448849797249
chr0	186432027	0.0213028575001	0.186440677966	22	0.044864654541
chr0	186431132	0.0213028575001	0.186440677966	22	0.044864654541
chr0	186427173	0.0213028575001	0.186440677966	22	0.044864654541
chr0	126818199	0.0213371451428	0.338983050847	40	0.0448414683342
chr0	126818236	0.0213371451428	0.338983050847	40	0.0448414683342
chr0	126818379	0.0213371451428	0.338983050847	40	0.0448414683342
chr0	126818578	0.0213371451428	0.338983050847	40	0.0448414683342
chr0	188353213	0.0213461693538	0.0677966101695	8	0.0448353886604
chr0	25641352	0.0213963589582	0.0847457627119	10	0.0448015928268
chr0	170610575	0.021439870517	0.110169491525	13	0.0447723269463
chr0	43545918	0.0214581763199	0.491525423729	58	0.0447600483894
chr0	162678865	0.0215317265273	0.0423728813559	5	0.0447107553482
chr0	59717746	0.0215548364803	0.0932203389831	11	0.0446953177452
chr0	112895200	0.0215768313722	0.194915254237	23	0.0446805953979
chr0	165613642	0.0215769943853	0.0508474576271	6	0.0446804761887
chr0	165618987	0.0215769943853	0.0508474576271	6	0.0446804761887
chr0	46388360	0.0216022770593	0.101694915254	12	0.0446636080742
chr0	154373658	0.0216717603075	0.110169491525	13	0.0446174144745
chr0	177105767	0.021706836007	0.186440677966	22	0.0445941090584
chr0	177105771	0.021706836007	0.186440677966	22	0.0445941090584
chr0	177105949	0.021706836007	0.186440677966	22	0.0445941090584
chr0	177106299	0.021706836007	0.186440677966	22	0.0445941090584
chr0	177106019	0.021706836007	0.186440677966	22	0.0445941090584
chr0	177106018	0.021706836007	0.186440677966	22	0.0445941090584
chr0	177106015	0.021706836007	0.186440677966	22	0.0445941090584
chr0	177105775	0.021706836007	0.186440677966	22	0.0445941090584
chr0	177106382	0.021706836007	0.186440677966	22	0.0445941090584
chr0	177105786	0.021706836007	0.186440677966	22	0.0445941090584
chr0	177105788	0.021706836007	0.186440677966	22	0.0445941090584
chr0	177105952	0.021706836007	0.186440677966	22	0.0445941090584
chr0	177105933	0.021706836007	0.186440677966	22	0.0445941090584
chr0	181323106	0.0217252171536	0.0593220338983	7	0.0445819497108
chr0	35242759	0.0217592325066	0.35593220339	42	0.0445594191551
chr0	35242150	0.0217592325066	0.35593220339	42	0.0445594191551
chr0	35244536	0.0217592325066	0.35593220339	42	0.0445594191551
chr0	35243034	0.0217592325066	0.35593220339	42	0.0445594191551
chr0	84907005	0.0217640024094	0.0254237288136	3	0.0445562601089
chr0	177730992	0.0217755204947	0.0169491525424	2	0.0445486307144
chr0	170623352	0.0217756850851	0.0847457627119	10	0.0445485115051
chr0	141765795	0.0218274311912	0.279661016949	33	0.0445143580437
chr0	141765794	0.0218274311912	0.279661016949	33	0.0445143580437
chr0	164468990	0.0218391496438	0.161016949153	19	0.0445066094398
chr0	164460193	0.0218391496438	0.161016949153	19	0.0445066094398
chr0	34172419	0.0218541787353	0.186440677966	22	0.0444967150688
chr0	157527558	0.021878975688	0.203389830508	24	0.0444803833961
chr0	22341337	0.0218940335792	0.0508474576271	6	0.0444704890251
chr0	77705008	0.0219125813185	0.338983050847	40	0.0444582700729
chr0	139548111	0.0219177179846	0.177966101695	21	0.0444549322128
chr0	139519054	0.0219177179846	0.177966101695	21	0.0444549322128
chr0	110144397	0.021949726347	0.0762711864407	9	0.0444338917732
chr0	110416820	0.0220014079785	0.313559322034	37	0.044400036335
chr0	110416751	0.0220014079785	0.313559322034	37	0.044400036335
chr0	89571770	0.0220563868638	0.0593220338983	7	0.0443641543388
chr0	135453035	0.0220921169932	0.0593220338983	7	0.0443408489227
chr0	174452064	0.0221366140241	0.0508474576271	6	0.0443118810654
chr0	74969700	0.0221372838708	0.0254237288136	3	0.0443114042282
chr0	79808536	0.0221372838708	0.0254237288136	3	0.0443114042282
chr0	65812660	0.0221372838708	0.0254237288136	3	0.0443114042282
chr0	179274916	0.0221438159924	0.0508474576271	6	0.0443071722984
chr0	59492805	0.0221755003661	0.0593220338983	7	0.044286608696
chr0	59492819	0.0221755003661	0.0593220338983	7	0.044286608696
chr0	16100594	0.0221968176866	0.483050847458	57	0.0442727804184
chr0	16101101	0.0221968176866	0.483050847458	57	0.0442727804184
chr0	53059836	0.022197489448	0.0423728813559	5	0.0442723631859
chr0	158848270	0.0222013524908	0.0254237288136	3	0.0442698597908
chr0	68330601	0.0222063923042	0.406779661017	48	0.0442665815353
chr0	172583076	0.0222957962796	0.0677966101695	8	0.0442087650299
chr0	134864892	0.0223258505744	0.0677966101695	8	0.0441893935204
chr0	88512583	0.022356116659	0.0423728813559	5	0.0441698431969
chr0	159021759	0.0223667792262	0.127118644068	15	0.0441629886627
chr0	159019459	0.0223698266557	0.389830508475	46	0.0441610217094
chr0	86413973	0.022371011885	0.220338983051	26	0.0441603064537
chr0	145287305	0.0223794797287	0.0338983050847	4	0.0441548228264
chr0	56337337	0.0224169479745	0.14406779661	17	0.0441307425499
chr0	175872797	0.0224356219006	0.0762711864407	9	0.0441187620163
chr0	175873031	0.0224356219006	0.0762711864407	9	0.0441187620163
chr0	183274810	0.022462303016	0.228813559322	27	0.0441017150879
chr0	49729302	0.0225074137111	0.110169491525	13	0.0440728068352
chr0	151033469	0.0225568892895	0.305084745763	36	0.0440412163734
chr0	72780684	0.0226102458834	0.0254237288136	3	0.0440072417259
chr0	100429377	0.0226210359031	0.0338983050847	4	0.0440003871918
chr0	66272208	0.0226553258207	0.0762711864407	9	0.0439785718918
chr0	75251530	0.0226944829965	0.0338983050847	4	0.0439537167549
chr0	75251531	0.0226944829965	0.0338983050847	4	0.0439537167549
chr0	139279781	0.022718734222	0.0847457627119	10	0.0439383983612
chr0	139284922	0.022718734222	0.0847457627119	10	0.0439383983612
chr0	96438499	0.0227347446224	0.203389830508	24	0.0439282655716
chr0	187239831	0.0227511115815	0.330508474576	39	0.0439178943634
chr0	188468010	0.0228006323183	0.0593220338983	7	0.0438866019249
chr0	176446116	0.0228274240884	0.0338983050847	4	0.0438697338104
chr0	176446117	0.0228274240884	0.0338983050847	4	0.0438697338104
chr0	143638812	0.022831229473	0.0593220338983	7	0.0438673496246
chr0	137276742	0.0228516515594	0.110169491525	13	0.0438544750214
chr0	137273019	0.0228516515594	0.110169491525	13	0.0438544750214
chr0	132014430	0.0228826675033	0.14406779661	17	0.0438349843025
chr0	132015298	0.0228826675033	0.14406779661	17	0.0438349843025
chr0	132013962	0.0228826675033	0.14406779661	17	0.0438349843025
chr0	23199886	0.0228960231711	0.186440677966	22	0.0438265800476
chr0	84913232	0.0229149432626	0.0338983050847	4	0.0438146591187
chr0	84914961	0.0229149432626	0.0338983050847	4	0.0438146591187
chr0	174421352	0.0229422240376	0.127118644068	15	0.0437975525856
chr0	174419040	0.0229422240376	0.127118644068	15	0.0437975525856
chr0	142119877	0.0229462234515	0.152542372881	18	0.0437950491905
chr0	26120654	0.0230057795808	0.432203389831	51	0.0437577962875
chr0	26120760	0.0230057795808	0.432203389831	51	0.0437577962875
chr0	26120635	0.0230057795808	0.432203389831	51	0.0437577962875
chr0	26120755	0.0230057795808	0.432203389831	51	0.0437577962875
chr0	26120615	0.0230057795808	0.432203389831	51	0.0437577962875
chr0	26120664	0.0230057795808	0.432203389831	51	0.0437577962875
chr0	174559103	0.0230111859726	0.0593220338983	7	0.0437543988228
chr0	54491445	0.0230375394439	0.0169491525424	2	0.0437379479408
chr0	132047829	0.0231001467731	0.0847457627119	10	0.0436989068985
chr0	158315032	0.0231139864416	0.415254237288	49	0.0436903238297
chr0	158315047	0.0231139864416	0.415254237288	49	0.0436903238297
chr0	174351280	0.0231692566983	0.0847457627119	10	0.0436559915543
chr0	190437125	0.0231701351238	0.0677966101695	8	0.0436553955078
chr0	190440221	0.0231701351238	0.0677966101695	8	0.0436553955078
chr0	143815667	0.0231870076884	0.101694915254	12	0.043644964695
chr0	130070414	0.0231870076884	0.101694915254	12	0.043644964695
chr0	54863657	0.0231870076884	0.101694915254	12	0.043644964695
chr0	120449528	0.0231870076884	0.101694915254	12	0.043644964695
chr0	159250290	0.0231870076884	0.101694915254	12	0.043644964695
chr0	91328949	0.0231870076884	0.101694915254	12	0.043644964695
chr0	65770639	0.0231870076884	0.101694915254	12	0.043644964695
chr0	189564069	0.0231870076884	0.101694915254	12	0.043644964695
chr0	91329597	0.0231870076884	0.101694915254	12	0.043644964695
chr0	26011933	0.0231894693502	0.432203389831	51	0.0436434149742
chr0	108625584	0.0231940417372	0.0338983050847	4	0.0436406135559
chr0	150092431	0.0231940417372	0.0338983050847	4	0.0436406135559
chr0	91823830	0.0232105805877	0.110169491525	13	0.043630361557
chr0	135980993	0.0232181503666	0.0423728813559	5	0.0436256527901
chr0	36694635	0.023244929474	0.0169491525424	2	0.0436090826988
chr0	41384959	0.0232472213	0.0593220338983	7	0.0436076521873
chr0	41373419	0.0232472213	0.0593220338983	7	0.0436076521873
chr0	137994999	0.023267152571	0.0254237288136	3	0.0435953736305
chr0	43546606	0.0233389124745	0.491525423729	58	0.0435510873795
chr0	149875199	0.0233502456049	0.118644067797	14	0.043544113636
chr0	146241697	0.0233677879457	0.0338983050847	4	0.0435333251953
chr0	42893883	0.0233677879457	0.0338983050847	4	0.0435333251953
chr0	146246601	0.0233677879457	0.0338983050847	4	0.0435333251953
chr0	106377323	0.0234089516023	0.0677966101695	8	0.0435079932213
chr0	106376782	0.0234089516023	0.0677966101695	8	0.0435079932213
chr0	154515947	0.0234089516023	0.0677966101695	8	0.0435079932213
chr0	145654511	0.0234103723985	0.0338983050847	4	0.0435070991516
chr0	145652065	0.0234103723985	0.0338983050847	4	0.0435070991516
chr0	44390145	0.0234103723985	0.0338983050847	4	0.0435070991516
chr0	44390447	0.0234103723985	0.0338983050847	4	0.0435070991516
chr0	44391348	0.0234103723985	0.0338983050847	4	0.0435070991516
chr0	44391675	0.0234103723985	0.0338983050847	4	0.0435070991516
chr0	192061476	0.0234103723985	0.0338983050847	4	0.0435070991516
chr0	192057343	0.0234103723985	0.0338983050847	4	0.0435070991516
chr0	192059647	0.0234103723985	0.0338983050847	4	0.0435070991516
chr0	156848742	0.0234164117945	0.0677966101695	8	0.0435034036636
chr0	96200399	0.0234297397875	0.415254237288	49	0.0434952378273
chr0	58148019	0.0234377404136	0.372881355932	44	0.0434903502464
chr0	153551223	0.0234480565712	0.0169491525424	2	0.0434839725494
chr0	176245251	0.0234532164411	0.0762711864407	9	0.0434808135033
chr0	76723981	0.0234975693417	0.0932203389831	11	0.0434536933899
chr0	79798113	0.0235023839924	0.0508474576271	6	0.0434507131577
chr0	105436367	0.0235670363101	0.483050847458	57	0.0434112548828
chr0	105436264	0.0235670363101	0.483050847458	57	0.0434112548828
chr0	105436232	0.0235670363101	0.483050847458	57	0.0434112548828
chr0	105436482	0.0235670363101	0.483050847458	57	0.0434112548828
chr0	40905952	0.0235740127715	0.254237288136	30	0.043407022953
chr0	158297427	0.023581707286	0.203389830508	24	0.0434023141861
chr0	37543967	0.0236577204131	0.0508474576271	6	0.0433560609818
chr0	160656291	0.0236837745869	0.381355932203	45	0.0433402061462
chr0	160656160	0.0236837745869	0.381355932203	45	0.0433402061462
chr0	160656118	0.0236837745869	0.381355932203	45	0.0433402061462
chr0	160656055	0.0236837745869	0.381355932203	45	0.0433402061462
chr0	160656312	0.0236837745869	0.381355932203	45	0.0433402061462
chr0	23571013	0.0237042797558	0.0847457627119	10	0.0433278083801
chr0	37009519	0.0237424618595	0.0932203389831	11	0.043304681778
chr0	29712028	0.0237476899126	0.330508474576	39	0.0433015227318
chr0	115649927	0.023754903008	0.0508474576271	6	0.0432971119881
chr0	75992723	0.0237980493184	0.0677966101695	8	0.0432710647583
chr0	179276798	0.0238356663576	0.21186440678	25	0.0432483553886
chr0	179272191	0.0238356663576	0.21186440678	25	0.0432483553886
chr0	179274839	0.0238356663576	0.21186440678	25	0.0432483553886
chr0	179276400	0.0238356663576	0.21186440678	25	0.0432483553886
chr0	179276416	0.0238356663576	0.21186440678	25	0.0432483553886
chr0	179274771	0.0238356663576	0.21186440678	25	0.0432483553886
chr0	179270939	0.0238356663576	0.21186440678	25	0.0432483553886
chr0	179271085	0.0238356663576	0.21186440678	25	0.0432483553886
chr0	179276762	0.0238356663576	0.21186440678	25	0.0432483553886
chr0	115626643	0.0238595711582	0.0677966101695	8	0.0432339310646
chr0	71422005	0.0239212603825	0.0338983050847	4	0.0431968569756
chr0	141364606	0.0239774705976	0.135593220339	16	0.0431631207466
chr0	26011795	0.0240069955552	0.415254237288	49	0.0431454181671
chr0	169644329	0.0240714634035	0.0423728813559	5	0.0431069135666
chr0	26781030	0.0241629060059	0.0762711864407	9	0.0430524349213
chr0	26624730	0.0241691498538	0.14406779661	17	0.0430487394333
chr0	26623995	0.0241691498538	0.14406779661	17	0.0430487394333
chr0	26623890	0.0241691498538	0.14406779661	17	0.0430487394333
chr0	57576481	0.0241823777264	0.28813559322	34	0.0430408716202
chr0	189195168	0.0242810917287	0.338983050847	40	0.042982339859
chr0	189193216	0.0242810917287	0.338983050847	40	0.042982339859
chr0	189192283	0.0242810917287	0.338983050847	40	0.042982339859
chr0	32117956	0.0243108255307	0.0423728813559	5	0.0429647564888
chr0	189569774	0.0243108255307	0.0423728813559	5	0.0429647564888
chr0	30817713	0.0243213615894	0.0508474576271	6	0.0429585576057
chr0	30817708	0.0243213615894	0.0508474576271	6	0.0429585576057
chr0	30817716	0.0243213615894	0.0508474576271	6	0.0429585576057
chr0	22156789	0.024324874677	0.0677966101695	8	0.0429564714432
chr0	161525812	0.0243422630761	0.0847457627119	10	0.0429462194443
chr0	17471983	0.0244154744923	0.0338983050847	4	0.0429030656815
chr0	155542150	0.0244154744923	0.0338983050847	4	0.0429030656815
chr0	155542720	0.0244154744923	0.0338983050847	4	0.0429030656815
chr0	22155989	0.0244262440245	0.0847457627119	10	0.0428967475891
chr0	76233544	0.0244399917231	0.177966101695	21	0.0428886413574
chr0	70903556	0.0244593265832	0.0338983050847	4	0.0428773164749
chr0	166004147	0.024552881192	0.0508474576271	6	0.0428224802017
chr0	160348824	0.0245573633477	0.0508474576271	6	0.0428198575974
chr0	43108263	0.0245672644937	0.135593220339	16	0.0428140759468
chr0	63042089	0.0245685725064	0.0847457627119	10	0.0428133010864
chr0	191503580	0.0245885755437	0.0508474576271	6	0.042801618576
chr0	174227459	0.0245988641502	0.0593220338983	7	0.0427955985069
chr0	65181107	0.0246029808619	0.135593220339	16	0.0427932143211
chr0	46153453	0.0246657568527	0.262711864407	31	0.0427566170692
chr0	46152611	0.0246657568527	0.262711864407	31	0.0427566170692
chr0	165331906	0.024724374543	0.0677966101695	8	0.0427225232124
chr0	78529344	0.0247471471432	0.0423728813559	5	0.0427093505859
chr0	181632316	0.0247614618865	0.0338983050847	4	0.0427010059357
chr0	143618085	0.0247799332426	0.135593220339	16	0.0426903367043
chr0	5435605	0.0248216413107	0.0338983050847	4	0.0426661968231
chr0	142280158	0.0248271197993	0.135593220339	16	0.0426629781723
chr0	174447847	0.0248850049647	0.0423728813559	5	0.0426295399666
chr0	97869110	0.0248850049647	0.0423728813559	5	0.0426295399666
chr0	96312908	0.0248850049647	0.0423728813559	5	0.0426295399666
chr0	174453458	0.0248850049647	0.0423728813559	5	0.0426295399666
chr0	97859956	0.0248850049647	0.0423728813559	5	0.0426295399666
chr0	179275663	0.0249007303339	0.203389830508	24	0.0426204800606
chr0	134691103	0.0249081229763	0.313559322034	37	0.0426162481308
chr0	134692189	0.0249081229763	0.313559322034	37	0.0426162481308
chr0	134692134	0.0249081229763	0.313559322034	37	0.0426162481308
chr0	134692186	0.0249081229763	0.313559322034	37	0.0426162481308
chr0	134691229	0.0249081229763	0.313559322034	37	0.0426162481308
chr0	134691310	0.0249081229763	0.313559322034	37	0.0426162481308
chr0	134692169	0.0249081229763	0.313559322034	37	0.0426162481308
chr0	134691292	0.0249081229763	0.313559322034	37	0.0426162481308
chr0	134691211	0.0249081229763	0.313559322034	37	0.0426162481308
chr0	134692147	0.0249081229763	0.313559322034	37	0.0426162481308
chr0	134692183	0.0249081229763	0.313559322034	37	0.0426162481308
chr0	134691009	0.0249081229763	0.313559322034	37	0.0426162481308
chr0	134691100	0.0249081229763	0.313559322034	37	0.0426162481308
chr0	134691088	0.0249081229763	0.313559322034	37	0.0426162481308
chr0	134691882	0.0249081229763	0.313559322034	37	0.0426162481308
chr0	134694720	0.0249081229763	0.313559322034	37	0.0426162481308
chr0	134694731	0.0249081229763	0.313559322034	37	0.0426162481308
chr0	134692228	0.0249081229763	0.313559322034	37	0.0426162481308
chr0	134694955	0.0249081229763	0.313559322034	37	0.0426162481308
chr0	134692195	0.0249081229763	0.313559322034	37	0.0426162481308
chr0	134690994	0.0249081229763	0.313559322034	37	0.0426162481308
chr0	134694584	0.0249081229763	0.313559322034	37	0.0426162481308
chr0	134691054	0.0249081229763	0.313559322034	37	0.0426162481308
chr0	134692193	0.0249081229763	0.313559322034	37	0.0426162481308
chr0	85823030	0.0249206388678	0.0762711864407	9	0.0426090359688
chr0	107355123	0.0249287967239	0.152542372881	18	0.0426043272018
chr0	180577226	0.0249314533769	0.135593220339	16	0.0426027774811
chr0	40936700	0.0249502482198	0.254237288136	30	0.0425919890404
chr0	108210854	0.0249563265112	0.0762711864407	9	0.0425884723663
chr0	27813489	0.0249643066353	0.0932203389831	11	0.0425838828087
chr0	137950506	0.024969628211	0.0508474576271	6	0.0425808429718
chr0	47957695	0.0250415865309	0.279661016949	33	0.042539536953
chr0	173232516	0.0250631402594	0.0932203389831	11	0.0425271987915
chr0	42041259	0.0250816577176	0.0423728813559	5	0.0425165891647
chr0	164048199	0.0251585539192	0.0593220338983	7	0.0424726605415
chr0	131380017	0.025171585772	0.0593220338983	7	0.0424652099609
chr0	95799700	0.0252134123161	0.474576271186	56	0.042441368103
chr0	77021264	0.0252210948568	0.0932203389831	11	0.042437016964
chr0	103091879	0.0252599293728	0.0762711864407	9	0.0424149036407
chr0	98755359	0.0252662796086	0.449152542373	53	0.0424113273621
chr0	123917372	0.0252747492056	0.0677966101695	8	0.0424064993858
chr0	144382084	0.0252814885207	0.220338983051	26	0.0424026846886
chr0	98863570	0.0252968997788	0.296610169492	35	0.0423939228058
chr0	70685682	0.0253729447478	0.457627118644	54	0.0423508882523
chr0	22922207	0.0253822255523	0.0677966101695	8	0.0423456430435
chr0	137375072	0.0254717363773	0.254237288136	30	0.0422950983047
chr0	178217364	0.0254732892742	0.0847457627119	10	0.0422942638397
chr0	178213363	0.0254732892742	0.0847457627119	10	0.0422942638397
chr0	101284793	0.0254746481409	0.101694915254	12	0.0422934889793
chr0	163879834	0.0254905719813	0.0508474576271	6	0.042284488678
chr0	186632570	0.0255039794351	0.0338983050847	4	0.0422769784927
chr0	181984439	0.0255078670424	0.0338983050847	4	0.0422747731209
chr0	181985820	0.0255078670424	0.0338983050847	4	0.0422747731209
chr0	160658007	0.0255510614348	0.372881355932	44	0.0422505140305
chr0	89344768	0.0256443273977	0.0423728813559	5	0.042198240757
chr0	100325763	0.0256570376862	0.271186440678	32	0.0421910881996
chr0	128633125	0.0256713202318	0.135593220339	16	0.0421831607819
chr0	116454263	0.0256928577011	0.110169491525	13	0.0421711206436
chr0	58221926	0.0257442327551	0.0169491525424	2	0.0421424508095
chr0	19700956	0.0257544421989	0.0338983050847	4	0.0421367883682
chr0	122519636	0.0257676029648	0.186440677966	22	0.0421294569969
chr0	168743215	0.0257833265957	0.0169491525424	2	0.0421206951141
chr0	75571210	0.0257833265957	0.0169491525424	2	0.0421206951141
chr0	108513031	0.0257884389524	0.0593220338983	7	0.0421178340912
chr0	30732646	0.0257947325502	0.0423728813559	5	0.0421143174171
chr0	38407704	0.0257965029162	0.338983050847	40	0.0421133637428
chr0	49343256	0.0258224829998	0.14406779661	17	0.0420989394188
chr0	1187114	0.0258232707053	0.0423728813559	5	0.0420984625816
chr0	173591016	0.0258248461924	0.0254237288136	3	0.0420976281166
chr0	147085802	0.0259308327158	0.0508474576271	6	0.0420388579369
chr0	147101899	0.0259308327158	0.0508474576271	6	0.0420388579369
chr0	31639592	0.0260148405105	0.0762711864407	9	0.0419924855232
chr0	78517400	0.0260168252852	0.0338983050847	4	0.041991353035
chr0	134607004	0.0260291344515	0.101694915254	12	0.0419846177101
chr0	184434373	0.0260782335513	0.0254237288136	3	0.0419575572014
chr0	142121204	0.0260782335513	0.0254237288136	3	0.0419575572014
chr0	26011960	0.0260953516874	0.423728813559	50	0.0419481396675
chr0	26011964	0.0260953516874	0.423728813559	50	0.0419481396675
chr0	26011988	0.0260953516874	0.423728813559	50	0.0419481396675
chr0	19803731	0.0261114854139	0.0932203389831	11	0.0419393181801
chr0	19803501	0.0261114854139	0.0932203389831	11	0.0419393181801
chr0	66112885	0.026126234058	0.0338983050847	4	0.0419312119484
chr0	143588754	0.0261356059994	0.0508474576271	6	0.0419260859489
chr0	67911064	0.0261481739477	0.0593220338983	7	0.0419191718102
chr0	131388224	0.0262059086091	0.0762711864407	9	0.0418875217438
chr0	73544657	0.0262679879239	0.101694915254	12	0.0418536067009
chr0	104542793	0.0263177629867	0.0932203389831	11	0.0418264865875
chr0	104539807	0.0263177629867	0.0932203389831	11	0.0418264865875
chr0	104540238	0.0263177629867	0.0932203389831	11	0.0418264865875
chr0	104543971	0.0263177629867	0.0932203389831	11	0.0418264865875
chr0	61751815	0.0263533487299	0.0932203389831	11	0.041807115078
chr0	154752689	0.0263936196592	0.0508474576271	6	0.0417852401733
chr0	154751696	0.0263936196592	0.0508474576271	6	0.0417852401733
[truncated: 177,954 more rows]
