# Supplementary material for: Identification of novel genes involved in phosphate accumulation in Lotus japonicus through Genome Wide Association mapping of root system architecture and anion content
Source: PLoS Genet. 2019 Dec 19;15(12):e1008126. doi: 10.1371/journal.pgen.1008126 (PMC6941899; doi:10.1371/journal.pgen.1008126)
Supplement: S17 Table — (CSV) [file pgen.1008126.s032.csv]

chromosomes	positions	pvals	mafs	macs	genotype_var_perc
chr0	30346668	2.9545593567e-07	0.0932203389831	11	0.203481256962
chr0	21075593	5.76917986529e-07	0.0254237288136	3	0.194527626038
chr0	21075600	5.76917986529e-07	0.0254237288136	3	0.194527626038
chr0	21075599	5.76917986529e-07	0.0254237288136	3	0.194527626038
chr0	21075595	5.76917986529e-07	0.0254237288136	3	0.194527626038
chr0	21075594	5.76917986529e-07	0.0254237288136	3	0.194527626038
chr0	37338036	4.25425304051e-06	0.0338983050847	4	0.16729414463
chr0	100772193	9.24180422075e-06	0.00847457627119	1	0.15652269125
chr0	44128674	9.24180422075e-06	0.00847457627119	1	0.15652269125
chr0	100772422	9.24180422075e-06	0.00847457627119	1	0.15652269125
chr0	100772423	9.24180422075e-06	0.00847457627119	1	0.15652269125
chr0	100772419	9.24180422075e-06	0.00847457627119	1	0.15652269125
chr0	3594090	9.87633596046e-06	0.101694915254	12	0.155595719814
chr0	3594105	9.87633596046e-06	0.101694915254	12	0.155595719814
chr0	81719886	1.09171719111e-05	0.00847457627119	1	0.154195725918
chr0	81719532	1.09171719111e-05	0.00847457627119	1	0.154195725918
chr0	81717493	1.09171719111e-05	0.00847457627119	1	0.154195725918
chr0	130009945	1.09171719111e-05	0.00847457627119	1	0.154195725918
chr0	156622836	1.72956171921e-05	0.0508474576271	6	0.147744297981
chr0	133141238	1.7552101388e-05	0.169491525424	20	0.14753729105
chr0	147537342	2.14904513183e-05	0.313559322034	37	0.144686996937
chr0	147537636	2.21914758437e-05	0.305084745763	36	0.144234418869
chr0	159991296	2.29087614937e-05	0.0254237288136	3	0.143785655499
chr0	49537862	2.5382987277e-05	0.0508474576271	6	0.142337977886
chr0	44911455	2.5382987277e-05	0.0508474576271	6	0.142337977886
chr0	182555320	2.5382987277e-05	0.0508474576271	6	0.142337977886
chr0	29708762	2.92004213385e-05	0.0169491525424	2	0.140357375145
chr0	48382984	3.29690675098e-05	0.0338983050847	4	0.138638913631
chr0	134268124	3.44130382419e-05	0.0847457627119	10	0.138031423092
chr0	172983321	3.5747974948e-05	0.0338983050847	4	0.137491941452
chr0	151976432	3.5747974948e-05	0.0338983050847	4	0.137491941452
chr0	59947934	3.77081629348e-05	0.415254237288	49	0.13673466444
chr0	3582009	3.96135550313e-05	0.110169491525	13	0.136035084724
chr0	59947132	4.92711072022e-05	0.432203389831	51	0.132934093475
chr0	59946466	4.95861044271e-05	0.423728813559	50	0.132843375206
chr0	187719343	5.81548310829e-05	0.0254237288136	3	0.130572795868
chr0	81391286	6.64095213391e-05	0.254237288136	30	0.128679215908
chr0	178629640	8.1726946577e-05	0.364406779661	43	0.125712931156
chr0	22051656	8.29960010441e-05	0.0338983050847	4	0.125492453575
chr0	22052553	8.29960010441e-05	0.0338983050847	4	0.125492453575
chr0	160006744	9.00676713524e-05	0.237288135593	28	0.124321818352
chr0	75409179	9.60124859087e-05	0.254237288136	30	0.123406112194
chr0	19430969	0.00010457296792	0.262711864407	31	0.122181653976
chr0	19449553	0.00010457296792	0.262711864407	31	0.122181653976
chr0	19450032	0.00010457296792	0.262711864407	31	0.122181653976
chr0	38582700	0.000127076433509	0.0338983050847	4	0.119383335114
chr0	150233778	0.000127662268244	0.254237288136	30	0.119317233562
chr0	190641967	0.000160339063266	0.0423728813559	5	0.116038441658
chr0	190642058	0.000160339063266	0.0423728813559	5	0.116038441658
chr0	30123510	0.000179429218922	0.0932203389831	11	0.114417433739
chr0	107164720	0.000204354248879	0.254237288136	30	0.112541019917
chr0	76214958	0.000206607987228	0.338983050847	40	0.112382769585
chr0	96299275	0.000226497618714	0.389830508475	46	0.11105543375
chr0	168881399	0.000271854292419	0.0254237288136	3	0.108416438103
chr0	168882651	0.000271854292419	0.0254237288136	3	0.108416438103
chr0	118146705	0.000271854292419	0.0254237288136	3	0.108416438103
chr0	138433738	0.000271854292419	0.0254237288136	3	0.108416438103
chr0	21462671	0.000298970968799	0.423728813559	50	0.107040166855
chr0	45429416	0.000306454321952	0.0762711864407	9	0.106682062149
chr0	19444477	0.000315136847897	0.228813559322	27	0.106277406216
chr0	118314652	0.000325597301696	0.0338983050847	4	0.10580432415
chr0	156618388	0.000325597301696	0.0338983050847	4	0.10580432415
chr0	156626461	0.000325597301696	0.0338983050847	4	0.10580432415
chr0	42782810	0.000363484731695	0.0677966101695	8	0.1042085886
chr0	93434879	0.000380955381139	0.127118644068	15	0.103527665138
chr0	160495853	0.000416766705399	0.0847457627119	10	0.102223813534
chr0	23790774	0.000416766705399	0.0847457627119	10	0.102223813534
chr0	23789253	0.000416766705399	0.0847457627119	10	0.102223813534
chr0	39131434	0.000419776244398	0.245762711864	29	0.102119326591
chr0	86214912	0.000423446816164	0.406779661017	48	0.101992964745
chr0	60515258	0.000435706350939	0.0932203389831	11	0.101578533649
chr0	70556931	0.000437853876434	0.169491525424	20	0.101507127285
chr0	70556660	0.000437853876434	0.169491525424	20	0.101507127285
chr0	4742482	0.000437853876434	0.169491525424	20	0.101507127285
chr0	70996666	0.000449312319543	0.364406779661	43	0.101131916046
chr0	41926196	0.000449717706612	0.118644067797	14	0.101118862629
chr0	38002279	0.00050126869419	0.169491525424	20	0.0995419025421
chr0	73092814	0.000509195097183	0.169491525424	20	0.0993138551712
chr0	3594046	0.00051920594193	0.0254237288136	3	0.0990307927132
chr0	30055284	0.000529975777256	0.177966101695	21	0.0987322926521
chr0	176904903	0.000533101231479	0.0508474576271	6	0.0986467599869
chr0	137947248	0.000533101231479	0.0508474576271	6	0.0986467599869
chr0	137943868	0.000533101231479	0.0508474576271	6	0.0986467599869
chr0	137949493	0.000533101231479	0.0508474576271	6	0.0986467599869
chr0	44035066	0.000533101231479	0.0508474576271	6	0.0986467599869
chr0	176912020	0.000533101231479	0.0508474576271	6	0.0986467599869
chr0	135163206	0.000533101231479	0.0508474576271	6	0.0986467599869
chr0	175249256	0.000545222946658	0.0254237288136	3	0.0983197689056
chr0	83083481	0.000557163350742	0.177966101695	21	0.0980046391487
chr0	168776409	0.000558565533383	0.432203389831	51	0.0979681015015
chr0	90409195	0.000576166642072	0.0677966101695	8	0.0975167751312
chr0	144412686	0.000597796642944	0.0338983050847	4	0.0969804525375
chr0	115696446	0.000619531042151	0.0847457627119	10	0.0964607000351
chr0	115697194	0.000619531042151	0.0847457627119	10	0.0964607000351
chr0	146891838	0.000619531042151	0.0847457627119	10	0.0964607000351
chr0	146886246	0.000619531042151	0.0847457627119	10	0.0964607000351
chr0	162984087	0.000639474074369	0.161016949153	19	0.0959994792938
chr0	126916073	0.000645489242342	0.228813559322	27	0.0958631634712
chr0	159611514	0.000646409968931	0.161016949153	19	0.0958423614502
chr0	159613371	0.000646409968931	0.161016949153	19	0.0958423614502
chr0	163853202	0.000655245550556	0.186440677966	22	0.0956447124481
chr0	181946193	0.000658641477965	0.110169491525	13	0.0955694317818
chr0	71590844	0.000667139027539	0.127118644068	15	0.0953827500343
chr0	181932774	0.000695109937979	0.28813559322	34	0.0947845578194
chr0	181924188	0.000695109937979	0.28813559322	34	0.0947845578194
chr0	33079200	0.000713985579392	0.203389830508	24	0.0943942666054
chr0	179274916	0.000727238367762	0.0508474576271	6	0.0941262841225
chr0	173470541	0.000734753345894	0.0169491525424	2	0.0939764976501
chr0	156191984	0.000742796654156	0.0932203389831	11	0.0938178300858
chr0	69433299	0.000742796654156	0.0932203389831	11	0.0938178300858
chr0	142910106	0.000742796654156	0.0932203389831	11	0.0938178300858
chr0	50466091	0.000742796654156	0.0932203389831	11	0.0938178300858
chr0	50466019	0.000742796654156	0.0932203389831	11	0.0938178300858
chr0	24231003	0.000742796654156	0.0932203389831	11	0.0938178300858
chr0	7204483	0.000742796654156	0.0932203389831	11	0.0938178300858
chr0	43436768	0.000742796654156	0.0932203389831	11	0.0938178300858
chr0	142910104	0.000742796654156	0.0932203389831	11	0.0938178300858
chr0	7205159	0.000742796654156	0.0932203389831	11	0.0938178300858
chr0	7200693	0.000742796654156	0.0932203389831	11	0.0938178300858
chr0	24229884	0.000742796654156	0.0932203389831	11	0.0938178300858
chr0	156191985	0.000742796654156	0.0932203389831	11	0.0938178300858
chr0	50462160	0.000742796654156	0.0932203389831	11	0.0938178300858
chr0	93733696	0.000742796654156	0.0932203389831	11	0.0938178300858
chr0	93733693	0.000742796654156	0.0932203389831	11	0.0938178300858
chr0	28397444	0.000742796654156	0.0932203389831	11	0.0938178300858
chr0	142910601	0.000742796654156	0.0932203389831	11	0.0938178300858
chr0	43447500	0.000742796654156	0.0932203389831	11	0.0938178300858
chr0	28401266	0.000742796654156	0.0932203389831	11	0.0938178300858
chr0	147408245	0.000742796654156	0.0932203389831	11	0.0938178300858
chr0	23450354	0.000742796654156	0.0932203389831	11	0.0938178300858
chr0	23451423	0.000742796654156	0.0932203389831	11	0.0938178300858
chr0	69422243	0.000742796654156	0.0932203389831	11	0.0938178300858
chr0	21353168	0.000742796654156	0.0932203389831	11	0.0938178300858
chr0	154322101	0.000744860217126	0.14406779661	17	0.0937774181366
chr0	115502704	0.000765566761962	0.186440677966	22	0.093377828598
chr0	74690481	0.000767618400145	0.21186440678	25	0.0933387875557
chr0	156014795	0.00078357922584	0.0508474576271	6	0.0930388569832
chr0	156018249	0.00078357922584	0.0508474576271	6	0.0930388569832
chr0	61216931	0.000805657403614	0.127118644068	15	0.0926337838173
chr0	188013822	0.000811182089888	0.0338983050847	4	0.0925341248512
chr0	29132291	0.000811182089888	0.0338983050847	4	0.0925341248512
chr0	143034262	0.000811182089888	0.0338983050847	4	0.0925341248512
chr0	179786585	0.000811182089888	0.0338983050847	4	0.0925341248512
chr0	155123725	0.000818705866205	0.101694915254	12	0.0923995375633
chr0	135502030	0.000832509728929	0.0254237288136	3	0.0921557545662
chr0	154074598	0.000832509728929	0.0254237288136	3	0.0921557545662
chr0	142495585	0.000832509728929	0.0254237288136	3	0.0921557545662
chr0	168369141	0.000848072031403	0.177966101695	21	0.0918856859207
chr0	137078818	0.000886363967844	0.0847457627119	10	0.0912415981293
chr0	30785679	0.000899692714099	0.0338983050847	4	0.0910238623619
chr0	108238499	0.000913215469428	0.364406779661	43	0.0908062458038
chr0	151749940	0.000935587799727	0.101694915254	12	0.0904531478882
chr0	151751722	0.000935587799727	0.101694915254	12	0.0904531478882
chr0	176911330	0.000945545416407	0.0338983050847	4	0.0902986526489
chr0	117948046	0.000945545416407	0.0338983050847	4	0.0902986526489
chr0	44615828	0.000957306295013	0.449152542373	53	0.0901182889938
chr0	148885794	0.000966029180921	0.21186440678	25	0.0899859070778
chr0	77067248	0.00099117376484	0.0593220338983	7	0.0896109342575
chr0	69425006	0.00103758940206	0.271186440678	32	0.0889429450035
chr0	133711150	0.00105757625801	0.415254237288	49	0.0886644124985
chr0	47811451	0.00108176827217	0.245762711864	29	0.0883342027664
chr0	35426369	0.00109922186968	0.0338983050847	4	0.0881004929543
chr0	149795022	0.00109922186968	0.0338983050847	4	0.0881004929543
chr0	166925517	0.00110541109096	0.152542372881	18	0.0880185365677
chr0	166920994	0.00110541109096	0.152542372881	18	0.0880185365677
chr0	34609987	0.0011133441392	0.237288135593	28	0.08791410923
chr0	3582100	0.0011242334816	0.118644067797	14	0.0877720117569
chr0	3608775	0.0011242334816	0.118644067797	14	0.0877720117569
chr0	3597892	0.0011242334816	0.118644067797	14	0.0877720117569
chr0	3602709	0.0011242334816	0.118644067797	14	0.0877720117569
chr0	3609166	0.0011242334816	0.118644067797	14	0.0877720117569
chr0	3609160	0.0011242334816	0.118644067797	14	0.0877720117569
chr0	3609125	0.0011242334816	0.118644067797	14	0.0877720117569
chr0	3609053	0.0011242334816	0.118644067797	14	0.0877720117569
chr0	3609026	0.0011242334816	0.118644067797	14	0.0877720117569
chr0	3609002	0.0011242334816	0.118644067797	14	0.0877720117569
chr0	3608953	0.0011242334816	0.118644067797	14	0.0877720117569
chr0	3608951	0.0011242334816	0.118644067797	14	0.0877720117569
chr0	3608927	0.0011242334816	0.118644067797	14	0.0877720117569
chr0	3608905	0.0011242334816	0.118644067797	14	0.0877720117569
chr0	3608878	0.0011242334816	0.118644067797	14	0.0877720117569
chr0	3608860	0.0011242334816	0.118644067797	14	0.0877720117569
chr0	3608848	0.0011242334816	0.118644067797	14	0.0877720117569
chr0	3602717	0.0011242334816	0.118644067797	14	0.0877720117569
chr0	3608728	0.0011242334816	0.118644067797	14	0.0877720117569
chr0	3606845	0.0011242334816	0.118644067797	14	0.0877720117569
chr0	3581916	0.0011242334816	0.118644067797	14	0.0877720117569
chr0	3605721	0.0011242334816	0.118644067797	14	0.0877720117569
chr0	3604993	0.0011242334816	0.118644067797	14	0.0877720117569
chr0	3604947	0.0011242334816	0.118644067797	14	0.0877720117569
chr0	3602988	0.0011242334816	0.118644067797	14	0.0877720117569
chr0	3602424	0.0011242334816	0.118644067797	14	0.0877720117569
chr0	3581915	0.0011242334816	0.118644067797	14	0.0877720117569
chr0	3597481	0.0011242334816	0.118644067797	14	0.0877720117569
chr0	3592692	0.0011242334816	0.118644067797	14	0.0877720117569
chr0	3592763	0.0011242334816	0.118644067797	14	0.0877720117569
chr0	3586631	0.0011242334816	0.118644067797	14	0.0877720117569
chr0	3582099	0.0011242334816	0.118644067797	14	0.0877720117569
chr0	3592793	0.0011242334816	0.118644067797	14	0.0877720117569
chr0	3592824	0.0011242334816	0.118644067797	14	0.0877720117569
chr0	3592878	0.0011242334816	0.118644067797	14	0.0877720117569
chr0	3582095	0.0011242334816	0.118644067797	14	0.0877720117569
chr0	3593107	0.0011242334816	0.118644067797	14	0.0877720117569
chr0	3593329	0.0011242334816	0.118644067797	14	0.0877720117569
chr0	3593331	0.0011242334816	0.118644067797	14	0.0877720117569
chr0	3582021	0.0011242334816	0.118644067797	14	0.0877720117569
chr0	3581994	0.0011242334816	0.118644067797	14	0.0877720117569
chr0	3594726	0.0011242334816	0.118644067797	14	0.0877720117569
chr0	3594974	0.0011242334816	0.118644067797	14	0.0877720117569
chr0	3594999	0.0011242334816	0.118644067797	14	0.0877720117569
chr0	3596426	0.0011242334816	0.118644067797	14	0.0877720117569
chr0	3604521	0.0011242334816	0.118644067797	14	0.0877720117569
chr0	170382715	0.00112582318044	0.110169491525	13	0.0877513289452
chr0	172822854	0.00113010721739	0.347457627119	41	0.0876958966255
chr0	3593972	0.00114635786284	0.0593220338983	7	0.0874873995781
chr0	110825652	0.00116989196843	0.127118644068	15	0.0871905684471
chr0	147647676	0.0011780362718	0.0254237288136	3	0.087089240551
chr0	39732028	0.00119234062074	0.254237288136	30	0.0869129896164
chr0	123255259	0.0011960461164	0.0677966101695	8	0.0868676900864
chr0	123255303	0.0011960461164	0.0677966101695	8	0.0868676900864
chr0	60678235	0.00120980038743	0.118644067797	14	0.0867006182671
chr0	26665574	0.00122139446059	0.161016949153	19	0.0865613222122
chr0	155139041	0.00122139446059	0.161016949153	19	0.0865613222122
chr0	26666356	0.00122139446059	0.161016949153	19	0.0865613222122
chr0	66029211	0.00125075093488	0.305084745763	36	0.086214363575
chr0	150227834	0.00125350634756	0.237288135593	28	0.0861821770668
chr0	82661265	0.0012729805634	0.0338983050847	4	0.0859569907188
chr0	54233785	0.00127968947899	0.338983050847	40	0.0858801603317
chr0	148728772	0.00127968947899	0.338983050847	40	0.0858801603317
chr0	54232590	0.00127968947899	0.338983050847	40	0.0858801603317
chr0	172823313	0.00127968947899	0.338983050847	40	0.0858801603317
chr0	148728773	0.00127968947899	0.338983050847	40	0.0858801603317
chr0	4767012	0.0012959883607	0.161016949153	19	0.0856952667236
chr0	155424106	0.00129632367717	0.28813559322	34	0.0856914520264
chr0	105782742	0.00130878098416	0.347457627119	41	0.085551738739
chr0	105781846	0.00130878098416	0.347457627119	41	0.085551738739
chr0	75369910	0.00133689027757	0.0508474576271	6	0.0852411985397
chr0	148221644	0.00137931045897	0.423728813559	50	0.0847846865654
chr0	78083844	0.00138163983947	0.347457627119	41	0.0847600698471
chr0	78083536	0.00138163983947	0.347457627119	41	0.0847600698471
chr0	105891628	0.00140675610559	0.296610169492	35	0.0844967365265
chr0	83217537	0.00144003376145	0.0338983050847	4	0.084155023098
chr0	29320737	0.0014496120998	0.0508474576271	6	0.0840581059456
chr0	29329372	0.0014496120998	0.0508474576271	6	0.0840581059456
chr0	32287346	0.00145787788706	0.0847457627119	10	0.0839750170708
chr0	154699962	0.00152747272591	0.0508474576271	6	0.0832933187485
chr0	105280732	0.00152747272591	0.0508474576271	6	0.0832933187485
chr0	33192486	0.00153606923829	0.322033898305	38	0.0832112431526
chr0	54300923	0.00153656373201	0.110169491525	13	0.0832065343857
chr0	185872619	0.00155888530939	0.169491525424	20	0.0829956531525
chr0	41611158	0.00158637588206	0.0593220338983	7	0.0827400684357
chr0	97172084	0.00158807440582	0.338983050847	40	0.0827244520187
chr0	36588919	0.00159899556114	0.0762711864407	9	0.0826241970062
chr0	85701284	0.00161354504378	0.161016949153	19	0.0824917554855
chr0	78079706	0.00166402931129	0.203389830508	24	0.0820412635803
chr0	96300171	0.00167237212768	0.338983050847	40	0.0819681286812
chr0	140488649	0.00168464297518	0.203389830508	24	0.0818611979485
chr0	55413916	0.00171286273556	0.0677966101695	8	0.0816182494164
chr0	55415372	0.00171286273556	0.0677966101695	8	0.0816182494164
chr0	187135871	0.00174972292841	0.330508474576	39	0.081306874752
chr0	187135359	0.00174972292841	0.330508474576	39	0.081306874752
chr0	191915873	0.00174972292841	0.330508474576	39	0.081306874752
chr0	191870774	0.00174972292841	0.330508474576	39	0.081306874752
chr0	191870775	0.00174972292841	0.330508474576	39	0.081306874752
chr0	191885102	0.00174972292841	0.330508474576	39	0.081306874752
chr0	146168960	0.0017607484352	0.381355932203	45	0.0812150239944
chr0	142677341	0.00176428960318	0.0423728813559	5	0.0811856389046
chr0	180600762	0.00176920111823	0.271186440678	32	0.0811449885368
chr0	39136782	0.00176962686272	0.262711864407	31	0.0811414718628
chr0	80728589	0.00177117453812	0.0762711864407	9	0.0811286568642
chr0	168778203	0.00178630578492	0.432203389831	51	0.0810042619705
chr0	168778111	0.00178630578492	0.432203389831	51	0.0810042619705
chr0	174452017	0.00180294792806	0.0338983050847	4	0.080868601799
chr0	126818578	0.0018133807136	0.338983050847	40	0.080784201622
chr0	126818379	0.0018133807136	0.338983050847	40	0.080784201622
chr0	126818236	0.0018133807136	0.338983050847	40	0.080784201622
chr0	126818199	0.0018133807136	0.338983050847	40	0.080784201622
chr0	63180988	0.00181860916065	0.0423728813559	5	0.0807421207428
chr0	69432657	0.00182210658424	0.220338983051	26	0.0807139873505
chr0	98932589	0.00182376389622	0.118644067797	14	0.0807006955147
chr0	89335403	0.00184034653589	0.110169491525	13	0.0805683135986
chr0	41721425	0.00185170424695	0.0762711864407	9	0.080478310585
chr0	41716142	0.00185170424695	0.0762711864407	9	0.080478310585
chr0	186237188	0.00186659285352	0.254237288136	30	0.080361187458
chr0	181468672	0.00187341080456	0.245762711864	29	0.080307841301
chr0	147242100	0.00189240201077	0.177966101695	21	0.0801602602005
chr0	8931642	0.00199888491697	0.381355932203	45	0.0793594121933
chr0	138253	0.00200586839881	0.0508474576271	6	0.0793083906174
chr0	109955326	0.00200586839881	0.0508474576271	6	0.0793083906174
chr0	109955749	0.00200586839881	0.0508474576271	6	0.0793083906174
chr0	170391003	0.00203355055657	0.127118644068	15	0.0791078805923
chr0	139231644	0.00205670242193	0.347457627119	41	0.0789422392845
chr0	181474299	0.00211805892966	0.237288135593	28	0.0785121321678
chr0	181467879	0.00211805892966	0.237288135593	28	0.0785121321678
chr0	72722485	0.00212047863269	0.127118644068	15	0.0784954428673
chr0	1546267	0.00213000705248	0.0508474576271	6	0.0784298181534
chr0	80618720	0.00219679627683	0.101694915254	12	0.0779780745506
chr0	80618632	0.00219679627683	0.101694915254	12	0.0779780745506
chr0	142261043	0.00222769060333	0.0593220338983	7	0.0777737498283
chr0	160932887	0.00222769060333	0.0593220338983	7	0.0777737498283
chr0	160943341	0.00222769060333	0.0593220338983	7	0.0777737498283
chr0	181157770	0.00222769060333	0.0593220338983	7	0.0777737498283
chr0	115390585	0.00226180555906	0.0338983050847	4	0.077551305294
chr0	47738604	0.00227061838899	0.0508474576271	6	0.0774944424629
chr0	47737566	0.00227061838899	0.0508474576271	6	0.0774944424629
chr0	147418935	0.00227061838899	0.0508474576271	6	0.0774944424629
chr0	60266562	0.00227660832424	0.0762711864407	9	0.0774558782578
chr0	68269958	0.00229945516836	0.474576271186	56	0.0773097276688
chr0	33642664	0.00230954139565	0.0423728813559	5	0.0772457122803
chr0	76002991	0.00232315179909	0.228813559322	27	0.0771597027779
chr0	22364670	0.00233451000495	0.228813559322	27	0.0770883560181
chr0	45192381	0.00236416641333	0.432203389831	51	0.0769035816193
chr0	26449061	0.00236856858544	0.0338983050847	4	0.0768764019012
chr0	168776205	0.00239236710334	0.449152542373	53	0.0767300724983
chr0	168776185	0.00239236710334	0.449152542373	53	0.0767300724983
chr0	130381703	0.00239562534646	0.347457627119	41	0.076710164547
chr0	54781651	0.00240048794754	0.254237288136	30	0.0766804814339
chr0	54785472	0.00240048794754	0.254237288136	30	0.0766804814339
chr0	108671317	0.00240248922468	0.220338983051	26	0.0766682624817
chr0	80523453	0.00241309237197	0.118644067797	14	0.0766038298607
chr0	80521933	0.00241309237197	0.118644067797	14	0.0766038298607
chr0	80521934	0.00241309237197	0.118644067797	14	0.0766038298607
chr0	80521920	0.00241309237197	0.118644067797	14	0.0766038298607
chr0	150993392	0.0025392266846	0.135593220339	16	0.0758581757545
chr0	150993493	0.0025392266846	0.135593220339	16	0.0758581757545
chr0	150993262	0.0025392266846	0.135593220339	16	0.0758581757545
chr0	150993587	0.0025392266846	0.135593220339	16	0.0758581757545
chr0	150992081	0.0025392266846	0.135593220339	16	0.0758581757545
chr0	150992139	0.0025392266846	0.135593220339	16	0.0758581757545
chr0	150993267	0.0025392266846	0.135593220339	16	0.0758581757545
chr0	150992249	0.0025392266846	0.135593220339	16	0.0758581757545
chr0	150992494	0.0025392266846	0.135593220339	16	0.0758581757545
chr0	150993069	0.0025392266846	0.135593220339	16	0.0758581757545
chr0	150993220	0.0025392266846	0.135593220339	16	0.0758581757545
chr0	150993648	0.0025392266846	0.135593220339	16	0.0758581757545
chr0	150993659	0.0025392266846	0.135593220339	16	0.0758581757545
chr0	191880110	0.00254949316957	0.313559322034	37	0.0757991671562
chr0	27715326	0.00255093095064	0.0847457627119	10	0.0757908821106
chr0	47197004	0.00255699103448	0.127118644068	15	0.0757561922073
chr0	1748607	0.00257045940246	0.0762711864407	9	0.0756793022156
chr0	1754547	0.00257045940246	0.0762711864407	9	0.0756793022156
chr0	1754644	0.00257045940246	0.0762711864407	9	0.0756793022156
chr0	1756257	0.00257045940246	0.0762711864407	9	0.0756793022156
chr0	141856819	0.00257728469636	0.0847457627119	10	0.0756404995918
chr0	125844740	0.00257728469636	0.0847457627119	10	0.0756404995918
chr0	123283537	0.00257728469636	0.0847457627119	10	0.0756404995918
chr0	123281767	0.00257728469636	0.0847457627119	10	0.0756404995918
chr0	141854009	0.00257728469636	0.0847457627119	10	0.0756404995918
chr0	61164141	0.00260076562337	0.152542372881	18	0.0755077600479
chr0	60924413	0.00267638068305	0.0338983050847	4	0.075088262558
chr0	104713307	0.00268330914612	0.0338983050847	4	0.0750504732132
chr0	35461994	0.00269536059691	0.14406779661	17	0.0749848484993
chr0	105774662	0.00269631815254	0.347457627119	41	0.0749796628952
chr0	147433111	0.00270260213387	0.279661016949	33	0.0749455690384
chr0	83224548	0.00272086189913	0.0593220338983	7	0.0748470425606
chr0	161400645	0.00272086189913	0.0593220338983	7	0.0748470425606
chr0	119379957	0.00272825149173	0.305084745763	36	0.0748073458672
chr0	114458662	0.002753055348	0.0762711864407	9	0.0746749043465
chr0	35462002	0.00277503289276	0.161016949153	19	0.0745584964752
chr0	87048713	0.00279245356593	0.491525423729	58	0.0744668841362
chr0	80594777	0.00280307310491	0.0593220338983	7	0.0744113326073
chr0	120107818	0.00286628898639	0.466101694915	55	0.0740849375725
chr0	120107986	0.00286628898639	0.466101694915	55	0.0740849375725
chr0	160097125	0.00287892818671	0.28813559322	34	0.0740205645561
chr0	176886449	0.00288682071206	0.110169491525	13	0.0739805102348
chr0	28159074	0.00289574531673	0.14406779661	17	0.0739352703094
chr0	68610262	0.00290017916564	0.135593220339	16	0.0739129185677
chr0	32159457	0.00290362525052	0.0423728813559	5	0.0738955140114
chr0	179023700	0.00295479358837	0.0677966101695	8	0.0736398696899
chr0	139480739	0.00296596757605	0.237288135593	28	0.0735846161842
chr0	27832787	0.00301943046454	0.127118644068	15	0.0733231306076
chr0	116826048	0.00303013743447	0.0338983050847	4	0.0732713341713
chr0	125029616	0.00304505316752	0.135593220339	16	0.0731994509697
chr0	160858246	0.00304814451921	0.474576271186	56	0.0731846094131
chr0	160858247	0.00304814451921	0.474576271186	56	0.0731846094131
chr0	122130753	0.00306727139781	0.28813559322	34	0.0730930566788
chr0	66720200	0.00311476063288	0.152542372881	18	0.072868168354
chr0	180660265	0.00315292112622	0.0593220338983	7	0.0726899504662
chr0	56921255	0.0031773087292	0.338983050847	40	0.0725771784782
chr0	185011722	0.00319266093917	0.0254237288136	3	0.0725066065788
chr0	171920867	0.00319785508911	0.220338983051	26	0.0724828243256
chr0	168724467	0.00329006185005	0.110169491525	13	0.072066783905
chr0	61544743	0.00329803328577	0.0847457627119	10	0.072031378746
chr0	173031997	0.00334338976155	0.279661016949	33	0.0718314647675
chr0	173031983	0.00334338976155	0.279661016949	33	0.0718314647675
chr0	105221302	0.00334846121715	0.0677966101695	8	0.0718092918396
chr0	30798231	0.00337512380956	0.0254237288136	3	0.0716932415962
chr0	55618724	0.00337713730396	0.0423728813559	5	0.0716844797134
chr0	34997823	0.00339954387481	0.364406779661	43	0.0715876817703
chr0	176402462	0.0034131533224	0.194915254237	23	0.0715292096138
chr0	36427736	0.00342597435836	0.135593220339	16	0.0714743733406
chr0	105534377	0.00344680323065	0.0677966101695	8	0.0713856220245
chr0	188614655	0.00345181931066	0.432203389831	51	0.0713643431664
chr0	188615340	0.00345181931066	0.432203389831	51	0.0713643431664
chr0	188615385	0.00345181931066	0.432203389831	51	0.0713643431664
chr0	188614442	0.00345181931066	0.432203389831	51	0.0713643431664
chr0	98866949	0.00347764315623	0.296610169492	35	0.0712552666664
chr0	99500984	0.00348111453183	0.0169491525424	2	0.0712406635284
chr0	143322281	0.00349663346513	0.0932203389831	11	0.0711755752563
chr0	22555299	0.00349690291487	0.14406779661	17	0.0711744427681
chr0	149809173	0.00353339392981	0.0508474576271	6	0.0710225105286
chr0	105775514	0.00355404604622	0.35593220339	42	0.0709372162819
chr0	172820334	0.00356092551566	0.279661016949	33	0.0709089636803
chr0	40679071	0.00357223533946	0.110169491525	13	0.070862531662
chr0	100133705	0.00359393247	0.101694915254	12	0.0707738995552
chr0	61688503	0.00361665521708	0.245762711864	29	0.0706816911697
chr0	56919025	0.00363003732574	0.330508474576	39	0.0706276297569
chr0	137815842	0.00366094732375	0.0338983050847	4	0.0705035328865
chr0	167346278	0.00371955163205	0.457627118644	54	0.0702711343765
chr0	167346746	0.00371955163205	0.457627118644	54	0.0702711343765
chr0	142520809	0.00373843298881	0.0593220338983	7	0.0701970458031
chr0	182310059	0.00381973880012	0.406779661017	48	0.0698821544647
chr0	154931949	0.00386309032223	0.101694915254	12	0.0697170495987
chr0	36116791	0.00386747684362	0.483050847458	57	0.0697004199028
chr0	188653105	0.00388543343948	0.262711864407	31	0.0696326494217
chr0	168724504	0.00390849177419	0.110169491525	13	0.0695460438728
chr0	85286258	0.00390926370288	0.483050847458	57	0.0695431828499
chr0	68050604	0.00392891900248	0.0169491525424	2	0.0694698095322
chr0	171923210	0.0039329656211	0.0508474576271	6	0.069454729557
chr0	172822294	0.0039444134981	0.330508474576	39	0.0694121718407
chr0	172816639	0.0039444134981	0.330508474576	39	0.0694121718407
chr0	172830068	0.0039444134981	0.330508474576	39	0.0694121718407
chr0	172829679	0.0039444134981	0.330508474576	39	0.0694121718407
chr0	185989783	0.00398903175016	0.0677966101695	8	0.0692476034164
chr0	173548474	0.00403627796541	0.0338983050847	4	0.0690752863884
chr0	60044142	0.00406611348806	0.338983050847	40	0.0689675211906
chr0	86734541	0.00407212058186	0.0593220338983	7	0.0689459443092
chr0	50440247	0.00408488055607	0.0508474576271	6	0.068900167942
chr0	113797109	0.00412825008881	0.0423728813559	5	0.0687456130981
chr0	168776451	0.00418136790931	0.440677966102	52	0.0685585737228
chr0	80916196	0.00418260949143	0.0423728813559	5	0.0685542225838
chr0	163296805	0.00423582035298	0.322033898305	38	0.068369269371
chr0	19592657	0.00424844972984	0.186440677966	22	0.0683256983757
chr0	172819197	0.00425013271522	0.330508474576	39	0.0683199167252
chr0	176232386	0.00426878272719	0.0847457627119	10	0.068255841732
chr0	178858289	0.00427700415943	0.0593220338983	7	0.0682277083397
chr0	178558793	0.00431927436165	0.0508474576271	6	0.0680838227272
chr0	39977435	0.00436759998648	0.0508474576271	6	0.0679210424423
chr0	3602776	0.00441601671449	0.127118644068	15	0.0677597522736
chr0	3602802	0.00441601671449	0.127118644068	15	0.0677597522736
chr0	3602814	0.00441601671449	0.127118644068	15	0.0677597522736
chr0	36559094	0.00444327852584	0.169491525424	20	0.0676697492599
chr0	47134768	0.00446154096162	0.347457627119	41	0.0676097273827
chr0	67445681	0.00450850679098	0.0508474576271	6	0.0674565434456
chr0	67445545	0.00450850679098	0.0508474576271	6	0.0674565434456
chr0	62612708	0.0045198341401	0.0508474576271	6	0.0674198269844
chr0	62611920	0.0045198341401	0.0508474576271	6	0.0674198269844
chr0	91216264	0.00452236441	0.305084745763	36	0.0674116611481
chr0	113905057	0.0045251858949	0.372881355932	44	0.0674025416374
chr0	23733742	0.00452804240011	0.127118644068	15	0.0673933029175
chr0	134063144	0.0045523391204	0.474576271186	56	0.0673149824142
chr0	64693640	0.00455292004899	0.254237288136	30	0.0673131346703
chr0	154597358	0.00455414670554	0.0338983050847	4	0.0673092007637
chr0	162349009	0.00459192084831	0.0677966101695	8	0.0671883821487
chr0	163023493	0.00459192084831	0.0677966101695	8	0.0671883821487
chr0	132171433	0.00459700340688	0.0593220338983	7	0.0671721696854
chr0	132175889	0.00459700340688	0.0593220338983	7	0.0671721696854
chr0	132175583	0.00459700340688	0.0593220338983	7	0.0671721696854
chr0	109012273	0.00461205591494	0.0847457627119	10	0.0671243667603
chr0	109012274	0.00461205591494	0.0847457627119	10	0.0671243667603
chr0	74196914	0.00462794715418	0.491525423729	58	0.0670740604401
chr0	74196723	0.00462794715418	0.491525423729	58	0.0670740604401
chr0	55442337	0.00464076992701	0.0762711864407	9	0.0670335888863
chr0	55437983	0.00464076992701	0.0762711864407	9	0.0670335888863
chr0	172045369	0.00464076992701	0.0762711864407	9	0.0670335888863
chr0	191587880	0.0046598700905	0.398305084746	47	0.0669735074043
chr0	187711912	0.00475312654622	0.491525423729	58	0.0666836500168
chr0	187711299	0.00475312654622	0.491525423729	58	0.0666836500168
chr0	19396720	0.00476207878391	0.271186440678	32	0.0666561722755
chr0	19383531	0.00476207878391	0.271186440678	32	0.0666561722755
chr0	54898365	0.00476881082731	0.14406779661	17	0.0666354894638
chr0	177482205	0.00477368923953	0.0423728813559	5	0.066620528698
chr0	161187708	0.00479618288556	0.237288135593	28	0.0665517449379
chr0	9771803	0.0048217637042	0.0508474576271	6	0.0664739608765
chr0	19301795	0.00484831463612	0.254237288136	30	0.06639367342
chr0	155457490	0.00485776180586	0.0762711864407	9	0.0663651823997
chr0	151058719	0.0049198092248	0.0762711864407	9	0.0661795735359
chr0	86420693	0.00493732619912	0.35593220339	42	0.0661275982857
chr0	86422000	0.00493732619912	0.35593220339	42	0.0661275982857
chr0	27285808	0.00495247639567	0.203389830508	24	0.0660827755928
chr0	109107430	0.00499005237848	0.254237288136	30	0.0659722089767
chr0	27566598	0.00502466865622	0.398305084746	47	0.0658711194992
chr0	118556942	0.0050330762877	0.0677966101695	8	0.0658466815948
chr0	118553953	0.0050330762877	0.0677966101695	8	0.0658466815948
chr0	118556943	0.0050330762877	0.0677966101695	8	0.0658466815948
chr0	143305501	0.00505543144632	0.279661016949	33	0.065781891346
chr0	173642469	0.00505543144632	0.279661016949	33	0.065781891346
chr0	52993315	0.00508295055267	0.194915254237	23	0.0657024979591
chr0	61693546	0.00508881608817	0.398305084746	47	0.0656856298447
chr0	109367552	0.00515979186311	0.305084745763	36	0.0654830932617
chr0	66283147	0.00516431370468	0.177966101695	21	0.0654702782631
chr0	111556677	0.00517495008275	0.313559322034	37	0.0654401779175
chr0	63220201	0.00518033528122	0.0677966101695	8	0.0654249787331
chr0	84288723	0.00521275312849	0.0338983050847	4	0.0653337836266
chr0	186994295	0.00521553708733	0.237288135593	28	0.0653259754181
chr0	148943581	0.00525386904323	0.0423728813559	5	0.0652188658714
chr0	20982480	0.00526931339273	0.203389830508	24	0.0651759505272
chr0	123928820	0.00528405164132	0.177966101695	21	0.0651351213455
chr0	81965309	0.00538838161801	0.101694915254	12	0.0648492574692
chr0	94861835	0.0053914960313	0.161016949153	19	0.0648407936096
chr0	184056045	0.00539564971217	0.0423728813559	5	0.0648295283318
chr0	130901301	0.00540477767774	0.313559322034	37	0.0648048520088
chr0	188468010	0.00542818422028	0.0593220338983	7	0.0647416710854
chr0	145147799	0.00543857025256	0.177966101695	21	0.064713716507
chr0	178566826	0.00544847292468	0.0593220338983	7	0.0646871328354
chr0	133015422	0.00544847292468	0.0593220338983	7	0.0646871328354
chr0	149795185	0.00551228494854	0.161016949153	19	0.0645169019699
chr0	58231247	0.00551988234004	0.169491525424	20	0.0644967556
chr0	58231058	0.00551988234004	0.169491525424	20	0.0644967556
chr0	58230949	0.00551988234004	0.169491525424	20	0.0644967556
chr0	58231268	0.00551988234004	0.169491525424	20	0.0644967556
chr0	58231144	0.00551988234004	0.169491525424	20	0.0644967556
chr0	79626369	0.00559130298316	0.0338983050847	4	0.064308822155
chr0	79629103	0.00559130298316	0.0338983050847	4	0.064308822155
chr0	83562134	0.00561767486851	0.254237288136	30	0.0642400383949
chr0	170006832	0.00562940127986	0.228813559322	27	0.0642095804214
chr0	135211124	0.00564155594572	0.406779661017	48	0.0641780495644
chr0	135211133	0.00564155594572	0.406779661017	48	0.0641780495644
chr0	77711649	0.00564941859221	0.0508474576271	6	0.0641576647758
chr0	145909976	0.00569947957181	0.0932203389831	11	0.0640287399292
chr0	77854799	0.00570873092686	0.0932203389831	11	0.0640050172806
chr0	118024071	0.00571411771855	0.35593220339	42	0.0639912486076
chr0	89365902	0.00571979586357	0.0338983050847	4	0.0639767050743
chr0	172100096	0.00572163536372	0.305084745763	36	0.0639719963074
chr0	95993116	0.00574031022642	0.0508474576271	6	0.0639243721962
chr0	185269287	0.0057613537388	0.101694915254	12	0.0638709068298
chr0	112321653	0.0057989527052	0.0932203389831	11	0.0637758374214
chr0	154809655	0.0057989527052	0.0932203389831	11	0.0637758374214
chr0	59865356	0.00581281643861	0.0423728813559	5	0.0637409090996
chr0	123335487	0.00585319060349	0.186440677966	22	0.0636397600174
chr0	123335495	0.00585319060349	0.186440677966	22	0.0636397600174
chr0	123335470	0.00585319060349	0.186440677966	22	0.0636397600174
chr0	123335468	0.00585319060349	0.186440677966	22	0.0636397600174
chr0	123335426	0.00585319060349	0.186440677966	22	0.0636397600174
chr0	123335423	0.00585319060349	0.186440677966	22	0.0636397600174
chr0	44480698	0.00585553516773	0.457627118644	54	0.0636339187622
chr0	139485555	0.00585901193625	0.21186440678	25	0.0636252164841
chr0	79722720	0.00586311978926	0.322033898305	38	0.0636149644852
chr0	94871593	0.00587541923259	0.0338983050847	4	0.0635843276978
chr0	57487446	0.00588252560024	0.0847457627119	10	0.0635666847229
chr0	38127849	0.00588808232795	0.0677966101695	8	0.06355291605
chr0	179680599	0.00588850351364	0.0423728813559	5	0.0635518431664
chr0	38647080	0.00589874792444	0.169491525424	20	0.0635264515877
chr0	45734281	0.00590693984096	0.0677966101695	8	0.0635061860085
chr0	45734948	0.00590693984096	0.0677966101695	8	0.0635061860085
chr0	24144487	0.00594101566348	0.262711864407	31	0.0634220838547
chr0	35044033	0.00595058822622	0.0338983050847	4	0.06339854002
chr0	61310073	0.00599285479983	0.0169491525424	2	0.0632951259613
chr0	173219219	0.00599285479983	0.0169491525424	2	0.0632951259613
chr0	109106848	0.00603733396656	0.254237288136	30	0.0631870627403
chr0	109106910	0.00603733396656	0.254237288136	30	0.0631870627403
chr0	70374774	0.00605594969209	0.169491525424	20	0.0631420612335
chr0	133505437	0.0060631955434	0.0423728813559	5	0.0631245970726
chr0	59893424	0.0060631955434	0.0423728813559	5	0.0631245970726
chr0	177500281	0.00606871187341	0.110169491525	13	0.0631113052368
chr0	74820135	0.00606871187341	0.110169491525	13	0.0631113052368
chr0	164696435	0.00606871187341	0.110169491525	13	0.0631113052368
chr0	18406823	0.00606871187341	0.110169491525	13	0.0631113052368
chr0	74823552	0.00606871187341	0.110169491525	13	0.0631113052368
chr0	164700085	0.00606871187341	0.110169491525	13	0.0631113052368
chr0	177503519	0.00606871187341	0.110169491525	13	0.0631113052368
chr0	177503518	0.00606871187341	0.110169491525	13	0.0631113052368
chr0	164709970	0.00606871187341	0.110169491525	13	0.0631113052368
chr0	36869100	0.0060701895683	0.0847457627119	10	0.0631077885628
chr0	27384141	0.00607297212295	0.28813559322	34	0.0631010532379
chr0	163300086	0.00609292338435	0.296610169492	35	0.0630531311035
chr0	162859347	0.00616002241477	0.21186440678	25	0.0628930926323
chr0	38453530	0.00617845469774	0.0593220338983	7	0.0628494620323
chr0	144184722	0.00618984309635	0.220338983051	26	0.0628225207329
chr0	5905445	0.00620992529396	0.0762711864407	9	0.0627751946449
chr0	161035134	0.00621037035291	0.0254237288136	3	0.062774181366
chr0	162618262	0.00621037035291	0.0254237288136	3	0.062774181366
chr0	81456163	0.00621366481654	0.0762711864407	9	0.0627664327621
chr0	135211512	0.00621424376064	0.398305084746	47	0.0627650618553
chr0	135211583	0.00621424376064	0.398305084746	47	0.0627650618553
chr0	135211308	0.00621424376064	0.398305084746	47	0.0627650618553
chr0	135211429	0.00621424376064	0.398305084746	47	0.0627650618553
chr0	135211311	0.00621424376064	0.398305084746	47	0.0627650618553
chr0	135211294	0.00621424376064	0.398305084746	47	0.0627650618553
chr0	135211282	0.00621424376064	0.398305084746	47	0.0627650618553
chr0	148993735	0.00621892189699	0.152542372881	18	0.062754034996
chr0	150731657	0.00624362037239	0.127118644068	15	0.062696158886
chr0	164868318	0.00625544714894	0.101694915254	12	0.0626685023308
chr0	26446640	0.00625791398125	0.449152542373	53	0.0626627206802
chr0	26446589	0.00625791398125	0.449152542373	53	0.0626627206802
chr0	39121251	0.00625908047104	0.161016949153	19	0.0626600384712
chr0	39121283	0.00625908047104	0.161016949153	19	0.0626600384712
chr0	147836944	0.00628813571804	0.347457627119	41	0.0625923275948
chr0	24787713	0.00634971689897	0.245762711864	29	0.062449991703
chr0	24789487	0.00634971689897	0.245762711864	29	0.062449991703
chr0	129877430	0.00635331583834	0.0593220338983	7	0.0624417066574
chr0	129876108	0.00635331583834	0.0593220338983	7	0.0624417066574
chr0	36081071	0.00635481981866	0.347457627119	41	0.062438249588
chr0	95644448	0.00638438159918	0.0254237288136	3	0.0623704195023
chr0	105001351	0.00638584739005	0.127118644068	15	0.0623670816422
chr0	32522968	0.00640162668721	0.0423728813559	5	0.0623310208321
chr0	26972543	0.00640162668721	0.0423728813559	5	0.0623310208321
chr0	108617160	0.00641256740514	0.0423728813559	5	0.0623060464859
chr0	36214364	0.0064174463977	0.0508474576271	6	0.062294960022
chr0	38689728	0.00641804502951	0.5	59	0.0622935891151
chr0	168575845	0.0064233892302	0.0847457627119	10	0.0622814297676
chr0	168576384	0.0064233892302	0.0847457627119	10	0.0622814297676
chr0	68656843	0.00643321430144	0.0254237288136	3	0.0622591376305
chr0	105685990	0.00647713208859	0.0423728813559	5	0.062159717083
chr0	147516378	0.00652810631801	0.0338983050847	4	0.0620452165604
chr0	65567096	0.0065635924832	0.152542372881	18	0.0619660019875
chr0	109151462	0.00657024182869	0.0593220338983	7	0.0619512200356
chr0	116680862	0.00657203504514	0.127118644068	15	0.0619472265244
chr0	173641849	0.00658843343054	0.330508474576	39	0.061910867691
chr0	43446540	0.00659776204673	0.0932203389831	11	0.0618901848793
chr0	128485968	0.00664800116654	0.296610169492	35	0.0617793798447
chr0	132187698	0.00666076637388	0.0762711864407	9	0.0617513656616
chr0	53420108	0.0066797458527	0.0508474576271	6	0.0617098212242
chr0	156548953	0.00668411521566	0.110169491525	13	0.061700284481
chr0	156549327	0.00668411521566	0.110169491525	13	0.061700284481
chr0	159506761	0.00668670942521	0.330508474576	39	0.0616945624352
chr0	173644844	0.00669175671018	0.0847457627119	10	0.0616835951805
chr0	129668539	0.00669473886633	0.101694915254	12	0.0616770386696
chr0	170898155	0.00675302149412	0.0847457627119	10	0.0615504384041
chr0	81354829	0.00677232228876	0.0423728813559	5	0.0615087747574
chr0	79716384	0.00677938594965	0.330508474576	39	0.061493575573
chr0	79715757	0.00677938594965	0.330508474576	39	0.061493575573
chr0	79716381	0.00677938594965	0.330508474576	39	0.061493575573
chr0	144191192	0.00679163145274	0.203389830508	24	0.06146723032
chr0	160840676	0.00682732728283	0.338983050847	40	0.0613906383514
chr0	175476785	0.00685492933652	0.110169491525	13	0.0613317489624
chr0	175483891	0.00685492933652	0.110169491525	13	0.0613317489624
chr0	66906889	0.00686716817284	0.483050847458	57	0.0613057017326
chr0	72795654	0.00695487823284	0.0762711864407	9	0.0611203312874
chr0	126408132	0.00696935835307	0.423728813559	50	0.0610899925232
chr0	38683256	0.00701283515283	0.483050847458	57	0.0609991550446
chr0	1553511	0.00704491713765	0.0338983050847	4	0.0609325170517
chr0	181568630	0.00706803506968	0.364406779661	43	0.0608847141266
chr0	167757078	0.0070759283649	0.0338983050847	4	0.0608683824539
chr0	29128061	0.00709118062609	0.0508474576271	6	0.0608369708061
chr0	29123015	0.00709118062609	0.0508474576271	6	0.0608369708061
chr0	95228618	0.00709118062609	0.0508474576271	6	0.0608369708061
chr0	95228619	0.00709118062609	0.0508474576271	6	0.0608369708061
chr0	54375038	0.00712245442355	0.0847457627119	10	0.0607727169991
chr0	162952060	0.00715768604524	0.245762711864	29	0.0607006549835
chr0	162957776	0.00715768604524	0.245762711864	29	0.0607006549835
chr0	138020200	0.00720456224329	0.152542372881	18	0.0606053471565
chr0	66203766	0.00727841205767	0.305084745763	36	0.0604565143585
chr0	85123574	0.0072900694653	0.0338983050847	4	0.0604331493378
chr0	186437227	0.00731708168652	0.0508474576271	6	0.0603791475296
chr0	186437226	0.00731708168652	0.0508474576271	6	0.0603791475296
chr0	186437210	0.00731708168652	0.0508474576271	6	0.0603791475296
chr0	36119387	0.00732125068093	0.0677966101695	8	0.0603708028793
chr0	66304442	0.00732352091607	0.194915254237	23	0.060366332531
chr0	9779785	0.00734192087719	0.0593220338983	7	0.0603296756744
chr0	9786057	0.00734192087719	0.0593220338983	7	0.0603296756744
chr0	165774304	0.00735198706843	0.169491525424	20	0.0603096485138
chr0	161294725	0.00737625759176	0.305084745763	36	0.0602615475655
chr0	161294698	0.00737625759176	0.305084745763	36	0.0602615475655
chr0	60068002	0.00742001507715	0.415254237288	49	0.0601752400398
chr0	69438335	0.00746086513982	0.0677966101695	8	0.0600950717926
chr0	69436225	0.00746086513982	0.0677966101695	8	0.0600950717926
chr0	141224166	0.00749356175926	0.127118644068	15	0.0600312948227
chr0	141219579	0.00749356175926	0.127118644068	15	0.0600312948227
chr0	176407309	0.00752477757581	0.254237288136	30	0.0599706172943
chr0	38686689	0.00757661183787	0.491525423729	58	0.0598704218864
chr0	102638571	0.00766117082224	0.14406779661	17	0.0597084164619
chr0	109012089	0.00770568163048	0.0847457627119	10	0.0596238970757
chr0	104990555	0.00773027131648	0.415254237288	49	0.0595774054527
chr0	100028031	0.00774279249287	0.110169491525	13	0.0595538020134
chr0	44899108	0.00775808114409	0.101694915254	12	0.05952501297
chr0	180499296	0.00779049771186	0.161016949153	19	0.0594641566277
chr0	180499901	0.00779049771186	0.161016949153	19	0.0594641566277
chr0	180500149	0.00779049771186	0.161016949153	19	0.0594641566277
chr0	180499943	0.00779049771186	0.161016949153	19	0.0594641566277
chr0	176891567	0.00780842340725	0.101694915254	12	0.0594306588173
chr0	146019507	0.00787349337742	0.262711864407	31	0.0593095421791
chr0	80373091	0.00788146715977	0.271186440678	32	0.0592947602272
chr0	30363036	0.00789001980128	0.0508474576271	6	0.0592789649963
chr0	135212471	0.00793625605396	0.398305084746	47	0.0591937303543
chr0	135212690	0.00793625605396	0.398305084746	47	0.0591937303543
chr0	64603554	0.00796904235507	0.0423728813559	5	0.0591335892677
chr0	171254298	0.00797152140494	0.161016949153	19	0.0591289997101
chr0	171254343	0.00797152140494	0.161016949153	19	0.0591289997101
chr0	36727279	0.00799415806916	0.127118644068	15	0.0590876340866
chr0	42971666	0.00801025206207	0.381355932203	45	0.0590583086014
chr0	98865781	0.00807210222663	0.271186440678	32	0.0589461326599
chr0	128495828	0.00809866892692	0.28813559322	34	0.0588981509209
chr0	135208373	0.00810928579486	0.389830508475	46	0.0588790774345
chr0	91644312	0.0081102837014	0.305084745763	36	0.0588772892952
chr0	27832815	0.00811192759014	0.0677966101695	8	0.058874309063
chr0	63458915	0.00811932937218	0.0254237288136	3	0.0588610172272
chr0	152379768	0.00815443613805	0.135593220339	16	0.0587980747223
chr0	165552004	0.00816542451916	0.0508474576271	6	0.0587784647942
chr0	79722581	0.00817861903243	0.338983050847	40	0.0587548613548
chr0	168776225	0.00817932967854	0.347457627119	41	0.0587536096573
chr0	50386354	0.00818359490196	0.101694915254	12	0.0587460398674
chr0	96180724	0.00819681990762	0.0508474576271	6	0.0587224364281
chr0	132014304	0.00822309833113	0.381355932203	45	0.0586757659912
chr0	53775989	0.00826088482503	0.0423728813559	5	0.0586088895798
chr0	43447977	0.00827603788196	0.0423728813559	5	0.0585821866989
chr0	184880289	0.00828029550591	0.169491525424	20	0.0585746765137
chr0	129658994	0.00831787288248	0.135593220339	16	0.0585086345673
chr0	71247678	0.00832070585182	0.466101694915	55	0.0585036873817
chr0	73891945	0.00834769933872	0.372881355932	44	0.0584564208984
chr0	18790199	0.0083699904203	0.322033898305	38	0.05841755867
chr0	8956426	0.00837132499623	0.0338983050847	4	0.0584152340889
chr0	35977550	0.00837132499623	0.0338983050847	4	0.0584152340889
chr0	106391904	0.00849838352675	0.0593220338983	7	0.0581955313683
chr0	106402337	0.00849838352675	0.0593220338983	7	0.0581955313683
chr0	166771477	0.00850430159844	0.0593220338983	7	0.0581853985786
chr0	71367289	0.00850430159844	0.0593220338983	7	0.0581853985786
chr0	179926941	0.00850430159844	0.0593220338983	7	0.0581853985786
chr0	179926943	0.00850430159844	0.0593220338983	7	0.0581853985786
chr0	175852645	0.00850430159844	0.0593220338983	7	0.0581853985786
chr0	175850217	0.00850430159844	0.0593220338983	7	0.0581853985786
chr0	166767477	0.00850430159844	0.0593220338983	7	0.0581853985786
chr0	160861915	0.0085054117134	0.0932203389831	11	0.05818349123
chr0	86575331	0.0085952716278	0.347457627119	41	0.0580302476883
chr0	140716123	0.00859583283555	0.0677966101695	8	0.058029294014
chr0	39129393	0.00861456156033	0.194915254237	23	0.057997584343
chr0	75304508	0.00863007597959	0.101694915254	12	0.0579713582993
chr0	139764786	0.00866043778544	0.0677966101695	8	0.0579200983047
chr0	139765078	0.00866043778544	0.0677966101695	8	0.0579200983047
chr0	23276980	0.00867553436473	0.135593220339	16	0.0578947067261
chr0	98203190	0.00868403820334	0.0254237288136	3	0.057880461216
chr0	186283281	0.00868731606598	0.474576271186	56	0.057874917984
chr0	151050634	0.00869993521496	0.0847457627119	10	0.0578537583351
chr0	107293076	0.00870625192999	0.389830508475	46	0.057843208313
chr0	164969544	0.00870884316036	0.0762711864407	9	0.0578388571739
chr0	166077415	0.00871870980297	0.118644067797	14	0.0578223466873
chr0	165034537	0.00873758991824	0.101694915254	12	0.0577908158302
chr0	165035968	0.00873758991824	0.101694915254	12	0.0577908158302
chr0	21523831	0.00877885517094	0.0593220338983	7	0.0577221512794
chr0	70512514	0.00879167634745	0.0423728813559	5	0.0577008724213
chr0	69520827	0.00884919511972	0.0932203389831	11	0.0576058030128
chr0	83211813	0.00886102889638	0.0423728813559	5	0.057586312294
chr0	123527287	0.00887939086016	0.0169491525424	2	0.0575561523438
chr0	127078364	0.00887939086016	0.0169491525424	2	0.0575561523438
chr0	160957697	0.00887939086016	0.0169491525424	2	0.0575561523438
chr0	92004841	0.00888603666183	0.271186440678	32	0.0575452446938
chr0	137224600	0.00888984580853	0.372881355932	44	0.0575389862061
chr0	149706573	0.00889165413286	0.21186440678	25	0.0575360059738
chr0	149706400	0.00889165413286	0.21186440678	25	0.0575360059738
chr0	95298484	0.00891441999014	0.152542372881	18	0.0574987530708
chr0	139479677	0.00893848026412	0.21186440678	25	0.0574594736099
chr0	149713953	0.00895635824533	0.0593220338983	7	0.0574303269386
chr0	108028428	0.00896189168205	0.262711864407	31	0.0574213266373
chr0	108028398	0.00896189168205	0.262711864407	31	0.0574213266373
chr0	108028359	0.00896189168205	0.262711864407	31	0.0574213266373
chr0	98866148	0.00898706473344	0.262711864407	31	0.057380437851
chr0	145355261	0.00900013665683	0.0677966101695	8	0.0573592782021
chr0	30612086	0.00900013665683	0.0677966101695	8	0.0573592782021
chr0	98867034	0.00902568377663	0.305084745763	36	0.0573179721832
chr0	148501469	0.00902784891164	0.0593220338983	7	0.0573144555092
chr0	187711163	0.00910178562167	0.5	59	0.0571956038475
chr0	187711228	0.00910178562167	0.5	59	0.0571956038475
chr0	187711213	0.00910178562167	0.5	59	0.0571956038475
chr0	187711178	0.00910178562167	0.5	59	0.0571956038475
chr0	79957436	0.0091036387734	0.0593220338983	7	0.0571926236153
chr0	79956601	0.0091036387734	0.0593220338983	7	0.0571926236153
chr0	136893330	0.00910641923638	0.0423728813559	5	0.0571881532669
chr0	136893303	0.00910641923638	0.0423728813559	5	0.0571881532669
chr0	139112388	0.00912404934582	0.0254237288136	3	0.0571599602699
chr0	187300254	0.00912404934582	0.0254237288136	3	0.0571599602699
chr0	137272255	0.00912404934582	0.0254237288136	3	0.0571599602699
chr0	59431130	0.00915455470505	0.0508474576271	6	0.0571113228798
chr0	102891677	0.00915455470505	0.0508474576271	6	0.0571113228798
chr0	67866413	0.00915455470505	0.0508474576271	6	0.0571113228798
chr0	67872667	0.00915455470505	0.0508474576271	6	0.0571113228798
chr0	183280515	0.00915455470505	0.0508474576271	6	0.0571113228798
chr0	66304227	0.00916501331733	0.186440677966	22	0.0570946931839
chr0	66303847	0.00916501331733	0.186440677966	22	0.0570946931839
chr0	43194771	0.00917248182815	0.220338983051	26	0.0570828318596
chr0	43195349	0.00917248182815	0.220338983051	26	0.0570828318596
chr0	27414932	0.00917795385631	0.449152542373	53	0.0570741295815
chr0	7745972	0.00920677121486	0.237288135593	28	0.0570284724236
chr0	75381590	0.00922910053582	0.0423728813559	5	0.0569931268692
chr0	53440277	0.0092601058561	0.152542372881	18	0.0569442510605
chr0	153607652	0.00926644126217	0.169491525424	20	0.0569342970848
chr0	153607669	0.00926644126217	0.169491525424	20	0.0569342970848
chr0	153607662	0.00926644126217	0.169491525424	20	0.0569342970848
chr0	102905461	0.00926886878108	0.127118644068	15	0.0569304823875
chr0	153841478	0.00928871828176	0.0932203389831	11	0.0568993091583
chr0	48508003	0.00929000259191	0.161016949153	19	0.0568972826004
chr0	53686935	0.00930278815453	0.194915254237	23	0.0568772554398
chr0	118538302	0.00939717813628	0.0593220338983	7	0.0567301511765
chr0	118543713	0.00939717813628	0.0593220338983	7	0.0567301511765
chr0	118543850	0.00939717813628	0.0593220338983	7	0.0567301511765
chr0	118541633	0.00939717813628	0.0593220338983	7	0.0567301511765
chr0	49537892	0.00939861488426	0.186440677966	22	0.0567279458046
chr0	49536540	0.00939861488426	0.186440677966	22	0.0567279458046
chr0	49538144	0.00939861488426	0.186440677966	22	0.0567279458046
chr0	49535201	0.00939861488426	0.186440677966	22	0.0567279458046
chr0	29346690	0.00940128373648	0.169491525424	20	0.0567238330841
chr0	29346672	0.00940128373648	0.169491525424	20	0.0567238330841
chr0	29346666	0.00940128373648	0.169491525424	20	0.0567238330841
chr0	29346468	0.00940128373648	0.169491525424	20	0.0567238330841
chr0	29346622	0.00940128373648	0.169491525424	20	0.0567238330841
chr0	29346621	0.00940128373648	0.169491525424	20	0.0567238330841
chr0	29346619	0.00940128373648	0.169491525424	20	0.0567238330841
chr0	29346462	0.00940128373648	0.169491525424	20	0.0567238330841
chr0	132840767	0.00945723656348	0.127118644068	15	0.0566373467445
chr0	184761101	0.00952081430043	0.228813559322	27	0.0565397143364
chr0	168777437	0.00955736372071	0.457627118644	54	0.0564839243889
chr0	86986607	0.00956265667683	0.194915254237	23	0.0564758777618
chr0	119710130	0.0095701137693	0.0593220338983	7	0.0564644932747
chr0	30347597	0.0096540194161	0.0762711864407	9	0.0563373565674
chr0	145389044	0.00968135792156	0.152542372881	18	0.0562961697578
chr0	53673432	0.00969180721389	0.186440677966	22	0.0562804341316
chr0	89239094	0.00971274100271	0.169491525424	20	0.0562490224838
chr0	174413631	0.00973585088612	0.0593220338983	7	0.0562143921852
chr0	148687970	0.00974323539083	0.152542372881	18	0.0562033653259
chr0	47711846	0.00976535267774	0.423728813559	50	0.0561703443527
chr0	134519719	0.00979251932535	0.194915254237	23	0.0561298727989
chr0	160333058	0.00980867105777	0.0847457627119	10	0.0561058521271
chr0	114940497	0.00984263688588	0.381355932203	45	0.0560555458069
chr0	42931700	0.0098763648554	0.161016949153	19	0.0560057163239
chr0	46697887	0.0099904400162	0.0847457627119	10	0.0558384656906
chr0	92189469	0.00999882815603	0.0338983050847	4	0.0558262467384
chr0	76528841	0.0100024044587	0.271186440678	32	0.0558210611343
chr0	187090160	0.0100062742027	0.135593220339	16	0.0558153986931
chr0	46962492	0.010038460581	0.152542372881	18	0.0557686686516
chr0	127048849	0.0100498246036	0.432203389831	51	0.055752158165
chr0	139692365	0.0101003542473	0.161016949153	19	0.0556791424751
chr0	143884595	0.0101168867921	0.220338983051	26	0.0556553602219
chr0	91889477	0.0101270860346	0.347457627119	41	0.0556406378746
chr0	91886386	0.0101270860346	0.347457627119	41	0.0556406378746
chr0	180793236	0.0101806963283	0.0762711864407	9	0.0555638074875
chr0	163458571	0.0101959507069	0.186440677966	22	0.0555419921875
chr0	163458597	0.0101959507069	0.186440677966	22	0.0555419921875
chr0	163458615	0.0101959507069	0.186440677966	22	0.0555419921875
chr0	163458619	0.0101959507069	0.186440677966	22	0.0555419921875
chr0	163458616	0.0101959507069	0.186440677966	22	0.0555419921875
chr0	180498696	0.0102033259699	0.0932203389831	11	0.0555314421654
chr0	117689101	0.0102036986051	0.0254237288136	3	0.0555309653282
chr0	59952566	0.0102264561554	0.474576271186	56	0.0554984807968
chr0	159950359	0.010276033148	0.0338983050847	4	0.0554280877113
chr0	145453842	0.010276033148	0.0338983050847	4	0.0554280877113
chr0	27830581	0.0103217864458	0.161016949153	19	0.0553634166718
chr0	139686753	0.0103532134417	0.0677966101695	8	0.0553191900253
chr0	60385178	0.0103532134417	0.0677966101695	8	0.0553191900253
chr0	104449724	0.0103536674435	0.14406779661	17	0.0553185343742
chr0	76581559	0.0103569217292	0.177966101695	21	0.0553139448166
chr0	76587384	0.0103569217292	0.177966101695	21	0.0553139448166
chr0	117769743	0.010372754239	0.220338983051	26	0.0552917122841
chr0	162216655	0.0103748772533	0.203389830508	24	0.0552887320518
chr0	155621996	0.010381400768	0.14406779661	17	0.0552796125412
chr0	108491713	0.0103951444418	0.389830508475	46	0.0552603602409
chr0	4012143	0.0104010729672	0.262711864407	31	0.0552520155907
chr0	137854092	0.0104386257883	0.0508474576271	6	0.0551995635033
chr0	121899661	0.0104490863948	0.322033898305	38	0.0551850199699
chr0	161294113	0.0104963326937	0.0762711864407	9	0.0551193356514
chr0	99025021	0.0105014765335	0.338983050847	40	0.055112183094
chr0	51279950	0.0105038574068	0.203389830508	24	0.0551089048386
chr0	139203709	0.0105665760194	0.0423728813559	5	0.0550222396851
chr0	143815474	0.0105665760194	0.0423728813559	5	0.0550222396851
chr0	162689021	0.0105665760194	0.0423728813559	5	0.0550222396851
chr0	61603340	0.0105665760194	0.0423728813559	5	0.0550222396851
chr0	63660444	0.0105665760194	0.0423728813559	5	0.0550222396851
chr0	36426763	0.0105665760194	0.0423728813559	5	0.0550222396851
chr0	61835852	0.0105665760194	0.0423728813559	5	0.0550222396851
chr0	61822982	0.0105665760194	0.0423728813559	5	0.0550222396851
chr0	121464534	0.0105665760194	0.0423728813559	5	0.0550222396851
chr0	185376904	0.010597461172	0.110169491525	13	0.054979801178
chr0	143313917	0.010597461172	0.110169491525	13	0.054979801178
chr0	185374968	0.010597461172	0.110169491525	13	0.054979801178
chr0	187711202	0.0106690337346	0.491525423729	58	0.054881811142
chr0	109011658	0.0106875528356	0.0932203389831	11	0.0548565983772
chr0	109012113	0.0106875528356	0.0932203389831	11	0.0548565983772
chr0	109011637	0.0106875528356	0.0932203389831	11	0.0548565983772
chr0	109011479	0.0106875528356	0.0932203389831	11	0.0548565983772
chr0	109011661	0.0106875528356	0.0932203389831	11	0.0548565983772
chr0	109012110	0.0106875528356	0.0932203389831	11	0.0548565983772
chr0	109012090	0.0106875528356	0.0932203389831	11	0.0548565983772
chr0	109011960	0.0106875528356	0.0932203389831	11	0.0548565983772
chr0	109011877	0.0106875528356	0.0932203389831	11	0.0548565983772
chr0	54816304	0.0106999174914	0.0593220338983	7	0.0548397898674
chr0	172197561	0.0107435470988	0.110169491525	13	0.0547805428505
chr0	84904075	0.0107784420939	0.491525423729	58	0.0547333955765
chr0	20503022	0.0108718081302	0.28813559322	34	0.0546078681946
chr0	184423847	0.0109110520451	0.296610169492	35	0.0545554757118
chr0	123917372	0.0109260065832	0.0677966101695	8	0.0545355081558
chr0	160057479	0.0109620006773	0.262711864407	31	0.0544877052307
chr0	126583197	0.0109866823958	0.169491525424	20	0.0544549822807
chr0	105929801	0.0109923987806	0.177966101695	21	0.0544474124908
chr0	138029569	0.0111634560071	0.177966101695	21	0.0542227625847
chr0	63234432	0.0111634560071	0.177966101695	21	0.0542227625847
chr0	46724677	0.01117238026	0.0932203389831	11	0.054211139679
chr0	150562716	0.0111987870719	0.330508474576	39	0.0541768074036
chr0	25285296	0.0112018255562	0.466101694915	55	0.054172873497
chr0	25275263	0.0112018255562	0.466101694915	55	0.054172873497
chr0	25279087	0.0112018255562	0.466101694915	55	0.054172873497
chr0	25281126	0.0112018255562	0.466101694915	55	0.054172873497
chr0	25281454	0.0112018255562	0.466101694915	55	0.054172873497
chr0	25275131	0.0112018255562	0.466101694915	55	0.054172873497
chr0	81928270	0.0112033861927	0.245762711864	29	0.0541708469391
chr0	117620971	0.0112470111249	0.0508474576271	6	0.0541143417358
chr0	69514986	0.0112494857455	0.194915254237	23	0.054111123085
chr0	122443707	0.0112525385586	0.457627118644	54	0.0541071891785
chr0	110828322	0.0112632715027	0.135593220339	16	0.0540933012962
chr0	26758902	0.0112632715027	0.135593220339	16	0.0540933012962
chr0	153716280	0.011266162963	0.0762711864407	9	0.0540895462036
chr0	81501676	0.0112730229456	0.389830508475	46	0.0540807247162
chr0	81501723	0.0112730229456	0.389830508475	46	0.0540807247162
chr0	102896647	0.0112745112267	0.0593220338983	7	0.0540788173676
chr0	102883854	0.0112745112267	0.0593220338983	7	0.0540788173676
chr0	142152013	0.011280466398	0.372881355932	44	0.0540711283684
chr0	44843656	0.0113317996963	0.127118644068	15	0.054005086422
chr0	44836383	0.0113317996963	0.127118644068	15	0.054005086422
chr0	53957015	0.0113335454753	0.0423728813559	5	0.0540028214455
chr0	75220932	0.011343693163	0.152542372881	18	0.0539898276329
chr0	135257406	0.0113545166892	0.110169491525	13	0.0539759397507
chr0	18850266	0.0114118937768	0.0508474576271	6	0.0539026856422
chr0	153374799	0.0114118937768	0.0508474576271	6	0.0539026856422
chr0	186943357	0.0114118937768	0.0508474576271	6	0.0539026856422
chr0	81193681	0.0114118937768	0.0508474576271	6	0.0539026856422
chr0	18861396	0.0114118937768	0.0508474576271	6	0.0539026856422
chr0	18863809	0.0114118937768	0.0508474576271	6	0.0539026856422
chr0	186940985	0.0114118937768	0.0508474576271	6	0.0539026856422
chr0	186943930	0.0114118937768	0.0508474576271	6	0.0539026856422
chr0	64755840	0.0115110669174	0.0762711864407	9	0.0537768602371
chr0	120671801	0.011515630646	0.254237288136	30	0.0537710785866
chr0	172403401	0.0115270482167	0.110169491525	13	0.0537566542625
chr0	29518416	0.0115426289381	0.0932203389831	11	0.0537370443344
chr0	108076074	0.0116420457357	0.0338983050847	4	0.0536123514175
chr0	100864620	0.0116420457357	0.0338983050847	4	0.0536123514175
chr0	100866486	0.0116420457357	0.0338983050847	4	0.0536123514175
chr0	45126857	0.0116638690112	0.0423728813559	5	0.0535851120949
chr0	88765176	0.0117114281748	0.0508474576271	6	0.0535259246826
chr0	165980731	0.0117114281748	0.0508474576271	6	0.0535259246826
chr0	9732114	0.0117277855769	0.0593220338983	7	0.0535056591034
chr0	83987227	0.0117474458897	0.0423728813559	5	0.0534813404083
chr0	84001919	0.0117474458897	0.0423728813559	5	0.0534813404083
chr0	84001956	0.0117474458897	0.0423728813559	5	0.0534813404083
chr0	83989667	0.0117474458897	0.0423728813559	5	0.0534813404083
chr0	84001172	0.0117474458897	0.0423728813559	5	0.0534813404083
chr0	67461644	0.0117546114576	0.177966101695	21	0.0534724593163
chr0	67461982	0.0117546114576	0.177966101695	21	0.0534724593163
chr0	67461128	0.0117546114576	0.177966101695	21	0.0534724593163
chr0	67460979	0.0117546114576	0.177966101695	21	0.0534724593163
chr0	191366024	0.0117791642608	0.271186440678	32	0.0534421205521
chr0	191366884	0.0117791642608	0.271186440678	32	0.0534421205521
chr0	54383704	0.0117813281569	0.0677966101695	8	0.053439438343
chr0	54382649	0.0117813281569	0.0677966101695	8	0.053439438343
chr0	54383211	0.0117813281569	0.0677966101695	8	0.053439438343
chr0	38657899	0.0117877357176	0.237288135593	28	0.0534315705299
chr0	36469945	0.0118030766461	0.406779661017	48	0.0534126162529
chr0	136299600	0.0118103643653	0.237288135593	28	0.0534036755562
chr0	19301378	0.0118386921004	0.245762711864	29	0.0533688664436
chr0	19301754	0.0118386921004	0.245762711864	29	0.0533688664436
chr0	19301613	0.0118386921004	0.245762711864	29	0.0533688664436
chr0	19301766	0.0118386921004	0.245762711864	29	0.0533688664436
chr0	191412263	0.011857848986	0.0593220338983	7	0.0533453226089
chr0	143890345	0.0119004578401	0.21186440678	25	0.0532932281494
chr0	14074465	0.011912623554	0.101694915254	12	0.0532783269882
chr0	77032475	0.0119869481801	0.0847457627119	10	0.0531879663467
chr0	95852629	0.0119892400289	0.245762711864	29	0.0531851649284
chr0	180223523	0.0119951480523	0.35593220339	42	0.0531780123711
chr0	177089214	0.0120263255492	0.0677966101695	8	0.0531402826309
chr0	48515202	0.0122051096796	0.245762711864	29	0.052925825119
chr0	176255237	0.0122347851929	0.0423728813559	5	0.0528905391693
chr0	148801939	0.0122421707696	0.305084745763	36	0.0528817772865
chr0	149048257	0.0122467665823	0.347457627119	41	0.0528763532639
chr0	25884843	0.0122659803107	0.322033898305	38	0.0528535842896
chr0	70339291	0.012354787293	0.177966101695	21	0.0527487397194
chr0	52352428	0.0123740866411	0.0762711864407	9	0.0527260899544
chr0	186911546	0.0123989854154	0.347457627119	41	0.0526968836784
chr0	147888167	0.0124074793395	0.169491525424	20	0.0526869297028
chr0	75628511	0.0124173508658	0.483050847458	57	0.0526753664017
chr0	160906356	0.0124426153231	0.5	59	0.0526458621025
chr0	160906358	0.0124426153231	0.5	59	0.0526458621025
chr0	38655393	0.0124512321156	0.254237288136	30	0.0526357889175
chr0	7062403	0.0124742712888	0.0847457627119	10	0.0526089072227
chr0	168777290	0.0124831867786	0.449152542373	53	0.0525985360146
chr0	49268682	0.0125322023993	0.474576271186	56	0.0525416135788
chr0	49267809	0.0125322023993	0.474576271186	56	0.0525416135788
chr0	3582037	0.0126614990678	0.101694915254	12	0.0523925423622
chr0	71090638	0.0126652323043	0.169491525424	20	0.0523882508278
chr0	71090623	0.0126652323043	0.169491525424	20	0.0523882508278
chr0	95568838	0.0126860661488	0.322033898305	38	0.0523643493652
chr0	163025173	0.0126885910569	0.0762711864407	9	0.0523614883423
chr0	145828064	0.0126885910569	0.0762711864407	9	0.0523614883423
chr0	12222048	0.0127143375877	0.127118644068	15	0.0523320436478
chr0	12224958	0.0127143375877	0.127118644068	15	0.0523320436478
chr0	185217604	0.0127512263325	0.186440677966	22	0.0522899627686
chr0	167710012	0.0127582788445	0.381355932203	45	0.0522819161415
chr0	118065669	0.0127912444014	0.169491525424	20	0.0522444844246
chr0	101119028	0.0127941684877	0.203389830508	24	0.0522411465645
chr0	61216896	0.0128568734031	0.101694915254	12	0.0521701574326
chr0	113219428	0.0128604770489	0.330508474576	39	0.0521660447121
chr0	85499548	0.0128658844931	0.0677966101695	8	0.0521599650383
chr0	112796699	0.0128781311526	0.00847457627119	1	0.0521461367607
chr0	73702482	0.0128781311526	0.00847457627119	1	0.0521461367607
chr0	138275284	0.0128781311526	0.00847457627119	1	0.0521461367607
chr0	136748389	0.0129109436311	0.245762711864	29	0.052109181881
chr0	177400187	0.0129367792233	0.322033898305	38	0.0520801544189
chr0	6716525	0.0129573144584	0.0254237288136	3	0.0520571470261
chr0	2532584	0.0129573144584	0.0254237288136	3	0.0520571470261
chr0	78209514	0.0129573144584	0.0254237288136	3	0.0520571470261
chr0	77787538	0.0129573144584	0.0254237288136	3	0.0520571470261
chr0	2538734	0.0129573144584	0.0254237288136	3	0.0520571470261
chr0	176509755	0.0129573144584	0.0254237288136	3	0.0520571470261
chr0	176513625	0.0129573144584	0.0254237288136	3	0.0520571470261
chr0	35314306	0.0129573144584	0.0254237288136	3	0.0520571470261
chr0	6716155	0.0129573144584	0.0254237288136	3	0.0520571470261
chr0	148203642	0.0129573144584	0.0254237288136	3	0.0520571470261
chr0	176515580	0.0129573144584	0.0254237288136	3	0.0520571470261
chr0	170709294	0.0129573144584	0.0254237288136	3	0.0520571470261
chr0	170710525	0.0129573144584	0.0254237288136	3	0.0520571470261
chr0	171362841	0.0129573144584	0.0254237288136	3	0.0520571470261
chr0	30280289	0.0129573144584	0.0254237288136	3	0.0520571470261
chr0	35229842	0.0129872707473	0.322033898305	38	0.0520235896111
chr0	16098095	0.01301777957	0.0254237288136	3	0.0519895553589
chr0	99267612	0.0130802766731	0.101694915254	12	0.0519199967384
chr0	134275768	0.0131185642009	0.296610169492	35	0.0518775582314
chr0	172717756	0.0131304803245	0.0423728813559	5	0.0518643856049
chr0	123281632	0.0131571629325	0.186440677966	22	0.0518349409103
chr0	138917402	0.0131713519566	0.245762711864	29	0.0518192648888
chr0	138918196	0.0131713519566	0.245762711864	29	0.0518192648888
chr0	138918195	0.0131713519566	0.245762711864	29	0.0518192648888
chr0	7347681	0.0131940291646	0.305084745763	36	0.0517942905426
chr0	61112109	0.0132375507362	0.406779661017	48	0.0517464876175
chr0	59550252	0.013272201387	0.14406779661	17	0.0517085194588
chr0	175227226	0.0132908382126	0.0762711864407	9	0.0516881942749
chr0	47987527	0.0133081261631	0.245762711864	29	0.0516692996025
chr0	59165811	0.0133223867064	0.305084745763	36	0.0516537427902
chr0	190017870	0.0133327232606	0.135593220339	16	0.051642537117
chr0	190021712	0.0133327232606	0.135593220339	16	0.051642537117
chr0	62430623	0.0133380424613	0.0677966101695	8	0.0516366958618
chr0	181324132	0.0133760306293	0.0508474576271	6	0.0515954494476
chr0	65063647	0.0133932363371	0.0677966101695	8	0.0515767931938
chr0	147072345	0.0134693556457	0.228813559322	27	0.051494538784
chr0	145905633	0.0134747317469	0.118644067797	14	0.0514887571335
chr0	33296861	0.0134796119991	0.0338983050847	4	0.0514834523201
chr0	166079617	0.0134918705569	0.14406779661	17	0.0514702796936
chr0	64997883	0.0136023203198	0.0677966101695	8	0.0513519644737
chr0	104625964	0.0136951670245	0.305084745763	36	0.051253259182
chr0	73182170	0.0137270072323	0.0423728813559	5	0.0512195825577
chr0	63980819	0.0137273118105	0.0932203389831	11	0.0512192249298
chr0	60928844	0.013761672836	0.0423728813559	5	0.0511829853058
chr0	118256728	0.013837010219	0.0423728813559	5	0.0511037707329
chr0	33561789	0.0138470467063	0.0423728813559	5	0.0510932803154
chr0	102190007	0.0138470467063	0.0423728813559	5	0.0510932803154
chr0	136875989	0.0138470467063	0.0423728813559	5	0.0510932803154
chr0	33560653	0.0138470467063	0.0423728813559	5	0.0510932803154
chr0	24307203	0.0138470467063	0.0423728813559	5	0.0510932803154
chr0	54624673	0.0138470467063	0.0423728813559	5	0.0510932803154
chr0	24293923	0.0138470467063	0.0423728813559	5	0.0510932803154
chr0	183161768	0.013848686038	0.177966101695	21	0.0510915517807
chr0	36713938	0.0138599619302	0.0932203389831	11	0.051079750061
chr0	84589129	0.0139048527409	0.0847457627119	10	0.0510328412056
chr0	190973561	0.0139222539412	0.0677966101695	8	0.0510146617889
chr0	141033925	0.0139332830226	0.330508474576	39	0.0510031580925
chr0	128485553	0.013960120691	0.271186440678	32	0.0509752631187
chr0	88414782	0.0140201840179	0.35593220339	42	0.050912976265
chr0	94654322	0.0140336834675	0.245762711864	29	0.0508990287781
chr0	179020476	0.0140431411572	0.220338983051	26	0.0508892536163
chr0	158505881	0.0140508369322	0.127118644068	15	0.0508813261986
chr0	115753152	0.014054998644	0.0677966101695	8	0.0508770346642
chr0	162880104	0.0140770772156	0.203389830508	24	0.0508542656898
chr0	135211145	0.0141131889316	0.398305084746	47	0.0508170723915
chr0	135210794	0.0141131889316	0.398305084746	47	0.0508170723915
chr0	135211061	0.0141131889316	0.398305084746	47	0.0508170723915
chr0	135213134	0.0141131889316	0.398305084746	47	0.0508170723915
chr0	135211157	0.0141131889316	0.398305084746	47	0.0508170723915
chr0	135211148	0.0141131889316	0.398305084746	47	0.0508170723915
chr0	135214373	0.0141131889316	0.398305084746	47	0.0508170723915
chr0	135213386	0.0141131889316	0.398305084746	47	0.0508170723915
chr0	135211046	0.0141131889316	0.398305084746	47	0.0508170723915
chr0	135211065	0.0141131889316	0.398305084746	47	0.0508170723915
chr0	135210831	0.0141131889316	0.398305084746	47	0.0508170723915
chr0	135210850	0.0141131889316	0.398305084746	47	0.0508170723915
chr0	135213921	0.0141131889316	0.398305084746	47	0.0508170723915
chr0	135210798	0.0141131889316	0.398305084746	47	0.0508170723915
chr0	135213761	0.0141131889316	0.398305084746	47	0.0508170723915
chr0	135214016	0.0141131889316	0.398305084746	47	0.0508170723915
chr0	191952610	0.0141216567958	0.322033898305	38	0.0508083701134
chr0	191964410	0.0141216567958	0.322033898305	38	0.0508083701134
chr0	32320150	0.0141253173909	0.0847457627119	10	0.0508046150208
chr0	32314703	0.0141253173909	0.0847457627119	10	0.0508046150208
chr0	59419373	0.0141352582875	0.203389830508	24	0.0507944226265
chr0	59419269	0.0141352582875	0.203389830508	24	0.0507944226265
chr0	59419328	0.0141352582875	0.203389830508	24	0.0507944226265
chr0	59419291	0.0141352582875	0.203389830508	24	0.0507944226265
chr0	59419273	0.0141352582875	0.203389830508	24	0.0507944226265
chr0	59419324	0.0141352582875	0.203389830508	24	0.0507944226265
chr0	161222898	0.0141764598972	0.135593220339	16	0.050752222538
chr0	66407943	0.0142150489511	0.169491525424	20	0.0507128238678
chr0	44167526	0.0142349645659	0.101694915254	12	0.0506924986839
chr0	30057078	0.014258817266	0.0762711864407	9	0.0506682395935
chr0	16151897	0.0143099345387	0.406779661017	48	0.0506163239479
chr0	44621080	0.0143146006866	0.0847457627119	10	0.050611615181
chr0	146167974	0.0143264853264	0.389830508475	46	0.0505995750427
chr0	31367239	0.0143369990799	0.432203389831	51	0.0505889058113
chr0	103673637	0.0143710380864	0.254237288136	30	0.0505545139313
chr0	800425	0.0143752988934	0.0508474576271	6	0.0505502223969
chr0	179330761	0.0143875560649	0.0508474576271	6	0.0505378842354
chr0	43545918	0.0143954490599	0.491525423729	58	0.050529897213
chr0	126681344	0.0144103941282	0.161016949153	19	0.0505148768425
chr0	107229785	0.0144141329269	0.220338983051	26	0.0505111217499
chr0	161805189	0.0144903037122	0.35593220339	42	0.0504347085953
chr0	48332537	0.0145163254449	0.0932203389831	11	0.0504086613655
chr0	95674520	0.0145179399679	0.0169491525424	2	0.0504070520401
chr0	66868435	0.0145182628951	0.127118644068	15	0.0504067540169
chr0	179928756	0.014529462342	0.00847457627119	1	0.0503955483437
chr0	42139722	0.014529462342	0.00847457627119	1	0.0503955483437
chr0	58844207	0.014529462342	0.00847457627119	1	0.0503955483437
chr0	102883066	0.0145500540701	0.0847457627119	10	0.0503750443459
chr0	102883069	0.0145500540701	0.0847457627119	10	0.0503750443459
chr0	102883050	0.0145500540701	0.0847457627119	10	0.0503750443459
chr0	102883054	0.0145500540701	0.0847457627119	10	0.0503750443459
chr0	102891283	0.0145500540701	0.0847457627119	10	0.0503750443459
chr0	102883135	0.0145500540701	0.0847457627119	10	0.0503750443459
chr0	102883093	0.0145500540701	0.0847457627119	10	0.0503750443459
chr0	102883085	0.0145500540701	0.0847457627119	10	0.0503750443459
chr0	102883020	0.0145500540701	0.0847457627119	10	0.0503750443459
chr0	48326706	0.0146368510992	0.110169491525	13	0.0502887964249
chr0	70575315	0.0146648881932	0.0423728813559	5	0.050261080265
chr0	70578713	0.0146648881932	0.0423728813559	5	0.050261080265
chr0	70583041	0.0146648881932	0.0423728813559	5	0.050261080265
chr0	70583091	0.0146648881932	0.0423728813559	5	0.050261080265
chr0	190778337	0.0147232060849	0.0847457627119	10	0.0502035617828
chr0	134406464	0.0147303079255	0.0338983050847	4	0.0501965284348
chr0	168778034	0.0147307450788	0.432203389831	51	0.0501961112022
chr0	95760157	0.0147895561364	0.0169491525424	2	0.0501383543015
chr0	95759920	0.0147895561364	0.0169491525424	2	0.0501383543015
chr0	95760007	0.0147895561364	0.0169491525424	2	0.0501383543015
chr0	95760198	0.0147895561364	0.0169491525424	2	0.0501383543015
chr0	95760166	0.0147895561364	0.0169491525424	2	0.0501383543015
chr0	39239460	0.0148013038232	0.0508474576271	6	0.050126850605
chr0	146428313	0.0148216382517	0.0254237288136	3	0.0501069426537
chr0	191473650	0.0148574316099	0.0338983050847	4	0.0500720143318
chr0	151071466	0.0148574316099	0.0338983050847	4	0.0500720143318
chr0	151070389	0.0148574316099	0.0338983050847	4	0.0500720143318
chr0	53915370	0.0148574316099	0.0338983050847	4	0.0500720143318
chr0	182257762	0.0148574316099	0.0338983050847	4	0.0500720143318
chr0	191495350	0.0148574316099	0.0338983050847	4	0.0500720143318
chr0	143293668	0.0149080261102	0.237288135593	28	0.0500227212906
chr0	69783105	0.014943815617	0.177966101695	21	0.0499879717827
chr0	21421569	0.0150299433125	0.389830508475	46	0.0499047040939
chr0	21421322	0.0150299433125	0.389830508475	46	0.0499047040939
chr0	119689566	0.0150385398959	0.0423728813559	5	0.0498964190483
chr0	133486370	0.0150385398959	0.0423728813559	5	0.0498964190483
chr0	167342299	0.015041108703	0.237288135593	28	0.0498939156532
chr0	27578206	0.0150423374251	0.271186440678	32	0.049892783165
chr0	31371169	0.0150820480105	0.186440677966	22	0.0498545765877
chr0	99635198	0.0150861931602	0.21186440678	25	0.0498505830765
chr0	155401283	0.0151378269865	0.101694915254	12	0.0498010516167
chr0	83439960	0.0152001444138	0.0254237288136	3	0.0497415661812
chr0	36263687	0.0152144938349	0.0932203389831	11	0.0497278571129
chr0	25731971	0.0152144938349	0.0932203389831	11	0.0497278571129
chr0	158102918	0.0152867944385	0.0932203389831	11	0.0496591925621
chr0	158102919	0.0152867944385	0.0932203389831	11	0.0496591925621
chr0	135214229	0.0153375500823	0.389830508475	46	0.0496111512184
chr0	135211359	0.0153375500823	0.389830508475	46	0.0496111512184
chr0	135211371	0.0153375500823	0.389830508475	46	0.0496111512184
chr0	135211376	0.0153375500823	0.389830508475	46	0.0496111512184
chr0	135214274	0.0153375500823	0.389830508475	46	0.0496111512184
chr0	135214255	0.0153375500823	0.389830508475	46	0.0496111512184
chr0	135214261	0.0153375500823	0.389830508475	46	0.0496111512184
chr0	135214171	0.0153375500823	0.389830508475	46	0.0496111512184
chr0	135211491	0.0153375500823	0.389830508475	46	0.0496111512184
chr0	135211501	0.0153375500823	0.389830508475	46	0.0496111512184
chr0	135211561	0.0153375500823	0.389830508475	46	0.0496111512184
chr0	135214066	0.0153375500823	0.389830508475	46	0.0496111512184
chr0	135211570	0.0153375500823	0.389830508475	46	0.0496111512184
chr0	135211572	0.0153375500823	0.389830508475	46	0.0496111512184
chr0	135211573	0.0153375500823	0.389830508475	46	0.0496111512184
chr0	135211590	0.0153375500823	0.389830508475	46	0.0496111512184
chr0	135211325	0.0153375500823	0.389830508475	46	0.0496111512184
chr0	135211592	0.0153375500823	0.389830508475	46	0.0496111512184
chr0	135211245	0.0153375500823	0.389830508475	46	0.0496111512184
chr0	163458353	0.0153401722975	0.169491525424	20	0.049608707428
chr0	143871404	0.0153458743821	0.110169491525	13	0.0496032834053
chr0	143871351	0.0153458743821	0.110169491525	13	0.0496032834053
chr0	143871353	0.0153458743821	0.110169491525	13	0.0496032834053
chr0	185537575	0.0153470150649	0.21186440678	25	0.0496022105217
chr0	31964885	0.0153743037729	0.0593220338983	7	0.0495765209198
chr0	7110289	0.01538333504	0.245762711864	29	0.0495679974556
chr0	7112348	0.01538333504	0.245762711864	29	0.0495679974556
chr0	156381421	0.015446135174	0.237288135593	28	0.0495089888573
chr0	21739734	0.0154475133543	0.0677966101695	8	0.0495076775551
chr0	138229630	0.0154982507587	0.152542372881	18	0.0494601726532
chr0	138230428	0.0154982507587	0.152542372881	18	0.0494601726532
chr0	136677762	0.0155698770972	0.237288135593	28	0.049393415451
chr0	180977054	0.0155711510073	0.177966101695	21	0.0493922233582
chr0	130111962	0.0156249862209	0.237288135593	28	0.0493422150612
chr0	58087388	0.0156463885234	0.0932203389831	11	0.0493224263191
chr0	70342160	0.015651743887	0.271186440678	32	0.049317419529
chr0	104772896	0.0156654903247	0.0338983050847	4	0.0493047237396
chr0	112271549	0.015669453505	0.0593220338983	7	0.0493010878563
chr0	74560300	0.0156820493861	0.0932203389831	11	0.0492894053459
chr0	112035992	0.0156897520805	0.0932203389831	11	0.0492823123932
chr0	59927464	0.0156903357792	0.5	59	0.0492817759514
chr0	117788084	0.0157080910592	0.0847457627119	10	0.0492653846741
chr0	154855459	0.0157455393041	0.423728813559	50	0.0492309331894
chr0	66272208	0.0157990644316	0.0762711864407	9	0.0491817593575
chr0	151759467	0.0158281366215	0.0762711864407	9	0.0491551756859
chr0	89374984	0.0158472345858	0.313559322034	37	0.049137711525
chr0	89379416	0.0158472345858	0.313559322034	37	0.049137711525
chr0	89369855	0.0158472345858	0.313559322034	37	0.049137711525
chr0	24583689	0.0158533699043	0.118644067797	14	0.0491321086884
chr0	29585320	0.0158648212727	0.0338983050847	4	0.0491216182709
chr0	29591756	0.0158648212727	0.0338983050847	4	0.0491216182709
chr0	78767525	0.0158648212727	0.0338983050847	4	0.0491216182709
chr0	158928503	0.0158950850015	0.169491525424	20	0.0490940213203
chr0	67214792	0.0159065678845	0.0847457627119	10	0.0490835905075
chr0	140236875	0.015990644298	0.322033898305	38	0.0490072369576
chr0	103443177	0.016009708924	0.194915254237	23	0.0489900112152
chr0	144245471	0.0160641736465	0.271186440678	32	0.0489408373833
chr0	48489086	0.0160701574345	0.21186440678	25	0.0489354729652
chr0	127034323	0.0160869244471	0.0762711864407	9	0.0489203333855
chr0	22616133	0.0161011907948	0.203389830508	24	0.0489075183868
chr0	144739923	0.0161201531213	0.0254237288136	3	0.0488904714584
chr0	134582424	0.0162352655957	0.0593220338983	7	0.0487874746323
chr0	33358465	0.0163260273701	0.279661016949	33	0.0487068295479
chr0	25135041	0.0163450231029	0.0593220338983	7	0.0486899614334
chr0	59181689	0.0163555049955	0.0423728813559	5	0.0486807227135
chr0	112321452	0.0163674580512	0.110169491525	13	0.0486701130867
chr0	184829343	0.01642013569	0.161016949153	19	0.0486236214638
chr0	38642144	0.0164283404744	0.152542372881	18	0.0486164093018
chr0	188965089	0.0164418203194	0.0423728813559	5	0.0486045479774
chr0	158813447	0.0164846648481	0.305084745763	36	0.0485668778419
chr0	158813750	0.0164846648481	0.305084745763	36	0.0485668778419
chr0	38412777	0.0165017615146	0.21186440678	25	0.0485518574715
chr0	29715127	0.0165020076452	0.118644067797	14	0.0485516786575
chr0	133099580	0.016507915931	0.0338983050847	4	0.0485464930534
chr0	55007686	0.016527009889	0.35593220339	42	0.0485297441483
chr0	136040105	0.0165429186088	0.279661016949	33	0.0485157966614
chr0	115948991	0.0165935876895	0.0338983050847	4	0.048471570015
chr0	84368290	0.0166194790275	0.194915254237	23	0.0484490394592
chr0	84373897	0.0166194790275	0.194915254237	23	0.0484490394592
chr0	84374077	0.0166194790275	0.194915254237	23	0.0484490394592
chr0	151583225	0.0166241910836	0.0677966101695	8	0.0484449267387
chr0	151877844	0.0166302692197	0.296610169492	35	0.0484396219254
chr0	3110118	0.0167084994998	0.0932203389831	11	0.048371732235
chr0	149104143	0.0167084994998	0.0932203389831	11	0.048371732235
chr0	3145362	0.0167084994998	0.0932203389831	11	0.048371732235
chr0	44155334	0.0167084994998	0.0932203389831	11	0.048371732235
chr0	168514820	0.0167084994998	0.0932203389831	11	0.048371732235
chr0	59550046	0.0167124896988	0.483050847458	57	0.0483682751656
chr0	59009587	0.0167229687163	0.177966101695	21	0.0483592152596
chr0	176488677	0.0167385752239	0.194915254237	23	0.0483456850052
chr0	176488678	0.0167385752239	0.194915254237	23	0.0483456850052
chr0	166925758	0.0167723373225	0.177966101695	21	0.0483165383339
chr0	166730956	0.0167764686862	0.0593220338983	7	0.0483130216599
chr0	166733119	0.0167764686862	0.0593220338983	7	0.0483130216599
chr0	103673712	0.0167961385538	0.21186440678	25	0.0482960343361
chr0	103673708	0.0167961385538	0.21186440678	25	0.0482960343361
chr0	103673766	0.0167961385538	0.21186440678	25	0.0482960343361
chr0	103388589	0.0168017808634	0.110169491525	13	0.0482912063599
chr0	165922718	0.0168218584796	0.118644067797	14	0.0482739210129
chr0	116774227	0.0168646068342	0.0338983050847	4	0.0482372045517
chr0	134264333	0.0168807297786	0.296610169492	35	0.0482233762741
chr0	16154426	0.0169156760967	0.457627118644	54	0.0481934547424
chr0	53424203	0.0169175706565	0.406779661017	48	0.048191845417
chr0	139765478	0.0169228766057	0.0762711864407	9	0.048187315464
chr0	9078559	0.0169339994815	0.254237288136	30	0.0481777787209
chr0	9078560	0.0169339994815	0.254237288136	30	0.0481777787209
chr0	90865904	0.0169665271632	0.271186440678	32	0.048150062561
chr0	103673182	0.0170161403015	0.254237288136	30	0.0481078028679
chr0	103673733	0.0170161403015	0.254237288136	30	0.0481078028679
chr0	177752899	0.0170536727075	0.0254237288136	3	0.0480759143829
chr0	177739906	0.0170536727075	0.0254237288136	3	0.0480759143829
chr0	58489958	0.0170859305469	0.0677966101695	8	0.0480486154556
chr0	172441760	0.0170884832965	0.0508474576271	6	0.0480464696884
chr0	141721471	0.0170884832965	0.0508474576271	6	0.0480464696884
chr0	25127265	0.0170884832965	0.0508474576271	6	0.0480464696884
chr0	131295552	0.0170884832965	0.0508474576271	6	0.0480464696884
chr0	161174188	0.0170884832965	0.0508474576271	6	0.0480464696884
chr0	25127009	0.0170884832965	0.0508474576271	6	0.0480464696884
chr0	131301169	0.0170884832965	0.0508474576271	6	0.0480464696884
chr0	141728042	0.0170884832965	0.0508474576271	6	0.0480464696884
chr0	161173447	0.0170884832965	0.0508474576271	6	0.0480464696884
chr0	161172702	0.0170884832965	0.0508474576271	6	0.0480464696884
chr0	25130522	0.0170884832965	0.0508474576271	6	0.0480464696884
chr0	162803323	0.0170902704588	0.101694915254	12	0.0480449199677
chr0	115133410	0.0171052136817	0.0762711864407	9	0.048032283783
chr0	185130415	0.0171112203651	0.271186440678	32	0.0480272173882
chr0	25193120	0.0171154391432	0.245762711864	29	0.0480236411095
chr0	118554488	0.0171708956153	0.0593220338983	7	0.0479768514633
chr0	182241893	0.0171720502838	0.220338983051	26	0.047975897789
chr0	182239843	0.0171720502838	0.220338983051	26	0.047975897789
chr0	137846092	0.0172078853581	0.118644067797	14	0.0479457378387
chr0	23698338	0.0172092998137	0.101694915254	12	0.0479445457458
chr0	143735956	0.0172114860299	0.35593220339	42	0.0479427576065
chr0	186070520	0.0172278275541	0.228813559322	27	0.0479289889336
chr0	102823154	0.0172355536084	0.0593220338983	7	0.0479225516319
chr0	111990868	0.0172355536084	0.0593220338983	7	0.0479225516319
chr0	171913558	0.0172355536084	0.0593220338983	7	0.0479225516319
chr0	171679775	0.0172484384279	0.254237288136	30	0.0479117035866
chr0	190856862	0.0172978806412	0.194915254237	23	0.0478703379631
chr0	107197441	0.0173501946311	0.271186440678	32	0.0478266477585
chr0	58377565	0.0173501946311	0.271186440678	32	0.0478266477585
chr0	107200917	0.0173501946311	0.271186440678	32	0.0478266477585
chr0	22031030	0.0173579781524	0.0423728813559	5	0.0478202104568
chr0	154700039	0.0173645970201	0.14406779661	17	0.0478146672249
chr0	39254837	0.0173899288348	0.110169491525	13	0.0477935671806
chr0	141297410	0.0174660261115	0.0423728813559	5	0.0477304458618
chr0	141300168	0.0174660261115	0.0423728813559	5	0.0477304458618
chr0	141294920	0.0174660261115	0.0423728813559	5	0.0477304458618
chr0	60607583	0.0174854971179	0.0423728813559	5	0.0477143526077
chr0	138005351	0.0174874585453	0.296610169492	35	0.0477127432823
chr0	138005094	0.0174874585453	0.296610169492	35	0.0477127432823
chr0	76232610	0.0174962224007	0.322033898305	38	0.0477054715157
chr0	178225802	0.0175048599493	0.0338983050847	4	0.0476983785629
chr0	83226720	0.0175072164192	0.0847457627119	10	0.0476964116096
chr0	27577987	0.0175426033597	0.279661016949	33	0.0476672053337
chr0	141033873	0.0175717553998	0.161016949153	19	0.0476432442665
chr0	22417656	0.0176923132454	0.0423728813559	5	0.0475444197655
chr0	22419355	0.0176923132454	0.0423728813559	5	0.0475444197655
chr0	32258874	0.0176991981075	0.0593220338983	7	0.0475387573242
chr0	32262773	0.0176991981075	0.0593220338983	7	0.0475387573242
chr0	165226300	0.017713108788	0.0593220338983	7	0.0475274324417
chr0	44134535	0.0177466739611	0.0169491525424	2	0.0475000739098
chr0	24909662	0.0177877589699	0.0423728813559	5	0.047466635704
chr0	12223607	0.0177906879126	0.135593220339	16	0.0474642515182
chr0	25731947	0.0178484377611	0.0847457627119	10	0.0474174022675
chr0	25731876	0.0178484377611	0.0847457627119	10	0.0474174022675
chr0	25391853	0.0178484377611	0.0847457627119	10	0.0474174022675
chr0	25734804	0.0178484377611	0.0847457627119	10	0.0474174022675
chr0	72980672	0.0178496401853	0.245762711864	29	0.0474164485931
chr0	81132652	0.0178664830372	0.0593220338983	7	0.0474027991295
chr0	125096970	0.0179459752232	0.161016949153	19	0.0473386645317
chr0	102322872	0.0180309683448	0.0762711864407	9	0.0472703576088
chr0	100209508	0.0180396124065	0.0762711864407	9	0.04726344347
chr0	36125637	0.0180533978543	0.0338983050847	4	0.0472524166107
chr0	125076629	0.0180762627459	0.0677966101695	8	0.0472341179848
chr0	38447450	0.0181041745968	0.0677966101695	8	0.0472118258476
chr0	133106254	0.018124934464	0.0932203389831	11	0.0471952557564
chr0	133115945	0.018124934464	0.0932203389831	11	0.0471952557564
chr0	134394857	0.0181662568718	0.372881355932	44	0.0471624135971
chr0	189799268	0.0181672095364	0.203389830508	24	0.0471616387367
chr0	35430836	0.0181834128453	0.0677966101695	8	0.0471487641335
chr0	140317735	0.0182165473221	0.0508474576271	6	0.0471224188805
chr0	76557187	0.0182344361809	0.0423728813559	5	0.0471082925797
chr0	137863665	0.0182656148993	0.152542372881	18	0.0470835566521
chr0	31799136	0.0182689001176	0.135593220339	16	0.0470809936523
chr0	31798091	0.0182689001176	0.135593220339	16	0.0470809936523
chr0	129665407	0.0182836912637	0.0762711864407	9	0.047069311142
chr0	94490705	0.0182912286137	0.101694915254	12	0.0470633506775
chr0	94490180	0.0182912286137	0.101694915254	12	0.0470633506775
chr0	163261301	0.0183483439409	0.0762711864407	9	0.047018289566
chr0	163261302	0.0183483439409	0.0762711864407	9	0.047018289566
chr0	163261311	0.0183483439409	0.0762711864407	9	0.047018289566
chr0	60384813	0.0183579730476	0.152542372881	18	0.0470107197762
chr0	155598747	0.018393784688	0.0423728813559	5	0.0469825863838
chr0	155598571	0.018393784688	0.0423728813559	5	0.0469825863838
chr0	155598498	0.018393784688	0.0423728813559	5	0.0469825863838
chr0	159137063	0.0184002661398	0.0593220338983	7	0.046977519989
chr0	84912710	0.0184195867781	0.474576271186	56	0.0469623208046
chr0	163287105	0.0185001336172	0.101694915254	12	0.0468993186951
chr0	173637216	0.0185001336172	0.101694915254	12	0.0468993186951
chr0	185985563	0.0185423528733	0.0593220338983	7	0.0468664169312
chr0	27575727	0.0186360383753	0.279661016949	33	0.0467936396599
chr0	160485392	0.0186428889879	0.305084745763	36	0.0467882752419
chr0	88410165	0.0186675170447	0.372881355932	44	0.0467692613602
chr0	47730232	0.0186933010235	0.0508474576271	6	0.0467492938042
chr0	122404533	0.0187288149615	0.0508474576271	6	0.0467218756676
chr0	117954623	0.0187538434295	0.0847457627119	10	0.0467026233673
chr0	117954622	0.0187538434295	0.0847457627119	10	0.0467026233673
chr0	35647323	0.0187538434295	0.0847457627119	10	0.0467026233673
chr0	35652751	0.0187538434295	0.0847457627119	10	0.0467026233673
chr0	66930904	0.0187629917755	0.0508474576271	6	0.0466955900192
chr0	102825400	0.0187676381106	0.0677966101695	8	0.0466920137405
chr0	40903986	0.0187676381106	0.0677966101695	8	0.0466920137405
chr0	167876106	0.0187810206587	0.21186440678	25	0.046681702137
chr0	91332551	0.0187859535923	0.0254237288136	3	0.0466778874397
chr0	42374073	0.018831824318	0.254237288136	30	0.0466427206993
chr0	181330503	0.0188353576951	0.0593220338983	7	0.0466399788857
chr0	155250245	0.0188606769867	0.0762711864407	9	0.0466206073761
chr0	155255206	0.0188606769867	0.0762711864407	9	0.0466206073761
chr0	135212807	0.0188762540257	0.389830508475	46	0.0466086864471
chr0	135212660	0.0188762540257	0.389830508475	46	0.0466086864471
chr0	174353591	0.0188970916717	0.0508474576271	6	0.046592772007
chr0	49092822	0.0189036172483	0.237288135593	28	0.0465877652168
chr0	106952695	0.0189524921657	0.262711864407	31	0.0465505123138
chr0	43493563	0.0189831062482	0.330508474576	39	0.0465272068977
chr0	54781235	0.019077551901	0.262711864407	31	0.0464555621147
chr0	63558913	0.0190860059131	0.0593220338983	7	0.0464491844177
chr0	156548244	0.019098479166	0.296610169492	35	0.0464397072792
chr0	91956860	0.0191168461589	0.0932203389831	11	0.0464258790016
chr0	149955668	0.0191641401021	0.0593220338983	7	0.0463901758194
chr0	143380181	0.0192137215275	0.0762711864407	9	0.0463529229164
chr0	67582536	0.0192896503111	0.466101694915	55	0.0462960004807
chr0	67580067	0.0192896503111	0.466101694915	55	0.0462960004807
chr0	139926353	0.0192992178846	0.0338983050847	4	0.0462887883186
chr0	139926360	0.0192992178846	0.0338983050847	4	0.0462887883186
chr0	143836069	0.0193237393643	0.0593220338983	7	0.0462704896927
chr0	126822033	0.0193272243532	0.28813559322	34	0.0462678670883
chr0	126822032	0.0193272243532	0.28813559322	34	0.0462678670883
chr0	126820850	0.0193272243532	0.28813559322	34	0.0462678670883
chr0	126820835	0.0193272243532	0.28813559322	34	0.0462678670883
chr0	126820832	0.0193272243532	0.28813559322	34	0.0462678670883
chr0	126820802	0.0193272243532	0.28813559322	34	0.0462678670883
chr0	76996333	0.0193418975733	0.389830508475	46	0.0462569594383
chr0	76996171	0.0193418975733	0.389830508475	46	0.0462569594383
chr0	76995523	0.0193418975733	0.389830508475	46	0.0462569594383
chr0	79720810	0.0193690956696	0.330508474576	39	0.0462366342545
chr0	122591237	0.019385404641	0.347457627119	41	0.0462245345116
chr0	122591243	0.019385404641	0.347457627119	41	0.0462245345116
chr0	137092323	0.0194208388244	0.0762711864407	9	0.0461981892586
chr0	75184470	0.0194256561102	0.14406779661	17	0.0461945533752
chr0	41630482	0.0194371934923	0.0762711864407	9	0.046186029911
chr0	41627925	0.0194371934923	0.0762711864407	9	0.046186029911
chr0	41625230	0.0194371934923	0.0762711864407	9	0.046186029911
chr0	141843134	0.0194725806002	0.0338983050847	4	0.0461597442627
chr0	168425645	0.0194725806002	0.0338983050847	4	0.0461597442627
chr0	35441416	0.0194725806002	0.0338983050847	4	0.0461597442627
chr0	148208793	0.0194725806002	0.0338983050847	4	0.0461597442627
chr0	189981397	0.0194725806002	0.0338983050847	4	0.0461597442627
chr0	189980792	0.0194725806002	0.0338983050847	4	0.0461597442627
chr0	137269764	0.0194725806002	0.0338983050847	4	0.0461597442627
chr0	101560880	0.0194725806002	0.0338983050847	4	0.0461597442627
chr0	30056824	0.0195169828887	0.0847457627119	10	0.0461269021034
chr0	172421572	0.0195187435798	0.0847457627119	10	0.0461255908012
chr0	172421571	0.0195187435798	0.0847457627119	10	0.0461255908012
chr0	164125059	0.0195323945857	0.169491525424	20	0.0461155176163
chr0	164125058	0.0195323945857	0.169491525424	20	0.0461155176163
chr0	164124708	0.0195323945857	0.169491525424	20	0.0461155176163
chr0	105425896	0.0195545804551	0.118644067797	14	0.046099126339
chr0	161227753	0.0195751737495	0.152542372881	18	0.0460839271545
chr0	78794938	0.0196074331817	0.262711864407	31	0.0460602045059
chr0	88501445	0.0196133313357	0.35593220339	42	0.0460558533669
chr0	108328534	0.019617608661	0.322033898305	38	0.0460526943207
chr0	103673106	0.0196446226371	0.245762711864	29	0.046032845974
chr0	103673038	0.0196446226371	0.245762711864	29	0.046032845974
chr0	103673031	0.0196446226371	0.245762711864	29	0.046032845974
chr0	103672845	0.0196446226371	0.245762711864	29	0.046032845974
chr0	136052478	0.0196912135335	0.28813559322	34	0.0459986925125
chr0	136045913	0.0196912135335	0.28813559322	34	0.0459986925125
chr0	25190519	0.0197353967059	0.118644067797	14	0.0459663271904
chr0	117299714	0.0197423746819	0.449152542373	53	0.0459612607956
chr0	42372367	0.0198039521842	0.237288135593	28	0.0459163188934
chr0	56879051	0.0198947503392	0.228813559322	27	0.0458503365517
chr0	56879042	0.0198947503392	0.228813559322	27	0.0458503365517
chr0	56879043	0.0198947503392	0.228813559322	27	0.0458503365517
chr0	80429034	0.0199073291179	0.0338983050847	4	0.045841217041
chr0	73693797	0.0199769624064	0.228813559322	27	0.0457908511162
chr0	73694692	0.0199769624064	0.228813559322	27	0.0457908511162
chr0	53295480	0.0200377995164	0.457627118644	54	0.0457470417023
chr0	143293753	0.0200651187743	0.279661016949	33	0.0457273721695
chr0	53104175	0.0201433677022	0.0338983050847	4	0.0456712245941
chr0	39701924	0.0201492833998	0.0677966101695	8	0.0456669926643
chr0	53794186	0.0202467748685	0.0677966101695	8	0.0455974340439
chr0	53298290	0.0202516547916	0.457627118644	54	0.0455939173698
chr0	53296833	0.0202516547916	0.457627118644	54	0.0455939173698
chr0	53298291	0.0202516547916	0.457627118644	54	0.0455939173698
chr0	53298337	0.0202516547916	0.457627118644	54	0.0455939173698
chr0	53298362	0.0202516547916	0.457627118644	54	0.0455939173698
chr0	53295849	0.0202516547916	0.457627118644	54	0.0455939173698
chr0	53296228	0.0202516547916	0.457627118644	54	0.0455939173698
chr0	53295897	0.0202516547916	0.457627118644	54	0.0455939173698
chr0	171364086	0.0202627917365	0.110169491525	13	0.0455859899521
chr0	39324896	0.0202884463896	0.169491525424	20	0.0455677509308
chr0	158272124	0.0203250019453	0.0254237288136	3	0.0455418229103
chr0	57935326	0.0203250019453	0.0254237288136	3	0.0455418229103
chr0	144212939	0.0203250019453	0.0254237288136	3	0.0455418229103
chr0	40060727	0.0203820377272	0.338983050847	40	0.0455014109612
chr0	55274950	0.0203918672589	0.177966101695	21	0.0454944372177
chr0	96610923	0.0204731509882	0.118644067797	14	0.0454370975494
chr0	120968514	0.0205066559089	0.0847457627119	10	0.0454135537148
chr0	101532249	0.0205238166156	0.491525423729	58	0.0454014539719
chr0	50944094	0.0205275290202	0.101694915254	12	0.0453988909721
chr0	50948471	0.0205275290202	0.101694915254	12	0.0453988909721
chr0	150228074	0.0205645368662	0.118644067797	14	0.045372903347
chr0	143155793	0.0206466989165	0.0508474576271	6	0.0453154444695
chr0	43531660	0.0206487223546	0.322033898305	38	0.045314013958
chr0	23271667	0.0206527698553	0.21186440678	25	0.0453112125397
chr0	51791086	0.020690170751	0.186440677966	22	0.0452851057053
chr0	51796344	0.020690170751	0.186440677966	22	0.0452851057053
chr0	51788756	0.020690170751	0.186440677966	22	0.0452851057053
chr0	51790032	0.020690170751	0.186440677966	22	0.0452851057053
chr0	59949593	0.0207007805934	0.372881355932	44	0.0452777147293
chr0	25518268	0.0207417131215	0.127118644068	15	0.0452492833138
chr0	136034833	0.0207576716574	0.305084745763	36	0.0452381968498
chr0	136034832	0.0207576716574	0.305084745763	36	0.0452381968498
chr0	77661113	0.0208006045221	0.364406779661	43	0.0452083945274
chr0	120128707	0.0208131572409	0.398305084746	47	0.0451996922493
chr0	44898039	0.0208200646261	0.0508474576271	6	0.0451949238777
chr0	44898040	0.0208200646261	0.0508474576271	6	0.0451949238777
chr0	151115531	0.020838915185	0.0423728813559	5	0.0451818704605
chr0	94915328	0.0208441022296	0.0423728813559	5	0.0451782941818
chr0	178391013	0.0208521212377	0.127118644068	15	0.0451727509499
chr0	190101994	0.0208636050624	0.483050847458	57	0.0451648235321
chr0	153173637	0.0208747806319	0.101694915254	12	0.0451571345329
chr0	153173855	0.0208747806319	0.101694915254	12	0.0451571345329
chr0	21700176	0.0208766700814	0.0762711864407	9	0.0451558232307
chr0	164969852	0.0208787171876	0.347457627119	41	0.0451543927193
chr0	136549792	0.0208791896267	0.0423728813559	5	0.0451540350914
chr0	161354076	0.0208847022452	0.0847457627119	10	0.0451502799988
chr0	83641321	0.0208944712065	0.0423728813559	5	0.0451435446739
chr0	186593897	0.0208944712065	0.0423728813559	5	0.0451435446739
chr0	182279282	0.0209354900956	0.0254237288136	3	0.0451152324677
chr0	99994736	0.0209523954963	0.381355932203	45	0.0451036095619
chr0	175423510	0.0209669424415	0.262711864407	31	0.0450936555862
chr0	175433323	0.0209669424415	0.262711864407	31	0.0450936555862
chr0	95233018	0.0211180958724	0.0593220338983	7	0.0449901223183
chr0	161387072	0.0211190521405	0.0338983050847	4	0.0449894666672
chr0	155744898	0.0211488786363	0.245762711864	29	0.0449691414833
chr0	99635966	0.0211664442953	0.203389830508	24	0.0449572205544
chr0	166077688	0.0211761918552	0.101694915254	12	0.0449505448341
chr0	30949478	0.0212105856157	0.0423728813559	5	0.0449271798134
chr0	30513930	0.0212559468604	0.0423728813559	5	0.0448964238167
chr0	65512457	0.021272963509	0.381355932203	45	0.0448848605156
chr0	65512442	0.021272963509	0.381355932203	45	0.0448848605156
chr0	65512413	0.021272963509	0.381355932203	45	0.0448848605156
chr0	65512419	0.021272963509	0.381355932203	45	0.0448848605156
chr0	65512433	0.021272963509	0.381355932203	45	0.0448848605156
chr0	65512435	0.021272963509	0.381355932203	45	0.0448848605156
chr0	65512459	0.021272963509	0.381355932203	45	0.0448848605156
chr0	44683033	0.0213890891336	0.101694915254	12	0.0448064804077
chr0	39482382	0.0214141405687	0.0847457627119	10	0.0447896122932
chr0	53857851	0.0214382513247	0.0169491525424	2	0.0447733998299
chr0	115496784	0.0214612558988	0.186440677966	22	0.0447579622269
chr0	99962143	0.0215104298631	0.372881355932	44	0.0447250008583
chr0	52889677	0.021552882519	0.194915254237	23	0.0446966290474
chr0	190446858	0.0216323304462	0.169491525424	20	0.0446436405182
chr0	27085301	0.0216532630541	0.0932203389831	11	0.0446296930313
chr0	171254441	0.02176679907	0.186440677966	22	0.044554412365
chr0	171253729	0.02176679907	0.186440677966	22	0.044554412365
chr0	171253848	0.02176679907	0.186440677966	22	0.044554412365
chr0	8968110	0.0217898447564	0.0932203389831	11	0.0445391535759
chr0	164616495	0.0217898447564	0.0932203389831	11	0.0445391535759
chr0	8967524	0.0217898447564	0.0932203389831	11	0.0445391535759
chr0	8969985	0.0217898447564	0.0932203389831	11	0.0445391535759
chr0	40879484	0.0218475712031	0.279661016949	33	0.0445010662079
chr0	62230286	0.0218594662729	0.0338983050847	4	0.0444931983948
chr0	80608612	0.0219153980433	0.0254237288136	3	0.0444564223289
chr0	188188095	0.0219246793572	0.364406779661	43	0.0444503426552
chr0	28575010	0.0219289899426	0.0508474576271	6	0.0444475412369
chr0	165552935	0.0219367844147	0.415254237288	49	0.0444424152374
chr0	142521796	0.0219621780791	0.0508474576271	6	0.0444257259369
chr0	181219680	0.0219970824334	0.0593220338983	7	0.0444028973579
chr0	50130083	0.021999411462	0.0677966101695	8	0.0444013476372
chr0	160038180	0.0220197182545	0.338983050847	40	0.0443880558014
chr0	120196102	0.0220243816084	0.21186440678	25	0.0443850159645
chr0	190719206	0.0220871044328	0.0677966101695	8	0.0443440675735
chr0	190719201	0.0220871044328	0.0677966101695	8	0.0443440675735
chr0	38833723	0.0221116774045	0.28813559322	34	0.0443280935287
chr0	27450971	0.0221914443643	0.0762711864407	9	0.0442762374878
chr0	27445921	0.0221914443643	0.0762711864407	9	0.0442762374878
chr0	27443618	0.0221914443643	0.0762711864407	9	0.0442762374878
chr0	152076350	0.0222353104534	0.364406779661	43	0.0442478656769
chr0	28379551	0.0222398535233	0.0593220338983	7	0.0442448854446
chr0	9428703	0.0222831456896	0.0169491525424	2	0.0442169308662
chr0	34429956	0.0222831456896	0.0169491525424	2	0.0442169308662
chr0	160190209	0.0222831456896	0.0169491525424	2	0.0442169308662
chr0	184944065	0.0222831456896	0.0169491525424	2	0.0442169308662
chr0	157816508	0.0222873617144	0.0423728813559	5	0.0442141890526
chr0	137145399	0.0223028839071	0.0847457627119	10	0.0442041754723
chr0	143821091	0.0223032214723	0.457627118644	54	0.0442039370537
chr0	56881884	0.0223327792248	0.271186440678	32	0.044184923172
chr0	37770499	0.0223376813422	0.457627118644	54	0.0441817641258
chr0	37768928	0.0223376813422	0.457627118644	54	0.0441817641258
chr0	158827417	0.0223891371804	0.0847457627119	10	0.0441486239433
chr0	143826873	0.0223891371804	0.0847457627119	10	0.0441486239433
chr0	158830417	0.0223891371804	0.0847457627119	10	0.0441486239433
chr0	143815525	0.0223891371804	0.0847457627119	10	0.0441486239433
chr0	8946404	0.0223938827961	0.101694915254	12	0.0441455841064
chr0	8945059	0.0223938827961	0.101694915254	12	0.0441455841064
chr0	8936568	0.0223938827961	0.101694915254	12	0.0441455841064
chr0	159188280	0.0224018510282	0.0338983050847	4	0.044140458107
chr0	77701660	0.022421530061	0.228813559322	27	0.0441278219223
chr0	73415540	0.022444795084	0.14406779661	17	0.0441129207611
chr0	76927637	0.0224765919574	0.0593220338983	7	0.0440925359726
chr0	107832898	0.0224810166613	0.0932203389831	11	0.0440897345543
chr0	134669955	0.0224942962676	0.254237288136	30	0.0440812110901
chr0	27562378	0.0224948071863	0.0762711864407	9	0.0440808534622
chr0	142314972	0.0225070728966	0.101694915254	12	0.0440730452538
chr0	140212486	0.0225599639535	0.449152542373	53	0.0440392494202
chr0	104687572	0.022560647272	0.5	59	0.0440388321877
chr0	22414880	0.0226344024761	0.118644067797	14	0.0439918637276
chr0	104473521	0.0226678552503	0.406779661017	48	0.043970644474
chr0	23400307	0.0227130559621	0.0423728813559	5	0.0439419746399
chr0	23402282	0.0227130559621	0.0423728813559	5	0.0439419746399
chr0	21422550	0.0227168413029	0.372881355932	44	0.0439395904541
chr0	176394320	0.0227326780979	0.0847457627119	10	0.0439295768738
chr0	47915547	0.0227350890624	0.0847457627119	10	0.043928027153
chr0	145146044	0.022769560782	0.194915254237	23	0.043906211853
chr0	145146055	0.022769560782	0.194915254237	23	0.043906211853
chr0	47712619	0.0227892342483	0.423728813559	50	0.0438938140869
chr0	52462083	0.0227971777249	0.245762711864	29	0.0438888072968
chr0	180502645	0.0228206798182	0.152542372881	18	0.0438739657402
chr0	180500202	0.0228206798182	0.152542372881	18	0.0438739657402
chr0	180500232	0.0228206798182	0.152542372881	18	0.0438739657402
chr0	180500228	0.0228206798182	0.152542372881	18	0.0438739657402
chr0	45302388	0.0228343434657	0.338983050847	40	0.0438653826714
chr0	45302421	0.0228343434657	0.338983050847	40	0.0438653826714
chr0	56912526	0.0228419573281	0.296610169492	35	0.0438605546951
chr0	56912286	0.0228419573281	0.296610169492	35	0.0438605546951
chr0	56912156	0.0228419573281	0.296610169492	35	0.0438605546951
chr0	56912123	0.0228419573281	0.296610169492	35	0.0438605546951
chr0	56912021	0.0228419573281	0.296610169492	35	0.0438605546951
chr0	56913061	0.0228419573281	0.296610169492	35	0.0438605546951
chr0	56912612	0.0228419573281	0.296610169492	35	0.0438605546951
chr0	126822074	0.0228419573281	0.296610169492	35	0.0438605546951
chr0	140896617	0.0228485350848	0.118644067797	14	0.0438564419746
chr0	167354298	0.0229272762008	0.177966101695	21	0.0438069701195
chr0	160656090	0.0229483103933	0.118644067797	14	0.0437937378883
chr0	38439018	0.02294883216	0.14406779661	17	0.0437934398651
chr0	141284330	0.0229968881007	0.0338983050847	4	0.0437633395195
chr0	38990558	0.0230288096158	0.237288135593	28	0.0437434315681
chr0	139102068	0.0230637498164	0.491525423729	58	0.0437216162682
chr0	15794244	0.0231129350216	0.0847457627119	10	0.0436909794807
chr0	15792643	0.0231129350216	0.0847457627119	10	0.0436909794807
chr0	15793041	0.0231129350216	0.0847457627119	10	0.0436909794807
chr0	99381657	0.0231469564295	0.35593220339	42	0.0436698198318
chr0	99380762	0.0231469564295	0.35593220339	42	0.0436698198318
chr0	1753982	0.0231943934986	0.0677966101695	8	0.0436403751373
chr0	144223	0.0232246659757	0.0338983050847	4	0.0436215996742
chr0	172292421	0.0232246659757	0.0338983050847	4	0.0436215996742
chr0	52067169	0.0232246659757	0.0338983050847	4	0.0436215996742
chr0	81251548	0.0232246659757	0.0338983050847	4	0.0436215996742
chr0	74296000	0.0232246659757	0.0338983050847	4	0.0436215996742
chr0	186522388	0.0232246659757	0.0338983050847	4	0.0436215996742
chr0	25048431	0.0232246659757	0.0338983050847	4	0.0436215996742
chr0	108135293	0.0232288933451	0.0847457627119	10	0.0436190366745
chr0	179545799	0.0232315358619	0.161016949153	19	0.0436173677444
chr0	179544421	0.0232315358619	0.161016949153	19	0.0436173677444
chr0	118507843	0.0232396415519	0.152542372881	18	0.0436123609543
chr0	163994065	0.0232419328295	0.0508474576271	6	0.0436109304428
chr0	163991578	0.0232419328295	0.0508474576271	6	0.0436109304428
chr0	149512501	0.0232920477736	0.330508474576	39	0.0435799956322
chr0	149512500	0.0232920477736	0.330508474576	39	0.0435799956322
chr0	149512509	0.0232920477736	0.330508474576	39	0.0435799956322
chr0	149512503	0.0232920477736	0.330508474576	39	0.0435799956322
chr0	76916912	0.0233146719371	0.254237288136	30	0.0435659885406
chr0	112691168	0.0233359030844	0.135593220339	16	0.0435529351234
chr0	53300101	0.0233380273174	0.457627118644	54	0.0435516238213
chr0	53300191	0.0233380273174	0.457627118644	54	0.0435516238213
chr0	53300091	0.0233380273174	0.457627118644	54	0.0435516238213
chr0	54068801	0.0233559143408	0.245762711864	29	0.043540596962
chr0	43867683	0.0234324063436	0.0593220338983	7	0.0434936285019
chr0	73903481	0.0234384517194	0.415254237288	49	0.0434898734093
chr0	136930432	0.0234484123859	0.313559322034	37	0.0434837937355
chr0	186317707	0.0235343296028	0.0254237288136	3	0.0434312224388
chr0	62405318	0.0236085693075	0.0762711864407	9	0.0433859229088
chr0	108943515	0.0236157379488	0.203389830508	24	0.0433815717697
chr0	108955055	0.0236157379488	0.203389830508	24	0.0433815717697
chr0	108939988	0.0236157379488	0.203389830508	24	0.0433815717697
chr0	105161868	0.0236322345166	0.101694915254	12	0.0433715581894
chr0	58186993	0.0236496407681	0.21186440678	25	0.0433609485626
chr0	86431857	0.0236618511309	0.194915254237	23	0.0433535575867
chr0	165739741	0.023670294523	0.0423728813559	5	0.0433484315872
chr0	76334217	0.023670294523	0.0423728813559	5	0.0433484315872
chr0	23894339	0.0237249837215	0.0847457627119	10	0.0433152318001
chr0	90905955	0.0237473293183	0.432203389831	51	0.0433017015457
chr0	116693394	0.0237521978271	0.127118644068	15	0.0432987809181
chr0	133904633	0.0237568870133	0.0762711864407	9	0.0432959198952
chr0	154224069	0.0237568870133	0.0762711864407	9	0.0432959198952
chr0	69167211	0.023778000409	0.0254237288136	3	0.0432831645012
chr0	147915548	0.0238746151247	0.220338983051	26	0.0432248711586
chr0	140412233	0.0238789670474	0.0847457627119	10	0.0432222485542
chr0	76920012	0.0238836825725	0.415254237288	49	0.0432194471359
chr0	131191490	0.02389093914	0.161016949153	19	0.0432150959969
chr0	52303737	0.0239239858288	0.0338983050847	4	0.0431951880455
chr0	136605724	0.0239319823564	0.14406779661	17	0.0431904196739
chr0	136604768	0.0239319823564	0.14406779661	17	0.0431904196739
chr0	81868547	0.0239721892995	0.457627118644	54	0.0431662797928
chr0	21460895	0.023996055927	0.330508474576	39	0.043151974678
chr0	21460929	0.023996055927	0.330508474576	39	0.043151974678
chr0	42369303	0.0240568371764	0.228813559322	27	0.0431156754494
chr0	42371291	0.0240568371764	0.228813559322	27	0.0431156754494
chr0	42371831	0.0240568371764	0.228813559322	27	0.0431156754494
chr0	42370842	0.0240568371764	0.228813559322	27	0.0431156754494
chr0	42370474	0.0240568371764	0.228813559322	27	0.0431156754494
chr0	42369444	0.0240568371764	0.228813559322	27	0.0431156754494
chr0	42370971	0.0240568371764	0.228813559322	27	0.0431156754494
chr0	42370940	0.0240568371764	0.228813559322	27	0.0431156754494
chr0	42373503	0.0240568371764	0.228813559322	27	0.0431156754494
chr0	42372254	0.0240568371764	0.228813559322	27	0.0431156754494
chr0	172316587	0.0240893932873	0.415254237288	49	0.0430962443352
chr0	172316627	0.0240893932873	0.415254237288	49	0.0430962443352
chr0	102885773	0.0241020258212	0.186440677966	22	0.0430886745453
chr0	46544232	0.024192487485	0.0677966101695	8	0.0430348515511
chr0	172821003	0.0242602455268	0.28813559322	34	0.0429946780205
chr0	120968814	0.0242991860027	0.135593220339	16	0.0429716706276
chr0	179547700	0.0243004789939	0.279661016949	33	0.0429708957672
chr0	158809077	0.0243932085681	0.322033898305	38	0.0429161787033
chr0	158810074	0.0243932085681	0.322033898305	38	0.0429161787033
chr0	100540175	0.024437947631	0.169491525424	20	0.042889893055
chr0	191193614	0.0244515163366	0.161016949153	19	0.0428819060326
chr0	191880565	0.0245910069872	0.0508474576271	6	0.0428001880646
chr0	58719550	0.0245939998806	0.0508474576271	6	0.0427984595299
chr0	83293220	0.0246175823219	0.220338983051	26	0.0427846908569
chr0	105929756	0.0246498126658	0.152542372881	18	0.0427659153938
chr0	105929709	0.0246498126658	0.152542372881	18	0.0427659153938
chr0	105929685	0.0246498126658	0.152542372881	18	0.0427659153938
chr0	105929684	0.0246498126658	0.152542372881	18	0.0427659153938
chr0	105929710	0.0246498126658	0.152542372881	18	0.0427659153938
chr0	23725611	0.0246612538648	0.0762711864407	9	0.0427592396736
chr0	178975907	0.0246924172519	0.0423728813559	5	0.0427411198616
chr0	179684631	0.0247027516134	0.0508474576271	6	0.0427350997925
chr0	156910011	0.024717039317	0.152542372881	18	0.0427268147469
chr0	867609	0.0247204245211	0.491525423729	58	0.0427248477936
chr0	24563959	0.0247479003334	0.110169491525	13	0.0427088737488
chr0	52463655	0.0247567521273	0.254237288136	30	0.0427037477493
chr0	23368035	0.0247791790258	0.0847457627119	10	0.0426907539368
chr0	38263866	0.0248539638903	0.364406779661	43	0.0426474809647
chr0	38264140	0.0248539638903	0.364406779661	43	0.0426474809647
chr0	69515095	0.0248768621995	0.262711864407	31	0.0426342487335
chr0	186481916	0.0249102084984	0.14406779661	17	0.0426150560379
chr0	43546606	0.024964496671	0.491525423729	58	0.0425837635994
chr0	44359657	0.0249776128147	0.0254237288136	3	0.0425762534142
chr0	123445192	0.0249911167127	0.440677966102	52	0.0425685048103
chr0	123445193	0.0249911167127	0.440677966102	52	0.0425685048103
chr0	157828914	0.0250012020993	0.0677966101695	8	0.0425627231598
chr0	188771844	0.0250034861782	0.0423728813559	5	0.0425614118576
chr0	101441607	0.0250071030858	0.0423728813559	5	0.042559325695
chr0	70354003	0.0250433024838	0.0932203389831	11	0.042538523674
chr0	127037271	0.0251091741313	0.254237288136	30	0.0425008535385
chr0	94208595	0.0251154844531	0.35593220339	42	0.0424972176552
chr0	126700347	0.0251305977677	0.152542372881	18	0.0424885749817
chr0	49542249	0.0252760969172	0.186440677966	22	0.0424057245255
chr0	188408744	0.0252918900347	0.423728813559	50	0.0423967838287
chr0	188409730	0.0252918900347	0.423728813559	50	0.0423967838287
chr0	188409346	0.0252918900347	0.423728813559	50	0.0423967838287
chr0	67837971	0.0253040308322	0.152542372881	18	0.0423898696899
chr0	27435830	0.0253476340727	0.0847457627119	10	0.042365193367
chr0	69183714	0.0253634742806	0.0508474576271	6	0.0423562526703
chr0	69183709	0.0253634742806	0.0508474576271	6	0.0423562526703
chr0	69183702	0.0253634742806	0.0508474576271	6	0.0423562526703
chr0	165722483	0.0254009914288	0.279661016949	33	0.0423350334167
chr0	165713034	0.0254009914288	0.279661016949	33	0.0423350334167
chr0	135207670	0.0254436073999	0.35593220339	42	0.0423109531403
chr0	135207268	0.0254436073999	0.35593220339	42	0.0423109531403
chr0	135206932	0.0254436073999	0.35593220339	42	0.0423109531403
chr0	135206876	0.0254436073999	0.35593220339	42	0.0423109531403
chr0	135206682	0.0254436073999	0.35593220339	42	0.0423109531403
chr0	135206633	0.0254436073999	0.35593220339	42	0.0423109531403
chr0	166508563	0.0254748422709	0.101694915254	12	0.0422933697701
chr0	131563445	0.0254962060932	0.0762711864407	9	0.0422813296318
chr0	83493495	0.0255253690028	0.0254237288136	3	0.0422649383545
chr0	58489171	0.0255253690028	0.0254237288136	3	0.0422649383545
chr0	84129020	0.0255253690028	0.0254237288136	3	0.0422649383545
chr0	48658733	0.0255253690028	0.0254237288136	3	0.0422649383545
chr0	23781682	0.0255253690028	0.0254237288136	3	0.0422649383545
chr0	23782303	0.0255253690028	0.0254237288136	3	0.0422649383545
chr0	132347151	0.0255253690028	0.0254237288136	3	0.0422649383545
chr0	25694294	0.0255253690028	0.0254237288136	3	0.0422649383545
chr0	65910489	0.0255253690028	0.0254237288136	3	0.0422649383545
chr0	25684522	0.0255253690028	0.0254237288136	3	0.0422649383545
chr0	150234703	0.0255343193347	0.127118644068	15	0.0422599315643
chr0	51815397	0.0255674253493	0.279661016949	33	0.0422413349152
chr0	104475087	0.0255732722802	0.0423728813559	5	0.0422380566597
chr0	186089329	0.0255754165078	0.296610169492	35	0.0422368049622
chr0	113110666	0.0255882858521	0.169491525424	20	0.0422295928001
chr0	158811219	0.0255964789872	0.305084745763	36	0.0422250032425
chr0	31387446	0.0256930535835	0.305084745763	36	0.0421710014343
chr0	101528008	0.0257666205734	0.0932203389831	11	0.0421299934387
chr0	20174	0.0258784730682	0.110169491525	13	0.0420678257942
chr0	190121304	0.0259138283021	0.0423728813559	5	0.0420482754707
chr0	161846415	0.0259215381493	0.118644067797	14	0.0420439839363
chr0	7208526	0.0259405265355	0.161016949153	19	0.0420334935188
chr0	169767132	0.0259470571785	0.0593220338983	7	0.0420299172401
chr0	183927282	0.0259470571785	0.0593220338983	7	0.0420299172401
chr0	149762552	0.0259632923401	0.0677966101695	8	0.0420209169388
chr0	177412146	0.0259821147564	0.0423728813559	5	0.0420105457306
chr0	177417568	0.0259821147564	0.0423728813559	5	0.0420105457306
chr0	25409707	0.0260611272505	0.186440677966	22	0.0419669747353
chr0	166729737	0.0260720659629	0.0847457627119	10	0.0419609546661
chr0	166702549	0.0260720659629	0.0847457627119	10	0.0419609546661
chr0	166716745	0.0260720659629	0.0847457627119	10	0.0419609546661
chr0	168780677	0.0260740553395	0.0338983050847	4	0.0419598817825
chr0	190504708	0.0260744532341	0.0508474576271	6	0.041959643364
chr0	189463038	0.0261140757564	0.0254237288136	3	0.0419378876686
chr0	122584693	0.02612025382	0.118644067797	14	0.0419344902039
chr0	43378536	0.0261340105251	0.14406779661	17	0.041926920414
chr0	179265046	0.0261541609238	0.0677966101695	8	0.0419158935547
chr0	191418392	0.0261737284505	0.347457627119	41	0.0419051647186
chr0	175440776	0.0261889138908	0.322033898305	38	0.0418968200684
chr0	115957077	0.0261889138908	0.415254237288	49	0.0418968200684
chr0	80023965	0.0261973098286	0.0423728813559	5	0.0418922305107
chr0	146558995	0.0262393320976	0.0762711864407	9	0.0418692827225
chr0	98667875	0.0262427370078	0.254237288136	30	0.0418674349785
chr0	98668737	0.0262427370078	0.254237288136	30	0.0418674349785
chr0	34934946	0.0262994872116	0.0762711864407	9	0.0418364405632
chr0	34817544	0.0263400735425	0.127118644068	15	0.04181432724
chr0	33027015	0.0264424342446	0.0254237288136	3	0.0417587161064
chr0	33025717	0.0264424342446	0.0254237288136	3	0.0417587161064
chr0	33024258	0.0264424342446	0.0254237288136	3	0.0417587161064
chr0	121028940	0.0264482903095	0.161016949153	19	0.0417555570602
chr0	19334005	0.0264632395687	0.0338983050847	4	0.0417474508286
chr0	161066738	0.0264644520611	0.237288135593	28	0.0417467951775
chr0	66573756	0.0264733454624	0.296610169492	35	0.0417419672012
chr0	85015738	0.0264828487125	0.440677966102	52	0.0417368412018
chr0	156365796	0.026491141719	0.296610169492	35	0.0417323708534
chr0	128882701	0.0265328504782	0.101694915254	12	0.0417097806931
chr0	61085500	0.0266000130174	0.0762711864407	9	0.041673541069
chr0	83826446	0.0266506552364	0.245762711864	29	0.0416463017464
chr0	52459398	0.0266842693297	0.237288135593	28	0.041628241539
chr0	52467309	0.0266842693297	0.237288135593	28	0.041628241539
chr0	163700329	0.0266842693297	0.237288135593	28	0.041628241539
chr0	163700333	0.0266842693297	0.237288135593	28	0.041628241539
chr0	163699832	0.0266842693297	0.237288135593	28	0.041628241539
chr0	52468916	0.0266842693297	0.237288135593	28	0.041628241539
chr0	52468277	0.0266842693297	0.237288135593	28	0.041628241539
chr0	52457685	0.0266842693297	0.237288135593	28	0.041628241539
chr0	52467365	0.0266842693297	0.237288135593	28	0.041628241539
chr0	163699471	0.0266842693297	0.237288135593	28	0.041628241539
chr0	52459421	0.0266842693297	0.237288135593	28	0.041628241539
chr0	52458399	0.0266842693297	0.237288135593	28	0.041628241539
chr0	52466074	0.0266842693297	0.237288135593	28	0.041628241539
chr0	163699267	0.0266842693297	0.237288135593	28	0.041628241539
chr0	52465759	0.0266842693297	0.237288135593	28	0.041628241539
chr0	163698942	0.0266842693297	0.237288135593	28	0.041628241539
chr0	52463675	0.0266842693297	0.237288135593	28	0.041628241539
chr0	52460529	0.0266842693297	0.237288135593	28	0.041628241539
chr0	52456925	0.0266842693297	0.237288135593	28	0.041628241539
chr0	163699020	0.0266842693297	0.237288135593	28	0.041628241539
chr0	52454796	0.0266842693297	0.237288135593	28	0.041628241539
chr0	163699891	0.0266842693297	0.237288135593	28	0.041628241539
chr0	183989288	0.0266842693297	0.237288135593	28	0.041628241539
chr0	183988975	0.0266842693297	0.237288135593	28	0.041628241539
chr0	183988701	0.0266842693297	0.237288135593	28	0.041628241539
chr0	183988543	0.0266842693297	0.237288135593	28	0.041628241539
chr0	52440119	0.0266842693297	0.237288135593	28	0.041628241539
chr0	163700025	0.0266842693297	0.237288135593	28	0.041628241539
chr0	182728550	0.0266856963703	0.0932203389831	11	0.0416274666786
chr0	47397502	0.0268062652263	0.169491525424	20	0.0415628552437
chr0	73384095	0.0268204031247	0.220338983051	26	0.0415552854538
chr0	81867333	0.0268234776213	0.449152542373	53	0.0415536761284
chr0	20164799	0.0268971715774	0.194915254237	23	0.0415143370628
chr0	175608820	0.0269204118827	0.466101694915	55	0.0415019392967
chr0	151181708	0.0269519125997	0.21186440678	25	0.0414851903915
chr0	160903650	0.0269539728231	0.169491525424	20	0.0414841175079
chr0	164938746	0.0269545909225	0.203389830508	24	0.0414837598801
chr0	128775265	0.0270334178541	0.0254237288136	3	0.0414419174194
chr0	1005728	0.0270578166582	0.0593220338983	7	0.0414290428162
chr0	90594924	0.0271112441416	0.0677966101695	8	0.0414007902145
chr0	49078791	0.0271340571258	0.0762711864407	9	0.0413886904716
chr0	93535532	0.0271730934777	0.237288135593	28	0.0413681268692
chr0	138663471	0.0271737168782	0.0932203389831	11	0.0413677692413
chr0	138666413	0.0271737168782	0.0932203389831	11	0.0413677692413
chr0	44712027	0.0271828618188	0.194915254237	23	0.0413629412651
chr0	24784713	0.0271924259096	0.245762711864	29	0.0413579344749
chr0	102458168	0.0272236378295	0.127118644068	15	0.041341483593
chr0	47919654	0.0272586400507	0.457627118644	54	0.0413230657578
chr0	153853375	0.0272655210637	0.177966101695	21	0.0413194894791
chr0	153851641	0.0272655210637	0.177966101695	21	0.0413194894791
chr0	153853196	0.0272655210637	0.177966101695	21	0.0413194894791
chr0	153852626	0.0272655210637	0.177966101695	21	0.0413194894791
chr0	64763315	0.0272970302942	0.220338983051	26	0.0413029193878
chr0	75236453	0.0273055924101	0.152542372881	18	0.0412984490395
chr0	159785791	0.0273143662957	0.347457627119	41	0.0412938594818
chr0	155136441	0.0273264875037	0.0338983050847	4	0.0412874817848
chr0	155139798	0.0273264875037	0.0338983050847	4	0.0412874817848
chr0	96663815	0.0273404966529	0.364406779661	43	0.0412801504135
chr0	45304614	0.0273482362958	0.440677966102	52	0.0412760972977
chr0	45307149	0.0273482362958	0.440677966102	52	0.0412760972977
chr0	45307300	0.0273482362958	0.440677966102	52	0.0412760972977
chr0	45307338	0.0273482362958	0.440677966102	52	0.0412760972977
chr0	45304620	0.0273482362958	0.440677966102	52	0.0412760972977
chr0	45304601	0.0273482362958	0.440677966102	52	0.0412760972977
chr0	109721534	0.0273482362958	0.440677966102	52	0.0412760972977
chr0	109721735	0.0273482362958	0.440677966102	52	0.0412760972977
chr0	45307325	0.0273482362958	0.440677966102	52	0.0412760972977
chr0	45305014	0.0273482362958	0.440677966102	52	0.0412760972977
chr0	45307313	0.0273482362958	0.440677966102	52	0.0412760972977
chr0	42329762	0.0273792179892	0.0932203389831	11	0.0412598848343
chr0	149865785	0.0274075106105	0.0847457627119	10	0.0412451028824
chr0	53302274	0.0274186265142	0.466101694915	55	0.0412392616272
chr0	116682232	0.0274352043324	0.220338983051	26	0.0412306189537
chr0	106678060	0.0274587251877	0.127118644068	15	0.0412183403969
chr0	129687741	0.027464818876	0.228813559322	27	0.0412151813507
chr0	25886768	0.027499517025	0.0423728813559	5	0.0411970615387
chr0	159017385	0.0275051993059	0.415254237288	49	0.0411941409111
chr0	159017624	0.0275051993059	0.415254237288	49	0.0411941409111
chr0	159017683	0.0275051993059	0.415254237288	49	0.0411941409111
chr0	159017264	0.0275051993059	0.415254237288	49	0.0411941409111
chr0	159017742	0.0275051993059	0.415254237288	49	0.0411941409111
chr0	107520958	0.0275094092015	0.0423728813559	5	0.0411919355392
chr0	79590978	0.0275094092015	0.0423728813559	5	0.0411919355392
chr0	24213710	0.0275094092015	0.0423728813559	5	0.0411919355392
chr0	156671844	0.0275094092015	0.0423728813559	5	0.0411919355392
chr0	123662717	0.0275536541744	0.0254237288136	3	0.0411689281464
chr0	138291134	0.0275536541744	0.0254237288136	3	0.0411689281464
chr0	22304740	0.0275722172434	0.0677966101695	8	0.0411592721939
chr0	90891701	0.027575382719	0.101694915254	12	0.0411576032639
chr0	127261053	0.0276281971367	0.0847457627119	10	0.0411302447319
chr0	108028636	0.0276478713286	0.228813559322	27	0.0411200523376
chr0	108028585	0.0276478713286	0.228813559322	27	0.0411200523376
chr0	77418934	0.027651257626	0.415254237288	49	0.0411182641983
chr0	77418830	0.027651257626	0.415254237288	49	0.0411182641983
chr0	107633327	0.0276637483805	0.110169491525	13	0.0411118268967
chr0	89915755	0.0276796350536	0.305084745763	36	0.0411036014557
chr0	31095302	0.0276906554647	0.313559322034	37	0.0410978794098
chr0	45033670	0.0277097401959	0.118644067797	14	0.0410880446434
chr0	22197266	0.0277753701447	0.0762711864407	9	0.0410541296005
chr0	38948639	0.0277908988956	0.406779661017	48	0.0410461425781
chr0	38014859	0.0277951549466	0.220338983051	26	0.0410439372063
chr0	154931907	0.0278028175718	0.177966101695	21	0.0410400032997
chr0	147866823	0.0278040948928	0.0254237288136	3	0.0410393476486
chr0	131402535	0.0278087789327	0.127118644068	15	0.0410369634628
chr0	51020199	0.0278571583628	0.152542372881	18	0.0410120487213
chr0	167342271	0.0279084050346	0.5	59	0.040985763073
chr0	167342069	0.0279084050346	0.5	59	0.040985763073
chr0	167342277	0.0279084050346	0.5	59	0.040985763073
chr0	167342375	0.0279084050346	0.5	59	0.040985763073
chr0	167342398	0.0279084050346	0.5	59	0.040985763073
chr0	167343210	0.0279084050346	0.5	59	0.040985763073
chr0	52459796	0.0279116112534	0.245762711864	29	0.0409840941429
chr0	129277157	0.0279368470693	0.372881355932	44	0.040971159935
chr0	153808014	0.0279771030426	0.0847457627119	10	0.0409505367279
chr0	90224043	0.0279897491841	0.0677966101695	8	0.0409440994263
chr0	90226887	0.0279897491841	0.0677966101695	8	0.0409440994263
chr0	90228126	0.0279897491841	0.0677966101695	8	0.0409440994263
chr0	90228152	0.0279897491841	0.0677966101695	8	0.0409440994263
chr0	90228372	0.0279897491841	0.0677966101695	8	0.0409440994263
chr0	90230227	0.0279897491841	0.0677966101695	8	0.0409440994263
chr0	183658134	0.0279972539835	0.0847457627119	10	0.0409402251244
chr0	128439716	0.0280011144215	0.389830508475	46	0.0409382581711
chr0	187712053	0.0280120553806	0.483050847458	57	0.0409326553345
chr0	187711567	0.0280120553806	0.483050847458	57	0.0409326553345
chr0	187712002	0.0280120553806	0.483050847458	57	0.0409326553345
chr0	187711644	0.0280120553806	0.483050847458	57	0.0409326553345
chr0	187712103	0.0280120553806	0.483050847458	57	0.0409326553345
chr0	89656138	0.0280341655881	0.0338983050847	4	0.0409213900566
chr0	131937322	0.0280341655881	0.0338983050847	4	0.0409213900566
chr0	47448386	0.0280904901478	0.194915254237	23	0.0408926606178
chr0	163456189	0.0280965166272	0.194915254237	23	0.0408895611763
chr0	57967612	0.0280965166272	0.194915254237	23	0.0408895611763
chr0	163456105	0.0280965166272	0.194915254237	23	0.0408895611763
chr0	57967230	0.0280965166272	0.194915254237	23	0.0408895611763
chr0	163456133	0.0280965166272	0.194915254237	23	0.0408895611763
chr0	57967304	0.0280965166272	0.194915254237	23	0.0408895611763
chr0	57967267	0.0280965166272	0.194915254237	23	0.0408895611763
chr0	163455949	0.0280965166272	0.194915254237	23	0.0408895611763
chr0	163455892	0.0280965166272	0.194915254237	23	0.0408895611763
chr0	96213177	0.0281027597766	0.237288135593	28	0.0408864021301
chr0	103673638	0.0281152504688	0.262711864407	31	0.0408800244331
chr0	103673662	0.0281152504688	0.262711864407	31	0.0408800244331
chr0	103673665	0.0281152504688	0.262711864407	31	0.0408800244331
chr0	43380419	0.0281370154911	0.135593220339	16	0.0408689379692
chr0	43380420	0.0281370154911	0.135593220339	16	0.0408689379692
chr0	43381565	0.0281370154911	0.135593220339	16	0.0408689379692
chr0	43378799	0.0281370154911	0.135593220339	16	0.0408689379692
chr0	43378097	0.0281370154911	0.135593220339	16	0.0408689379692
chr0	153698715	0.0281728263519	0.415254237288	49	0.0408507585526
chr0	48103651	0.0282034979189	0.0423728813559	5	0.0408352017403
chr0	48101909	0.0282034979189	0.0423728813559	5	0.0408352017403
chr0	90992794	0.0283534730804	0.254237288136	30	0.0407592654228
chr0	90992795	0.0283534730804	0.254237288136	30	0.0407592654228
chr0	90993535	0.0283534730804	0.254237288136	30	0.0407592654228
chr0	49415281	0.0283576027517	0.0762711864407	9	0.0407571792603
chr0	60411959	0.0283702130452	0.177966101695	21	0.0407508611679
chr0	176886529	0.0284595237921	0.0932203389831	11	0.0407058596611
chr0	171917586	0.0284595237921	0.0932203389831	11	0.0407058596611
chr0	89509888	0.0284595237921	0.0932203389831	11	0.0407058596611
chr0	176891494	0.0284595237921	0.0932203389831	11	0.0407058596611
chr0	146098042	0.0284752382472	0.0423728813559	5	0.040697991848
chr0	91301961	0.0285016679006	0.177966101695	21	0.0406847000122
chr0	172676477	0.0285042904346	0.483050847458	57	0.04068338871
chr0	172674858	0.0285042904346	0.483050847458	57	0.04068338871
chr0	55331222	0.0285045089906	0.110169491525	13	0.0406832695007
chr0	172710484	0.0285132526815	0.0593220338983	7	0.040678858757
chr0	75954492	0.0285145644794	0.254237288136	30	0.0406782031059
chr0	82737615	0.0285335927108	0.0593220338983	7	0.0406686663628
chr0	129254105	0.0285686221692	0.0423728813559	5	0.0406511425972
chr0	133907901	0.0285885654276	0.271186440678	32	0.0406411290169
chr0	135883762	0.0286451878144	0.491525423729	58	0.0406128168106
chr0	47747783	0.0286651875158	0.0508474576271	6	0.0406028628349
chr0	32960193	0.0287019286331	0.0847457627119	10	0.0405845046043
chr0	173338272	0.028758126309	0.194915254237	23	0.0405565500259
chr0	134289060	0.028769600484	0.0254237288136	3	0.04055082798
chr0	92708427	0.0288097981838	0.0677966101695	8	0.040530860424
chr0	168182240	0.0288356708801	0.0593220338983	7	0.0405180454254
chr0	21476373	0.0288602394549	0.0677966101695	8	0.0405058264732
chr0	74786516	0.0289027886555	0.118644067797	14	0.0404847860336
chr0	74786387	0.0289027886555	0.118644067797	14	0.0404847860336
chr0	148304781	0.0289454041135	0.0847457627119	10	0.0404636859894
chr0	139089879	0.0289514022324	0.389830508475	46	0.0404607057571
chr0	139087512	0.0289514022324	0.389830508475	46	0.0404607057571
chr0	23198647	0.0289560683436	0.254237288136	30	0.0404584407806
chr0	23199109	0.0289560683436	0.254237288136	30	0.0404584407806
chr0	43944829	0.0289658475333	0.296610169492	35	0.0404536128044
chr0	60317530	0.0289722948155	0.0254237288136	3	0.0404503941536
chr0	42854780	0.0290023279824	0.237288135593	28	0.0404356122017
chr0	6968361	0.0291312867095	0.0932203389831	11	0.040372133255
chr0	140524756	0.0291435893886	0.186440677966	22	0.0403661131859
chr0	140524755	0.0291435893886	0.186440677966	22	0.0403661131859
chr0	149060221	0.0291500784654	0.398305084746	47	0.0403628945351
chr0	114407679	0.0291509736302	0.449152542373	53	0.0403624773026
chr0	114407830	0.0291509736302	0.449152542373	53	0.0403624773026
chr0	114407579	0.0291509736302	0.449152542373	53	0.0403624773026
chr0	114407666	0.0291509736302	0.449152542373	53	0.0403624773026
chr0	81370520	0.0292260468359	0.347457627119	41	0.0403257012367
chr0	143404384	0.0292341265486	0.220338983051	26	0.0403217673302
chr0	143401141	0.0292341265486	0.220338983051	26	0.0403217673302
chr0	91671196	0.0292763589576	0.483050847458	57	0.0403010845184
chr0	119417617	0.0293323936737	0.296610169492	35	0.0402737855911
chr0	171363554	0.0293357728753	0.127118644068	15	0.0402721166611
chr0	31444860	0.0293779347957	0.0593220338983	7	0.0402516126633
chr0	134333351	0.0293826735534	0.21186440678	25	0.0402492880821
chr0	67998026	0.0293987010494	0.0677966101695	8	0.0402414798737
chr0	22155807	0.0294005075434	0.127118644068	15	0.040240585804
chr0	22161138	0.0294005075434	0.127118644068	15	0.040240585804
chr0	172833420	0.0294154155941	0.296610169492	35	0.040233373642
chr0	28653656	0.0294705995851	0.0338983050847	4	0.0402065515518
chr0	171252413	0.0294749012869	0.177966101695	21	0.0402044653893
chr0	171251887	0.0294749012869	0.177966101695	21	0.0402044653893
chr0	171252557	0.0294749012869	0.177966101695	21	0.0402044653893
[truncated: 177,954 more rows]
