# Supplementary material for: Identification of novel genes involved in phosphate accumulation in Lotus japonicus through Genome Wide Association mapping of root system architecture and anion content
Source: PLoS Genet. 2019 Dec 19;15(12):e1008126. doi: 10.1371/journal.pgen.1008126 (PMC6941899; doi:10.1371/journal.pgen.1008126)
Supplement: S18 Table — (CSV) [file pgen.1008126.s033.csv]

chromosomes	positions	pvals	mafs	macs	genotype_var_perc
chr0	130914718	9.06046713793e-06	0.0434782608696	5	0.160624742508
chr0	154002760	9.06046713793e-06	0.0434782608696	5	0.160624742508
chr0	58179091	9.06046713793e-06	0.0434782608696	5	0.160624742508
chr0	131870326	4.90441611007e-05	0.0695652173913	8	0.136292636395
chr0	170144667	9.70867530549e-05	0.0521739130435	6	0.126316070557
chr0	186030934	0.000101772911514	0.295652173913	34	0.125624656677
chr0	5053224	0.000126007895485	0.286956521739	33	0.122487604618
chr0	5053166	0.00012906384373	0.278260869565	32	0.122135221958
chr0	19917218	0.000146328572467	0.0347826086957	4	0.120287716389
chr0	63862032	0.000163355679508	0.165217391304	19	0.118665993214
chr0	63862031	0.000163355679508	0.165217391304	19	0.118665993214
chr0	18948346	0.000230180101481	0.15652173913	18	0.113602876663
chr0	130916329	0.000235490397571	0.0347826086957	4	0.113265573978
chr0	171197215	0.000251550607011	0.208695652174	24	0.112289488316
chr0	171197187	0.000251550607011	0.208695652174	24	0.112289488316
chr0	171196591	0.000251550607011	0.208695652174	24	0.112289488316
chr0	171196578	0.000251550607011	0.208695652174	24	0.112289488316
chr0	63375988	0.000251782228729	0.0347826086957	4	0.112275898457
chr0	171200202	0.000292648590885	0.2	23	0.110048413277
chr0	171199949	0.000292648590885	0.2	23	0.110048413277
chr0	171194229	0.00029824785371	0.217391304348	25	0.109767496586
chr0	189279761	0.000331243893215	0.304347826087	35	0.108211696148
chr0	53299437	0.000346423375786	0.478260869565	55	0.107546806335
chr0	53299440	0.000346423375786	0.478260869565	55	0.107546806335
chr0	53299416	0.000346423375786	0.478260869565	55	0.107546806335
chr0	53299438	0.000346423375786	0.478260869565	55	0.107546806335
chr0	53299436	0.000346423375786	0.478260869565	55	0.107546806335
chr0	53299400	0.000346423375786	0.478260869565	55	0.107546806335
chr0	134323549	0.000347911717091	0.0260869565217	3	0.107483267784
chr0	186015442	0.000368402574583	0.478260869565	55	0.106633782387
chr0	186015265	0.000368402574583	0.478260869565	55	0.106633782387
chr0	186015024	0.000368402574583	0.478260869565	55	0.106633782387
chr0	39148231	0.000417557156873	0.104347826087	12	0.104773342609
chr0	186023307	0.000419432355686	0.304347826087	35	0.104706704617
chr0	186025747	0.000419432355686	0.304347826087	35	0.104706704617
chr0	186025705	0.000419432355686	0.304347826087	35	0.104706704617
chr0	162412825	0.000494148769858	0.0260869565217	3	0.102268755436
chr0	146040176	0.000507611792576	0.0260869565217	3	0.101868748665
chr0	49258053	0.000509425433411	0.0173913043478	2	0.101815640926
chr0	53300023	0.000556409820762	0.469565217391	54	0.100502192974
chr0	53299742	0.000556409820762	0.469565217391	54	0.100502192974
chr0	53299744	0.000556409820762	0.469565217391	54	0.100502192974
chr0	53299717	0.000556409820762	0.469565217391	54	0.100502192974
chr0	53299460	0.000556409820762	0.469565217391	54	0.100502192974
chr0	53299741	0.000556409820762	0.469565217391	54	0.100502192974
chr0	53299728	0.000556409820762	0.469565217391	54	0.100502192974
chr0	142397755	0.000577755347317	0.139130434783	16	0.099941432476
chr0	141364606	0.000580812418248	0.139130434783	16	0.0998628139496
chr0	171189609	0.00058563402601	0.173913043478	20	0.0997396707535
chr0	174418687	0.000613178384712	0.0608695652174	7	0.099054813385
chr0	83188724	0.000616560059504	0.0869565217391	10	0.0989728569984
chr0	189646655	0.000677246399858	0.0347826086957	4	0.0975732803345
chr0	189234900	0.000699084245014	0.226086956522	26	0.0970999598503
chr0	114283686	0.000700739532409	0.0434782608696	5	0.0970646739006
chr0	93971702	0.000722266952044	0.0434782608696	5	0.0966132283211
chr0	71464963	0.000722266952044	0.0434782608696	5	0.0966132283211
chr0	146872289	0.000844419213702	0.182608695652	21	0.0942810773849
chr0	145697575	0.000869171448742	0.173913043478	20	0.0938495993614
chr0	57302524	0.00093807287082	0.486956521739	56	0.0927098989487
chr0	57302526	0.00093807287082	0.486956521739	56	0.0927098989487
chr0	57302644	0.00093807287082	0.486956521739	56	0.0927098989487
chr0	57302860	0.000989840772653	0.460869565217	53	0.0919072628021
chr0	57302875	0.000989840772653	0.460869565217	53	0.0919072628021
chr0	57302868	0.000989840772653	0.460869565217	53	0.0919072628021
chr0	48186246	0.00102978796193	0.0521739130435	6	0.091315805912
chr0	57303113	0.00107219978298	0.495652173913	57	0.0907123684883
chr0	96471953	0.00110877383371	0.0434782608696	5	0.0902107954025
chr0	145662275	0.00113314301132	0.0782608695652	9	0.0898857116699
chr0	55358961	0.00115613017492	0.095652173913	11	0.0895853638649
chr0	5053223	0.0013806599189	0.295652173913	34	0.0869295597076
chr0	131821836	0.00138421185989	0.434782608696	50	0.0868911147118
chr0	79137678	0.00139958357643	0.0695652173913	8	0.0867257714272
chr0	79136599	0.00139958357643	0.0695652173913	8	0.0867257714272
chr0	53302274	0.00141705935434	0.469565217391	54	0.086540043354
chr0	158377981	0.00154445109904	0.0173913043478	2	0.0852510929108
chr0	191753696	0.00154445109904	0.0173913043478	2	0.0852510929108
chr0	57303059	0.00159890060143	0.495652173913	57	0.0847321748734
chr0	53296833	0.00160508528129	0.460869565217	53	0.0846743583679
chr0	53298290	0.00160508528129	0.460869565217	53	0.0846743583679
chr0	53298362	0.00160508528129	0.460869565217	53	0.0846743583679
chr0	53298291	0.00160508528129	0.460869565217	53	0.0846743583679
chr0	53295849	0.00160508528129	0.460869565217	53	0.0846743583679
chr0	53298337	0.00160508528129	0.460869565217	53	0.0846743583679
chr0	53296228	0.00160508528129	0.460869565217	53	0.0846743583679
chr0	53295897	0.00160508528129	0.460869565217	53	0.0846743583679
chr0	163936642	0.00161868392717	0.0869565217391	10	0.084547996521
chr0	183457171	0.0016225433781	0.15652173913	18	0.0845123529434
chr0	161725131	0.00165406838363	0.0347826086957	4	0.0842241048813
chr0	43378799	0.00166343542302	0.147826086957	17	0.0841395258904
chr0	43380420	0.00166343542302	0.147826086957	17	0.0841395258904
chr0	43380419	0.00166343542302	0.147826086957	17	0.0841395258904
chr0	43381565	0.00166343542302	0.147826086957	17	0.0841395258904
chr0	43378097	0.00166343542302	0.147826086957	17	0.0841395258904
chr0	163507438	0.00170657443297	0.0869565217391	10	0.0837559700012
chr0	163508960	0.00170657443297	0.0869565217391	10	0.0837559700012
chr0	5056596	0.00173932924976	0.173913043478	20	0.0834711790085
chr0	5057414	0.00173932924976	0.173913043478	20	0.0834711790085
chr0	5057524	0.00173932924976	0.173913043478	20	0.0834711790085
chr0	43328333	0.00177332442305	0.0869565217391	10	0.0831812024117
chr0	56719876	0.00181480473514	0.0782608695652	9	0.0828347206116
chr0	26667484	0.00183871031299	0.0260869565217	3	0.0826386809349
chr0	57303056	0.00184611201655	0.495652173913	57	0.0825784802437
chr0	57303053	0.00184611201655	0.495652173913	57	0.0825784802437
chr0	159461880	0.00186073320382	0.426086956522	49	0.0824602842331
chr0	43325233	0.00189120900394	0.0869565217391	10	0.0822167992592
chr0	36813245	0.00189120900394	0.0869565217391	10	0.0822167992592
chr0	43327815	0.00189120900394	0.0869565217391	10	0.0822167992592
chr0	22499776	0.00189128526678	0.0173913043478	2	0.0822162032127
chr0	46046926	0.00192462389465	0.2	23	0.0819543600082
chr0	53300101	0.0019289132335	0.460869565217	53	0.0819209814072
chr0	53300091	0.0019289132335	0.460869565217	53	0.0819209814072
chr0	53300191	0.0019289132335	0.460869565217	53	0.0819209814072
chr0	137422227	0.001933977038	0.113043478261	13	0.0818817019463
chr0	160442849	0.00194715922148	0.00869565217391	1	0.081779897213
chr0	51193672	0.00194715922148	0.00869565217391	1	0.081779897213
chr0	120658055	0.00194715922148	0.00869565217391	1	0.081779897213
chr0	122004887	0.00194715922148	0.00869565217391	1	0.081779897213
chr0	160430073	0.00194715922148	0.00869565217391	1	0.081779897213
chr0	131870453	0.00195728130978	0.0869565217391	10	0.0817022323608
chr0	145258065	0.00198949435869	0.0695652173913	8	0.081457555294
chr0	65751607	0.00210480150683	0.0695652173913	8	0.0806131362915
chr0	14132153	0.00213746350662	0.0173913043478	2	0.0803823471069
chr0	19933959	0.00218029403626	0.0608695652174	7	0.0800849199295
chr0	47504255	0.0021809548122	0.0260869565217	3	0.0800803899765
chr0	172573684	0.00230912497873	0.478260869565	55	0.0792243480682
chr0	156817182	0.0023424985254	0.0434782608696	5	0.0790091753006
chr0	137422704	0.00238192400346	0.104347826087	12	0.0787589550018
chr0	137422796	0.00238192400346	0.104347826087	12	0.0787589550018
chr0	147238827	0.00240559202607	0.104347826087	12	0.0786107182503
chr0	163510990	0.00247210917704	0.0521739130435	6	0.0782017707825
chr0	136954047	0.00249045058662	0.0347826086957	4	0.0780909657478
chr0	145698379	0.00264726791507	0.182608695652	21	0.0771753787994
chr0	78388866	0.00266265601157	0.0869565217391	10	0.0770884156227
chr0	179193696	0.00267813638778	0.0521739130435	6	0.0770015120506
chr0	119114571	0.00267917033762	0.0173913043478	2	0.0769957304001
chr0	181002972	0.00271338081875	0.0695652173913	8	0.076805472374
chr0	181000594	0.00271338081875	0.0695652173913	8	0.076805472374
chr0	121674889	0.00273854169779	0.417391304348	48	0.0766670703888
chr0	104811397	0.0027612821342	0.382608695652	44	0.0765430927277
chr0	131906801	0.00276517870084	0.0695652173913	8	0.0765219330788
chr0	41375322	0.00276570433544	0.0608695652174	7	0.0765190720558
chr0	36813059	0.00276572292037	0.0782608695652	9	0.0765189528465
chr0	45874501	0.00279064504365	0.0434782608696	5	0.0763844251633
chr0	44814106	0.00279257644558	0.0260869565217	3	0.0763740539551
chr0	165087569	0.00279644204512	0.460869565217	53	0.0763533115387
chr0	33358465	0.00287121442143	0.269565217391	31	0.0759576559067
chr0	24505646	0.00288612402871	0.173913043478	20	0.0758799910545
chr0	24505647	0.00288612402871	0.173913043478	20	0.0758799910545
chr0	184362513	0.0028865748939	0.104347826087	12	0.0758776664734
chr0	59466311	0.0028865748939	0.104347826087	12	0.0758776664734
chr0	184361642	0.0028865748939	0.104347826087	12	0.0758776664734
chr0	78401592	0.00290211922508	0.0347826086957	4	0.0757970809937
chr0	160006744	0.00297570002855	0.24347826087	28	0.0754216313362
chr0	135217902	0.00301907609053	0.382608695652	44	0.0752046108246
chr0	183922447	0.00306958898528	0.469565217391	54	0.0749557614326
chr0	183923551	0.00306958898528	0.469565217391	54	0.0749557614326
chr0	37629497	0.00310162419193	0.147826086957	17	0.0748000741005
chr0	37629033	0.00310162419193	0.147826086957	17	0.0748000741005
chr0	37625990	0.00310162419193	0.147826086957	17	0.0748000741005
chr0	37631441	0.00310162419193	0.147826086957	17	0.0748000741005
chr0	37637807	0.00310162419193	0.147826086957	17	0.0748000741005
chr0	37630377	0.00310162419193	0.147826086957	17	0.0748000741005
chr0	53297822	0.00311507798973	0.486956521739	56	0.074735224247
chr0	149458117	0.00316886901719	0.0521739130435	6	0.0744784474373
chr0	173685409	0.00318390253641	0.165217391304	19	0.0744074583054
chr0	149878256	0.00319150151844	0.0434782608696	5	0.0743717551231
chr0	149877849	0.00319150151844	0.0434782608696	5	0.0743717551231
chr0	149875515	0.00319150151844	0.0434782608696	5	0.0743717551231
chr0	149879210	0.00319150151844	0.0434782608696	5	0.0743717551231
chr0	46046358	0.0032165775412	0.269565217391	31	0.0742543339729
chr0	46046586	0.0032165775412	0.269565217391	31	0.0742543339729
chr0	46046514	0.0032165775412	0.269565217391	31	0.0742543339729
chr0	46046500	0.0032165775412	0.269565217391	31	0.0742543339729
chr0	46047213	0.0032165775412	0.269565217391	31	0.0742543339729
chr0	46046363	0.0032165775412	0.269565217391	31	0.0742543339729
chr0	46047204	0.0032165775412	0.269565217391	31	0.0742543339729
chr0	46046730	0.0032165775412	0.269565217391	31	0.0742543339729
chr0	46046592	0.0032165775412	0.269565217391	31	0.0742543339729
chr0	46047185	0.0032165775412	0.269565217391	31	0.0742543339729
chr0	46047117	0.0032165775412	0.269565217391	31	0.0742543339729
chr0	46047116	0.0032165775412	0.269565217391	31	0.0742543339729
chr0	46046889	0.0032165775412	0.269565217391	31	0.0742543339729
chr0	46046948	0.0032165775412	0.269565217391	31	0.0742543339729
chr0	46046335	0.0032165775412	0.269565217391	31	0.0742543339729
chr0	115582669	0.00324926806561	0.104347826087	12	0.0741026997566
chr0	73604438	0.00334742282399	0.0695652173913	8	0.0736564397812
chr0	55024974	0.00338862591713	0.208695652174	24	0.0734729766846
chr0	144703978	0.00339802673796	0.0695652173913	8	0.0734314322472
chr0	186024524	0.00344121212686	0.295652173913	34	0.0732420682907
chr0	168482246	0.0034636315069	0.0434782608696	5	0.0731446743011
chr0	57303194	0.00347490863524	0.486956521739	56	0.0730959177017
chr0	57303146	0.00347490863524	0.486956521739	56	0.0730959177017
chr0	22258324	0.00348312986294	0.0782608695652	9	0.0730604529381
chr0	46044849	0.00349968172665	0.278260869565	32	0.0729894042015
chr0	46044925	0.00349968172665	0.278260869565	32	0.0729894042015
chr0	46044867	0.00349968172665	0.278260869565	32	0.0729894042015
chr0	46044522	0.00349968172665	0.278260869565	32	0.0729894042015
chr0	46044916	0.00349968172665	0.278260869565	32	0.0729894042015
chr0	46044871	0.00349968172665	0.278260869565	32	0.0729894042015
chr0	46044696	0.00349968172665	0.278260869565	32	0.0729894042015
chr0	46044822	0.00349968172665	0.278260869565	32	0.0729894042015
chr0	38069527	0.00350470565794	0.173913043478	20	0.0729678869247
chr0	121207670	0.00350755631078	0.095652173913	11	0.0729556679726
chr0	121207678	0.00350755631078	0.095652173913	11	0.0729556679726
chr0	121207671	0.00350755631078	0.095652173913	11	0.0729556679726
chr0	121207664	0.00350755631078	0.095652173913	11	0.0729556679726
chr0	121207619	0.00350755631078	0.095652173913	11	0.0729556679726
chr0	53298789	0.00354866041132	0.478260869565	55	0.0727809667587
chr0	91216264	0.00355332023379	0.313043478261	36	0.072761297226
chr0	92708427	0.00355378278037	0.0695652173913	8	0.0727593302727
chr0	77129340	0.00357974852305	0.208695652174	24	0.0726501941681
chr0	94578538	0.00363067996817	0.0347826086957	4	0.0724383592606
chr0	37639322	0.0036484301808	0.130434782609	15	0.0723652243614
chr0	121472142	0.00368589073339	0.104347826087	12	0.0722120404243
chr0	42372367	0.00375130598995	0.24347826087	28	0.0719482302666
chr0	51291841	0.00378355497928	0.15652173913	18	0.0718198418617
chr0	63042089	0.0037872370518	0.0782608695652	9	0.0718052983284
chr0	59206454	0.00381501899983	0.0434782608696	5	0.0716956853867
chr0	11501580	0.00384925887324	0.0608695652174	7	0.0715616941452
chr0	99148584	0.00384925887324	0.0608695652174	7	0.0715616941452
chr0	35572986	0.00386803559224	0.0347826086957	4	0.07148873806
chr0	35573799	0.00386803559224	0.0347826086957	4	0.07148873806
chr0	131914334	0.003916868849	0.2	23	0.0713006258011
chr0	92147867	0.00392396598844	0.0347826086957	4	0.0712735056877
chr0	164784081	0.0039299161813	0.0608695652174	7	0.0712507367134
chr0	177302140	0.0039480163951	0.0521739130435	6	0.071181833744
chr0	46680990	0.00397265714712	0.0347826086957	4	0.071088552475
chr0	54519831	0.00397685598544	0.121739130435	14	0.0710727572441
chr0	53148984	0.00401050510229	0.0434782608696	5	0.0709463953972
chr0	97284614	0.00407152818296	0.0347826086957	4	0.0707199573517
chr0	123065819	0.00420363022959	0.130434782609	15	0.0702412128448
chr0	172578615	0.00421071596131	0.452173913043	52	0.0702160000801
chr0	57302399	0.00421459673796	0.478260869565	55	0.0702021718025
chr0	57302415	0.00421459673796	0.478260869565	55	0.0702021718025
chr0	57302420	0.00421459673796	0.478260869565	55	0.0702021718025
chr0	57302384	0.00421459673796	0.478260869565	55	0.0702021718025
chr0	89340522	0.00421847915986	0.0608695652174	7	0.0701884031296
chr0	180946103	0.0042394715006	0.139130434783	16	0.0701139569283
chr0	38903420	0.0042844586824	0.44347826087	51	0.0699557065964
chr0	38903421	0.0042844586824	0.44347826087	51	0.0699557065964
chr0	38903412	0.0042844586824	0.44347826087	51	0.0699557065964
chr0	38903428	0.0042844586824	0.44347826087	51	0.0699557065964
chr0	189734690	0.00430078613876	0.252173913043	29	0.0698986649513
chr0	189733786	0.00430078613876	0.252173913043	29	0.0698986649513
chr0	189736252	0.00430078613876	0.252173913043	29	0.0698986649513
chr0	107500964	0.00435689618374	0.0347826086957	4	0.0697043538094
chr0	38000919	0.0043715533432	0.113043478261	13	0.0696539878845
chr0	61474375	0.0043715533432	0.113043478261	13	0.0696539878845
chr0	148613896	0.00438396859528	0.121739130435	14	0.0696114897728
chr0	150646423	0.00438478261695	0.147826086957	17	0.0696086883545
chr0	157744822	0.00442063840713	0.347826086957	40	0.069486618042
chr0	181514223	0.00442505375391	0.0521739130435	6	0.0694716572762
chr0	46044793	0.00445201078534	0.2	23	0.0693805813789
chr0	23703275	0.00445237980937	0.260869565217	30	0.0693793296814
chr0	66853592	0.00452267451737	0.121739130435	14	0.0691445469856
chr0	177536708	0.00452267451737	0.121739130435	14	0.0691445469856
chr0	177537154	0.00452267451737	0.121739130435	14	0.0691445469856
chr0	177538139	0.00452267451737	0.121739130435	14	0.0691445469856
chr0	179847872	0.00452267451737	0.121739130435	14	0.0691445469856
chr0	75961756	0.00463152207747	0.0260869565217	3	0.0687879920006
chr0	157971263	0.00464431629644	0.147826086957	17	0.0687466859818
chr0	167274740	0.00467281837225	0.0782608695652	9	0.0686549544334
chr0	96610923	0.00472068160873	0.130434782609	15	0.0685021877289
chr0	73474143	0.00472188564839	0.0260869565217	3	0.0684983730316
chr0	141994714	0.00474219909428	0.434782608696	50	0.0684340596199
chr0	141998878	0.00474219909428	0.434782608696	50	0.0684340596199
chr0	53964026	0.00475971082544	0.173913043478	20	0.0683788061142
chr0	116687865	0.00477418976181	0.121739130435	14	0.0683332681656
chr0	116688776	0.00477418976181	0.121739130435	14	0.0683332681656
chr0	116683590	0.00477418976181	0.121739130435	14	0.0683332681656
chr0	53298460	0.00480686903655	0.469565217391	54	0.0682310461998
chr0	44264081	0.00487611856061	0.0521739130435	6	0.0680166482925
chr0	44261691	0.00487611856061	0.0521739130435	6	0.0680166482925
chr0	44261873	0.00487611856061	0.0521739130435	6	0.0680166482925
chr0	44263121	0.00487611856061	0.0521739130435	6	0.0680166482925
chr0	24206326	0.00487709647461	0.182608695652	21	0.0680136084557
chr0	24206153	0.00487709647461	0.182608695652	21	0.0680136084557
chr0	24205941	0.00487709647461	0.182608695652	21	0.0680136084557
chr0	150382297	0.00488269356717	0.147826086957	17	0.067996442318
chr0	50360202	0.00492168174497	0.0695652173913	8	0.0678772330284
chr0	31409945	0.00494548133248	0.0608695652174	7	0.0678049325943
chr0	57302918	0.00495126143103	0.44347826087	51	0.0677874088287
chr0	57302920	0.00495126143103	0.44347826087	51	0.0677874088287
chr0	63143544	0.00495711644702	0.191304347826	22	0.0677697062492
chr0	189185780	0.00505389070246	0.113043478261	13	0.067479968071
chr0	134925368	0.00510290163453	0.0347826086957	4	0.0673353075981
chr0	178403661	0.00515754560092	0.0434782608696	5	0.0671757459641
chr0	172971588	0.00519571259442	0.226086956522	26	0.0670652389526
chr0	175608820	0.00521149240759	0.452173913043	52	0.0670197606087
chr0	183050147	0.00523359210435	0.0347826086957	4	0.0669564008713
chr0	36200441	0.00526489517117	0.104347826087	12	0.0668669939041
chr0	142314972	0.00527438773871	0.104347826087	12	0.0668400526047
chr0	9795157	0.00528283555897	0.130434782609	15	0.0668160319328
chr0	130123060	0.0053372548392	0.095652173913	11	0.0666624903679
chr0	130113452	0.0053372548392	0.095652173913	11	0.0666624903679
chr0	130119460	0.0053372548392	0.095652173913	11	0.0666624903679
chr0	53946705	0.00533777076111	0.0608695652174	7	0.0666610002518
chr0	64974291	0.00535708286516	0.0260869565217	3	0.066606938839
chr0	64974559	0.00535708286516	0.0260869565217	3	0.066606938839
chr0	46044554	0.00547162251166	0.269565217391	31	0.066289961338
chr0	145136086	0.00548108138057	0.0173913043478	2	0.0662640929222
chr0	141402231	0.00548108138057	0.0173913043478	2	0.0662640929222
chr0	114217338	0.00550226567157	0.469565217391	54	0.0662062764168
chr0	114219079	0.00550226567157	0.469565217391	54	0.0662062764168
chr0	114216997	0.00550226567157	0.469565217391	54	0.0662062764168
chr0	43541265	0.00556980235513	0.478260869565	55	0.0660235285759
chr0	31283484	0.00558307820889	0.121739130435	14	0.0659878253937
chr0	31553682	0.00558839140698	0.0521739130435	6	0.0659735798836
chr0	137474431	0.00561350997808	0.0521739130435	6	0.0659064054489
chr0	33880360	0.00565007447142	0.0347826086957	4	0.0658091306686
chr0	51463283	0.00568518704271	0.130434782609	15	0.0657163262367
chr0	130981818	0.00570445291985	0.095652173913	11	0.0656656622887
chr0	44468605	0.00575573236112	0.478260869565	55	0.0655316114426
chr0	130982867	0.00583103393179	0.0608695652174	7	0.0653368830681
chr0	130982347	0.00583103393179	0.0608695652174	7	0.0653368830681
chr0	37627382	0.0058346428236	0.0695652173913	8	0.0653276443481
chr0	95637475	0.00583723967042	0.495652173913	57	0.0653209686279
chr0	49914788	0.00585386453059	0.0347826086957	4	0.0652783513069
chr0	182968249	0.00586331595485	0.252173913043	29	0.0652542114258
chr0	182968662	0.00586331595485	0.252173913043	29	0.0652542114258
chr0	179870234	0.00590308638791	0.382608695652	44	0.0651529431343
chr0	164427785	0.00592122209739	0.113043478261	13	0.0651069879532
chr0	47663052	0.00597431475651	0.226086956522	26	0.064973294735
chr0	47663251	0.00597431475651	0.226086956522	26	0.064973294735
chr0	89442338	0.00597730879459	0.165217391304	19	0.0649657845497
chr0	189869102	0.00600729191625	0.0869565217391	10	0.0648908615112
chr0	189868078	0.00600729191625	0.0869565217391	10	0.0648908615112
chr0	189872356	0.00600729191625	0.0869565217391	10	0.0648908615112
chr0	172573838	0.00605515436318	0.469565217391	54	0.0647720098495
chr0	172573834	0.00605515436318	0.469565217391	54	0.0647720098495
chr0	29754545	0.00606295809232	0.0347826086957	4	0.0647526979446
chr0	24252793	0.00608109493891	0.104347826087	12	0.0647079944611
chr0	149623307	0.00609304868206	0.0869565217391	10	0.0646785497665
chr0	149621364	0.00609304868206	0.0869565217391	10	0.0646785497665
chr0	62502551	0.00611025745429	0.365217391304	42	0.064636349678
chr0	163351148	0.00612111755005	0.286956521739	33	0.0646097064018
chr0	37038021	0.00613046177594	0.0869565217391	10	0.0645868778229
chr0	37038982	0.00613046177594	0.0869565217391	10	0.0645868778229
chr0	141996478	0.00613071873554	0.4	46	0.0645862817764
chr0	159461456	0.00614936595181	0.286956521739	33	0.0645408034325
chr0	136967192	0.00615678086457	0.095652173913	11	0.0645227432251
chr0	67642822	0.00621344989974	0.226086956522	26	0.0643855333328
chr0	67643398	0.00621344989974	0.226086956522	26	0.0643855333328
chr0	108922524	0.00624131165294	0.260869565217	30	0.0643185377121
chr0	46047524	0.00624231262771	0.260869565217	30	0.0643161535263
chr0	46047500	0.00624231262771	0.260869565217	30	0.0643161535263
chr0	46047315	0.00624231262771	0.260869565217	30	0.0643161535263
chr0	158284116	0.00642910209664	0.0695652173913	8	0.0638746619225
chr0	158284118	0.00642910209664	0.0695652173913	8	0.0638746619225
chr0	158285331	0.00642910209664	0.0695652173913	8	0.0638746619225
chr0	158282211	0.00642910209664	0.0695652173913	8	0.0638746619225
chr0	101119028	0.00650047430795	0.217391304348	25	0.0637093782425
chr0	188408744	0.00650633154856	0.417391304348	48	0.0636958479881
chr0	188409346	0.00650633154856	0.417391304348	48	0.0636958479881
chr0	188409730	0.00650633154856	0.417391304348	48	0.0636958479881
chr0	175950231	0.00657533185905	0.373913043478	43	0.0635379552841
chr0	171765037	0.00659464773004	0.426086956522	49	0.0634940266609
chr0	39858704	0.00659464773004	0.426086956522	49	0.0634940266609
chr0	123351946	0.00659464773004	0.426086956522	49	0.0634940266609
chr0	171766747	0.00659464773004	0.426086956522	49	0.0634940266609
chr0	30336090	0.00660681821844	0.0695652173913	8	0.0634664297104
chr0	30325778	0.00660681821844	0.0695652173913	8	0.0634664297104
chr0	191804714	0.00661291056029	0.0869565217391	10	0.0634526014328
chr0	148615263	0.00664718350943	0.295652173913	34	0.0633752346039
chr0	65060979	0.00666741416452	0.0260869565217	3	0.0633297562599
chr0	46045325	0.0067234183258	0.269565217391	31	0.0632045269012
chr0	46044280	0.0067234183258	0.269565217391	31	0.0632045269012
chr0	46044108	0.0067234183258	0.269565217391	31	0.0632045269012
chr0	46043541	0.0067234183258	0.269565217391	31	0.0632045269012
chr0	46044083	0.0067234183258	0.269565217391	31	0.0632045269012
chr0	46045054	0.0067234183258	0.269565217391	31	0.0632045269012
chr0	46044062	0.0067234183258	0.269565217391	31	0.0632045269012
chr0	46044025	0.0067234183258	0.269565217391	31	0.0632045269012
chr0	90654986	0.00677673350551	0.147826086957	17	0.0630863308907
chr0	136806975	0.00678607280004	0.0173913043478	2	0.0630657076836
chr0	191754461	0.00684804114756	0.391304347826	45	0.0629296302795
chr0	45709761	0.00690021148854	0.0695652173913	8	0.0628160238266
chr0	120440187	0.00707955043625	0.173913043478	20	0.062432050705
chr0	120440617	0.00707955043625	0.173913043478	20	0.062432050705
chr0	120440580	0.00707955043625	0.173913043478	20	0.062432050705
chr0	120440578	0.00707955043625	0.173913043478	20	0.062432050705
chr0	120440347	0.00707955043625	0.173913043478	20	0.062432050705
chr0	120440301	0.00707955043625	0.173913043478	20	0.062432050705
chr0	120440217	0.00707955043625	0.173913043478	20	0.062432050705
chr0	120440157	0.00707955043625	0.173913043478	20	0.062432050705
chr0	182354512	0.00708897686285	0.0782608695652	9	0.0624121427536
chr0	182355877	0.00708897686285	0.0782608695652	9	0.0624121427536
chr0	181914883	0.00710901075176	0.130434782609	15	0.0623698830605
chr0	82325379	0.00712945515216	0.0434782608696	5	0.0623269081116
chr0	148169612	0.00712945515216	0.0434782608696	5	0.0623269081116
chr0	118298799	0.00712945515216	0.0434782608696	5	0.0623269081116
chr0	148162342	0.00712945515216	0.0434782608696	5	0.0623269081116
chr0	59570276	0.00712945515216	0.0434782608696	5	0.0623269081116
chr0	89934909	0.00712945515216	0.0434782608696	5	0.0623269081116
chr0	173576714	0.00715196251152	0.0608695652174	7	0.0622797608376
chr0	35004906	0.007156221898	0.095652173913	11	0.0622708797455
chr0	171877769	0.00716374655704	0.226086956522	26	0.0622551441193
chr0	70867200	0.00723542984922	0.252173913043	29	0.0621061325073
chr0	70867275	0.00723542984922	0.252173913043	29	0.0621061325073
chr0	70867789	0.00723542984922	0.252173913043	29	0.0621061325073
chr0	70867828	0.00723542984922	0.252173913043	29	0.0621061325073
chr0	70869089	0.00723542984922	0.252173913043	29	0.0621061325073
chr0	156492608	0.00723862557543	0.095652173913	11	0.0620995163918
chr0	171513484	0.0072389811456	0.286956521739	33	0.062098801136
chr0	63423400	0.00725299748906	0.0173913043478	2	0.0620698332787
chr0	171934023	0.00726037197984	0.0782608695652	9	0.0620546340942
chr0	117049265	0.00730493854783	0.191304347826	22	0.0619630813599
chr0	58775566	0.00731554802211	0.0521739130435	6	0.0619413852692
chr0	168081232	0.0073384085755	0.147826086957	17	0.0618947148323
chr0	127426588	0.00734087890837	0.130434782609	15	0.0618896484375
chr0	102873344	0.00734273222443	0.24347826087	28	0.0618858933449
chr0	102873436	0.00734273222443	0.24347826087	28	0.0618858933449
chr0	42375768	0.00734273222443	0.24347826087	28	0.0618858933449
chr0	102873399	0.00734273222443	0.24347826087	28	0.0618858933449
chr0	71248461	0.00740697085548	0.104347826087	12	0.0617555379868
chr0	43384942	0.00741924286246	0.147826086957	17	0.0617308020592
chr0	141330364	0.00742945091028	0.339130434783	39	0.0617102384567
chr0	176021761	0.00743132744209	0.391304347826	45	0.0617064237595
chr0	158652226	0.00743768953604	0.0347826086957	4	0.0616936683655
chr0	137423125	0.00747189695696	0.104347826087	12	0.0616250038147
chr0	137423225	0.00747189695696	0.104347826087	12	0.0616250038147
chr0	122004881	0.00748081433891	0.0173913043478	2	0.0616071820259
chr0	39818453	0.00748081433891	0.0434782608696	5	0.0616071820259
chr0	82346062	0.00751612392472	0.269565217391	31	0.0615367293358
chr0	31547735	0.00755038698393	0.182608695652	21	0.0614686608315
chr0	31547718	0.00755038698393	0.182608695652	21	0.0614686608315
chr0	31547705	0.00755038698393	0.182608695652	21	0.0614686608315
chr0	127521642	0.00755775818923	0.139130434783	16	0.0614540576935
chr0	148816044	0.00757964917973	0.104347826087	12	0.0614107847214
chr0	148819381	0.00757964917973	0.104347826087	12	0.0614107847214
chr0	53757254	0.00759083158324	0.182608695652	21	0.0613887310028
chr0	161299689	0.00760512854818	0.460869565217	53	0.0613605976105
chr0	69160878	0.00761603005034	0.0695652173913	8	0.061339199543
chr0	155774840	0.00761603005034	0.0695652173913	8	0.061339199543
chr0	185458098	0.00761603005034	0.0695652173913	8	0.061339199543
chr0	185456224	0.00761603005034	0.0695652173913	8	0.061339199543
chr0	89715869	0.00761603005034	0.0695652173913	8	0.061339199543
chr0	155979771	0.00761603005034	0.0695652173913	8	0.061339199543
chr0	155980006	0.00761603005034	0.0695652173913	8	0.061339199543
chr0	155980092	0.00761603005034	0.0695652173913	8	0.061339199543
chr0	69180112	0.00761603005034	0.0695652173913	8	0.061339199543
chr0	69157077	0.00761603005034	0.0695652173913	8	0.061339199543
chr0	73632626	0.0076280721091	0.0347826086957	4	0.061315536499
chr0	33510883	0.00768458701444	0.095652173913	11	0.0612051486969
chr0	37991655	0.00771617762396	0.0521739130435	6	0.0611437559128
chr0	127034953	0.00773664391525	0.0869565217391	10	0.0611041784286
chr0	52670638	0.00774931964421	0.0260869565217	3	0.0610796809196
chr0	89068099	0.0077517158548	0.0347826086957	4	0.0610750317574
chr0	157829590	0.00778769723878	0.113043478261	13	0.0610057711601
chr0	163508741	0.00787256761659	0.0695652173913	8	0.060843706131
chr0	160954072	0.00788364573512	0.130434782609	15	0.0608226656914
chr0	160971007	0.00788364573512	0.130434782609	15	0.0608226656914
chr0	170629267	0.00788957966583	0.130434782609	15	0.0608114004135
chr0	40992422	0.00792477574228	0.104347826087	12	0.0607448220253
chr0	168794056	0.00795330820508	0.208695652174	24	0.0606911182404
chr0	168793258	0.00795330820508	0.208695652174	24	0.0606911182404
chr0	144497130	0.00795621762877	0.0521739130435	6	0.060685634613
chr0	180681574	0.00797857718497	0.182608695652	21	0.0606436729431
chr0	71081584	0.00799594071993	0.0695652173913	8	0.0606111884117
chr0	60812347	0.00799779673874	0.0869565217391	10	0.0606076717377
chr0	25884843	0.00800325586672	0.330434782609	38	0.0605974793434
chr0	53298443	0.00801965848205	0.478260869565	55	0.060566842556
chr0	53298570	0.00801965848205	0.478260869565	55	0.060566842556
chr0	53297271	0.00801965848205	0.478260869565	55	0.060566842556
chr0	53297339	0.00801965848205	0.478260869565	55	0.060566842556
chr0	53297491	0.00801965848205	0.478260869565	55	0.060566842556
chr0	53298266	0.00801965848205	0.478260869565	55	0.060566842556
chr0	53297517	0.00801965848205	0.478260869565	55	0.060566842556
chr0	53296982	0.00801965848205	0.478260869565	55	0.060566842556
chr0	53298439	0.00801965848205	0.478260869565	55	0.060566842556
chr0	53298408	0.00801965848205	0.478260869565	55	0.060566842556
chr0	53298398	0.00801965848205	0.478260869565	55	0.060566842556
chr0	122437278	0.00803021759818	0.0434782608696	5	0.0605471730232
chr0	80728589	0.008084478855	0.0782608695652	9	0.0604465007782
chr0	25873820	0.00815133656324	0.347826086957	40	0.0603233575821
chr0	156106356	0.00818745662606	0.130434782609	15	0.060257256031
chr0	24715368	0.00821326952412	0.217391304348	25	0.0602101683617
chr0	127092730	0.00821680010639	0.0869565217391	10	0.0602037906647
chr0	142208192	0.0082389923774	0.121739130435	14	0.0601634383202
chr0	45958297	0.00824183782535	0.0347826086957	4	0.0601583123207
chr0	28431529	0.00825909671034	0.147826086957	17	0.0601270198822
chr0	164157835	0.00825996990753	0.217391304348	25	0.0601254105568
chr0	164157831	0.00825996990753	0.217391304348	25	0.0601254105568
chr0	37178585	0.00827779252259	0.478260869565	55	0.0600932240486
chr0	141994002	0.00830220341648	0.417391304348	48	0.0600491762161
chr0	141996662	0.00830220341648	0.417391304348	48	0.0600491762161
chr0	141995514	0.00830220341648	0.417391304348	48	0.0600491762161
chr0	177957379	0.00833150464374	0.478260869565	55	0.0599965453148
chr0	175153614	0.00833532089764	0.0869565217391	10	0.0599896907806
chr0	69438335	0.00836668652841	0.0695652173913	8	0.0599335432053
chr0	69436225	0.00836668652841	0.0695652173913	8	0.0599335432053
chr0	61471270	0.0084029117076	0.104347826087	12	0.0598689317703
chr0	61470421	0.0084029117076	0.104347826087	12	0.0598689317703
chr0	176636070	0.00842289584436	0.15652173913	18	0.059833407402
chr0	68449650	0.0084369225415	0.104347826087	12	0.0598085522652
chr0	68449649	0.0084369225415	0.104347826087	12	0.0598085522652
chr0	176388008	0.00846044864792	0.095652173913	11	0.0597669482231
chr0	46045529	0.0084954182521	0.260869565217	30	0.0597052574158
chr0	163064136	0.0085061490317	0.173913043478	20	0.059686422348
chr0	176745991	0.0085061490317	0.173913043478	20	0.059686422348
chr0	155695191	0.00851959667362	0.104347826087	12	0.0596628189087
chr0	173225821	0.00864150341829	0.0869565217391	10	0.0594504475594
chr0	25020061	0.00870227423853	0.304347826087	35	0.0593457221985
chr0	141719562	0.00872121389075	0.0782608695652	9	0.0593132376671
chr0	88305509	0.00872121389075	0.0782608695652	9	0.0593132376671
chr0	173580314	0.00872121389075	0.0782608695652	9	0.0593132376671
chr0	141726183	0.00872121389075	0.0782608695652	9	0.0593132376671
chr0	88305098	0.00872121389075	0.0782608695652	9	0.0593132376671
chr0	173569478	0.00872121389075	0.0782608695652	9	0.0593132376671
chr0	155773121	0.00872121389075	0.0782608695652	9	0.0593132376671
chr0	131277334	0.00872121389075	0.0782608695652	9	0.0593132376671
chr0	141732381	0.00872121389075	0.0782608695652	9	0.0593132376671
chr0	173566630	0.00872121389075	0.0782608695652	9	0.0593132376671
chr0	131275424	0.00872121389075	0.0782608695652	9	0.0593132376671
chr0	134171521	0.00880038434301	0.0608695652174	7	0.059178173542
chr0	108497535	0.00882446838982	0.217391304348	25	0.0591373443604
chr0	37281961	0.0088383135387	0.0434782608696	5	0.059113919735
chr0	171768831	0.00890021007624	0.44347826087	51	0.0590096712112
chr0	148364866	0.00895002752148	0.217391304348	25	0.0589262843132
chr0	49264463	0.00895129245031	0.0347826086957	4	0.058924138546
chr0	187744570	0.00897675585016	0.0695652173913	8	0.0588817000389
chr0	53297965	0.00900707063814	0.469565217391	54	0.0588313341141
chr0	53297964	0.00900707063814	0.469565217391	54	0.0588313341141
chr0	178984348	0.00903876740424	0.469565217391	54	0.0587788820267
chr0	172112321	0.00905642001308	0.104347826087	12	0.0587497353554
chr0	130987982	0.00907109320316	0.417391304348	48	0.0587255358696
chr0	152699451	0.00907936952115	0.0434782608696	5	0.0587118864059
chr0	136256093	0.00908592073153	0.165217391304	19	0.0587010979652
chr0	158380354	0.00909601174303	0.0521739130435	6	0.058684527874
chr0	156039790	0.00910566312775	0.0260869565217	3	0.0586686730385
chr0	145233963	0.00910823893232	0.095652173913	11	0.0586645007133
chr0	177424559	0.00915091570827	0.0434782608696	5	0.0585946440697
chr0	134853338	0.00925429113173	0.0782608695652	9	0.0584268569946
chr0	80914896	0.00930636711296	0.260869565217	30	0.0583430528641
chr0	115796002	0.00931961461722	0.0869565217391	10	0.0583217740059
chr0	44109146	0.00939047132948	0.35652173913	41	0.0582086443901
chr0	44109793	0.00939047132948	0.35652173913	41	0.0582086443901
chr0	44109041	0.00939047132948	0.35652173913	41	0.0582086443901
chr0	175947735	0.00939047132948	0.35652173913	41	0.0582086443901
chr0	175948257	0.00939047132948	0.35652173913	41	0.0582086443901
chr0	175949473	0.00939047132948	0.35652173913	41	0.0582086443901
chr0	44109040	0.00939047132948	0.35652173913	41	0.0582086443901
chr0	43378536	0.009435524759	0.15652173913	18	0.058137178421
chr0	64773487	0.00944474847489	0.0521739130435	6	0.0581225752831
chr0	31548097	0.00946282551902	0.191304347826	22	0.0580940246582
chr0	31547957	0.00946282551902	0.191304347826	22	0.0580940246582
chr0	171234821	0.00949841130006	0.113043478261	13	0.0580379962921
chr0	171234828	0.00949841130006	0.113043478261	13	0.0580379962921
chr0	52947227	0.00953447580877	0.0521739130435	6	0.0579813718796
chr0	103587768	0.00953994775774	0.15652173913	18	0.0579727888107
chr0	138078019	0.00954292186866	0.0521739130435	6	0.0579681396484
chr0	138086521	0.00954292186866	0.0521739130435	6	0.0579681396484
chr0	138084649	0.00954292186866	0.0521739130435	6	0.0579681396484
chr0	145053604	0.00954535594957	0.286956521739	33	0.0579643249512
chr0	69173883	0.00955347421826	0.095652173913	11	0.0579516291618
chr0	89716971	0.00955347421826	0.095652173913	11	0.0579516291618
chr0	69168428	0.00955347421826	0.095652173913	11	0.0579516291618
chr0	134711573	0.00955347421826	0.095652173913	11	0.0579516291618
chr0	184366202	0.00955347421826	0.095652173913	11	0.0579516291618
chr0	184367458	0.00955347421826	0.095652173913	11	0.0579516291618
chr0	29875756	0.00955347421826	0.095652173913	11	0.0579516291618
chr0	69168482	0.00955347421826	0.095652173913	11	0.0579516291618
chr0	66508836	0.00955347421826	0.095652173913	11	0.0579516291618
chr0	69174130	0.00955347421826	0.095652173913	11	0.0579516291618
chr0	69177960	0.00955347421826	0.095652173913	11	0.0579516291618
chr0	69178495	0.00955347421826	0.095652173913	11	0.0579516291618
chr0	66510354	0.00955347421826	0.095652173913	11	0.0579516291618
chr0	66510893	0.00955347421826	0.095652173913	11	0.0579516291618
chr0	66513977	0.00955347421826	0.095652173913	11	0.0579516291618
chr0	34230069	0.00961329562063	0.0347826086957	4	0.0578584671021
chr0	161281082	0.00961874707735	0.0695652173913	8	0.0578500032425
chr0	134289177	0.00963020560771	0.252173913043	29	0.0578321814537
chr0	149103899	0.00965302967088	0.0434782608696	5	0.0577968358994
chr0	135723037	0.00965939394261	0.0434782608696	5	0.057787001133
chr0	45100485	0.0096821515092	0.24347826087	28	0.0577518939972
chr0	148780350	0.00968620221727	0.313043478261	36	0.0577456355095
chr0	149176436	0.00973376848872	0.191304347826	22	0.0576725006104
chr0	117423824	0.00973528564464	0.0869565217391	10	0.0576701760292
chr0	117424587	0.00973528564464	0.0869565217391	10	0.0576701760292
chr0	143791925	0.00976113702505	0.0695652173913	8	0.0576305389404
chr0	183278904	0.00983862900859	0.278260869565	32	0.0575125217438
chr0	34591706	0.00984791439518	0.121739130435	14	0.0574984550476
chr0	91902263	0.00990122215183	0.15652173913	18	0.0574178099632
chr0	171739264	0.00991507033408	0.121739130435	14	0.0573969483376
chr0	21861497	0.00991507033408	0.121739130435	14	0.0573969483376
chr0	31555410	0.00991971578737	0.252173913043	29	0.0573899745941
chr0	31555407	0.00991971578737	0.252173913043	29	0.0573899745941
chr0	31555417	0.00991971578737	0.252173913043	29	0.0573899745941
chr0	148174801	0.00992978413566	0.0608695652174	7	0.0573748350143
chr0	24546973	0.00994247755677	0.486956521739	56	0.057355761528
chr0	24545351	0.00994247755677	0.486956521739	56	0.057355761528
chr0	24546823	0.00994247755677	0.486956521739	56	0.057355761528
chr0	24546977	0.00994247755677	0.486956521739	56	0.057355761528
chr0	24545791	0.00994247755677	0.486956521739	56	0.057355761528
chr0	78392466	0.0100184800053	0.434782608696	50	0.0572420954704
chr0	189242291	0.0100819782039	0.139130434783	16	0.0571478009224
chr0	189191005	0.0101700643807	0.121739130435	14	0.0570179224014
chr0	140189285	0.0101717265357	0.252173913043	29	0.0570155382156
chr0	140189272	0.0101717265357	0.252173913043	29	0.0570155382156
chr0	140189274	0.0101717265357	0.252173913043	29	0.0570155382156
chr0	64509385	0.0101896599693	0.0608695652174	7	0.0569892525673
chr0	174136471	0.0101896599693	0.0608695652174	7	0.0569892525673
chr0	174140312	0.0101896599693	0.0608695652174	7	0.0569892525673
chr0	86900913	0.0101896599693	0.0608695652174	7	0.0569892525673
chr0	177479144	0.010197262027	0.113043478261	13	0.0569781064987
chr0	183165422	0.0102166218548	0.0347826086957	4	0.0569497942924
chr0	154501278	0.010235075258	0.0608695652174	7	0.056922852993
chr0	125081873	0.0102435137462	0.00869565217391	1	0.0569105744362
chr0	62069243	0.0102435137462	0.00869565217391	1	0.0569105744362
chr0	80595659	0.0102435137462	0.00869565217391	1	0.0569105744362
chr0	124288357	0.0102435137462	0.00869565217391	1	0.0569105744362
chr0	152122352	0.0102668299028	0.486956521739	56	0.0568765997887
chr0	189892225	0.0103058605479	0.095652173913	11	0.0568199753761
chr0	43385715	0.0103123075889	0.139130434783	16	0.0568106770515
chr0	43382008	0.0103123075889	0.139130434783	16	0.0568106770515
chr0	171523893	0.0104092226559	0.0347826086957	4	0.0566710829735
chr0	163063785	0.0104234413097	0.147826086957	17	0.056650698185
chr0	26521379	0.0104462926541	0.121739130435	14	0.0566180348396
chr0	26519583	0.0104462926541	0.121739130435	14	0.0566180348396
chr0	122838782	0.0104533521368	0.226086956522	26	0.0566079616547
chr0	184365655	0.0104855878221	0.104347826087	12	0.0565620064735
chr0	170676942	0.0106108914191	0.0434782608696	5	0.0563848018646
chr0	140188689	0.0106548486915	0.24347826087	28	0.0563231110573
chr0	116888958	0.0106735945728	0.0347826086957	4	0.0562968850136
chr0	118554488	0.0106749606179	0.0608695652174	7	0.0562949776649
chr0	124004853	0.0106909283282	0.121739130435	14	0.0562726855278
chr0	181542927	0.0106941232376	0.365217391304	42	0.0562682151794
chr0	136245487	0.0107120260975	0.295652173913	34	0.0562433004379
chr0	23928513	0.0107351552436	0.0608695652174	7	0.0562111139297
chr0	42370919	0.0107828740562	0.24347826087	28	0.056144952774
chr0	158536785	0.0107863286555	0.173913043478	20	0.0561401844025
chr0	45410699	0.0107906301686	0.0521739130435	6	0.056134223938
chr0	22249738	0.0108001613069	0.0695652173913	8	0.0561210513115
chr0	158013167	0.0108240261705	0.0434782608696	5	0.0560881495476
chr0	42370474	0.0108906005981	0.234782608696	27	0.0559966564178
chr0	42372254	0.0108906005981	0.234782608696	27	0.0559966564178
chr0	42369303	0.0108906005981	0.234782608696	27	0.0559966564178
chr0	42371831	0.0108906005981	0.234782608696	27	0.0559966564178
chr0	42370842	0.0108906005981	0.234782608696	27	0.0559966564178
chr0	42373503	0.0108906005981	0.234782608696	27	0.0559966564178
chr0	42369444	0.0108906005981	0.234782608696	27	0.0559966564178
chr0	42371291	0.0108906005981	0.234782608696	27	0.0559966564178
chr0	42370971	0.0108906005981	0.234782608696	27	0.0559966564178
chr0	42370940	0.0108906005981	0.234782608696	27	0.0559966564178
chr0	76403088	0.0109605700204	0.165217391304	19	0.0559011697769
chr0	46165685	0.0109626019237	0.0434782608696	5	0.0558984279633
chr0	46595028	0.0109676017992	0.0434782608696	5	0.0558915734291
chr0	8000061	0.010988564593	0.0434782608696	5	0.0558631420135
chr0	58459612	0.011026450714	0.0521739130435	6	0.0558118224144
chr0	148732364	0.0110302231516	0.217391304348	25	0.0558066964149
chr0	164355277	0.0110493396702	0.0260869565217	3	0.0557808876038
chr0	151032838	0.0110674686692	0.0347826086957	4	0.0557564496994
chr0	151036757	0.0110674686692	0.0347826086957	4	0.0557564496994
chr0	151039903	0.0110674686692	0.0347826086957	4	0.0557564496994
chr0	43585511	0.0111124473534	0.365217391304	42	0.055695950985
chr0	43585562	0.0111124473534	0.365217391304	42	0.055695950985
chr0	43587261	0.0111124473534	0.365217391304	42	0.055695950985
chr0	43587440	0.0111124473534	0.365217391304	42	0.055695950985
chr0	100607231	0.011131476393	0.0869565217391	10	0.055670440197
chr0	100616149	0.011131476393	0.0869565217391	10	0.055670440197
chr0	100621682	0.011131476393	0.0869565217391	10	0.055670440197
chr0	100606528	0.011131476393	0.0869565217391	10	0.055670440197
chr0	173203028	0.0111579347314	0.2	23	0.055635035038
chr0	13409855	0.0111621512665	0.113043478261	13	0.0556293725967
chr0	50019260	0.0111864547014	0.121739130435	14	0.05559694767
chr0	55825555	0.0112339394591	0.0347826086957	4	0.0555338263512
chr0	57459561	0.0112449235635	0.0521739130435	6	0.0555192232132
chr0	125336053	0.0112700550579	0.130434782609	15	0.0554859638214
chr0	125346093	0.0112700550579	0.130434782609	15	0.0554859638214
chr0	144705686	0.0112787404487	0.0782608695652	9	0.055474460125
chr0	144705457	0.0112787404487	0.0782608695652	9	0.055474460125
chr0	144704944	0.0112787404487	0.0782608695652	9	0.055474460125
chr0	41016327	0.0112840501962	0.0869565217391	10	0.0554674267769
chr0	176264719	0.0112863840044	0.295652173913	34	0.05546438694
chr0	95465863	0.0112912983286	0.147826086957	17	0.0554578900337
chr0	158835593	0.0113490398307	0.173913043478	20	0.055381834507
chr0	158823971	0.0113490398307	0.173913043478	20	0.055381834507
chr0	55785023	0.0113537388376	0.104347826087	12	0.0553756356239
chr0	55780123	0.0113537388376	0.104347826087	12	0.0553756356239
chr0	141332844	0.0113588443877	0.113043478261	13	0.0553689599037
chr0	42374274	0.011378068999	0.24347826087	28	0.055343747139
chr0	66949998	0.0113801787326	0.0260869565217	3	0.0553410053253
chr0	183626059	0.0113805869297	0.113043478261	13	0.0553404688835
chr0	158022381	0.0113816419888	0.0608695652174	7	0.055339038372
chr0	158024767	0.0113816419888	0.0608695652174	7	0.055339038372
chr0	145123055	0.011385216148	0.0521739130435	6	0.0553343892097
chr0	48180334	0.011409129509	0.0521739130435	6	0.0553030967712
chr0	59566278	0.011409129509	0.0521739130435	6	0.0553030967712
chr0	175575871	0.0114735596344	0.0521739130435	6	0.0552191734314
chr0	175576945	0.0114735596344	0.0521739130435	6	0.0552191734314
chr0	32258874	0.0114994708856	0.0608695652174	7	0.0551855564117
chr0	32262773	0.0114994708856	0.0608695652174	7	0.0551855564117
chr0	183270536	0.011548341223	0.0782608695652	9	0.0551223158836
chr0	183266226	0.011548341223	0.0782608695652	9	0.0551223158836
chr0	78891985	0.0115821170783	0.0434782608696	5	0.055078804493
chr0	49323998	0.0116121818134	0.0434782608696	5	0.0550401210785
chr0	83065935	0.0116150033568	0.365217391304	42	0.0550365447998
chr0	83066056	0.0116150033568	0.365217391304	42	0.0550365447998
chr0	170646236	0.011662303503	0.113043478261	13	0.0549759268761
chr0	62502689	0.0116703037433	0.15652173913	18	0.0549657344818
chr0	164150445	0.0117217749332	0.121739130435	14	0.0549001693726
chr0	166821764	0.011733588994	0.0869565217391	10	0.0548851490021
chr0	175268027	0.0117441588909	0.234782608696	27	0.054871737957
chr0	31743074	0.0118037281292	0.4	46	0.0547963380814
chr0	111083456	0.0118084532432	0.0260869565217	3	0.0547903776169
chr0	104837686	0.0118333777931	0.0347826086957	4	0.0547589063644
chr0	159467667	0.0118351533711	0.0260869565217	3	0.0547567009926
chr0	189355540	0.0118407364234	0.0260869565217	3	0.0547496676445
chr0	189353750	0.0118407364234	0.0260869565217	3	0.0547496676445
chr0	140635873	0.0118480188821	0.165217391304	19	0.0547404885292
chr0	68506204	0.0118549640408	0.35652173913	41	0.0547317862511
chr0	114314015	0.0118686178188	0.0608695652174	7	0.0547146201134
chr0	11923588	0.0119094997793	0.113043478261	13	0.0546633601189
chr0	11914058	0.0119094997793	0.113043478261	13	0.0546633601189
chr0	11894426	0.0119094997793	0.113043478261	13	0.0546633601189
chr0	11895253	0.0119094997793	0.113043478261	13	0.0546633601189
chr0	48093354	0.011933791915	0.139130434783	16	0.0546330213547
chr0	65620813	0.0119342178118	0.304347826087	35	0.0546324849129
chr0	25173814	0.0119666051183	0.0782608695652	9	0.0545921325684
chr0	21090840	0.012022017394	0.095652173913	11	0.0545232892036
chr0	95465605	0.012023052324	0.0869565217391	10	0.0545219779015
chr0	139202792	0.0120628487237	0.286956521739	33	0.0544727444649
chr0	139202793	0.0120628487237	0.286956521739	33	0.0544727444649
chr0	154090488	0.0121072890762	0.113043478261	13	0.0544179677963
chr0	163053861	0.0121121409625	0.321739130435	37	0.0544120073318
chr0	137428563	0.0121291354662	0.095652173913	11	0.0543910861015
chr0	137430125	0.0121291354662	0.095652173913	11	0.0543910861015
chr0	137429125	0.0121291354662	0.095652173913	11	0.0543910861015
chr0	137428888	0.0121291354662	0.095652173913	11	0.0543910861015
chr0	137430049	0.0121291354662	0.095652173913	11	0.0543910861015
chr0	137423815	0.0121291354662	0.095652173913	11	0.0543910861015
chr0	140062310	0.0121386873527	0.0434782608696	5	0.0543794035912
chr0	43501132	0.0121386873527	0.0434782608696	5	0.0543794035912
chr0	584742	0.0121985986397	0.0434782608696	5	0.0543060302734
chr0	120860447	0.0122085539979	0.0869565217391	10	0.0542938709259
chr0	175091437	0.012214936682	0.165217391304	19	0.0542861223221
chr0	31233645	0.0122419817409	0.139130434783	16	0.0542531609535
chr0	13718469	0.0122460148704	0.44347826087	51	0.0542482733727
chr0	46043517	0.0123097384991	0.260869565217	30	0.0541709661484
chr0	8857898	0.0123100036836	0.121739130435	14	0.0541706085205
chr0	156962187	0.0123464591926	0.0782608695652	9	0.054126560688
chr0	55232938	0.0123744291439	0.434782608696	50	0.0540928840637
chr0	65901532	0.0124092179197	0.15652173913	18	0.0540510416031
chr0	78388900	0.0124105519343	0.0782608695652	9	0.0540494918823
chr0	65063647	0.0124736474047	0.0695652173913	8	0.0539739131927
chr0	149881358	0.0124848247843	0.147826086957	17	0.053960621357
chr0	70283195	0.0125040710262	0.0782608695652	9	0.0539376735687
chr0	147796742	0.0125199373871	0.147826086957	17	0.0539187788963
chr0	62502932	0.0125354654649	0.330434782609	38	0.0539003014565
chr0	134341696	0.0125649626747	0.104347826087	12	0.05386531353
chr0	118556943	0.012570006016	0.0695652173913	8	0.0538593530655
chr0	118556942	0.012570006016	0.0695652173913	8	0.0538593530655
chr0	118553953	0.012570006016	0.0695652173913	8	0.0538593530655
chr0	31061398	0.0125911044353	0.173913043478	20	0.0538343787193
chr0	31058368	0.0125911044353	0.173913043478	20	0.0538343787193
chr0	26517889	0.0126375735125	0.0521739130435	6	0.0537794828415
chr0	76399312	0.0126805847848	0.15652173913	18	0.0537289381027
chr0	146114246	0.0126992371053	0.0782608695652	9	0.0537070035934
chr0	186900913	0.0126996012905	0.0782608695652	9	0.0537065863609
chr0	3124851	0.0126996012905	0.0782608695652	9	0.0537065863609
chr0	164579424	0.0127611207542	0.121739130435	14	0.0536346435547
chr0	75617831	0.0127635925268	0.330434782609	38	0.0536317825317
chr0	88436816	0.0127709168294	0.0521739130435	6	0.0536231994629
chr0	88436815	0.0127709168294	0.0521739130435	6	0.0536231994629
chr0	171589339	0.0127933739876	0.0347826086957	4	0.0535970926285
chr0	78009881	0.0128007161236	0.208695652174	24	0.0535885095596
chr0	141883419	0.0128482700063	0.0782608695652	9	0.0535333156586
chr0	175268616	0.0129708999683	0.113043478261	13	0.0533919334412
chr0	175270404	0.0129708999683	0.113043478261	13	0.0533919334412
chr0	150646443	0.0130639491875	0.35652173913	41	0.0532854795456
chr0	136475878	0.0130661070323	0.0608695652174	7	0.0532830357552
chr0	171769015	0.0130794341515	0.434782608696	50	0.0532678961754
chr0	171768740	0.0130794341515	0.434782608696	50	0.0532678961754
chr0	171769394	0.0130794341515	0.434782608696	50	0.0532678961754
chr0	171765993	0.0130794341515	0.434782608696	50	0.0532678961754
chr0	171769521	0.0130794341515	0.434782608696	50	0.0532678961754
chr0	171769284	0.0130794341515	0.434782608696	50	0.0532678961754
chr0	171182722	0.0131202475866	0.347826086957	40	0.0532215237617
chr0	166738215	0.0131202475866	0.347826086957	40	0.0532215237617
chr0	146227717	0.0131628031446	0.113043478261	13	0.0531733036041
chr0	146227515	0.0131628031446	0.113043478261	13	0.0531733036041
chr0	64861971	0.0131721645308	0.147826086957	17	0.053162753582
chr0	64861548	0.0131721645308	0.147826086957	17	0.053162753582
chr0	64861070	0.0131721645308	0.147826086957	17	0.053162753582
chr0	64861226	0.0131721645308	0.147826086957	17	0.053162753582
chr0	64861329	0.0131721645308	0.147826086957	17	0.053162753582
chr0	57678228	0.0131964018166	0.0260869565217	3	0.05313539505
chr0	81870259	0.0131964018166	0.0260869565217	3	0.05313539505
chr0	158008940	0.0131964018166	0.0260869565217	3	0.05313539505
chr0	169480515	0.0132130919508	0.104347826087	12	0.0531165599823
chr0	160198882	0.0132331276693	0.0434782608696	5	0.0530940294266
chr0	140182675	0.0132747321451	0.24347826087	28	0.0530472993851
chr0	140182347	0.0132747321451	0.24347826087	28	0.0530472993851
chr0	140188913	0.0132747321451	0.24347826087	28	0.0530472993851
chr0	140190043	0.0132747321451	0.24347826087	28	0.0530472993851
chr0	140190030	0.0132747321451	0.24347826087	28	0.0530472993851
chr0	31555115	0.0132747321451	0.24347826087	28	0.0530472993851
chr0	140190027	0.0132747321451	0.24347826087	28	0.0530472993851
chr0	140189999	0.0132747321451	0.24347826087	28	0.0530472993851
chr0	140189942	0.0132747321451	0.24347826087	28	0.0530472993851
chr0	140189886	0.0132747321451	0.24347826087	28	0.0530472993851
chr0	140189737	0.0132747321451	0.24347826087	28	0.0530472993851
chr0	140182348	0.0132747321451	0.24347826087	28	0.0530472993851
chr0	31552655	0.0132747321451	0.24347826087	28	0.0530472993851
chr0	179045698	0.0132950581498	0.0434782608696	5	0.0530245304108
chr0	33787669	0.0132950581498	0.0434782608696	5	0.0530245304108
chr0	34590903	0.0133316909342	0.139130434783	16	0.0529835820198
chr0	19621501	0.0133338915711	0.0608695652174	7	0.0529811382294
chr0	144328472	0.0133444354722	0.0347826086957	4	0.0529693365097
chr0	141991064	0.0133589220673	0.426086956522	49	0.0529532432556
chr0	157521078	0.0133678510702	0.0695652173913	8	0.0529432892799
chr0	3547536	0.0133872702708	0.0782608695652	9	0.0529216527939
chr0	145955196	0.0134285062411	0.130434782609	15	0.0528759360313
chr0	163261302	0.0134417372645	0.0782608695652	9	0.0528612732887
chr0	163261301	0.0134417372645	0.0782608695652	9	0.0528612732887
chr0	163261311	0.0134417372645	0.0782608695652	9	0.0528612732887
chr0	31555054	0.0134481132444	0.252173913043	29	0.052854180336
chr0	31555041	0.0134481132444	0.252173913043	29	0.052854180336
chr0	31554943	0.0134481132444	0.252173913043	29	0.052854180336
chr0	140189432	0.0134481132444	0.252173913043	29	0.052854180336
chr0	31555050	0.0134481132444	0.252173913043	29	0.052854180336
chr0	31550393	0.0134481132444	0.252173913043	29	0.052854180336
chr0	31550293	0.0134481132444	0.252173913043	29	0.052854180336
chr0	31550319	0.0134481132444	0.252173913043	29	0.052854180336
chr0	31550314	0.0134481132444	0.252173913043	29	0.052854180336
chr0	31550405	0.0134481132444	0.252173913043	29	0.052854180336
chr0	181661656	0.0134551736031	0.191304347826	22	0.0528463721275
chr0	31699924	0.0134641697833	0.0782608695652	9	0.0528364181519
chr0	157416514	0.0134641697833	0.0782608695652	9	0.0528364181519
chr0	157401759	0.0134641697833	0.0782608695652	9	0.0528364181519
chr0	31702198	0.0134641697833	0.0782608695652	9	0.0528364181519
chr0	139598562	0.0135153689299	0.0260869565217	3	0.0527799725533
chr0	5551925	0.0135198373571	0.0260869565217	3	0.0527750849724
chr0	176094478	0.0135316022986	0.0608695652174	7	0.0527620911598
chr0	110133567	0.0135557507545	0.095652173913	11	0.0527355670929
chr0	43587366	0.0135847322957	0.35652173913	41	0.0527037978172
chr0	58541559	0.013593524832	0.0521739130435	6	0.0526942014694
chr0	110471407	0.0136103481903	0.208695652174	24	0.0526757836342
chr0	26263209	0.013632977433	0.182608695652	21	0.0526510477066
chr0	26253331	0.013632977433	0.182608695652	21	0.0526510477066
chr0	122493408	0.0136357229348	0.278260869565	32	0.0526480674744
chr0	147866823	0.0136361151964	0.0260869565217	3	0.0526476502419
chr0	96230247	0.0136773683179	0.113043478261	13	0.0526027083397
chr0	76586549	0.0136858297064	0.121739130435	14	0.0525935292244
chr0	60780554	0.0137028735601	0.0782608695652	9	0.0525749921799
chr0	154183916	0.0137069146101	0.347826086957	40	0.0525706410408
chr0	154184087	0.0137069146101	0.347826086957	40	0.0525706410408
chr0	154186618	0.0137069146101	0.347826086957	40	0.0525706410408
chr0	98564879	0.0137100701463	0.408695652174	47	0.0525671839714
chr0	26240735	0.0137406804536	0.269565217391	31	0.0525340437889
chr0	146601855	0.0137488851284	0.417391304348	48	0.0525251626968
chr0	146601579	0.0137488851284	0.417391304348	48	0.0525251626968
chr0	35824762	0.0137779014746	0.0608695652174	7	0.052493751049
chr0	30342802	0.0137891072671	0.0695652173913	8	0.0524817109108
chr0	30343259	0.0137891072671	0.0695652173913	8	0.0524817109108
chr0	46043752	0.0137954586298	0.260869565217	30	0.0524748563766
chr0	28542874	0.0138002241568	0.452173913043	52	0.0524696707726
chr0	42610871	0.0138242747929	0.252173913043	29	0.0524438023567
chr0	22303949	0.0138401025226	0.113043478261	13	0.0524267554283
chr0	64509337	0.0138409980662	0.0695652173913	8	0.052425801754
chr0	55060888	0.0138409980662	0.0695652173913	8	0.052425801754
chr0	80712492	0.0138409980662	0.0695652173913	8	0.052425801754
chr0	173364194	0.0138409980662	0.0695652173913	8	0.052425801754
chr0	55059655	0.0138409980662	0.0695652173913	8	0.052425801754
chr0	162139485	0.0138423943888	0.0434782608696	5	0.0524243116379
chr0	162139491	0.0138423943888	0.0434782608696	5	0.0524243116379
chr0	46043485	0.013857043481	0.260869565217	30	0.0524085760117
chr0	100087726	0.0138759078837	0.0695652173913	8	0.0523883700371
chr0	112745687	0.0139493127131	0.0347826086957	4	0.0523098707199
chr0	151960974	0.014013029483	0.095652173913	11	0.0522421002388
chr0	120710036	0.0140224155346	0.0434782608696	5	0.0522321462631
chr0	153601614	0.0140410069124	0.0695652173913	8	0.0522124171257
chr0	161805189	0.0140781664618	0.35652173913	41	0.0521731376648
chr0	5107151	0.0141119742176	0.173913043478	20	0.0521374940872
chr0	5106941	0.0141119742176	0.173913043478	20	0.0521374940872
chr0	123714901	0.0141249909088	0.313043478261	36	0.0521237850189
chr0	71709676	0.0141349634881	0.113043478261	13	0.0521132946014
chr0	30943374	0.0141413803763	0.0434782608696	5	0.0521064996719
chr0	30944673	0.0141413803763	0.0434782608696	5	0.0521064996719
chr0	169483083	0.0141921012776	0.095652173913	11	0.0520532727242
chr0	140188828	0.0142226032471	0.252173913043	29	0.0520213842392
chr0	140188699	0.0142226032471	0.252173913043	29	0.0520213842392
chr0	140188909	0.0142226032471	0.252173913043	29	0.0520213842392
chr0	140185520	0.0142226032471	0.252173913043	29	0.0520213842392
chr0	140185323	0.0142226032471	0.252173913043	29	0.0520213842392
chr0	140181297	0.0142226032471	0.252173913043	29	0.0520213842392
chr0	140179258	0.0142226032471	0.252173913043	29	0.0520213842392
chr0	140179062	0.0142226032471	0.252173913043	29	0.0520213842392
chr0	140188780	0.0142226032471	0.252173913043	29	0.0520213842392
chr0	140190174	0.0142226032471	0.252173913043	29	0.0520213842392
chr0	140190283	0.0142226032471	0.252173913043	29	0.0520213842392
chr0	140190287	0.0142226032471	0.252173913043	29	0.0520213842392
chr0	140190569	0.0142226032471	0.252173913043	29	0.0520213842392
chr0	177732988	0.0142469145869	0.0869565217391	10	0.0519959926605
chr0	177732214	0.0142469145869	0.0869565217391	10	0.0519959926605
chr0	177732989	0.0142469145869	0.0869565217391	10	0.0519959926605
chr0	182965136	0.01431690208	0.234782608696	27	0.05192309618
chr0	182962629	0.01431690208	0.234782608696	27	0.05192309618
chr0	182965143	0.01431690208	0.234782608696	27	0.05192309618
chr0	140189253	0.014318860024	0.260869565217	30	0.051921069622
chr0	140187172	0.014318860024	0.260869565217	30	0.051921069622
chr0	27185373	0.014318860024	0.260869565217	30	0.051921069622
chr0	140189213	0.014318860024	0.260869565217	30	0.051921069622
chr0	140185403	0.014318860024	0.260869565217	30	0.051921069622
chr0	126075291	0.0143240228852	0.0521739130435	6	0.051915705204
chr0	126075112	0.0143240228852	0.0521739130435	6	0.051915705204
chr0	126075113	0.0143240228852	0.0521739130435	6	0.051915705204
chr0	51793194	0.0143304234395	0.095652173913	11	0.0519090890884
chr0	51796054	0.0143304234395	0.095652173913	11	0.0519090890884
chr0	119804382	0.0143304234395	0.095652173913	11	0.0519090890884
chr0	51115402	0.0143304234395	0.095652173913	11	0.0519090890884
chr0	129660750	0.0143304234395	0.095652173913	11	0.0519090890884
chr0	129666637	0.0143304234395	0.095652173913	11	0.0519090890884
chr0	51977645	0.0143304234395	0.095652173913	11	0.0519090890884
chr0	129678286	0.0143304234395	0.095652173913	11	0.0519090890884
chr0	129680322	0.0143304234395	0.095652173913	11	0.0519090890884
chr0	63233521	0.0143304234395	0.095652173913	11	0.0519090890884
chr0	149843640	0.0143304234395	0.095652173913	11	0.0519090890884
chr0	175611587	0.0143692122259	0.0434782608696	5	0.0518689155579
chr0	175610445	0.0143692122259	0.0434782608696	5	0.0518689155579
chr0	35311888	0.0144142415456	0.0521739130435	6	0.0518223643303
chr0	77774266	0.0144173576479	0.0521739130435	6	0.0518191456795
chr0	46452144	0.0144784048273	0.0434782608696	5	0.0517563819885
chr0	46458858	0.0144784048273	0.0434782608696	5	0.0517563819885
chr0	46457329	0.0144784048273	0.0434782608696	5	0.0517563819885
chr0	47609821	0.014486238196	0.304347826087	35	0.0517483353615
chr0	39502322	0.0145759468134	0.0869565217391	10	0.0516565442085
chr0	90795958	0.0145863565898	0.391304347826	45	0.0516459345818
chr0	57812943	0.0146220716028	0.0521739130435	6	0.0516095757484
chr0	57812974	0.0146220716028	0.0521739130435	6	0.0516095757484
chr0	189903690	0.0146332594523	0.313043478261	36	0.0515982508659
chr0	109122988	0.0146725829915	0.0695652173913	8	0.0515583157539
chr0	45077327	0.0147016223709	0.24347826087	28	0.0515289306641
chr0	24206333	0.014713294775	0.191304347826	22	0.0515171289444
chr0	168612510	0.014777785301	0.0347826086957	4	0.0514521598816
chr0	77955180	0.0147999880658	0.0608695652174	7	0.0514298677444
chr0	179998245	0.0148042618242	0.24347826087	28	0.05142557621
chr0	179999084	0.0148042618242	0.24347826087	28	0.05142557621
chr0	8685951	0.0148169848311	0.104347826087	12	0.051412820816
chr0	91253253	0.0148169848311	0.104347826087	12	0.051412820816
chr0	173031901	0.0148169848311	0.104347826087	12	0.051412820816
chr0	173028050	0.0148169848311	0.104347826087	12	0.051412820816
chr0	102905420	0.0148199799177	0.0608695652174	7	0.0514097809792
chr0	33305836	0.0149362028023	0.208695652174	24	0.0512937307358
chr0	170622988	0.0149756235091	0.104347826087	12	0.0512545704842
chr0	146518660	0.0150106006577	0.24347826087	28	0.0512198805809
chr0	189272691	0.0150500111695	0.0782608695652	9	0.0511809587479
chr0	184576966	0.0151309061953	0.0521739130435	6	0.0511013269424
chr0	70213655	0.0151309061953	0.0521739130435	6	0.0511013269424
chr0	70214081	0.0151309061953	0.0521739130435	6	0.0511013269424
chr0	184389058	0.0151309061953	0.0521739130435	6	0.0511013269424
chr0	175117754	0.0151309061953	0.0521739130435	6	0.0511013269424
chr0	13549093	0.0151309061953	0.0521739130435	6	0.0511013269424
chr0	184575420	0.0151309061953	0.0521739130435	6	0.0511013269424
chr0	149129858	0.0151386675307	0.0347826086957	4	0.0510936975479
chr0	129719876	0.0151386675307	0.0347826086957	4	0.0510936975479
chr0	113986802	0.0151386675307	0.0347826086957	4	0.0510936975479
chr0	119803690	0.015152567035	0.104347826087	12	0.0510800480843
chr0	134987915	0.0151548655342	0.191304347826	22	0.0510777831078
chr0	112895175	0.0151708643424	0.208695652174	24	0.0510621070862
chr0	51580643	0.0152368996567	0.226086956522	26	0.0509976148605
chr0	51581028	0.0152368996567	0.226086956522	26	0.0509976148605
chr0	73025819	0.015246703286	0.0869565217391	10	0.0509880185127
chr0	92633169	0.015287536732	0.113043478261	13	0.0509483218193
chr0	159424345	0.0152881978497	0.252173913043	29	0.0509476661682
chr0	159424213	0.0152881978497	0.252173913043	29	0.0509476661682
chr0	69611903	0.0153082137358	0.113043478261	13	0.050928235054
chr0	174515922	0.0153829950097	0.0782608695652	9	0.0508558750153
chr0	174513277	0.0153829950097	0.0782608695652	9	0.0508558750153
chr0	174521205	0.0153829950097	0.0782608695652	9	0.0508558750153
chr0	174520125	0.0153829950097	0.0782608695652	9	0.0508558750153
chr0	174516849	0.0153829950097	0.0782608695652	9	0.0508558750153
chr0	184802387	0.0154713547017	0.0260869565217	3	0.0507708191872
chr0	184799214	0.0154713547017	0.0260869565217	3	0.0507708191872
chr0	140595836	0.0154940887939	0.217391304348	25	0.0507490038872
chr0	179604668	0.0154940887939	0.217391304348	25	0.0507490038872
chr0	181582670	0.0154998025784	0.24347826087	28	0.0507435202599
chr0	181582671	0.0154998025784	0.24347826087	28	0.0507435202599
chr0	132122842	0.0155240392063	0.165217391304	19	0.050720334053
chr0	23548339	0.0156269255491	0.165217391304	19	0.0506222248077
chr0	46045179	0.0156351814418	0.252173913043	29	0.0506143569946
chr0	46045248	0.0156351814418	0.252173913043	29	0.0506143569946
chr0	46045472	0.0156351814418	0.252173913043	29	0.0506143569946
chr0	46046027	0.0156351814418	0.252173913043	29	0.0506143569946
chr0	46046052	0.0156351814418	0.252173913043	29	0.0506143569946
chr0	53077711	0.0156642855594	0.24347826087	28	0.0505867600441
chr0	54320693	0.0157259675648	0.339130434783	39	0.0505284070969
chr0	171088568	0.0157429362995	0.0521739130435	6	0.0505124330521
chr0	169981328	0.0157443038234	0.0347826086957	4	0.0505111217499
chr0	169981327	0.0157443038234	0.0347826086957	4	0.0505111217499
chr0	169981331	0.0157443038234	0.0347826086957	4	0.0505111217499
chr0	169981345	0.0157443038234	0.0347826086957	4	0.0505111217499
chr0	131091653	0.0158126117644	0.0608695652174	7	0.0504468679428
chr0	24572805	0.01584791363	0.095652173913	11	0.0504137277603
chr0	24576870	0.01584791363	0.095652173913	11	0.0504137277603
chr0	24572806	0.01584791363	0.095652173913	11	0.0504137277603
chr0	57573465	0.0158562916951	0.0782608695652	9	0.0504059195518
chr0	52893917	0.0159077014186	0.295652173913	34	0.0503578186035
chr0	54320610	0.0159551206481	0.191304347826	22	0.0503136515617
chr0	107496411	0.0159970137471	0.139130434783	16	0.0502747297287
chr0	19605265	0.0160110406273	0.0608695652174	7	0.0502617359161
chr0	19616183	0.0160110406273	0.0608695652174	7	0.0502617359161
chr0	19604087	0.0160110406273	0.0608695652174	7	0.0502617359161
chr0	19617779	0.0160110406273	0.0608695652174	7	0.0502617359161
chr0	67358111	0.0160812569589	0.095652173913	11	0.0501967668533
chr0	68357534	0.0160854521997	0.0782608695652	9	0.0501928925514
chr0	112895200	0.0161181209686	0.2	23	0.0501627922058
chr0	51492214	0.0162224249294	0.0608695652174	7	0.0500670671463
chr0	163616982	0.0164040983978	0.373913043478	43	0.0499017834663
chr0	39466583	0.0164043342294	0.0521739130435	6	0.0499016046524
chr0	157759952	0.0164682317833	0.147826086957	17	0.0498439073563
chr0	116006221	0.0164768348636	0.095652173913	11	0.0498361587524
chr0	191031723	0.0165156069809	0.304347826087	35	0.0498012900352
chr0	191031726	0.0165156069809	0.304347826087	35	0.0498012900352
chr0	92632583	0.0165568769818	0.0173913043478	2	0.0497642755508
chr0	170288426	0.0165568769818	0.0173913043478	2	0.0497642755508
chr0	77916212	0.0165627675257	0.0521739130435	6	0.0497589707375
chr0	77917526	0.0165627675257	0.0521739130435	6	0.0497589707375
chr0	95873752	0.0165824838285	0.104347826087	12	0.0497413277626
chr0	120859756	0.0166163336787	0.191304347826	22	0.0497110486031
chr0	82051473	0.0166555693097	0.165217391304	19	0.0496760606766
chr0	53712592	0.0166748015026	0.0260869565217	3	0.0496589541435
chr0	147058017	0.0166762538512	0.0695652173913	8	0.049657702446
chr0	140152344	0.0166804916958	0.339130434783	39	0.0496538877487
chr0	146478025	0.0166818202715	0.191304347826	22	0.0496527552605
chr0	147302297	0.0167056934943	0.330434782609	38	0.0496315360069
chr0	133301283	0.0167150320396	0.173913043478	20	0.0496232509613
chr0	174421387	0.0167529316747	0.113043478261	13	0.0495896339417
chr0	156904352	0.0167940889995	0.113043478261	13	0.0495532155037
chr0	37300262	0.0168277770341	0.44347826087	51	0.0495235323906
chr0	158751114	0.0168824882594	0.0695652173913	8	0.0494753718376
chr0	145668608	0.0169029769132	0.24347826087	28	0.0494573712349
chr0	22229982	0.0169168534378	0.130434782609	15	0.0494452118874
chr0	22232743	0.0169168534378	0.130434782609	15	0.0494452118874
chr0	171961104	0.0169300062699	0.0695652173913	8	0.0494337081909
chr0	33621413	0.0169323438339	0.0608695652174	7	0.0494316220284
chr0	130612350	0.0169335715168	0.0695652173913	8	0.0494305491447
chr0	136259830	0.0169341853932	0.15652173913	18	0.0494300127029
chr0	32320010	0.016943657716	0.0695652173913	8	0.0494217276573
chr0	96375878	0.0169980248169	0.252173913043	29	0.0493742227554
chr0	140186342	0.0169980248169	0.252173913043	29	0.0493742227554
chr0	96375939	0.0169980248169	0.252173913043	29	0.0493742227554
chr0	19312633	0.0169983963565	0.347826086957	40	0.0493739247322
chr0	169087315	0.0170058026966	0.0434782608696	5	0.0493674278259
chr0	67043598	0.0170058026966	0.0434782608696	5	0.0493674278259
chr0	99154185	0.0170075345361	0.0695652173913	8	0.0493659377098
chr0	142747548	0.0170382046571	0.208695652174	24	0.0493392348289
chr0	55094284	0.0170685595473	0.00869565217391	1	0.0493128299713
chr0	86477431	0.0170685595473	0.00869565217391	1	0.0493128299713
chr0	90920306	0.0170685595473	0.00869565217391	1	0.0493128299713
chr0	55094244	0.0170685595473	0.00869565217391	1	0.0493128299713
chr0	186045044	0.0170685595473	0.00869565217391	1	0.0493128299713
chr0	68971599	0.0170685595473	0.00869565217391	1	0.0493128299713
chr0	155225574	0.0170685595473	0.00869565217391	1	0.0493128299713
chr0	30786281	0.0170685595473	0.00869565217391	1	0.0493128299713
chr0	55094273	0.0170685595473	0.00869565217391	1	0.0493128299713
chr0	55094255	0.0170685595473	0.00869565217391	1	0.0493128299713
chr0	70224840	0.0171502463767	0.0347826086957	4	0.0492420196533
chr0	154952890	0.0171502463767	0.0347826086957	4	0.0492420196533
chr0	47878271	0.0172183146957	0.121739130435	14	0.0491833090782
chr0	158821687	0.0172304583279	0.165217391304	19	0.0491728186607
chr0	100302785	0.0172737251784	0.0347826086957	4	0.0491356253624
chr0	5722474	0.0172890551803	0.0434782608696	5	0.0491225123405
chr0	1204266	0.0174218184205	0.173913043478	20	0.0490090847015
chr0	188409903	0.0174475564982	0.0260869565217	3	0.0489872097969
chr0	96215075	0.0174494612784	0.0347826086957	4	0.0489856004715
chr0	189417891	0.017477406595	0.0695652173913	8	0.0489618778229
chr0	189415945	0.017477406595	0.0695652173913	8	0.0489618778229
chr0	189409778	0.017477406595	0.0695652173913	8	0.0489618778229
chr0	79674509	0.0175215804401	0.0434782608696	5	0.048924446106
chr0	179411664	0.0175232364689	0.2	23	0.0489230751991
chr0	39466516	0.0175654867217	0.0782608695652	9	0.0488873720169
chr0	183629504	0.0175904277632	0.0782608695652	9	0.0488663315773
chr0	126915742	0.0175904277632	0.0782608695652	9	0.0488663315773
chr0	164860121	0.0175904277632	0.0782608695652	9	0.0488663315773
chr0	183634866	0.0175904277632	0.0782608695652	9	0.0488663315773
chr0	164863366	0.0175904277632	0.0782608695652	9	0.0488663315773
chr0	185011433	0.0175904277632	0.0782608695652	9	0.0488663315773
chr0	185007788	0.0175904277632	0.0782608695652	9	0.0488663315773
chr0	185007369	0.0175904277632	0.0782608695652	9	0.0488663315773
chr0	187008125	0.017590554623	0.0521739130435	6	0.048866212368
chr0	49074514	0.0176020802146	0.0869565217391	10	0.0488564968109
chr0	152332367	0.0176139948262	0.191304347826	22	0.0488464832306
chr0	152332399	0.0176139948262	0.191304347826	22	0.0488464832306
chr0	152332412	0.0176139948262	0.191304347826	22	0.0488464832306
chr0	152332480	0.0176139948262	0.191304347826	22	0.0488464832306
chr0	59487451	0.0176247646985	0.0695652173913	8	0.0488374233246
chr0	60711861	0.0176352825288	0.0782608695652	9	0.0488286018372
chr0	97518956	0.0176452978316	0.0695652173913	8	0.0488201975822
chr0	189236024	0.0176454251061	0.382608695652	44	0.048820078373
chr0	189235207	0.0176454251061	0.382608695652	44	0.048820078373
chr0	189234724	0.0176454251061	0.382608695652	44	0.048820078373
chr0	189234996	0.0176454251061	0.382608695652	44	0.048820078373
chr0	189234760	0.0176454251061	0.382608695652	44	0.048820078373
chr0	189235280	0.0176454251061	0.382608695652	44	0.048820078373
chr0	97464972	0.0176632848823	0.208695652174	24	0.0488050580025
chr0	175447248	0.0177163297419	0.130434782609	15	0.0487606525421
chr0	175445802	0.0177163297419	0.130434782609	15	0.0487606525421
chr0	183399247	0.0177276813287	0.347826086957	40	0.048751115799
chr0	179162369	0.0177276813287	0.0521739130435	6	0.048751115799
chr0	179168475	0.0177276813287	0.0521739130435	6	0.048751115799
chr0	178678467	0.0177287136689	0.2	23	0.0487502813339
chr0	109934292	0.0177329715961	0.0521739130435	6	0.0487467050552
chr0	140190790	0.0177386520227	0.24347826087	28	0.0487419962883
chr0	140190781	0.0177386520227	0.24347826087	28	0.0487419962883
chr0	18189878	0.0178137088429	0.15652173913	18	0.0486794114113
chr0	130227582	0.0178251258174	0.147826086957	17	0.0486699342728
chr0	186617134	0.0179491280268	0.104347826087	12	0.0485671758652
chr0	86302225	0.0179984823606	0.0260869565217	3	0.0485265254974
chr0	8756438	0.018010812965	0.104347826087	12	0.0485163927078
chr0	75175967	0.018010812965	0.104347826087	12	0.0485163927078
chr0	8734372	0.018010812965	0.104347826087	12	0.0485163927078
chr0	8745462	0.018010812965	0.104347826087	12	0.0485163927078
chr0	174795174	0.018010812965	0.104347826087	12	0.0485163927078
chr0	174795368	0.018010812965	0.104347826087	12	0.0485163927078
chr0	184796496	0.018010812965	0.104347826087	12	0.0485163927078
chr0	140183882	0.0180820678344	0.234782608696	27	0.0484578609467
chr0	156661615	0.0181166214053	0.0782608695652	9	0.048429608345
chr0	191030556	0.0181327314173	0.208695652174	24	0.0484164357185
chr0	78394876	0.0181333909104	0.417391304348	48	0.0484158992767
chr0	77306407	0.0181370957645	0.452173913043	52	0.0484128594398
chr0	174246275	0.0181534870937	0.339130434783	39	0.0483994483948
chr0	174246228	0.0181534870937	0.339130434783	39	0.0483994483948
chr0	90797258	0.0181595757757	0.0521739130435	6	0.0483945012093
chr0	190030496	0.0181893755784	0.0260869565217	3	0.0483702421188
chr0	70873549	0.0181936181009	0.252173913043	29	0.0483667850494
chr0	70868149	0.0181936181009	0.252173913043	29	0.0483667850494
chr0	71435523	0.0182198941331	0.104347826087	12	0.048345386982
chr0	26945571	0.0182301212394	0.469565217391	54	0.0483370423317
chr0	40992673	0.0182408861795	0.121739130435	14	0.0483283400536
chr0	40993138	0.0182408861795	0.121739130435	14	0.0483283400536
chr0	46044254	0.0182587137818	0.260869565217	30	0.0483138561249
chr0	22656712	0.0182709625832	0.165217391304	19	0.0483039021492
chr0	110203848	0.0182990839435	0.130434782609	15	0.0482811331749
chr0	53363867	0.0183414268226	0.0782608695652	9	0.0482469201088
chr0	183268325	0.0183526632816	0.095652173913	11	0.0482378602028
chr0	176892189	0.018359087355	0.217391304348	25	0.0482326745987
chr0	102323462	0.0183715395209	0.0869565217391	10	0.0482226014137
chr0	28243181	0.0183876214467	0.0521739130435	6	0.0482096672058
chr0	50958970	0.018421574695	0.191304347826	22	0.0481823086739
chr0	50960125	0.018421574695	0.191304347826	22	0.0481823086739
chr0	50960163	0.018421574695	0.191304347826	22	0.0481823086739
chr0	50960593	0.018421574695	0.191304347826	22	0.0481823086739
chr0	122591243	0.0184402586643	0.35652173913	41	0.048167347908
chr0	122591237	0.0184402586643	0.35652173913	41	0.048167347908
chr0	69400138	0.018447657806	0.0434782608696	5	0.0481613874435
chr0	69400999	0.018447657806	0.0434782608696	5	0.0481613874435
chr0	96809880	0.0184487341308	0.0521739130435	6	0.0481604933739
chr0	70873962	0.0184921085202	0.252173913043	29	0.048125743866
chr0	70874305	0.0184921085202	0.252173913043	29	0.048125743866
chr0	70873979	0.0184921085202	0.252173913043	29	0.048125743866
chr0	70874378	0.0184921085202	0.252173913043	29	0.048125743866
chr0	36755994	0.018538973971	0.0608695652174	7	0.0480882525444
chr0	16473	0.018538973971	0.0608695652174	7	0.0480882525444
chr0	86697436	0.018538973971	0.0608695652174	7	0.0480882525444
chr0	41128896	0.018538973971	0.0608695652174	7	0.0480882525444
chr0	9410741	0.018538973971	0.0608695652174	7	0.0480882525444
chr0	183904415	0.018538973971	0.0608695652174	7	0.0480882525444
chr0	86684908	0.018538973971	0.0608695652174	7	0.0480882525444
chr0	16449	0.018538973971	0.0608695652174	7	0.0480882525444
chr0	153489830	0.018538973971	0.0608695652174	7	0.0480882525444
chr0	36752749	0.018538973971	0.0608695652174	7	0.0480882525444
chr0	36758942	0.018538973971	0.0608695652174	7	0.0480882525444
chr0	41135231	0.018538973971	0.0608695652174	7	0.0480882525444
chr0	139915226	0.018538973971	0.0608695652174	7	0.0480882525444
chr0	81971951	0.018538973971	0.0608695652174	7	0.0480882525444
chr0	183900884	0.018538973971	0.0608695652174	7	0.0480882525444
chr0	15565	0.018538973971	0.0608695652174	7	0.0480882525444
chr0	153942677	0.018538973971	0.0608695652174	7	0.0480882525444
chr0	14993369	0.018538973971	0.0608695652174	7	0.0480882525444
chr0	86683180	0.018538973971	0.0608695652174	7	0.0480882525444
chr0	27179526	0.018538973971	0.0608695652174	7	0.0480882525444
chr0	41135158	0.018538973971	0.0608695652174	7	0.0480882525444
chr0	133626431	0.018538973971	0.0608695652174	7	0.0480882525444
chr0	13535935	0.018538973971	0.0608695652174	7	0.0480882525444
chr0	81983793	0.018538973971	0.0608695652174	7	0.0480882525444
chr0	153347647	0.0185495230356	0.182608695652	21	0.0480798482895
chr0	29659810	0.018610930862	0.0521739130435	6	0.0480309128761
chr0	79660502	0.018610930862	0.0521739130435	6	0.0480309128761
chr0	29659727	0.018610930862	0.0521739130435	6	0.0480309128761
chr0	159467641	0.0186827704335	0.0347826086957	4	0.0479738712311
chr0	159472451	0.0186827704335	0.0347826086957	4	0.0479738712311
chr0	54934433	0.0186827704335	0.0347826086957	4	0.0479738712311
chr0	48578381	0.0186872688435	0.208695652174	24	0.0479702949524
chr0	134333702	0.0187129247083	0.095652173913	11	0.0479499697685
chr0	29492822	0.0187414885365	0.0695652173913	8	0.0479273796082
chr0	134841735	0.0188133073555	0.0782608695652	9	0.0478707551956
chr0	134829967	0.0188133073555	0.0782608695652	9	0.0478707551956
chr0	18206738	0.0188219626919	0.121739130435	14	0.0478639602661
chr0	86301981	0.0188366717455	0.234782608696	27	0.047852396965
chr0	86302000	0.0188366717455	0.234782608696	27	0.047852396965
chr0	86302234	0.0188366717455	0.234782608696	27	0.047852396965
chr0	86302103	0.0188366717455	0.234782608696	27	0.047852396965
chr0	108011320	0.0188582730067	0.0434782608696	5	0.0478354096413
chr0	127295880	0.0188582730067	0.0434782608696	5	0.0478354096413
chr0	53337466	0.0188582730067	0.0434782608696	5	0.0478354096413
chr0	108009920	0.0188582730067	0.0434782608696	5	0.0478354096413
chr0	144204952	0.0188621284072	0.0608695652174	7	0.0478323698044
chr0	155359463	0.0188635079737	0.113043478261	13	0.0478312969208
chr0	155353824	0.0188635079737	0.113043478261	13	0.0478312969208
chr0	108189945	0.0188694271736	0.0608695652174	7	0.0478266477585
chr0	61064254	0.0188716315249	0.0782608695652	9	0.0478249192238
chr0	152343135	0.0188823840454	0.208695652174	24	0.0478165149689
chr0	152343089	0.0188823840454	0.208695652174	24	0.0478165149689
chr0	152343095	0.0188823840454	0.208695652174	24	0.0478165149689
chr0	152343034	0.0188823840454	0.208695652174	24	0.0478165149689
chr0	152343088	0.0188823840454	0.208695652174	24	0.0478165149689
chr0	152343107	0.0188823840454	0.208695652174	24	0.0478165149689
chr0	90774400	0.0188844533252	0.252173913043	29	0.0478149056435
chr0	76421856	0.0188892760603	0.0782608695652	9	0.0478110909462
chr0	45429030	0.0189125976447	0.113043478261	13	0.0477928519249
chr0	153049601	0.0189456335758	0.269565217391	31	0.0477669835091
chr0	153048498	0.0189456335758	0.269565217391	31	0.0477669835091
chr0	63147398	0.0189758208822	0.182608695652	21	0.0477434396744
chr0	10504885	0.0189762378482	0.113043478261	13	0.0477431416512
chr0	76067989	0.0190442679024	0.495652173913	57	0.0476901531219
chr0	82706381	0.0190488576371	0.139130434783	16	0.0476865768433
chr0	82706595	0.0190488576371	0.139130434783	16	0.0476865768433
chr0	78394349	0.0190619437615	0.426086956522	49	0.0476764440536
chr0	140188839	0.0190638907336	0.434782608696	50	0.0476748943329
chr0	125676617	0.0190814475423	0.0434782608696	5	0.0476613044739
chr0	142089620	0.0190898127121	0.0434782608696	5	0.0476548075676
chr0	37698918	0.0191146495514	0.260869565217	30	0.0476355552673
chr0	134397436	0.0191207948292	0.495652173913	57	0.0476307868958
chr0	65566107	0.0191396638332	0.104347826087	12	0.0476161837578
chr0	167476726	0.0191460948347	0.321739130435	37	0.0476112365723
chr0	167476636	0.0191460948347	0.321739130435	37	0.0476112365723
chr0	167836744	0.0191577100422	0.452173913043	52	0.0476022362709
chr0	167836805	0.0191577100422	0.452173913043	52	0.0476022362709
chr0	118673931	0.0191605096938	0.226086956522	26	0.0476000905037
chr0	118674142	0.0191605096938	0.226086956522	26	0.0476000905037
chr0	118674074	0.0191605096938	0.226086956522	26	0.0476000905037
chr0	27829866	0.0191878300397	0.0695652173913	8	0.0475789904594
chr0	79645521	0.0192522976687	0.095652173913	11	0.0475293397903
chr0	74671758	0.0192832771028	0.382608695652	44	0.0475055575371
chr0	70868153	0.0192863754263	0.24347826087	28	0.0475031733513
chr0	70870241	0.0192863754263	0.24347826087	28	0.0475031733513
chr0	70873501	0.0192863754263	0.24347826087	28	0.0475031733513
chr0	70871559	0.0192863754263	0.24347826087	28	0.0475031733513
chr0	70869654	0.0192863754263	0.24347826087	28	0.0475031733513
chr0	70871477	0.0192863754263	0.24347826087	28	0.0475031733513
chr0	70871409	0.0192863754263	0.24347826087	28	0.0475031733513
chr0	70870696	0.0192863754263	0.24347826087	28	0.0475031733513
chr0	70868169	0.0192863754263	0.24347826087	28	0.0475031733513
chr0	70869583	0.0192863754263	0.24347826087	28	0.0475031733513
chr0	178677623	0.0193236260695	0.208695652174	24	0.0474746227264
chr0	178677571	0.0193236260695	0.208695652174	24	0.0474746227264
chr0	185007549	0.0194080000436	0.165217391304	19	0.0474101901054
chr0	185008894	0.0194080000436	0.165217391304	19	0.0474101901054
chr0	81512402	0.0194261709949	0.095652173913	11	0.0473963022232
chr0	110307091	0.0194381053813	0.0782608695652	9	0.0473872423172
chr0	150808485	0.0194778010911	0.0434782608696	5	0.0473570227623
chr0	150812316	0.0194778010911	0.0434782608696	5	0.0473570227623
chr0	95658741	0.0195575896675	0.469565217391	54	0.0472965836525
chr0	13718647	0.0196009820545	0.452173913043	52	0.0472638010979
chr0	13718615	0.0196009820545	0.452173913043	52	0.0472638010979
chr0	42374073	0.0196331249163	0.260869565217	30	0.0472395420074
chr0	134535747	0.0196869127968	0.0869565217391	10	0.0471990704536
chr0	132990304	0.0196892174381	0.0434782608696	5	0.0471973419189
chr0	38005498	0.0197477899942	0.104347826087	12	0.0471534132957
chr0	38000530	0.0197477899942	0.104347826087	12	0.0471534132957
chr0	38001814	0.0197477899942	0.104347826087	12	0.0471534132957
chr0	138981338	0.0197651378251	0.0608695652174	7	0.0471404194832
chr0	146762438	0.0198030720903	0.0347826086957	4	0.0471120476723
chr0	181678868	0.0198065505679	0.226086956522	26	0.0471094846725
chr0	181684525	0.0198065505679	0.226086956522	26	0.0471094846725
chr0	186283281	0.0198330963393	0.478260869565	55	0.0470896363258
chr0	140190358	0.0198352750567	0.234782608696	27	0.0470880270004
chr0	140190371	0.0198352750567	0.234782608696	27	0.0470880270004
chr0	27516500	0.0198686912221	0.139130434783	16	0.0470631122589
chr0	155778769	0.0199030431823	0.0260869565217	3	0.0470376014709
chr0	118831280	0.0199110591786	0.0434782608696	5	0.0470316410065
chr0	118831775	0.0199110591786	0.0434782608696	5	0.0470316410065
chr0	118829923	0.0199110591786	0.0434782608696	5	0.0470316410065
chr0	118829422	0.0199110591786	0.0434782608696	5	0.0470316410065
chr0	118831499	0.0199110591786	0.0434782608696	5	0.0470316410065
chr0	174640533	0.01994008745	0.0347826086957	4	0.0470100641251
chr0	189324876	0.0199466562033	0.0347826086957	4	0.0470052361488
chr0	95639017	0.0200440109096	0.434782608696	50	0.0469332337379
chr0	67214792	0.0200516447057	0.0869565217391	10	0.0469275712967
chr0	53756597	0.0200597235342	0.295652173913	34	0.0469216108322
chr0	100225116	0.020088828328	0.191304347826	22	0.0469001531601
chr0	171234530	0.0200948650625	0.4	46	0.0468957424164
chr0	27210683	0.0200953026566	0.286956521739	33	0.0468953847885
chr0	60924413	0.020162236611	0.0347826086957	4	0.0468462705612
chr0	46431877	0.0202031871859	0.095652173913	11	0.0468162298203
chr0	105280732	0.0202051099494	0.0608695652174	7	0.0468148589134
chr0	154699962	0.0202051099494	0.0608695652174	7	0.0468148589134
chr0	178766461	0.0202434848427	0.0347826086957	4	0.0467867851257
chr0	139301942	0.0202529789021	0.113043478261	13	0.0467798709869
chr0	139299822	0.0202529789021	0.113043478261	13	0.0467798709869
chr0	44075063	0.0202609905234	0.0521739130435	6	0.0467740297318
chr0	143203874	0.0202911492699	0.0521739130435	6	0.0467520356178
chr0	171853688	0.0203162956038	0.24347826087	28	0.0467337369919
chr0	171854300	0.0203162956038	0.24347826087	28	0.0467337369919
chr0	156639562	0.0203355078219	0.0608695652174	7	0.0467197299004
chr0	173807944	0.0203355078219	0.0608695652174	7	0.0467197299004
chr0	171034715	0.0203355078219	0.0608695652174	7	0.0467197299004
chr0	171055242	0.0203355078219	0.0608695652174	7	0.0467197299004
chr0	173822649	0.0203355078219	0.0608695652174	7	0.0467197299004
chr0	173821176	0.0203355078219	0.0608695652174	7	0.0467197299004
chr0	70424522	0.0204074642668	0.0782608695652	9	0.0466675162315
chr0	61393829	0.0204218282662	0.130434782609	15	0.0466570854187
chr0	5118596	0.0204619839762	0.382608695652	44	0.0466280579567
chr0	106078199	0.0205094382898	0.0782608695652	9	0.0465938448906
chr0	104938707	0.0205122965667	0.234782608696	27	0.046591758728
chr0	10779274	0.0205464632309	0.0869565217391	10	0.0465672016144
chr0	172778463	0.0205654503645	0.365217391304	42	0.0465535521507
chr0	49258065	0.0205654503645	0.365217391304	42	0.0465535521507
chr0	4685005	0.0206157251288	0.0434782608696	5	0.046517431736
chr0	85499548	0.0206743176594	0.0695652173913	8	0.0464754700661
chr0	100617300	0.0207222892521	0.0521739130435	6	0.046441257
chr0	77739448	0.0207949276565	0.0434782608696	5	0.0463895201683
chr0	53298265	0.0208156857774	0.460869565217	53	0.046374797821
chr0	60231905	0.0208436479521	0.0434782608696	5	0.0463549494743
chr0	128954352	0.0208457917764	0.0347826086957	4	0.0463534593582
chr0	184559113	0.0209179558037	0.0608695652174	7	0.0463023781776
chr0	129400159	0.0209179558037	0.0608695652174	7	0.0463023781776
chr0	129402482	0.0209179558037	0.0608695652174	7	0.0463023781776
chr0	129402488	0.0209179558037	0.0608695652174	7	0.0463023781776
chr0	129402819	0.0209179558037	0.0608695652174	7	0.0463023781776
chr0	58931237	0.0209262493226	0.15652173913	18	0.0462965369225
chr0	182895472	0.0209691415163	0.0608695652174	7	0.0462662577629
chr0	182896962	0.0209691415163	0.0608695652174	7	0.0462662577629
chr0	122656575	0.0210039495945	0.2	23	0.0462417602539
chr0	145633425	0.0210328004834	0.0173913043478	2	0.0462214946747
chr0	123646702	0.0210903148195	0.0347826086957	4	0.0461811423302
chr0	178225802	0.0211118491432	0.0347826086957	4	0.046166062355
chr0	46337915	0.0211185164652	0.35652173913	41	0.0461614131927
chr0	177567782	0.0211358893227	0.113043478261	13	0.0461492538452
chr0	108925517	0.0211396140309	0.191304347826	22	0.0461466312408
chr0	117385688	0.0211396140309	0.191304347826	22	0.0461466312408
chr0	108925271	0.0211396140309	0.191304347826	22	0.0461466312408
chr0	108925239	0.0211396140309	0.191304347826	22	0.0461466312408
chr0	33357398	0.0211396140309	0.191304347826	22	0.0461466312408
chr0	33361169	0.0211396140309	0.191304347826	22	0.0461466312408
chr0	117382763	0.0211396140309	0.191304347826	22	0.0461466312408
chr0	132929358	0.0211406964131	0.24347826087	28	0.0461459159851
chr0	140190490	0.0211406964131	0.24347826087	28	0.0461459159851
chr0	132929647	0.0211406964131	0.24347826087	28	0.0461459159851
chr0	140190449	0.0211406964131	0.24347826087	28	0.0461459159851
chr0	140190459	0.0211406964131	0.24347826087	28	0.0461459159851
chr0	140190602	0.0211406964131	0.24347826087	28	0.0461459159851
chr0	140190594	0.0211406964131	0.24347826087	28	0.0461459159851
chr0	140180047	0.0211406964131	0.24347826087	28	0.0461459159851
chr0	132929300	0.0211406964131	0.24347826087	28	0.0461459159851
chr0	162923149	0.0211792275406	0.426086956522	49	0.0461189746857
chr0	162923103	0.0211792275406	0.426086956522	49	0.0461189746857
chr0	49297304	0.0211896511904	0.0260869565217	3	0.046111702919
chr0	117908682	0.0211958760118	0.0608695652174	7	0.0461073517799
chr0	175841318	0.0212036569845	0.208695652174	24	0.0461019873619
chr0	181488297	0.0212331107555	0.0434782608696	5	0.0460814833641
chr0	95970456	0.0212438715351	0.121739130435	14	0.0460739731789
chr0	95984500	0.0212438715351	0.121739130435	14	0.0460739731789
chr0	95984365	0.0212438715351	0.121739130435	14	0.0460739731789
chr0	135893395	0.0212502677748	0.0869565217391	10	0.0460695028305
chr0	151255175	0.0212724438025	0.0608695652174	7	0.0460541248322
chr0	151249061	0.0212724438025	0.0608695652174	7	0.0460541248322
chr0	99994736	0.0212811948712	0.391304347826	45	0.0460480451584
chr0	35978344	0.0213215584068	0.0434782608696	5	0.0460200309753
chr0	35984906	0.0213215584068	0.0434782608696	5	0.0460200309753
chr0	131755785	0.0213704809649	0.208695652174	24	0.0459861755371
chr0	90482383	0.0213706421255	0.0695652173913	8	0.0459861159325
chr0	89594801	0.021401274677	0.0695652173913	8	0.0459649562836
chr0	65013004	0.021434634657	0.130434782609	15	0.0459419488907
chr0	115582571	0.0214396748701	0.095652173913	11	0.0459384918213
chr0	42559371	0.0214790972258	0.0434782608696	5	0.0459113121033
chr0	183264680	0.0214833549026	0.434782608696	50	0.0459083914757
chr0	24206379	0.0214882506505	0.2	23	0.0459050536156
chr0	26241513	0.0215333062464	0.191304347826	22	0.0458741188049
chr0	26241509	0.0215333062464	0.191304347826	22	0.0458741188049
chr0	26241514	0.0215333062464	0.191304347826	22	0.0458741188049
chr0	61153576	0.0215640267814	0.495652173913	57	0.0458530783653
chr0	135208669	0.0215719498248	0.460869565217	53	0.0458476543427
chr0	135208632	0.0215719498248	0.460869565217	53	0.0458476543427
chr0	131380017	0.0216178254745	0.0608695652174	7	0.0458162426949
chr0	59947132	0.0216213188014	0.44347826087	51	0.0458138585091
chr0	82664710	0.0216590236872	0.147826086957	17	0.0457881689072
chr0	97580117	0.0216687369998	0.095652173913	11	0.0457815527916
chr0	97589855	0.0216687369998	0.095652173913	11	0.0457815527916
chr0	85436017	0.0216728762727	0.0434782608696	5	0.0457786917686
chr0	172981855	0.0216728762727	0.0434782608696	5	0.0457786917686
chr0	172975764	0.0216728762727	0.0434782608696	5	0.0457786917686
chr0	170394416	0.0216759051227	0.095652173913	11	0.0457766652107
chr0	115997621	0.0216759051227	0.095652173913	11	0.0457766652107
chr0	104823836	0.0216759051227	0.095652173913	11	0.0457766652107
chr0	8707376	0.0216759051227	0.095652173913	11	0.0457766652107
chr0	154617683	0.0216759051227	0.095652173913	11	0.0457766652107
chr0	154615394	0.0216759051227	0.095652173913	11	0.0457766652107
chr0	190297090	0.0216759051227	0.095652173913	11	0.0457766652107
chr0	136520541	0.0216759051227	0.095652173913	11	0.0457766652107
chr0	149659290	0.0216759051227	0.095652173913	11	0.0457766652107
chr0	11907683	0.0216759051227	0.095652173913	11	0.0457766652107
chr0	189825093	0.0216759051227	0.095652173913	11	0.0457766652107
chr0	149656804	0.0216759051227	0.095652173913	11	0.0457766652107
chr0	38009842	0.0216759051227	0.095652173913	11	0.0457766652107
chr0	116460652	0.0216805253987	0.382608695652	44	0.0457735061646
chr0	53295480	0.0217137044131	0.452173913043	52	0.0457509160042
chr0	153276193	0.0217240880363	0.0521739130435	6	0.0457438826561
chr0	52917946	0.0217996149343	0.139130434783	16	0.0456926226616
chr0	153598190	0.0218073110813	0.0782608695652	9	0.0456874370575
chr0	29763681	0.0218701048257	0.113043478261	13	0.0456449389458
chr0	188738192	0.0219432626045	0.373913043478	43	0.0455956459045
chr0	32523340	0.0219776713685	0.182608695652	21	0.0455725193024
chr0	191386300	0.0219841397004	0.121739130435	14	0.0455682277679
chr0	135765759	0.0219915836198	0.0347826086957	4	0.0455632209778
chr0	135766329	0.0219915836198	0.0347826086957	4	0.0455632209778
chr0	82644370	0.0219995114431	0.0173913043478	2	0.0455578565598
chr0	41412082	0.0220053389334	0.0434782608696	5	0.0455539822578
chr0	159264745	0.0220063074739	0.0608695652174	7	0.0455533266068
chr0	176031496	0.0220077632346	0.0695652173913	8	0.0455523729324
chr0	26467261	0.0220281774654	0.365217391304	42	0.0455386638641
chr0	36159126	0.0220601289281	0.104347826087	12	0.0455172657967
chr0	116460653	0.0220875834419	0.373913043478	43	0.0454989075661
chr0	69886312	0.0221271118943	0.0608695652174	7	0.0454725027084
chr0	150218859	0.0221298789026	0.113043478261	13	0.0454706549644
chr0	35621537	0.0221549772803	0.0869565217391	10	0.0454539656639
chr0	143036926	0.0221549772803	0.173913043478	20	0.0454539656639
chr0	121065937	0.0221864689358	0.130434782609	15	0.0454329848289
chr0	38843414	0.0222299539878	0.0260869565217	3	0.0454040765762
chr0	107501123	0.0222443587807	0.0521739130435	6	0.0453945398331
chr0	174245109	0.0223558368688	0.330434782609	38	0.0453207492828
chr0	81161259	0.0223774072859	0.182608695652	21	0.0453065037727
chr0	81159940	0.0223774072859	0.182608695652	21	0.0453065037727
chr0	34615951	0.0223795538642	0.121739130435	14	0.0453051328659
chr0	77668260	0.0224292130056	0.0260869565217	3	0.0452724099159
chr0	82877371	0.0224292130056	0.0260869565217	3	0.0452724099159
chr0	59362991	0.0224302011714	0.0521739130435	6	0.0452717542648
chr0	64756079	0.0224730285897	0.452173913043	52	0.0452436208725
chr0	36464384	0.0224847849999	0.0521739130435	6	0.0452358722687
chr0	73612833	0.0224847849999	0.0521739130435	6	0.0452358722687
chr0	73612382	0.0224847849999	0.0521739130435	6	0.0452358722687
chr0	185007712	0.0224957149988	0.139130434783	16	0.0452287197113
chr0	32520512	0.0225101365981	0.304347826087	35	0.0452192425728
chr0	26241520	0.0225386739812	0.182608695652	21	0.045200586319
chr0	26241518	0.0225386739812	0.182608695652	21	0.045200586319
chr0	26241517	0.0225386739812	0.182608695652	21	0.045200586319
chr0	87833428	0.0225735647856	0.0608695652174	7	0.04517775774
chr0	9775454	0.0226115196536	0.0695652173913	8	0.0451529622078
chr0	38951101	0.0226190160344	0.0608695652174	7	0.0451480746269
chr0	64757150	0.0226301858282	0.460869565217	53	0.0451408028603
chr0	140189010	0.0226303510879	0.278260869565	32	0.045140683651
chr0	140188986	0.0226303510879	0.278260869565	32	0.045140683651
chr0	140189004	0.0226303510879	0.278260869565	32	0.045140683651
chr0	140188970	0.0226303510879	0.278260869565	32	0.045140683651
chr0	140188982	0.0226303510879	0.278260869565	32	0.045140683651
chr0	13712233	0.0226430267474	0.0347826086957	4	0.04513245821
chr0	43351716	0.0226795959185	0.15652173913	18	0.0451086163521
chr0	134466875	0.0227128735194	0.0173913043478	2	0.045086979866
chr0	58221926	0.0227133771327	0.0173913043478	2	0.0450866818428
chr0	149470903	0.0227549271315	0.095652173913	11	0.0450597405434
chr0	23848514	0.0227596232806	0.373913043478	43	0.0450566411018
chr0	39067365	0.0228695994103	0.252173913043	29	0.0449855923653
chr0	175366998	0.0229811603964	0.0347826086957	4	0.044913828373
chr0	148475115	0.0229828520202	0.0695652173913	8	0.0449126958847
chr0	163058965	0.0230250890496	0.0608695652174	7	0.044885635376
chr0	85493977	0.0230534649545	0.0347826086957	4	0.0448674559593
chr0	173198372	0.0230629879583	0.373913043478	43	0.0448613762856
chr0	124300707	0.0230857949638	0.0260869565217	3	0.0448468327522
chr0	179536323	0.023094138153	0.286956521739	33	0.0448414683342
chr0	186423879	0.0230985642242	0.0347826086957	4	0.0448386669159
chr0	12160452	0.0231446144638	0.0782608695652	9	0.044809281826
chr0	12155039	0.0231446144638	0.0782608695652	9	0.044809281826
chr0	126721955	0.0231451221092	0.0260869565217	3	0.0448089838028
chr0	170302036	0.0231485429777	0.0347826086957	4	0.0448067784309
chr0	170302054	0.0231485429777	0.0347826086957	4	0.0448067784309
chr0	170301594	0.0231485429777	0.0347826086957	4	0.0448067784309
chr0	170300537	0.0231485429777	0.0347826086957	4	0.0448067784309
chr0	170301923	0.0231485429777	0.0347826086957	4	0.0448067784309
chr0	101755590	0.0231485429777	0.0347826086957	4	0.0448067784309
chr0	170300231	0.0231485429777	0.0347826086957	4	0.0448067784309
chr0	170301584	0.0231485429777	0.0347826086957	4	0.0448067784309
chr0	170298251	0.0231485429777	0.0347826086957	4	0.0448067784309
chr0	170298364	0.0231485429777	0.0347826086957	4	0.0448067784309
chr0	170298319	0.0231485429777	0.0347826086957	4	0.0448067784309
chr0	170298296	0.0231485429777	0.0347826086957	4	0.0448067784309
chr0	170298258	0.0231485429777	0.0347826086957	4	0.0448067784309
chr0	170298439	0.0231485429777	0.0347826086957	4	0.0448067784309
chr0	170298366	0.0231485429777	0.0347826086957	4	0.0448067784309
chr0	170298362	0.0231485429777	0.0347826086957	4	0.0448067784309
chr0	170298370	0.0231485429777	0.0347826086957	4	0.0448067784309
chr0	170298666	0.0231485429777	0.0347826086957	4	0.0448067784309
chr0	174245742	0.0231762195793	0.321739130435	37	0.0447891950607
chr0	174245219	0.0231762195793	0.321739130435	37	0.0447891950607
chr0	174245236	0.0231762195793	0.321739130435	37	0.0447891950607
chr0	179168971	0.0231775873763	0.104347826087	12	0.0447883009911
chr0	179168209	0.0231775873763	0.104347826087	12	0.0447883009911
chr0	179162402	0.0231775873763	0.104347826087	12	0.0447883009911
chr0	53956995	0.0231832289233	0.24347826087	28	0.0447847247124
chr0	72953065	0.0231881937109	0.35652173913	41	0.0447815656662
chr0	42374875	0.0232080398084	0.0434782608696	5	0.0447689294815
chr0	69883447	0.0232539796174	0.0347826086957	4	0.0447397828102
chr0	184499138	0.0232539796174	0.0347826086957	4	0.0447397828102
chr0	22000983	0.023310497748	0.0608695652174	7	0.0447040200233
chr0	48599262	0.0233106682382	0.426086956522	49	0.0447039008141
chr0	72094095	0.0233366589716	0.0782608695652	9	0.0446874499321
chr0	72094589	0.0233366589716	0.0782608695652	9	0.0446874499321
chr0	135397592	0.0233604343165	0.113043478261	13	0.0446724295616
chr0	41348077	0.0233664706467	0.252173913043	29	0.0446686148643
chr0	26259058	0.0233673313694	0.095652173913	11	0.0446680784225
chr0	167328562	0.0234144594839	0.391304347826	45	0.0446383953094
chr0	122214944	0.0234307134757	0.121739130435	14	0.0446281433105
chr0	189887660	0.0234464586014	0.469565217391	54	0.0446182489395
chr0	189890891	0.0234464586014	0.469565217391	54	0.0446182489395
chr0	184272673	0.0235521050139	0.217391304348	25	0.0445519685745
chr0	188635256	0.0235620173136	0.095652173913	11	0.0445457696915
chr0	57419346	0.0235620173136	0.0347826086957	4	0.0445457696915
chr0	68292039	0.0235691556559	0.0782608695652	9	0.0445413589478
chr0	120695129	0.0235863857384	0.0869565217391	10	0.044530570507
chr0	127083769	0.0236441067563	0.426086956522	49	0.044494509697
chr0	137854092	0.0237002229066	0.0434782608696	5	0.0444595813751
chr0	154620261	0.0237229926692	0.0869565217391	10	0.0444454550743
chr0	168150066	0.0237405211522	0.0260869565217	3	0.0444345474243
chr0	191880565	0.0238102422825	0.0521739130435	6	0.0443913340569
chr0	182820612	0.0238317085516	0.234782608696	27	0.0443780422211
chr0	183394976	0.0238384030147	0.339130434783	39	0.0443739295006
chr0	48146553	0.0238454486745	0.104347826087	12	0.0443695783615
chr0	74976056	0.0238563768993	0.130434782609	15	0.0443628430367
chr0	62850733	0.023857256626	0.234782608696	27	0.0443623065948
chr0	105427694	0.0238780618165	0.0347826086957	4	0.0443494319916
chr0	105423180	0.0238780618165	0.0347826086957	4	0.0443494319916
chr0	97647795	0.0238833582337	0.095652173913	11	0.0443461537361
chr0	97636842	0.0238833582337	0.095652173913	11	0.0443461537361
chr0	97648302	0.0238833582337	0.095652173913	11	0.0443461537361
chr0	132626176	0.0239898353909	0.226086956522	26	0.0442806482315
chr0	69180257	0.0240240768915	0.0869565217391	10	0.0442596077919
chr0	5106699	0.024028873046	0.0695652173913	8	0.0442566871643
chr0	175872797	0.0240429090007	0.0869565217391	10	0.0442480444908
chr0	175873031	0.0240429090007	0.0869565217391	10	0.0442480444908
chr0	130097642	0.0240507293608	0.0260869565217	3	0.0442432761192
chr0	176637157	0.0240857745227	0.130434782609	15	0.0442218184471
chr0	23276214	0.0241344354757	0.0782608695652	9	0.0441920757294
chr0	50507456	0.0241496043893	0.0695652173913	8	0.0441828370094
chr0	176883583	0.0241606730962	0.165217391304	19	0.0441761016846
chr0	154924167	0.0241696090769	0.391304347826	45	0.0441706180573
chr0	139195552	0.0241794344488	0.382608695652	44	0.0441646575928
chr0	77832383	0.0242410129397	0.0695652173913	8	0.0441271662712
chr0	77832249	0.0242410129397	0.0695652173913	8	0.0441271662712
chr0	167454784	0.0242585890309	0.24347826087	28	0.0441164970398
chr0	167454916	0.0242585890309	0.24347826087	28	0.0441164970398
chr0	167454792	0.0242585890309	0.24347826087	28	0.0441164970398
chr0	167455523	0.0242585890309	0.24347826087	28	0.0441164970398
chr0	167454548	0.0242585890309	0.24347826087	28	0.0441164970398
chr0	167454978	0.0242585890309	0.24347826087	28	0.0441164970398
chr0	42376069	0.0242585890309	0.24347826087	28	0.0441164970398
chr0	167453974	0.0242585890309	0.24347826087	28	0.0441164970398
chr0	167453972	0.0242585890309	0.24347826087	28	0.0441164970398
chr0	167452686	0.0242585890309	0.24347826087	28	0.0441164970398
chr0	167452622	0.0242585890309	0.24347826087	28	0.0441164970398
chr0	191590860	0.0242765344089	0.460869565217	53	0.0441055893898
chr0	107996946	0.0243259579077	0.304347826087	35	0.0440756678581
chr0	140190883	0.0243886510074	0.226086956522	26	0.044037759304
chr0	140190872	0.0243886510074	0.226086956522	26	0.044037759304
chr0	140190647	0.0243886510074	0.226086956522	26	0.044037759304
chr0	140190865	0.0243886510074	0.226086956522	26	0.044037759304
chr0	140190667	0.0243886510074	0.226086956522	26	0.044037759304
chr0	6487517	0.0243996562334	0.104347826087	12	0.0440310835838
chr0	6528890	0.0243996562334	0.104347826087	12	0.0440310835838
chr0	114225338	0.0245002221975	0.104347826087	12	0.0439705252647
chr0	171938367	0.0245355975604	0.286956521739	33	0.0439492464066
chr0	152372140	0.0245648425182	0.191304347826	22	0.043931722641
chr0	106086643	0.0245939438058	0.0695652173913	8	0.0439143180847
chr0	38302315	0.0245939438058	0.0695652173913	8	0.0439143180847
chr0	106085157	0.0245939438058	0.0695652173913	8	0.0439143180847
chr0	168369141	0.0246119700225	0.191304347826	22	0.043903529644
chr0	39143692	0.0246188890284	0.165217391304	19	0.0438993573189
chr0	132925168	0.0246924290353	0.234782608696	27	0.0438554286957
chr0	180667863	0.0247229721559	0.0521739130435	6	0.043837249279
chr0	21171007	0.0247865550855	0.313043478261	36	0.0437994003296
chr0	31553681	0.024799042768	0.0434782608696	5	0.0437920093536
chr0	190299139	0.0248028969651	0.0434782608696	5	0.0437897443771
chr0	190299125	0.0248028969651	0.0434782608696	5	0.0437897443771
chr0	190295514	0.0248028969651	0.0434782608696	5	0.0437897443771
chr0	13718502	0.0248128115844	0.452173913043	52	0.0437838435173
chr0	151465964	0.0248387328267	0.0347826086957	4	0.043768465519
chr0	22307522	0.0248387328267	0.0347826086957	4	0.043768465519
chr0	117677033	0.0248729607401	0.104347826087	12	0.0437481999397
chr0	76414381	0.0250246496567	0.165217391304	19	0.0436586737633
chr0	35640045	0.0250352221985	0.147826086957	17	0.0436524748802
chr0	55782717	0.0250827418057	0.121739130435	14	0.0436245799065
chr0	54408514	0.025112858605	0.0869565217391	10	0.043606877327
chr0	26781192	0.0251674302481	0.0260869565217	3	0.0435749292374
chr0	146978113	0.02516817614	0.417391304348	48	0.0435745120049
chr0	21170423	0.0251903787334	0.304347826087	35	0.0435615181923
chr0	21170533	0.0251903787334	0.304347826087	35	0.0435615181923
chr0	21170439	0.0251903787334	0.304347826087	35	0.0435615181923
chr0	150177991	0.0252026974518	0.234782608696	27	0.0435543656349
chr0	84462061	0.0252288627215	0.121739130435	14	0.0435391068459
chr0	72072948	0.0252374606429	0.130434782609	15	0.043534040451
chr0	98949823	0.025309761377	0.417391304348	48	0.0434919595718
chr0	52976866	0.0254014758243	0.165217391304	19	0.0434387326241
chr0	77757337	0.0254035421905	0.0869565217391	10	0.0434375405312
chr0	186994295	0.0254069354149	0.234782608696	27	0.0434355735779
chr0	138958696	0.02550998566	0.0695652173913	8	0.0433760285378
chr0	25025716	0.0255207743921	0.0260869565217	3	0.04336977005
chr0	63261378	0.025534590451	0.0260869565217	3	0.0433618426323
chr0	63266776	0.025534590451	0.0260869565217	3	0.0433618426323
chr0	40823135	0.025534590451	0.0260869565217	3	0.0433618426323
chr0	40831617	0.025534590451	0.0260869565217	3	0.0433618426323
chr0	40825467	0.025534590451	0.0260869565217	3	0.0433618426323
chr0	76995523	0.0255450079567	0.382608695652	44	0.0433558225632
chr0	76996171	0.0255450079567	0.382608695652	44	0.0433558225632
chr0	76996333	0.0255450079567	0.382608695652	44	0.0433558225632
chr0	102128408	0.0255455711927	0.0521739130435	6	0.0433555245399
chr0	43324073	0.0255802622357	0.208695652174	24	0.0433355569839
chr0	126583197	0.0256015173759	0.182608695652	21	0.0433233380318
chr0	60814560	0.0256334349976	0.173913043478	20	0.0433049798012
chr0	170297959	0.0256370490503	0.0260869565217	3	0.0433028936386
chr0	170297947	0.0256370490503	0.0260869565217	3	0.0433028936386
chr0	170298101	0.0256370490503	0.0260869565217	3	0.0433028936386
chr0	170298095	0.0256370490503	0.0260869565217	3	0.0433028936386
chr0	114217533	0.0256665401243	0.104347826087	12	0.0432860255241
chr0	154615575	0.0256692020725	0.0695652173913	8	0.0432844758034
chr0	70282768	0.0256764346059	0.226086956522	26	0.0432803034782
chr0	170966289	0.0256872975507	0.15652173913	18	0.0432741045952
chr0	75387493	0.0257074989102	0.0173913043478	2	0.0432625412941
chr0	67164668	0.0257577035902	0.15652173913	18	0.04323387146
chr0	67160321	0.0257577035902	0.15652173913	18	0.04323387146
chr0	27909647	0.0257884855166	0.147826086957	17	0.0432162880898
chr0	22250907	0.0259193198501	0.0782608695652	9	0.0431418418884
chr0	181687997	0.0259499236663	0.234782608696	27	0.0431244969368
chr0	182967532	0.0259728469401	0.0434782608696	5	0.0431115031242
chr0	142058745	0.0260106579153	0.0347826086957	4	0.0430901050568
chr0	174246014	0.0260667126484	0.330434782609	38	0.0430584549904
chr0	174245655	0.0260667126484	0.330434782609	38	0.0430584549904
chr0	174246211	0.0260667126484	0.330434782609	38	0.0430584549904
chr0	174245631	0.0260667126484	0.330434782609	38	0.0430584549904
chr0	174247474	0.0260667126484	0.330434782609	38	0.0430584549904
chr0	71292574	0.026078133488	0.15652173913	18	0.0430520176888
chr0	71293679	0.026078133488	0.15652173913	18	0.0430520176888
chr0	71296415	0.026078133488	0.15652173913	18	0.0430520176888
chr0	94212986	0.0262428432596	0.0347826086957	4	0.0429594516754
chr0	23018929	0.0262465410567	0.191304347826	22	0.0429573655128
chr0	62676481	0.0262590182762	0.130434782609	15	0.0429503917694
chr0	81060981	0.0263091834076	0.0782608695652	9	0.0429223179817
chr0	130078333	0.0263211107416	0.478260869565	55	0.0429156422615
chr0	130078331	0.0263211107416	0.478260869565	55	0.0429156422615
chr0	190740537	0.0264131577201	0.0173913043478	2	0.0428643226624
chr0	174140443	0.0264483061859	0.365217391304	42	0.0428447723389
chr0	181684186	0.0265362921415	0.24347826087	28	0.0427959561348
chr0	13425947	0.0265700268827	0.121739130435	14	0.0427772402763
chr0	152332551	0.0265704252645	0.165217391304	19	0.0427770614624
chr0	134561857	0.0266321035491	0.0608695652174	7	0.0427429676056
chr0	41002874	0.0266475431999	0.104347826087	12	0.0427344441414
chr0	70590181	0.0266594359907	0.0608695652174	7	0.0427278876305
chr0	132546715	0.0266695380382	0.0869565217391	10	0.0427223443985
chr0	125672624	0.0266871842092	0.095652173913	11	0.0427126288414
chr0	74560300	0.026688377911	0.095652173913	11	0.0427119731903
chr0	67260490	0.0266921489746	0.0347826086957	4	0.0427098870277
chr0	67252083	0.0266921489746	0.0347826086957	4	0.0427098870277
chr0	38337720	0.0267030580259	0.252173913043	29	0.0427038669586
chr0	166698507	0.0267362284831	0.365217391304	42	0.0426856279373
chr0	166708773	0.0267362284831	0.365217391304	42	0.0426856279373
chr0	31122054	0.0267692451659	0.182608695652	21	0.0426675081253
chr0	183836369	0.0267949279045	0.121739130435	14	0.0426533818245
chr0	139948735	0.0268206366386	0.121739130435	14	0.0426393151283
chr0	73544657	0.0269559996186	0.095652173913	11	0.0425653457642
chr0	39848744	0.0270031479489	0.173913043478	20	0.0425396561623
chr0	39846322	0.0270031479489	0.173913043478	20	0.0425396561623
chr0	39846563	0.0270031479489	0.173913043478	20	0.0425396561623
chr0	39846327	0.0270031479489	0.173913043478	20	0.0425396561623
chr0	168092003	0.027016609472	0.234782608696	27	0.042532324791
chr0	8072150	0.0270423432971	0.0434782608696	5	0.0425183176994
chr0	21533194	0.0270489802109	0.0347826086957	4	0.0425147414207
chr0	137555705	0.0270761581985	0.2	23	0.0424999594688
chr0	162414313	0.0270888520697	0.0869565217391	10	0.0424931049347
chr0	178837459	0.0271265641841	0.147826086957	17	0.0424726605415
chr0	146505141	0.0271340303623	0.165217391304	19	0.0424686074257
chr0	166689040	0.0271657411034	0.35652173913	41	0.042451441288
chr0	83402673	0.027175845265	0.234782608696	27	0.0424459576607
chr0	52159764	0.0272049777324	0.0434782608696	5	0.0424302220345
chr0	182822440	0.0272270566835	0.173913043478	20	0.0424183011055
chr0	140361290	0.027229889605	0.260869565217	30	0.0424168109894
chr0	53755405	0.0272406288425	0.286956521739	33	0.0424109697342
chr0	36864224	0.0272440804079	0.0434782608696	5	0.0424091219902
chr0	36862541	0.0272440804079	0.0434782608696	5	0.0424091219902
chr0	13718454	0.0272627383283	0.452173913043	52	0.0423991084099
chr0	57334572	0.0272667961819	0.191304347826	22	0.042396903038
chr0	141735934	0.0272840473753	0.0521739130435	6	0.0423876047134
chr0	135719279	0.0272846583116	0.0521739130435	6	0.0423872470856
chr0	135717511	0.0272846583116	0.0521739130435	6	0.0423872470856
chr0	179848760	0.0273011087064	0.113043478261	13	0.0423784255981
chr0	66852513	0.0273011087064	0.113043478261	13	0.0423784255981
chr0	66849741	0.0273011087064	0.113043478261	13	0.0423784255981
chr0	179848229	0.0273011087064	0.113043478261	13	0.0423784255981
chr0	179848382	0.0273011087064	0.113043478261	13	0.0423784255981
chr0	66852528	0.0273011087064	0.113043478261	13	0.0423784255981
chr0	179848543	0.0273011087064	0.113043478261	13	0.0423784255981
chr0	179848696	0.0273011087064	0.113043478261	13	0.0423784255981
chr0	66853676	0.0273011087064	0.113043478261	13	0.0423784255981
chr0	179848843	0.0273011087064	0.113043478261	13	0.0423784255981
chr0	179848929	0.0273011087064	0.113043478261	13	0.0423784255981
chr0	179848879	0.0273011087064	0.113043478261	13	0.0423784255981
chr0	179848700	0.0273011087064	0.113043478261	13	0.0423784255981
chr0	179849136	0.0273011087064	0.113043478261	13	0.0423784255981
chr0	179848172	0.0273011087064	0.113043478261	13	0.0423784255981
chr0	179849185	0.0273011087064	0.113043478261	13	0.0423784255981
chr0	179848357	0.0273011087064	0.113043478261	13	0.0423784255981
chr0	179849393	0.0273011087064	0.113043478261	13	0.0423784255981
chr0	179849449	0.0273011087064	0.113043478261	13	0.0423784255981
chr0	179848152	0.0273011087064	0.113043478261	13	0.0423784255981
chr0	89929578	0.0273128993178	0.426086956522	49	0.0423721075058
chr0	158412698	0.0273688537647	0.0434782608696	5	0.0423420071602
chr0	158411068	0.0273688537647	0.0434782608696	5	0.0423420071602
chr0	123032572	0.0273945375657	0.24347826087	28	0.0423282384872
chr0	169815490	0.0274124880223	0.095652173913	11	0.0423186421394
chr0	123247886	0.0274284054186	0.104347826087	12	0.0423101186752
chr0	123247676	0.0274284054186	0.104347826087	12	0.0423101186752
chr0	107160142	0.0274437250916	0.0347826086957	4	0.0423018932343
chr0	180815387	0.0274437250916	0.0347826086957	4	0.0423018932343
chr0	75628511	0.0274510808741	0.486956521739	56	0.0422979593277
chr0	172575194	0.0274610944462	0.478260869565	55	0.0422925949097
chr0	117788084	0.0274891225367	0.0869565217391	10	0.0422776341438
chr0	155812065	0.0274964839161	0.104347826087	12	0.0422737002373
chr0	191029736	0.0275196321926	0.173913043478	20	0.0422613024712
chr0	168684641	0.027520038359	0.226086956522	26	0.0422611236572
chr0	47619247	0.0275867135224	0.313043478261	36	0.0422255396843
chr0	47612444	0.0275867135224	0.313043478261	36	0.0422255396843
chr0	47612639	0.0275867135224	0.313043478261	36	0.0422255396843
chr0	47626481	0.0275867135224	0.313043478261	36	0.0422255396843
chr0	47607063	0.0275867135224	0.313043478261	36	0.0422255396843
chr0	47608160	0.0275867135224	0.313043478261	36	0.0422255396843
chr0	34032875	0.0276300953621	0.426086956522	49	0.0422024726868
chr0	174242579	0.027710674324	0.330434782609	38	0.0421597361565
chr0	174242691	0.027710674324	0.330434782609	38	0.0421597361565
chr0	174242689	0.027710674324	0.330434782609	38	0.0421597361565
chr0	188381442	0.0277623278725	0.44347826087	51	0.0421323776245
chr0	188379233	0.0277623278725	0.44347826087	51	0.0421323776245
chr0	188378210	0.0277623278725	0.44347826087	51	0.0421323776245
chr0	173332359	0.0277954371328	0.226086956522	26	0.0421149134636
chr0	173332410	0.0277954371328	0.226086956522	26	0.0421149134636
chr0	173330040	0.0277954371328	0.226086956522	26	0.0421149134636
chr0	8935230	0.0278966780897	0.113043478261	13	0.0420615077019
chr0	97532842	0.0279228776767	0.121739130435	14	0.0420477390289
chr0	5076683	0.027937029917	0.130434782609	15	0.0420402884483
chr0	152935892	0.02795868917	0.260869565217	30	0.0420289039612
chr0	152935595	0.02795868917	0.260869565217	30	0.0420289039612
chr0	48869829	0.0279751555652	0.434782608696	50	0.0420202612877
chr0	86472208	0.0280033167367	0.0782608695652	9	0.0420054793358
chr0	59431446	0.0280331718603	0.313043478261	36	0.0419898629189
chr0	59429089	0.0280331718603	0.313043478261	36	0.0419898629189
chr0	59427175	0.0280331718603	0.313043478261	36	0.0419898629189
chr0	61611806	0.0280720656225	0.0608695652174	7	0.0419694781303
chr0	191528637	0.0280877576546	0.113043478261	13	0.041961312294
chr0	188960726	0.0280911076726	0.104347826087	12	0.0419595241547
chr0	43655507	0.028127362264	0.0260869565217	3	0.0419406294823
chr0	8102007	0.0281309251161	0.0521739130435	6	0.0419387817383
chr0	186783629	0.0281686983603	0.0434782608696	5	0.0419190526009
chr0	176143415	0.0281686983603	0.0434782608696	5	0.0419190526009
chr0	150680600	0.0281686983603	0.0434782608696	5	0.0419190526009
chr0	113999152	0.0281686983603	0.0434782608696	5	0.0419190526009
chr0	158299258	0.0281798288271	0.0608695652174	7	0.0419132709503
chr0	137488066	0.0283070239996	0.182608695652	21	0.0418471693993
chr0	137489217	0.0283070239996	0.182608695652	21	0.0418471693993
chr0	13357423	0.0283353286264	0.095652173913	11	0.0418325066566
chr0	177972882	0.0283661941999	0.4	46	0.0418165326118
chr0	177971692	0.0283661941999	0.4	46	0.0418165326118
chr0	181824431	0.0283695792971	0.0521739130435	6	0.0418147444725
chr0	100325763	0.028391810209	0.260869565217	30	0.0418033003807
chr0	37009519	0.0284019764678	0.095652173913	11	0.0417979955673
chr0	139195346	0.0284681509342	0.391304347826	45	0.0417638421059
chr0	190547606	0.0284681509342	0.391304347826	45	0.0417638421059
chr0	139190308	0.0284681509342	0.391304347826	45	0.0417638421059
chr0	139190683	0.0284681509342	0.391304347826	45	0.0417638421059
chr0	139186853	0.0284681509342	0.391304347826	45	0.0417638421059
chr0	139190844	0.0284681509342	0.391304347826	45	0.0417638421059
chr0	139191544	0.0284681509342	0.391304347826	45	0.0417638421059
chr0	139187596	0.0284681509342	0.391304347826	45	0.0417638421059
chr0	24798721	0.0284681509342	0.391304347826	45	0.0417638421059
chr0	139186342	0.0284681509342	0.391304347826	45	0.0417638421059
chr0	190547627	0.0284681509342	0.391304347826	45	0.0417638421059
chr0	190546803	0.0284681509342	0.391304347826	45	0.0417638421059
chr0	127157291	0.0285036324877	0.15652173913	18	0.0417456030846
chr0	14539386	0.0285293796044	0.382608695652	44	0.0417323708534
chr0	67900273	0.0285391682906	0.2	23	0.0417273044586
chr0	21952351	0.0285472566168	0.226086956522	26	0.0417231321335
chr0	126858776	0.0285751735185	0.121739130435	14	0.0417088270187
chr0	88933302	0.028583491552	0.0695652173913	8	0.0417045354843
chr0	159019168	0.028585628084	0.382608695652	44	0.0417034626007
chr0	36174577	0.0287752554457	0.0260869565217	3	0.041606426239
chr0	59362412	0.02878191631	0.0869565217391	10	0.0416030287743
chr0	59357923	0.02878191631	0.0869565217391	10	0.0416030287743
chr0	183931707	0.0287874986994	0.234782608696	27	0.0416001677513
chr0	143682417	0.0288376164422	0.15652173913	18	0.0415746569633
chr0	35639722	0.0288423489995	0.139130434783	16	0.0415722727776
chr0	64755489	0.0289072318168	0.0434782608696	5	0.041539311409
chr0	134490573	0.0289197560538	0.121739130435	14	0.041532933712
chr0	134490563	0.0289197560538	0.121739130435	14	0.041532933712
chr0	122489020	0.0289199700625	0.252173913043	29	0.0415328741074
chr0	5745154	0.0289350848359	0.0521739130435	6	0.0415251851082
chr0	49511914	0.0289350848359	0.0521739130435	6	0.0415251851082
chr0	162618757	0.0289350848359	0.0521739130435	6	0.0415251851082
chr0	102476512	0.0289350848359	0.0521739130435	6	0.0415251851082
chr0	24576891	0.0289350848359	0.0521739130435	6	0.0415251851082
chr0	148628697	0.028948272159	0.139130434783	16	0.041518509388
chr0	65319643	0.0289517306748	0.15652173913	18	0.0415167808533
chr0	35102950	0.0289670850206	0.0782608695652	9	0.0415089726448
chr0	131323253	0.0289742216716	0.0695652173913	8	0.0415053367615
chr0	83783166	0.0290307448422	0.35652173913	41	0.0414767861366
chr0	83783901	0.0290307448422	0.35652173913	41	0.0414767861366
chr0	144191192	0.0290500443899	0.208695652174	24	0.0414670109749
chr0	69907008	0.0290697955388	0.0782608695652	9	0.0414570569992
chr0	73181194	0.0291023840321	0.0608695652174	7	0.0414406061172
chr0	73178536	0.0291023840321	0.0608695652174	7	0.0414406061172
chr0	38671601	0.0291319608089	0.165217391304	19	0.0414257645607
chr0	158012542	0.0291617852504	0.0347826086957	4	0.0414107441902
chr0	158013408	0.0291617852504	0.0347826086957	4	0.0414107441902
chr0	51146260	0.0291617852504	0.0347826086957	4	0.0414107441902
chr0	152026552	0.0291617852504	0.0347826086957	4	0.0414107441902
chr0	146398448	0.0291766015604	0.260869565217	30	0.0414032936096
chr0	110003001	0.0292514523265	0.0608695652174	7	0.0413656830788
chr0	45956056	0.0292556067618	0.104347826087	12	0.0413635969162
chr0	45954437	0.0292556067618	0.104347826087	12	0.0413635969162
chr0	92336919	0.0292825057547	0.121739130435	14	0.0413501262665
chr0	74976077	0.0292930092559	0.121739130435	14	0.0413448810577
chr0	24502121	0.0293238843844	0.0869565217391	10	0.0413294434547
chr0	24502074	0.0293238843844	0.0869565217391	10	0.0413294434547
chr0	11898358	0.0293368167208	0.0347826086957	4	0.0413230061531
chr0	119571990	0.0293912341559	0.365217391304	42	0.0412958264351
chr0	90568992	0.0294134247112	0.139130434783	16	0.0412847399712
chr0	166595323	0.0294343169545	0.234782608696	27	0.0412743091583
chr0	123256065	0.0294435615583	0.173913043478	20	0.0412697196007
chr0	54745544	0.029496861516	0.0347826086957	4	0.0412431955338
chr0	148397467	0.0295575598635	0.121739130435	14	0.0412130951881
chr0	3123215	0.0295672835314	0.0695652173913	8	0.0412082672119
chr0	3123705	0.0295672835314	0.0695652173913	8	0.0412082672119
chr0	186896217	0.0295672835314	0.0695652173913	8	0.0412082672119
chr0	47689186	0.029580986889	0.0347826086957	4	0.0412014722824
chr0	134604225	0.0295953705002	0.0347826086957	4	0.041194319725
chr0	190245754	0.0295953705002	0.0347826086957	4	0.041194319725
chr0	48598694	0.0296831160025	0.408695652174	47	0.0411509275436
chr0	160105802	0.0296893390446	0.0434782608696	5	0.0411478877068
chr0	163923709	0.0297062079068	0.121739130435	14	0.0411395430565
chr0	67451600	0.0297339936344	0.173913043478	20	0.0411258339882
chr0	164857663	0.0297428889792	0.0869565217391	10	0.0411214828491
chr0	153926480	0.029762019559	0.0434782608696	5	0.0411120057106
chr0	91440370	0.0297780491623	0.165217391304	19	0.0411041378975
chr0	182993211	0.0297907516526	0.234782608696	27	0.0410978794098
chr0	156622011	0.0297989943819	0.165217391304	19	0.0410938262939
chr0	134495107	0.0298061268793	0.165217391304	19	0.0410903096199
chr0	100860427	0.0298253004626	0.0695652173913	8	0.041080892086
chr0	38492064	0.0298931954217	0.321739130435	37	0.0410475730896
chr0	54928636	0.0298972245968	0.0608695652174	7	0.0410456061363
chr0	80624556	0.0299010247379	0.0434782608696	5	0.0410437583923
chr0	114408188	0.0300023041311	0.0521739130435	6	0.0409941673279
chr0	114408224	0.0300023041311	0.0521739130435	6	0.0409941673279
chr0	70866489	0.0300142015617	0.208695652174	24	0.0409883856773
chr0	70866538	0.0300142015617	0.208695652174	24	0.0409883856773
chr0	145105483	0.0300474565537	0.095652173913	11	0.040972173214
chr0	63539021	0.0300607264612	0.147826086957	17	0.0409656763077
chr0	21176254	0.0300616262053	0.2	23	0.0409652590752
chr0	103388589	0.0301005654038	0.121739130435	14	0.0409462451935
chr0	22597313	0.0301109326709	0.0434782608696	5	0.0409412384033
chr0	107930574	0.0301197159017	0.139130434783	16	0.0409369468689
chr0	29699798	0.0301327960478	0.0347826086957	4	0.0409305691719
chr0	48403259	0.030193518893	0.121739130435	14	0.0409010648727
chr0	95720176	0.0302425973998	0.208695652174	24	0.0408772826195
chr0	133890468	0.0302754461653	0.0782608695652	9	0.0408613681793
chr0	33107691	0.0302883650855	0.15652173913	18	0.0408551692963
chr0	149129863	0.0303453339266	0.460869565217	53	0.0408276319504
chr0	101778321	0.0303594188372	0.0608695652174	7	0.0408208370209
chr0	47344594	0.0304074205252	0.0869565217391	10	0.0407976508141
chr0	21691211	0.0304192621527	0.0608695652174	7	0.0407919883728
chr0	61064168	0.0304192621527	0.0608695652174	7	0.0407919883728
chr0	129749821	0.0304192621527	0.0608695652174	7	0.0407919883728
chr0	53673463	0.0304192621527	0.0608695652174	7	0.0407919883728
chr0	129743968	0.0304192621527	0.0608695652174	7	0.0407919883728
chr0	129740630	0.0304192621527	0.0608695652174	7	0.0407919883728
chr0	89124234	0.0304192621527	0.0608695652174	7	0.0407919883728
chr0	89128537	0.0304192621527	0.0608695652174	7	0.0407919883728
chr0	92073531	0.0304245033673	0.121739130435	14	0.0407894253731
chr0	46011102	0.0304338431593	0.295652173913	34	0.0407849550247
chr0	182897320	0.0304456956702	0.208695652174	24	0.0407792329788
chr0	28242889	0.0304701018714	0.165217391304	19	0.0407674908638
chr0	111110337	0.0305063981898	0.0521739130435	6	0.0407500863075
chr0	37558463	0.0305121163377	0.0869565217391	10	0.0407473444939
chr0	95660125	0.0305361174172	0.0695652173913	8	0.0407358407974
chr0	25491915	0.0305406917006	0.0434782608696	5	0.0407336354256
chr0	96663815	0.0305729589461	0.373913043478	43	0.0407181382179
chr0	465000	0.0306110000053	0.208695652174	24	0.0406999588013
chr0	131568324	0.0306137516078	0.391304347826	45	0.0406986474991
chr0	131568057	0.0306137516078	0.391304347826	45	0.0406986474991
chr0	30280634	0.030614206175	0.0695652173913	8	0.0406984090805
chr0	90969867	0.0306176481297	0.130434782609	15	0.0406967401505
chr0	61816808	0.0306201730312	0.104347826087	12	0.0406955480576
chr0	61818216	0.0306201730312	0.104347826087	12	0.0406955480576
chr0	61817451	0.0306201730312	0.104347826087	12	0.0406955480576
chr0	61817632	0.0306201730312	0.104347826087	12	0.0406955480576
chr0	61817105	0.0306201730312	0.104347826087	12	0.0406955480576
chr0	128694834	0.0306447272022	0.24347826087	28	0.0406838059425
chr0	128694837	0.0306447272022	0.24347826087	28	0.0406838059425
chr0	128694836	0.0306447272022	0.24347826087	28	0.0406838059425
chr0	165190510	0.0306578128486	0.278260869565	32	0.0406775474548
chr0	52458042	0.0306617153031	0.0434782608696	5	0.0406756997108
chr0	149232114	0.0306640082401	0.226086956522	26	0.0406746268272
chr0	53295372	0.0306646994092	0.469565217391	54	0.0406742691994
chr0	90747375	0.0306879078581	0.0260869565217	3	0.0406631827354
chr0	59066365	0.0306906749129	0.330434782609	38	0.0406618714333
chr0	46662847	0.0307086101964	0.0521739130435	6	0.0406532883644
chr0	46678766	0.0307086101964	0.0521739130435	6	0.0406532883644
chr0	7757249	0.0307086101964	0.0521739130435	6	0.0406532883644
chr0	46685155	0.0307086101964	0.0521739130435	6	0.0406532883644
chr0	46705787	0.0307086101964	0.0521739130435	6	0.0406532883644
chr0	152530223	0.0307097584972	0.0782608695652	9	0.0406527519226
chr0	26478090	0.0307512009928	0.0260869565217	3	0.0406330227852
chr0	26478615	0.0307512009928	0.0260869565217	3	0.0406330227852
chr0	135609254	0.0307512009928	0.0260869565217	3	0.0406330227852
chr0	53154719	0.0307712547773	0.0347826086957	4	0.040623486042
chr0	148591779	0.0307763234431	0.0695652173913	8	0.0406210422516
chr0	148593539	0.0307763234431	0.0695652173913	8	0.0406210422516
chr0	116686893	0.030779556097	0.104347826087	12	0.0406194925308
chr0	147577866	0.0307820951249	0.234782608696	27	0.0406183004379
chr0	95877559	0.0307961658446	0.0695652173913	8	0.0406116247177
chr0	95877077	0.0307961658446	0.0695652173913	8	0.0406116247177
chr0	95817591	0.0307961658446	0.0695652173913	8	0.0406116247177
chr0	74259845	0.0308282607591	0.0173913043478	2	0.0405963659286
chr0	151765299	0.0308890739453	0.0173913043478	2	0.0405675172806
chr0	133122008	0.0308890739453	0.0173913043478	2	0.0405675172806
chr0	133410032	0.0308890739453	0.0173913043478	2	0.0405675172806
chr0	97638074	0.0308890739453	0.0173913043478	2	0.0405675172806
chr0	159112142	0.0308909259509	0.139130434783	16	0.0405666232109
chr0	51301920	0.0309178014398	0.00869565217391	1	0.0405539274216
chr0	166064102	0.0309178014398	0.00869565217391	1	0.0405539274216
chr0	33875025	0.0309275312458	0.0347826086957	4	0.0405492782593
chr0	33865335	0.0309275312458	0.0347826086957	4	0.0405492782593
chr0	109252776	0.0309746262488	0.00869565217391	1	0.0405270457268
chr0	109252820	0.0309746262488	0.00869565217391	1	0.0405270457268
chr0	165552004	0.0309880911977	0.0608695652174	7	0.0405206680298
chr0	70115128	0.0310283009102	0.113043478261	13	0.0405016541481
chr0	22298895	0.0310841774732	0.408695652174	47	0.0404753088951
chr0	22297380	0.0310841774732	0.408695652174	47	0.0404753088951
chr0	37630951	0.0311147237386	0.147826086957	17	0.0404609441757
chr0	155649931	0.0311149632159	0.0521739130435	6	0.0404608249664
chr0	13721135	0.0311441362306	0.321739130435	37	0.0404471158981
chr0	84731668	0.0311777818077	0.0782608695652	9	0.0404313206673
chr0	84731667	0.0311777818077	0.0782608695652	9	0.0404313206673
chr0	84731657	0.0311777818077	0.0782608695652	9	0.0404313206673
chr0	146408998	0.0312515177517	0.095652173913	11	0.0403967499733
chr0	31616603	0.0312698000023	0.0260869565217	3	0.0403881669044
chr0	54659219	0.0312698000023	0.0260869565217	3	0.0403881669044
chr0	36592535	0.0312698000023	0.0260869565217	3	0.0403881669044
chr0	40068440	0.0312698000023	0.0260869565217	3	0.0403881669044
chr0	40065692	0.0312698000023	0.0260869565217	3	0.0403881669044
chr0	163967111	0.0312756613478	0.417391304348	48	0.0403854250908
chr0	13370682	0.03128364162	0.147826086957	17	0.0403816699982
chr0	78690259	0.0313458801869	0.0521739130435	6	0.0403525829315
chr0	140500268	0.0313515235436	0.0869565217391	10	0.0403499603271
chr0	107225680	0.031362105654	0.0434782608696	5	0.0403450131416
chr0	189943978	0.0313821062517	0.373913043478	43	0.040335714817
chr0	189943966	0.0313821062517	0.373913043478	43	0.040335714817
chr0	189945671	0.0313821062517	0.373913043478	43	0.040335714817
chr0	46485138	0.0314023621681	0.0173913043478	2	0.0403262376785
chr0	153436666	0.0314082498141	0.147826086957	17	0.0403234958649
chr0	74823174	0.0314127288767	0.0347826086957	4	0.0403214097023
chr0	162891311	0.0314582417497	0.0608695652174	7	0.0403002500534
chr0	83404613	0.031527236497	0.252173913043	29	0.0402681827545
chr0	42374942	0.0315599035122	0.234782608696	27	0.0402530431747
chr0	62933421	0.0315876218695	0.0347826086957	4	0.0402401685715
chr0	123806452	0.0316284201075	0.0260869565217	3	0.0402212738991
chr0	76847674	0.0316284201075	0.0260869565217	3	0.0402212738991
chr0	138409719	0.0316383951412	0.24347826087	28	0.0402166843414
chr0	179124026	0.0316868638324	0.0260869565217	3	0.040194272995
chr0	142312246	0.0317082799897	0.0869565217391	10	0.040184378624
chr0	191389310	0.0317082799897	0.0869565217391	10	0.040184378624
chr0	152343845	0.0317788096001	0.191304347826	22	0.0401518940926
chr0	142171727	0.0318361176891	0.0521739130435	6	0.0401255488396
chr0	40787061	0.0318401790439	0.173913043478	20	0.0401236414909
chr0	105423512	0.0318798907401	0.130434782609	15	0.0401054024696
chr0	29876584	0.0319088650459	0.113043478261	13	0.0400921106339
chr0	178953958	0.0320556126679	0.0695652173913	8	0.0400249958038
chr0	163128329	0.0321390248875	0.0434782608696	5	0.0399870276451
chr0	148116965	0.0321482045076	0.0347826086957	4	0.0399827957153
chr0	110824629	0.0321554458867	0.24347826087	28	0.0399795174599
chr0	13719487	0.0322192822531	0.321739130435	37	0.0399505496025
chr0	26241487	0.0322478628478	0.182608695652	21	0.0399375557899
chr0	26241485	0.0322478628478	0.182608695652	21	0.0399375557899
chr0	134697370	0.0322514909188	0.0347826086957	4	0.0399358868599
chr0	124963116	0.0322524687707	0.182608695652	21	0.0399354696274
chr0	77869309	0.032261914378	0.304347826087	35	0.039931178093
chr0	65835181	0.0322912650555	0.191304347826	22	0.0399178862572
chr0	59214722	0.0323381266973	0.260869565217	30	0.0398966670036
chr0	46096555	0.0324060023172	0.0521739130435	6	0.0398660302162
chr0	46092206	0.0324060023172	0.0521739130435	6	0.0398660302162
chr0	130268726	0.0324101406947	0.373913043478	43	0.0398641824722
chr0	47556744	0.0324518142855	0.278260869565	32	0.0398453474045
chr0	42026331	0.0324708494114	0.0608695652174	7	0.0398367643356
chr0	29918031	0.0325197003895	0.095652173913	11	0.0398148298264
chr0	94212359	0.0325390201319	0.0869565217391	10	0.0398061275482
chr0	86454574	0.0325588372181	0.0434782608696	5	0.0397972464561
chr0	163220846	0.0325610379801	0.130434782609	15	0.0397962331772
chr0	90441711	0.0325869997953	0.0434782608696	5	0.0397846102715
chr0	95459705	0.0325968007673	0.15652173913	18	0.0397801995277
chr0	47663413	0.032666477517	0.191304347826	22	0.0397489666939
chr0	15936357	0.0326804787604	0.0695652173913	8	0.0397427082062
chr0	178979548	0.032681705259	0.452173913043	52	0.0397421717644
chr0	121472336	0.0326858896387	0.252173913043	29	0.0397402644157
chr0	49915301	0.0326964531542	0.0347826086957	4	0.0397355556488
chr0	49913599	0.0326964531542	0.0347826086957	4	0.0397355556488
chr0	73685983	0.0327072727578	0.0869565217391	10	0.0397307276726
[truncated: 177,953 more rows]
